# Supplementary material for: Cellulose–Callose Hydrogels: Computational Exploration of Their Nanostructure and Mechanical Properties
Source: Biomacromolecules. 2024 Feb 27;25(3):1989–2006. doi: 10.1021/acs.biomac.3c01396 (PMC10934845; doi:10.1021/acs.biomac.3c01396)
Supplement: Supplementary file 2 — bm3c01396_si_002.xyz [file bm3c01396_si_002.xyz]

Gallium Rubidium Oxygen Manganese Argon Carbon Silicon t=   0.00000 in water
 213840
    1DNSX   O59    1  15.417   4.196  18.558  0.2238  0.4410  0.2630
    1DNSX   C57    2  15.363   4.142  18.680 -0.2470  0.1324 -0.7132
    1DNSX   H58    3  15.279   4.068  18.659  0.4889  0.1027  1.8388
    1DNSX   C53    4  15.482   4.068  18.749  0.7660  0.3410  0.2767
    1DNSX   H54    5  15.573   4.137  18.742  0.7374  0.7186  1.3828
    1DNSX   O55    6  15.509   3.954  18.662 -0.1957  0.2762  0.0130
    1DNSX   H56    7  15.523   3.998  18.569  1.3610  1.6872 -0.0196
    1DNSX   C49    8  15.462   4.024  18.890 -0.0819 -0.6048 -1.3347
    1DNSX   H50    9  15.386   3.939  18.891 -2.4065  0.1606  1.7191
    1DNSX   O51   10  15.589   3.987  18.965  0.1480 -0.0726 -0.0780
    1DNSX   H52   11  15.555   3.974  19.054  2.7290  0.1974  0.7400
    1DNSX   C44   12  15.401   4.140  18.972  0.3698  0.3227 -0.3696
    1DNSX   H45   13  15.487   4.224  18.984  1.7399 -1.0140 -1.6652
    1DNSX   O48   14  15.284   4.187  18.907  0.3361 -0.1233 -0.1225
    1DNSX   C46   15  15.309   4.247  18.779  0.1786  0.0371  0.7126
    1DNSX   H47   16  15.389   4.323  18.777  2.0969 -1.6461 -0.3475
    1DNSX   C60   17  15.173   4.292  18.738  0.0681  0.2959  0.5819
    1DNSX   H61   18  15.111   4.204  18.713 -2.2969  2.5513 -0.7470
    1DNSX   H62   19  15.118   4.342  18.823 -0.4220 -2.2550 -0.0130
    1DNSX   O63   20  15.174   4.387  18.628  0.4306  0.4019 -0.4921
    1DNSX   H64   21  15.112   4.350  18.561  2.5250 -2.4314  0.6232
    1DNSX   O80   22  15.345   4.091  19.095 -0.0526  0.2294 -0.5098
    1DNSX   C78   23  15.334   4.128  19.233 -0.3450 -1.3886 -0.0476
    1DNSX   H79   24  15.406   4.215  19.260 -0.2775  0.6672 -0.1361
    1DNSX   C74   25  15.184   4.170  19.259  0.2301 -0.5332 -0.5093
    1DNSX   H75   26  15.129   4.067  19.244 -0.7606 -0.0814 -1.4358
    1DNSX   O76   27  15.130   4.271  19.169  0.0201 -0.0065  0.4976
    1DNSX   H77   28  15.152   4.244  19.082  0.2792  1.1268  3.6548
    1DNSX   C70   29  15.161   4.215  19.409  0.3928 -0.2071  0.2719
    1DNSX   H71   30  15.206   4.317  19.424  0.1105  0.0885  1.6414
    1DNSX   O72   31  15.018   4.231  19.443 -0.0941  0.0344 -0.1743
    1DNSX   H73   32  15.003   4.322  19.423  3.5150  0.2460 -2.1491
    1DNSX   C65   33  15.220   4.108  19.506  0.1142  0.7705  0.4789
    1DNSX   H66   34  15.150   4.020  19.526  3.0288 -2.3057 -1.6046
    1DNSX   O69   35  15.346   4.058  19.462 -0.6224  0.4047  0.3015
    1DNSX   C67   36  15.369   4.013  19.330 -0.0671  0.6180 -0.2619
    1DNSX   H68   37  15.299   3.923  19.312  1.6012  2.9520  1.3111
    1DNSX   C81   38  15.509   3.954  19.324 -0.1916 -0.1583 -0.6503
    1DNSX   H82   39  15.582   4.039  19.322 -0.4979 -0.8873  0.2387
    1DNSX   H83   40  15.524   3.887  19.410  1.2748  2.4424 -1.7400
    1DNSX   O84   41  15.517   3.859  19.215 -0.0580  0.2673  0.2788
    1DNSX   H85   42  15.610   3.837  19.197  2.9473 -0.1881 -0.4703
    1DNSX   O59   43  15.253   4.174  19.623 -1.0666 -0.1858 -0.4481
    1DNSX   C57   44  15.258   4.112  19.752 -0.7513  0.6533  0.6476
    1DNSX   H58   45  15.195   4.022  19.756  1.8202  4.2108  1.4616
    1DNSX   C53   46  15.410   4.080  19.780  0.3619 -0.1520 -0.6261
    1DNSX   H54   47  15.474   4.168  19.770 -1.6988 -0.5080  0.4821
    1DNSX   O55   48  15.451   3.981  19.688  0.0701  0.1933  0.2581
    1DNSX   H56   49  15.436   4.011  19.598 -0.1755  0.6744 -0.2484
    1DNSX   C49   50  15.415   4.024  19.924 -0.3659 -0.0872 -0.4164
    1DNSX   H50   51  15.347   3.934  19.930 -0.0073 -2.8268 -2.4543
    1DNSX   O51   52  15.547   3.987  19.949  0.1054  1.0454  0.2317
    1DNSX   H52   53  15.573   3.891  19.906  0.9485 -2.2270  0.2705
    1DNSX   C44   54  15.360   4.137  20.030  0.1510 -0.2462  0.0524
    1DNSX   H45   55  15.431   4.229  20.020 -0.8940  1.7410  0.2059
    1DNSX   O48   56  15.225   4.168  19.993  0.4907  0.3776 -0.5802
    1DNSX   C46   57  15.208   4.216  19.858 -0.3274 -0.4710 -0.4454
    1DNSX   H47   58  15.268   4.311  19.840 -2.8319 -1.6594  2.2314
    1DNSX   C60   59  15.060   4.252  19.844 -0.2447 -0.0834 -0.4371
    1DNSX   H61   60  15.046   4.286  19.739  0.7206  1.4762 -1.9757
    1DNSX   H62   61  14.988   4.168  19.872  0.6662  0.1518 -0.2164
    1DNSX   O63   62  15.025   4.363  19.922  0.4273  0.0161  0.3034
    1DNSX   H64   63  14.980   4.337  20.002 -1.7872  0.5056 -1.4329
    1DNSX   O80   64  15.351   4.087  20.167  0.0954  0.0157 -0.1529
    1DNSX   C78   65  15.361   4.159  20.294  0.1088  0.2902 -0.0909
    1DNSX   H79   66  15.430   4.248  20.287 -0.3146  0.1869  0.1189
    1DNSX   C74   67  15.222   4.217  20.342  0.0972 -0.0908 -1.4505
    1DNSX   H75   68  15.147   4.133  20.339 -3.3656  0.0607 -0.6687
    1DNSX   O76   69  15.177   4.307  20.240  0.4857 -0.2085  0.2417
    1DNSX   H77   70  15.159   4.254  20.158 -1.3460 -0.5606 -1.4430
    1DNSX   C70   71  15.233   4.267  20.485  0.1911  0.1207  0.8432
    1DNSX   H71   72  15.287   4.364  20.483 -3.5590  0.7611  2.3446
    1DNSX   O72   73  15.106   4.297  20.526 -0.4379  0.3155  0.4134
    1DNSX   H73   74  15.038   4.296  20.450  1.4514 -2.2757 -0.2912
    1DNSX   C65   75  15.304   4.162  20.572 -0.3996  0.1256 -0.0717
    1DNSX   H66   76  15.232   4.081  20.588  0.9188 -1.9872  1.4524
    1DNSX   O69   77  15.430   4.125  20.517  0.8356 -0.4031  0.0292
    1DNSX   C67   78  15.416   4.064  20.392 -0.1300 -0.1802  0.1447
    1DNSX   H68   79  15.347   3.978  20.416 -1.2572  2.5475  0.5244
    1DNSX   C81   80  15.549   4.018  20.353 -0.3688  0.1292 -0.6473
    1DNSX   H82   81  15.611   4.103  20.332  1.2309 -4.3257 -2.7120
    1DNSX   H83   82  15.598   3.970  20.441 -2.8614  1.1638 -3.8700
    1DNSX   O84   83  15.545   3.920  20.252 -0.2496  0.0116  0.1350
    1DNSX   H85   84  15.484   3.953  20.179 -0.0288  1.0936  2.9773
    1DNSX   O59   85  15.351   4.217  20.689 -0.3305  0.1149  0.1170
    1DNSX   C57   86  15.338   4.167  20.819  0.1858 -0.0879 -0.0937
    1DNSX   H58   87  15.270   4.077  20.827  1.3249  0.0699 -0.5976
    1DNSX   C53   88  15.471   4.113  20.856 -0.2764  0.4233  0.5872
    1DNSX   H54   89  15.549   4.190  20.846  1.4915  0.8464  3.6510
    1DNSX   O55   90  15.505   3.992  20.778  0.3861 -0.1431  0.2127
    1DNSX   H56   91  15.492   4.005  20.682  0.2652  2.6367 -0.3379
    1DNSX   C49   92  15.472   4.067  21.006 -0.5603 -0.7747 -0.4481
    1DNSX   H50   93  15.402   3.980  21.022  4.6240  1.9000 -2.2940
    1DNSX   O51   94  15.612   4.045  21.029  0.2553 -0.4914  0.3731
    1DNSX   H52   95  15.638   4.002  20.943 -0.7977  0.0877 -1.4127
    1DNSX   C44   96  15.435   4.184  21.090 -0.0495  0.3373  0.1540
    1DNSX   H45   97  15.513   4.267  21.094  1.2305 -0.3241  0.8687
    1DNSX   O48   98  15.314   4.251  21.050 -0.2398 -0.0295  0.0187
    1DNSX   C46   99  15.300   4.284  20.911 -0.1345 -0.1780  0.7850
    1DNSX   H47  100  15.368   4.373  20.885 -0.5481 -2.3203  3.1525
    1DNSX   C60  101  15.154   4.331  20.881  0.5840 -0.0974 -1.4332
    1DNSX   H61  102  15.121   4.307  20.771 -2.1723 -2.3554  0.3035
    1DNSX   H62  103  15.083   4.273  20.951 -3.1296  0.2316  2.4275
    1DNSX   O63  104  15.139   4.467  20.885 -0.1136 -0.2797  0.0297
    1DNSX   H64  105  15.055   4.491  20.834 -1.1848  2.3074 -2.1098
    1DNSX   O80  106  15.395   4.137  21.218 -0.4212  0.2414 -0.5559
    1DNSX   C78  107  15.402   4.193  21.351  0.1700  0.6039 -0.0691
    1DNSX   H79  108  15.479   4.275  21.358  0.2857 -0.5411 -4.0853
    1DNSX   C74  109  15.258   4.263  21.378 -0.1157  0.0622 -0.3276
    1DNSX   H75  110  15.175   4.189  21.359  1.7163  1.6687 -3.8280
    1DNSX   O76  111  15.237   4.374  21.284 -0.5414 -0.0082  0.0488
    1DNSX   H77  112  15.251   4.347  21.190 -0.4204 -2.5096  2.2837
    1DNSX   C70  113  15.256   4.320  21.525  0.5313 -0.5784 -0.1768
    1DNSX   H71  114  15.324   4.405  21.531  0.0892  0.6010  0.5020
    1DNSX   O72  115  15.105   4.353  21.556  0.5545  0.2416 -0.5211
    1DNSX   H73  116  15.049   4.277  21.559  1.4057  2.7221  0.1395
    1DNSX   C65  117  15.294   4.205  21.630  0.0914 -1.0721  0.0323
    1DNSX   H66  118  15.215   4.129  21.632 -1.5402  1.6752  2.5271
    1DNSX   O69  119  15.424   4.149  21.593 -0.4801  0.3334 -0.3228
    1DNSX   C67  120  15.425   4.088  21.462 -0.3669 -0.0346  0.2661
    1DNSX   H68  121  15.331   4.016  21.453 -1.6257 -0.4192 -2.6377
    1DNSX   C81  122  15.560   4.014  21.451  0.6588  0.4286  0.1460
    1DNSX   H82  123  15.642   4.096  21.434 -0.4484  0.7650  0.8164
    1DNSX   H83  124  15.585   3.964  21.547 -0.0055 -1.4055 -1.7554
    1DNSX   O84  125  15.556   3.912  21.357  0.0441  0.2520 -0.0001
    1DNSX   H85  126  15.611   3.930  21.280  1.1620  1.5432  0.2143
    1DNSX   O59  127  15.326   4.258  21.754  0.1398  0.0659  0.1019
    1DNSX   C57  128  15.289   4.210  21.881 -0.4478 -0.5929  0.8759
    1DNSX   H58  129  15.214   4.130  21.870 -2.6319 -0.1107 -0.9426
    1DNSX   C53  130  15.410   4.129  21.935  0.9568  0.8636 -0.4221
    1DNSX   H54  131  15.479   4.217  21.947  0.3647 -1.4799 -0.6074
    1DNSX   O55  132  15.465   4.039  21.843  0.3740 -0.1440 -0.4345
    1DNSX   H56  133  15.478   4.088  21.765  1.4272  0.2809 -0.2469
    1DNSX   C49  134  15.390   4.065  22.071 -0.6280  0.0182 -0.5025
    1DNSX   H50  135  15.315   3.982  22.073  2.5034  1.2387  0.4337
    1DNSX   O51  136  15.517   4.002  22.119  0.1369  0.3890 -0.5403
    1DNSX   H52  137  15.575   3.977  22.048  1.3799  1.6215 -1.4186
    1DNSX   C44  138  15.336   4.179  22.160 -1.0501 -0.4529  0.1334
    1DNSX   H45  139  15.412   4.258  22.182  2.3583  0.2182  1.1289
    1DNSX   O48  140  15.221   4.250  22.117  0.3921 -0.1753 -0.2002
    1DNSX   C46  141  15.236   4.311  21.986 -0.0233  0.2536 -0.3246
    1DNSX   H47  142  15.312   4.402  21.993  0.9972 -0.1178  0.2073
    1DNSX   C60  143  15.096   4.356  21.942 -0.5246  0.6127  0.1542
    1DNSX   H61  144  15.078   4.336  21.831  2.3054  1.1176  0.2475
    1DNSX   H62  145  15.015   4.308  22.002 -0.3222  0.7924  0.4466
    1DNSX   O63  146  15.097   4.500  21.949  0.2033 -0.5602 -0.0897
    1DNSX   H64  147  15.069   4.524  22.045 -0.6221 -3.5187  0.2608
    1DNSX   O80  148  15.284   4.121  22.275  0.7490  0.2566  0.5628
    1DNSX   C78  149  15.263   4.161  22.411  0.1447  0.3340 -0.0112
    1DNSX   H79  150  15.273   4.272  22.433 -1.6272  2.4287  0.7064
    1DNSX   C74  151  15.119   4.147  22.442  0.2801  1.5739 -0.7700
    1DNSX   H75  152  15.098   4.026  22.439 -1.6643 -1.9311 -1.3922
    1DNSX   O76  153  15.050   4.240  22.352  0.3787 -0.0135  0.3798
    1DNSX   H77  154  15.065   4.222  22.256 -0.6636 -0.2142 -0.5496
    1DNSX   C70  155  15.086   4.193  22.586  0.3403  0.1173  0.0609
    1DNSX   H71  156  15.106   4.302  22.592 -0.7052 -3.1586  3.8552
    1DNSX   O72  157  14.947   4.158  22.626 -0.0189  0.6757  0.4336
    1DNSX   H73  158  14.947   4.132  22.722 -0.7734 -0.1733  1.4289
    1DNSX   C65  159  15.184   4.117  22.688 -0.4682 -0.0905  0.1308
    1DNSX   H66  160  15.165   4.006  22.692  0.6941 -0.4386 -0.1723
    1DNSX   O69  161  15.318   4.135  22.644  0.1170  0.4808  0.1755
    1DNSX   C67  162  15.350   4.080  22.512  0.5685 -0.4176 -0.0733
    1DNSX   H68  163  15.321   3.977  22.521  0.5056 -0.4844  0.9485
    1DNSX   C81  164  15.502   4.082  22.486  0.1499  0.6562 -0.7811
    1DNSX   H82  165  15.526   4.168  22.416  1.2788 -0.6305  0.6743
    1DNSX   H83  166  15.562   4.091  22.577  0.3717  0.6557 -0.2286
    1DNSX   O84  167  15.541   3.959  22.426  0.3592 -0.7450 -0.5110
    1DNSX   H85  168  15.535   3.978  22.337 -0.3227 -0.2885  2.3820
    1DNSX   O59  169  15.189   4.184  22.813 -0.0089 -0.6759  0.1516
    1DNSX   C57  170  15.173   4.142  22.951  0.3728 -0.4103  0.9308
    1DNSX   H58  171  15.099   4.055  22.963 -0.2752 -2.9006 -0.5109
    1DNSX   C53  172  15.311   4.076  22.997 -0.2766  0.1338  0.1170
    1DNSX   H54  173  15.384   4.164  22.989  0.0979  0.2786  0.0598
    1DNSX   O55  174  15.334   3.956  22.918  0.0214  0.3573  0.8029
    1DNSX   H56  175  15.410   3.905  22.951  0.9172 -0.5168  0.7079
    1DNSX   C49  176  15.296   4.032  23.142 -1.1804  0.5042 -0.4932
    1DNSX   H50  177  15.236   3.937  23.152  1.4663 -1.3995 -1.4992
    1DNSX   O51  178  15.432   3.979  23.189  0.3348 -0.4190  0.4715
    1DNSX   H52  179  15.414   3.912  23.257 -0.4903 -0.5475 -0.7287
    1DNSX   C44  180  15.240   4.149  23.236 -0.4895  0.0465 -0.7325
    1DNSX   H45  181  15.314   4.227  23.251 -4.0969 -0.8352 -0.4587
    1DNSX   O48  182  15.121   4.213  23.183  0.0959  0.0627  0.6489
    1DNSX   C46  183  15.129   4.257  23.047  0.4972  0.6396 -0.4421
    1DNSX   H47  184  15.215   4.337  23.045  0.3382  0.9476 -0.5810
    1DNSX   C60  185  14.990   4.311  23.003  0.0146 -0.0635 -0.4257
    1DNSX   H61  186  14.976   4.302  22.892  1.5950  0.6180 -0.8783
    1DNSX   H62  187  14.921   4.253  23.063 -0.7746 -1.1490 -2.5528
    1DNSX   O63  188  14.982   4.448  23.035  0.6190  0.0538  0.0624
    1DNSX   H64  189  14.946   4.462  23.122  1.8681  0.9501  2.4695
    1DNSX   O80  190  15.189   4.100  23.359  0.0740  0.0187 -0.1330
    1DNSX   C78  191  15.179   4.177  23.485  0.1397 -0.0979  0.5977
    1DNSX   H79  192  15.233   4.275  23.478  2.8593 -1.0180 -0.2076
    1DNSX   C74  193  15.033   4.196  23.515 -0.9810  0.0746 -0.2757
    1DNSX   H75  194  14.969   4.103  23.506  2.5811 -2.1403  1.0058
    1DNSX   O76  195  14.975   4.282  23.419  0.0045  0.2087 -0.4653
    1DNSX   H77  196  14.993   4.241  23.326  1.3015 -3.1931 -1.6865
    1DNSX   C70  197  15.010   4.264  23.652 -0.0548 -0.5398 -0.2581
    1DNSX   H71  198  15.061   4.364  23.638 -0.4050 -0.0943 -0.6443
    1DNSX   O72  199  14.875   4.287  23.703  0.5260  0.5952  0.5530
    1DNSX   H73  200  14.852   4.219  23.771  0.6624 -3.5310 -1.0605
    1DNSX   C65  201  15.098   4.176  23.756  0.5504 -0.0368 -0.4924
    1DNSX   H66  202  15.045   4.079  23.769  0.0837 -1.0912 -1.0929
    1DNSX   O69  203  15.231   4.154  23.718 -0.2494  0.1656  0.1680
    1DNSX   C67  204  15.244   4.084  23.595 -0.2040 -0.1544  0.3010
    1DNSX   H68  205  15.194   3.980  23.590 -0.7894  0.8747  1.2736
    1DNSX   C81  206  15.393   4.064  23.566  0.1890  0.0353 -0.4232
    1DNSX   H82  207  15.440   4.167  23.523 -0.7611  0.1785 -1.9302
    1DNSX   H83  208  15.446   4.031  23.663  4.2804 -1.4805  3.9703
    1DNSX   O84  209  15.401   3.960  23.469 -0.2990  0.2990  0.0251
    1DNSX   H85  210  15.490   3.926  23.465 -1.6233 -0.2164 -2.3839
    1DNSX   O59  211  15.118   4.248  23.873  0.0122  0.1357  0.2664
    1DNSX   C57  212  15.116   4.198  24.011 -0.2298  0.5156  0.5671
    1DNSX   H58  213  15.070   4.097  24.021 -0.7710 -2.3110 -2.6098
    1DNSX   C53  214  15.267   4.194  24.048 -0.3221 -0.8667  0.0840
    1DNSX   H54  215  15.309   4.304  24.038  2.4269 -0.5432 -2.7266
    1DNSX   O55  216  15.338   4.102  23.959 -0.2839  0.1567 -0.5712
    1DNSX   H56  217  15.324   4.134  23.871 -1.3825  0.1346  1.6136
    1DNSX   C49  218  15.289   4.144  24.196  0.5276  0.0833 -0.1409
    1DNSX   H50  219  15.254   4.037  24.214  0.0939  0.9102 -0.1467
    1DNSX   O51  220  15.424   4.157  24.230  0.5272 -0.1826  0.4876
    1DNSX   H52  221  15.464   4.235  24.170  1.8918  2.1767  1.2226
    1DNSX   C44  222  15.197   4.238  24.290  0.6649 -0.3523 -0.1721
    1DNSX   H45  223  15.230   4.350  24.281  1.8152  0.5203  0.8252
    1DNSX   O48  224  15.060   4.243  24.240 -0.1736  0.0013 -0.2770
    1DNSX   C46  225  15.044   4.294  24.108  0.2319 -0.1191  0.7346
    1DNSX   H47  226  15.094   4.396  24.106  0.4426  0.0087  0.7256
    1DNSX   C60  227  14.895   4.307  24.071  0.0286  0.2727 -0.2764
    1DNSX   H61  228  14.875   4.316  23.962  2.0137 -2.0895  0.5043
    1DNSX   H62  229  14.845   4.215  24.110  0.9905 -0.2115  3.1463
    1DNSX   O63  230  14.838   4.426  24.127 -0.4036  0.4822 -0.1088
    1DNSX   H64  231  14.815   4.397  24.217  0.8317  2.1871  0.3091
    1DNSX   O80  232  15.171   4.185  24.423 -0.9749 -0.0307 -0.6403
    1DNSX   C78  233  15.171   4.258  24.551  0.8296 -0.5413  0.3821
    1DNSX   H79  234  15.240   4.348  24.548  0.6550  2.4994  1.8942
    1DNSX   C74  235  15.024   4.293  24.596 -0.2680  0.3446  0.2705
    1DNSX   H75  236  14.968   4.187  24.606 -0.7009 -2.2958  0.0765
    1DNSX   O76  237  14.957   4.381  24.496  0.2601  0.8333 -0.0587
    1DNSX   H77  238  14.963   4.336  24.401  0.0122  2.5849 -2.5292
    1DNSX   C70  239  15.020   4.339  24.745  0.5697 -0.2322  0.0730
    1DNSX   H71  240  15.063   4.441  24.740  0.8174 -2.2135  1.2929
    1DNSX   O72  241  14.887   4.341  24.784  0.2938 -0.1414 -0.0061
    1DNSX   H73  242  14.827   4.389  24.729 -0.1232  0.7821  0.7427
    1DNSX   C65  243  15.102   4.243  24.835 -0.1225  0.2157 -0.4815
    1DNSX   H66  244  15.050   4.138  24.845  0.8265 -0.7243 -1.1863
    1DNSX   O69  245  15.231   4.217  24.779 -0.7680 -0.2183  0.3712
    1DNSX   C67  246  15.242   4.158  24.647 -0.1682 -0.7988 -0.0544
    1DNSX   H68  247  15.180   4.063  24.644  1.0190  0.0788  1.0395
    1DNSX   C81  248  15.382   4.112  24.608 -0.2538 -0.3988  0.4529
    1DNSX   H82  249  15.432   4.180  24.535 -1.4970 -0.5926 -0.2851
    1DNSX   H83  250  15.442   4.107  24.705  2.2702  1.2150  1.3995
    1DNSX   O84  251  15.381   3.977  24.566 -0.6144 -0.2379  0.0923
    1DNSX   H85  252  15.448   3.957  24.505 -3.1657  1.7145 -0.9096
    1DNSX   O59  253  15.128   4.320  24.955 -0.1555 -0.2492  0.4922
    1DNSX   C57  254  15.116   4.249  25.080 -0.6970  0.0405  0.8560
    1DNSX   H58  255  15.047   4.160  25.069 -0.9025  0.0525 -0.0682
    1DNSX   C53  256  15.256   4.191  25.122  0.7147  0.1428  0.1038
    1DNSX   H54  257  15.326   4.287  25.121 -2.5702 -1.5489 -0.9570
    1DNSX   O55  258  15.300   4.101  25.029 -0.0435 -0.1185 -0.6234
    1DNSX   H56  259  15.308   4.135  24.940 -2.0903  0.5931  0.3943
    1DNSX   C49  260  15.249   4.128  25.262  0.0731  0.1720 -0.4347
    1DNSX   H50  261  15.173   4.046  25.256  1.0021  0.7813  2.1272
    1DNSX   O51  262  15.386   4.092  25.310 -0.1849 -0.1726  0.3528
    1DNSX   H52  263  15.450   4.078  25.227 -2.4731  0.6774 -0.6544
    1DNSX   C44  264  15.191   4.231  25.362  0.1164 -0.2658  0.5916
    1DNSX   H45  265  15.259   4.321  25.379 -0.9545 -1.2780  0.6676
    1DNSX   O48  266  15.061   4.279  25.318 -0.0628  0.4435  0.7816
    1DNSX   C46  267  15.058   4.342  25.188 -0.1435 -0.4887 -1.2130
    1DNSX   H47  268  15.130   4.436  25.198 -2.9078  0.0201  0.9062
    1DNSX   C60  269  14.919   4.399  25.171 -0.1490  0.0302 -0.8265
    1DNSX   H61  270  14.848   4.313  25.184  0.3579 -0.8186 -0.8136
    1DNSX   H62  271  14.905   4.471  25.252 -0.8718 -0.6159  0.3734
    1DNSX   O63  272  14.895   4.444  25.038  0.5907 -0.6734 -0.2071
    1DNSX   H64  273  14.910   4.373  24.980  0.6946  1.1255  1.4470
    1DNSX   O80  274  15.148   4.168  25.477 -0.6970 -0.0020  0.2653
    1DNSX   C78  275  15.146   4.248  25.601 -0.3575  0.4322 -0.4526
    1DNSX   H79  276  15.184   4.352  25.585 -0.1810 -0.9543 -0.0064
    1DNSX   C74  277  14.988   4.264  25.653 -0.1153  0.5796  0.2929
    1DNSX   H75  278  14.943   4.168  25.660 -0.3755  0.7807  0.5166
    1DNSX   O76  279  14.909   4.332  25.553  0.8670 -0.0548  0.3915
    1DNSX   H77  280  14.948   4.416  25.530  1.6918 -2.0113 -0.4290
    1DNSX   C70  281  14.989   4.335  25.793  0.0416  0.4514  0.5249
    1DNSX   H71  282  15.041   4.430  25.767 -2.6239 -0.7882  0.7756
    1DNSX   O72  283  14.855   4.375  25.840  0.2447  0.4378 -0.0339
    1DNSX   H73  284  14.790   4.377  25.770 -1.1295 -0.6379 -0.0606
    1DNSX   C65  285  15.072   4.251  25.890  0.0705 -0.2036  0.3291
    1DNSX   H66  286  15.020   4.146  25.914 -0.1619 -2.2885 -0.2789
    1DNSX   O69  287  15.206   4.231  25.844 -0.2407  0.6862  0.0616
    1DNSX   C67  288  15.226   4.176  25.713 -0.5332 -0.7107  0.2535
    1DNSX   H68  289  15.202   4.069  25.716 -2.3574 -2.1276 -2.8212
    1DNSX   C81  290  15.371   4.169  25.680  0.2201  0.5333 -1.0583
    1DNSX   H82  291  15.394   4.153  25.569 -0.8554  2.6141  0.0733
    1DNSX   H83  292  15.405   4.275  25.704  2.8099  5.3085 -1.8199
    1DNSX   O84  293  15.433   4.074  25.763 -0.1501  0.3089  0.4846
    1DNSX   H85  294  15.535   4.071  25.755  1.6929  0.4210 -1.2579
    1DNSX   O59  295  15.094   4.324  26.006  0.2248  0.8684 -0.1442
    1DNSX   C57  296  15.090   4.269  26.136  0.5615  0.0607  0.9706
    1DNSX   H58  297  15.047   4.164  26.138 -0.7547 -0.7315  0.8012
    1DNSX   C53  298  15.234   4.234  26.188  0.9382  0.0857 -0.5134
    1DNSX   H54  299  15.289   4.334  26.195  2.0126 -0.5533  0.7894
    1DNSX   O55  300  15.299   4.137  26.112  0.0841  0.0111  0.1579
    1DNSX   H56  301  15.321   4.157  26.022  2.3978 -2.1434  1.6881
    1DNSX   C49  302  15.221   4.172  26.331 -0.4509  1.1444  0.0517
    1DNSX   H50  303  15.163   4.079  26.342 -0.3013  4.4229  2.1534
    1DNSX   O51  304  15.351   4.159  26.392 -0.0772  0.6051  0.8404
    1DNSX   H52  305  15.402   4.133  26.307  3.1374  3.2472  2.5804
    1DNSX   C44  306  15.142   4.272  26.422  0.5728  0.1442 -0.6640
    1DNSX   H45  307  15.198   4.369  26.446 -0.1471 -1.8155 -1.2220
    1DNSX   O48  308  15.013   4.293  26.367 -0.1691 -0.4597 -0.2058
    1DNSX   C46  309  15.015   4.354  26.238 -0.7695  0.1737  0.3324
    1DNSX   H47  310  15.092   4.440  26.245 -0.7002 -1.0999  0.0219
    1DNSX   C60  311  14.870   4.389  26.193  0.0613 -0.0372 -0.5636
    1DNSX   H61  312  14.844   4.324  26.102  0.9204  1.0565  3.3056
    1DNSX   H62  313  14.805   4.365  26.282 -1.5335 -1.7806 -0.0103
    1DNSX   O63  314  14.860   4.523  26.139  0.5281 -0.6499  0.0728
    1DNSX   H64  315  14.769   4.539  26.132 -1.0339  0.5877 -3.2612
    1DNSX   O80  316  15.109   4.212  26.543 -0.4362  0.5305  0.2349
    1DNSX   C78  317  15.104   4.277  26.663 -0.1244 -0.0909  0.3686
    1DNSX   H79  318  15.152   4.378  26.659  0.6920 -1.5068  2.6873
    1DNSX   C74  319  14.953   4.295  26.704 -0.2542  0.2088  0.4241
    1DNSX   H75  320  14.900   4.195  26.703 -1.9508  0.7859  0.0633
    1DNSX   O76  321  14.888   4.389  26.609 -0.6509 -0.3240  0.2843
    1DNSX   H77  322  14.900   4.365  26.510  1.3088  1.1411  1.7048
    1DNSX   C70  323  14.944   4.350  26.849  0.3722  0.3055 -0.2811
    1DNSX   H71  324  14.990   4.451  26.848  1.5556  0.6396  1.7258
    1DNSX   O72  325  14.811   4.350  26.895  0.3022  0.1456  0.3813
    1DNSX   H73  326  14.772   4.256  26.915  0.1234  1.3243 -2.4069
    1DNSX   C65  327  15.028   4.255  26.945 -0.0415 -0.6471 -0.6063
    1DNSX   H66  328  14.981   4.149  26.960  0.8352 -0.8530 -0.4335
    1DNSX   O69  329  15.161   4.225  26.908  0.0035 -0.1547 -0.0371
    1DNSX   C67  330  15.178   4.187  26.768 -0.7111 -0.0181 -0.2585
    1DNSX   H68  331  15.134   4.081  26.760 -0.5008 -2.7878  0.9344
    1DNSX   C81  332  15.329   4.174  26.739  0.1082 -0.2707  0.3577
    1DNSX   H82  333  15.365   4.246  26.669  0.6134  0.0804  1.3367
    1DNSX   H83  334  15.386   4.169  26.829 -1.9645 -0.3761 -0.5241
    1DNSX   O84  335  15.344   4.047  26.666 -0.8954 -0.3186  0.1112
    1DNSX   H85  336  15.433   4.053  26.618  5.0807 -2.0290 -2.3851
    1DNSX   O59  337  15.051   4.311  27.072 -0.1002 -0.1906  0.1359
    1DNSX   C57  338  15.039   4.261  27.202 -0.4642  0.1063  0.1517
    1DNSX   H58  339  14.999   4.156  27.203 -1.2097 -0.5408 -1.3087
    1DNSX   C53  340  15.190   4.255  27.257 -0.1482 -0.1970  0.2035
    1DNSX   H54  341  15.253   4.343  27.241 -0.1587  1.5929 -1.3567
    1DNSX   O55  342  15.254   4.148  27.178  0.0828  0.4887 -0.4631
    1DNSX   H56  343  15.254   4.179  27.085  0.7529 -1.6926  1.1584
    1DNSX   C49  344  15.200   4.224  27.409 -1.2026 -0.1434 -1.0515
    1DNSX   H50  345  15.191   4.112  27.418 -1.7261 -0.8053  2.9067
    1DNSX   O51  346  15.331   4.260  27.451 -0.0271  1.0497  0.0918
    1DNSX   H52  347  15.326   4.343  27.494 -1.3872  0.0184 -1.9583
    1DNSX   C44  348  15.101   4.305  27.491  0.3249 -0.5447 -0.1645
    1DNSX   H45  349  15.141   4.408  27.510 -0.7884  0.0643 -1.6670
    1DNSX   O48  350  14.968   4.305  27.439  0.0884  0.0746 -0.2146
    1DNSX   C46  351  14.965   4.355  27.300  0.2740 -0.0607 -0.6637
    1DNSX   H47  352  15.007   4.465  27.290  1.7546 -0.5311 -0.0038
    1DNSX   C60  353  14.820   4.352  27.263  0.4273  1.0208  0.1052
    1DNSX   H61  354  14.802   4.319  27.158  0.0325 -0.9382  0.2371
    1DNSX   H62  355  14.761   4.279  27.325 -0.3210 -0.6332  0.8285
    1DNSX   O63  356  14.750   4.476  27.261 -0.0564  0.2338 -0.7061
    1DNSX   H64  357  14.755   4.513  27.357  0.5450 -2.7333 -1.8430
    1DNSX   O80  358  15.071   4.234  27.613  0.4850  0.2932 -0.0367
    1DNSX   C78  359  15.053   4.300  27.738 -0.1773  0.0583  0.3017
    1DNSX   H79  360  15.078   4.406  27.730  0.7949 -2.0335 -0.3332
    1DNSX   C74  361  14.905   4.290  27.787  0.6763 -0.9558 -0.2522
    1DNSX   H75  362  14.891   4.188  27.815  1.1444  0.7644  0.7428
    1DNSX   O76  363  14.815   4.343  27.697 -0.4145 -0.1333  0.1037
    1DNSX   H77  364  14.723   4.346  27.725  2.2351 -0.7810  0.4047
    1DNSX   C70  365  14.888   4.360  27.926 -0.8587 -0.7191  0.9719
    1DNSX   H71  366  14.907   4.473  27.924  1.8651  0.5133  0.8903
    1DNSX   O72  367  14.759   4.325  27.972 -0.1603 -0.2200 -0.0919
    1DNSX   H73  368  14.717   4.410  28.006 -1.9253  3.3165  0.6108
    1DNSX   C65  369  14.997   4.305  28.030  0.4966  0.3078  0.4168
    1DNSX   H66  370  14.974   4.198  28.053  0.3566  1.1303  0.0643
    1DNSX   O69  371  15.130   4.318  27.968 -0.1332 -0.7526 -0.1227
    1DNSX   C67  372  15.151   4.239  27.846  0.3604  0.5268  0.0473
    1DNSX   H68  373  15.117   4.130  27.861 -2.0927  0.3625 -2.1496
    1DNSX   C81  374  15.302   4.240  27.807 -0.4182 -0.2237 -0.6257
    1DNSX   H82  375  15.310   4.228  27.695  1.4040  0.6748  0.2041
    1DNSX   H83  376  15.346   4.343  27.820 -1.0240 -0.3371  0.3802
    1DNSX   O84  377  15.384   4.149  27.878  0.3021 -0.1700  0.2591
    1DNSX   H85  378  15.481   4.168  27.879  1.3688 -2.1470 -1.8215
    1DNSX   O59  379  15.014   4.386  28.143  0.0849 -0.0395  0.2341
    1DNSX   C57  380  15.035   4.334  28.273  0.0763 -0.3360 -0.1905
    1DNSX   H58  381  14.999   4.229  28.282 -2.0916  2.0395 -1.3163
    1DNSX   C53  382  15.192   4.340  28.301 -0.0982  0.5958 -0.1300
    1DNSX   H54  383  15.227   4.446  28.292  0.6888  0.1503 -0.2357
    1DNSX   O55  384  15.269   4.253  28.205  0.0943  0.3316 -0.8081
    1DNSX   H56  385  15.239   4.278  28.115  0.7794  2.0524 -2.4970
    1DNSX   C49  386  15.210   4.285  28.443 -0.6495  0.7639 -0.8732
    1DNSX   H50  387  15.169   4.181  28.449  1.2892  0.8910 -0.7223
    1DNSX   O51  388  15.341   4.288  28.484  0.1248  0.5451 -0.1323
    1DNSX   H52  389  15.383   4.212  28.431 -0.8218  0.9103 -0.2012
    1DNSX   C44  390  15.129   4.372  28.542  0.5807  0.2855  0.2549
    1DNSX   H45  391  15.156   4.479  28.530 -0.9173 -2.8020 -2.1385
    1DNSX   O48  392  14.992   4.366  28.515  0.1798 -0.4429 -0.1292
    1DNSX   C46  393  14.953   4.408  28.381 -0.5767 -0.2555 -0.4482
    1DNSX   H47  394  14.969   4.517  28.385  0.4125  2.2067  0.2579
    1DNSX   C60  395  14.804   4.391  28.364  0.1272  0.1050  0.0278
    1DNSX   H61  396  14.749   4.458  28.430  1.9915 -0.5512  0.8560
    1DNSX   H62  397  14.775   4.427  28.261  0.7347 -1.6706 -1.4726
    1DNSX   O63  398  14.748   4.261  28.396  0.0199 -0.2639 -0.0851
    1DNSX   H64  399  14.755   4.197  28.322  0.0344  1.4762  0.5309
    1DNSX   O80  400  15.129   4.323  28.674 -0.7269  0.1937  0.4951
    1DNSX   C78  401  15.124   4.377  28.806 -0.0722 -0.2290 -0.3532
    1DNSX   H79  402  15.170   4.482  28.815  0.3044  1.9852  1.0804
    1DNSX   C74  403  14.977   4.392  28.851  0.8246  0.3575 -0.2198
    1DNSX   H75  404  14.923   4.297  28.826  0.4645  0.1112 -2.5780
    1DNSX   O76  405  14.921   4.504  28.782 -0.7891  0.4429 -0.3176
    1DNSX   H77  406  14.921   4.493  28.686  1.0146  2.8813 -0.9334
    1DNSX   C70  407  14.964   4.425  29.005  0.3157 -0.3270  0.6173
    1DNSX   H71  408  15.007   4.528  29.003 -1.8262 -0.5961  1.8559
    1DNSX   O72  409  14.830   4.412  29.052 -0.1275 -0.2969  0.1067
    1DNSX   H73  410  14.769   4.376  28.990 -1.1187  0.0582 -2.9682
    1DNSX   C65  411  15.056   4.335  29.092  0.1384 -0.7434 -0.6409
    1DNSX   H66  412  15.021   4.228  29.101  0.7321 -0.2138  2.7787
    1DNSX   O69  413  15.191   4.317  29.033  0.2331  1.1835  0.2546
    1DNSX   C67  414  15.203   4.280  28.895 -0.2260 -0.5809 -0.1185
    1DNSX   H68  415  15.160   4.181  28.871 -1.5756  0.2502  0.3836
    1DNSX   C81  416  15.351   4.266  28.848 -0.0379 -0.1034 -0.2742
    1DNSX   H82  417  15.348   4.226  28.744 -2.4624 -2.0550  0.0929
    1DNSX   H83  418  15.401   4.368  28.832  0.6750 -0.4971 -2.0103
    1DNSX   O84  419  15.434   4.185  28.930  0.2242  0.2657 -0.0519
    1DNSX   H85  420  15.528   4.216  28.918  0.2481  0.8689  3.7369
    1DNSX   O59  421  15.087   4.395  29.218 -0.8178 -0.1783 -0.2184
    1DNSX   C57  422  15.093   4.337  29.348 -0.5722  0.4338  0.8389
    1DNSX   H58  423  15.045   4.237  29.351  1.5086 -0.8058  3.4684
    1DNSX   C53  424  15.243   4.322  29.387  0.3332  0.2944  0.3817
    1DNSX   H54  425  15.296   4.421  29.373  0.3964 -1.0147  1.5908
    1DNSX   O55  426  15.318   4.235  29.293  0.5616  0.4609 -0.4266
    1DNSX   H56  427  15.312   4.265  29.200 -2.4207  2.2618  2.1140
    1DNSX   C49  428  15.250   4.264  29.531 -0.1890 -0.6061 -0.1893
    1DNSX   H50  429  15.208   4.158  29.540 -1.2500 -0.6302  0.7887
    1DNSX   O51  430  15.388   4.265  29.577  0.8470  0.0416  0.6000
    1DNSX   H52  431  15.448   4.218  29.513  1.5402  0.8424  1.5945
    1DNSX   C44  432  15.163   4.347  29.628 -0.1066 -0.3915 -0.0185
    1DNSX   H45  433  15.216   4.453  29.635  0.1432  3.5077 -0.1748
    1DNSX   O48  434  15.026   4.365  29.579  0.6293  0.2529  0.1096
    1DNSX   C46  435  15.009   4.421  29.447  0.5508  0.1494  1.0652
    1DNSX   H47  436  15.059   4.528  29.436  0.4176  0.0873  0.4255
    1DNSX   C60  437  14.858   4.424  29.432  0.0919 -0.0876  0.5097
    1DNSX   H61  438  14.812   4.478  29.340 -2.0312  1.4221 -0.1224
    1DNSX   H62  439  14.821   4.324  29.418 -1.2301  0.2338 -0.2609
    1DNSX   O63  440  14.799   4.499  29.542  0.7123 -0.4978  0.2971
    1DNSX   H64  441  14.846   4.588  29.556 -0.0458  4.4000  0.3720
    1DNSX   O80  442  15.131   4.279  29.753  0.5403 -0.2054  0.2987
    1DNSX   C78  443  15.152   4.331  29.883 -0.0321  0.4043 -0.3084
    1DNSX   H79  444  15.208   4.429  29.883  1.4931 -0.0027 -0.1335
    1DNSX   C74  445  15.006   4.356  29.943 -0.0965 -0.3612  0.0862
    1DNSX   H75  446  14.963   4.252  29.949 -0.7501 -1.2584 -2.3437
    1DNSX   O76  447  14.924   4.433  29.851 -0.3235 -0.1766  0.2306
    1DNSX   H77  448  14.946   4.407  29.761 -1.2575 -1.2350  2.4902
    1DNSX   C70  449  15.004   4.396  30.093  0.3527 -0.2182 -0.1789
    1DNSX   H71  450  15.045   4.502  30.104  2.7121 -0.3811 -0.8917
    1DNSX   O72  451  14.869   4.382  30.146 -0.6578 -0.2243 -0.2358
    1DNSX   H73  452  14.805   4.370  30.074 -1.3559 -4.7453 -2.8217
    1DNSX   C65  453  15.103   4.302  30.167 -0.5101 -0.1649 -0.6501
    1DNSX   H66  454  15.043   4.210  30.187  0.2509  0.0915  2.0562
    1DNSX   O69  455  15.235   4.283  30.103  0.0008  0.0060  0.4804
    1DNSX   C67  456  15.232   4.229  29.968 -0.5688  0.1197  0.0197
    1DNSX   H68  457  15.165   4.134  29.968 -0.2670 -0.1223 -1.9868
    1DNSX   C81  458  15.380   4.201  29.914  0.3114  0.4758  0.3700
    1DNSX   H82  459  15.418   4.288  29.861  0.8675 -1.3095  1.2271
    1DNSX   H83  460  15.444   4.163  30.000  0.9410 -1.7100 -0.5417
    1DNSX   O84  461  15.375   4.088  29.831  0.4522  0.7278 -0.1345
    1DNSX   H85  462  15.373   4.118  29.742  2.5137 -0.5165 -0.3209
    1DNSX   O59  463  15.142   4.368  30.284  0.2991  0.0206 -0.4961
    1DNSX   C57  464  15.162   4.306  30.405 -0.2450 -0.4548  0.4126
    1DNSX   H58  465  15.109   4.207  30.413  0.5617 -1.1914 -1.3046
    1DNSX   C53  466  15.318   4.273  30.435  0.1883 -0.0827 -0.8513
    1DNSX   H54  467  15.378   4.367  30.415 -0.5178  1.5869  1.7055
    1DNSX   O55  468  15.350   4.164  30.339 -0.1184 -0.9840 -0.3927
    1DNSX   H56  469  15.336   4.201  30.246  0.2684  1.7762  0.2632
    1DNSX   C49  470  15.337   4.217  30.581 -0.3429 -0.5192 -0.0872
    1DNSX   H50  471  15.295   4.115  30.571 -1.5595 -0.5991 -0.9197
    1DNSX   O51  472  15.486   4.231  30.595 -0.1354  0.0716 -0.0667
    1DNSX   H52  473  15.531   4.156  30.537 -1.2182 -1.8534  2.3659
    1DNSX   C44  474  15.269   4.311  30.684  0.3062 -0.8813  0.2588
    1DNSX   H45  475  15.324   4.420  30.694 -0.0828  2.1789  3.4363
    1DNSX   O48  476  15.134   4.341  30.649 -0.1577  0.2078 -0.0306
    1DNSX   C46  477  15.113   4.404  30.518 -0.6092 -0.3161 -0.1841
    1DNSX   H47  478  15.168   4.503  30.514  1.1603 -0.9049 -0.9771
    1DNSX   C60  479  14.962   4.434  30.503  0.7210 -0.4016 -0.0526
    1DNSX   H61  480  14.910   4.340  30.456 -2.9596 -1.2524  0.4918
    1DNSX   H62  481  14.915   4.454  30.602 -1.1425 -1.2390  0.6388
    1DNSX   O63  482  14.927   4.544  30.420  0.1415 -0.2254  0.5362
    1DNSX   H64  483  14.968   4.535  30.330 -0.3763 -0.0879 -0.9209
    1DNSX   O80  484  15.250   4.246  30.815 -0.0291 -0.2824  0.1792
    1DNSX   C78  485  15.231   4.311  30.946  0.2076  0.5875  0.8173
    1DNSX   H79  486  15.241   4.423  30.935  1.1041  0.9879  1.1042
    1DNSX   C74  487  15.078   4.288  30.982 -0.0300 -0.5946 -0.6835
    1DNSX   H75  488  15.061   4.181  30.970  0.1168 -2.3536  0.2319
    1DNSX   O76  489  14.999   4.365  30.880  0.5077  0.1313 -0.3764
    1DNSX   H77  490  15.021   4.338  30.785 -1.4734 -0.4587  1.6562
    1DNSX   C70  491  15.041   4.341  31.126  0.7934 -0.3525  0.1384
    1DNSX   H71  492  15.032   4.450  31.113  0.4267 -1.3557  0.8904
    1DNSX   O72  493  14.915   4.292  31.174 -0.2377 -0.0974  0.0981
    1DNSX   H73  494  14.856   4.366  31.211  0.0526 -1.0672 -0.4788
    1DNSX   C65  495  15.152   4.301  31.224  0.0496  0.2312  0.3462
    1DNSX   H66  496  15.150   4.196  31.242  0.0268  2.2017 -2.0617
    1DNSX   O69  497  15.288   4.333  31.181  0.5202 -0.0226 -0.2999
    1DNSX   C67  498  15.318   4.265  31.061 -1.2373  1.0486  0.2679
    1DNSX   H68  499  15.322   4.156  31.079  0.3289 -0.3488  0.7754
    1DNSX   C81  500  15.470   4.293  31.044  0.4017  0.5620 -0.3381
    1DNSX   H82  501  15.498   4.391  30.997 -1.2246 -1.2671 -1.2615
    1DNSX   H83  502  15.524   4.277  31.138 -1.0631  2.4960 -1.3957
    1DNSX   O84  503  15.505   4.200  30.944  0.2296  0.7441 -0.3787
    1DNSX   H85  504  15.499   4.237  30.850 -0.6242  3.2792 -3.4081
    1DNSX   O59  505  15.144   4.372  31.344 -0.1299  0.1060  0.5212
    1DNSX   C57  506  15.160   4.328  31.477  0.4845 -0.5383  0.1759
    1DNSX   H58  507  15.107   4.230  31.490  1.2336 -0.4339 -3.0356
    1DNSX   C53  508  15.309   4.315  31.507 -0.3429 -0.9085 -0.3846
    1DNSX   H54  509  15.351   4.418  31.480 -1.1319 -0.2399 -2.2647
    1DNSX   O55  510  15.372   4.209  31.422 -0.0236 -0.1076  0.5846
    1DNSX   H56  511  15.472   4.195  31.434  1.9749  2.1452  0.2452
    1DNSX   C49  512  15.327   4.278  31.658  0.1161  0.4861 -0.4240
    1DNSX   H50  513  15.273   4.181  31.682 -2.8668  0.0993  1.0420
    1DNSX   O51  514  15.471   4.286  31.678  0.0921 -0.0396 -0.4429
    1DNSX   H52  515  15.489   4.247  31.769  0.1916 -1.9274 -1.4874
    1DNSX   C44  516  15.253   4.384  31.745 -0.0866  0.7865  0.6572
    1DNSX   H45  517  15.310   4.485  31.739 -3.2395  1.0289  2.9176
    1DNSX   O48  518  15.118   4.400  31.705  0.1931  0.0719 -0.0193
    1DNSX   C46  519  15.102   4.442  31.560  0.5349 -0.3235  0.0577
    1DNSX   H47  520  15.150   4.536  31.537  1.9397 -1.3936 -3.5538
    1DNSX   C60  521  14.948   4.440  31.546 -0.1555  0.5339  0.8705
    1DNSX   H61  522  14.910   4.455  31.442 -1.1548  1.0789 -2.1654
    1DNSX   H62  523  14.916   4.335  31.571  2.0413  1.7548 -1.4784
    1DNSX   O63  524  14.891   4.536  31.627 -0.1132  0.1544 -0.5445
    1DNSX   H64  525  14.941   4.623  31.622  2.7608  1.2084 -0.7864
    1DNSX   O80  526  15.240   4.333  31.870  0.6890 -0.4256 -1.3221
    1DNSX   C78  527  15.213   4.378  31.997 -0.2482  0.4494 -0.6389
    1DNSX   H79  528  15.257   4.481  32.016  0.6901 -0.4332 -3.1194
    1DNSX   C74  529  15.049   4.386  32.029 -0.0456  0.1868  0.3522
    1DNSX   H75  530  15.009   4.283  32.006  1.3758  2.3628  2.1571
    1DNSX   O76  531  14.990   4.482  31.934 -0.2237 -0.0220  0.3605
    1DNSX   H77  532  15.017   4.470  31.845  0.3762 -0.5324  0.3664
    1DNSX   C70  533  15.020   4.418  32.178  0.4687 -0.5998 -0.3902
    1DNSX   H71  534  15.041   4.531  32.191  0.2216  3.9671  1.3362
    1DNSX   O72  535  14.888   4.381  32.219  0.3086 -0.3745 -0.3039
    1DNSX   H73  536  14.872   4.289  32.190  0.1007  0.1168 -0.4016
    1DNSX   C65  537  15.124   4.337  32.270 -0.5496 -0.1125  0.1910
    1DNSX   H66  538  15.092   4.233  32.276  0.0982 -2.2240 -1.9456
    1DNSX   O69  539  15.261   4.342  32.227 -0.1718 -0.1167  0.0969
    1DNSX   C67  540  15.280   4.286  32.097 -0.9890 -0.8659  0.2336
    1DNSX   H68  541  15.239   4.189  32.091  0.0510  0.1660 -0.5668
    1DNSX   C81  542  15.435   4.281  32.082  0.4312  0.2167  0.3119
    1DNSX   H82  543  15.489   4.377  32.070  2.9715 -0.4946 -2.6945
    1DNSX   H83  544  15.474   4.226  32.173  1.3208 -0.1033  1.5393
    1DNSX   O84  545  15.473   4.198  31.969 -0.6401  0.0753 -0.2109
    1DNSX   H85  546  15.559   4.145  31.985 -0.8874  1.0552  1.1215
    1DNSX   O59  547  15.130   4.401  32.394 -0.3043 -0.5089 -0.4260
    1DNSX   C57  548  15.162   4.374  32.537 -0.3293  0.5541 -0.3731
    1DNSX   H58  549  15.113   4.280  32.575 -0.0953 -0.0383 -0.0155
    1DNSX   C53  550  15.315   4.355  32.553  0.3928 -1.0847 -0.4910
    1DNSX   H54  551  15.366   4.453  32.513 -0.7303  0.5807 -0.8712
    1DNSX   O55  552  15.361   4.244  32.464 -0.0878  0.2567 -0.0227
    1DNSX   H56  553  15.341   4.277  32.378  1.7567  0.3176  2.2012
    1DNSX   C49  554  15.351   4.330  32.702  0.0664 -0.7698  0.2633
    1DNSX   H50  555  15.292   4.240  32.730  1.0603  0.8159  0.5153
    1DNSX   O51  556  15.497   4.331  32.730  0.1517  0.1445 -0.0903
    1DNSX   H52  557  15.517   4.324  32.818  0.8767 -3.8508 -2.6445
    1DNSX   C44  558  15.285   4.433  32.800  0.0390  0.0343  0.1255
    1DNSX   H45  559  15.349   4.529  32.808  0.6337  0.6586 -1.1145
    1DNSX   O48  560  15.147   4.464  32.761 -0.1257 -0.4777 -0.3271
    1DNSX   C46  561  15.125   4.501  32.619 -0.0462  0.4999 -0.0440
    1DNSX   H47  562  15.187   4.596  32.587  1.6595  0.5237 -0.0123
    1DNSX   C60  563  14.974   4.538  32.607 -0.9407  0.2677 -0.3290
    1DNSX   H61  564  14.918   4.434  32.598 -0.2080 -1.6079 -0.2479
    1DNSX   H62  565  14.941   4.604  32.691  1.1707  1.1445  0.6857
    1DNSX   O63  566  14.949   4.603  32.480  0.4152 -0.6881 -0.3840
    1DNSX   H64  567  14.991   4.697  32.485  0.9255  0.6546 -0.7441
    1DNSX   O80  568  15.270   4.375  32.925 -0.0353  0.7325 -0.6101
    1DNSX   C78  569  15.262   4.439  33.056  0.2697  0.2505 -0.4671
    1DNSX   H79  570  15.325   4.531  33.058 -0.1840 -0.1150 -1.5606
    1DNSX   C74  571  15.119   4.464  33.092  0.0018  0.7097 -0.8513
    1DNSX   H75  572  15.071   4.361  33.082  0.1464  0.8984 -1.0266
    1DNSX   O76  573  15.057   4.549  32.995 -0.2566 -0.3899  0.6082
    1DNSX   H77  574  15.081   4.528  32.893  1.0849 -0.4070  0.7419
    1DNSX   C70  575  15.096   4.525  33.234  0.4056 -0.0156  0.4348
    1DNSX   H71  576  15.129   4.634  33.228 -0.0160  0.8012 -1.8818
    1DNSX   O72  577  14.963   4.516  33.263 -0.5738 -0.3707  0.1425
    1DNSX   H73  578  14.923   4.595  33.226 -0.6556 -1.7114  0.1383
    1DNSX   C65  579  15.179   4.443  33.334 -0.5737 -0.1250 -0.4333
    1DNSX   H66  580  15.132   4.350  33.353  0.9045  0.1035 -0.4494
    1DNSX   O69  581  15.317   4.412  33.285  0.4069 -0.6846 -0.5425
    1DNSX   C67  582  15.319   4.348  33.158 -0.6883 -0.0386 -0.3812
    1DNSX   H68  583  15.262   4.249  33.158  0.2326  1.2190 -0.8116
    1DNSX   C81  584  15.471   4.343  33.122  1.2133  0.7983 -0.0833
    1DNSX   H82  585  15.499   4.450  33.098 -2.8374  0.5678 -0.7315
    1DNSX   H83  586  15.531   4.309  33.209 -0.1675 -0.4002  0.3564
    1DNSX   O84  587  15.493   4.257  33.008  0.2297  0.4309 -0.6263
    1DNSX   H85  588  15.578   4.207  33.023 -0.1022 -1.0356  0.2902
    1DNSX   O59  589  15.212   4.519  33.453  0.6053 -0.3173  0.6015
    1DNSX   C57  590  15.212   4.473  33.587  0.4744 -0.1733 -0.3251
    1DNSX   H58  591  15.142   4.388  33.606 -0.1691  0.6050  3.4435
    1DNSX   C53  592  15.358   4.434  33.624 -0.1947 -0.2776  0.0497
    1DNSX   H54  593  15.430   4.519  33.615  3.8531  2.3516  1.1748
    1DNSX   O55  594  15.396   4.329  33.533  0.3308  0.4420 -0.5609
    1DNSX   H56  595  15.377   4.352  33.439  2.3361  2.7691 -1.6980
    1DNSX   C49  596  15.366   4.387  33.770 -0.5352 -0.2587 -0.5866
    1DNSX   H50  597  15.312   4.288  33.764 -0.4449  0.3334  1.1773
    1DNSX   O51  598  15.505   4.373  33.800 -0.1648 -0.5967  0.3369
    1DNSX   H52  599  15.504   4.324  33.892 -0.8030  0.8872  1.5113
    1DNSX   C44  600  15.284   4.490  33.869  0.2197 -0.4502  0.4103
    1DNSX   H45  601  15.334   4.596  33.873 -0.4336  1.3496  1.1736
    1DNSX   O48  602  15.152   4.516  33.813 -0.3834 -0.6351  0.2403
    1DNSX   C46  603  15.152   4.581  33.681  0.3991  0.1704  0.3511
    1DNSX   H47  604  15.222   4.669  33.672 -1.9096 -1.7460  0.6563
    1DNSX   C60  605  15.010   4.631  33.650 -0.8071  0.1674  0.2728
    1DNSX   H61  606  14.974   4.606  33.543  0.7552  2.1963 -0.0827
    1DNSX   H62  607  14.942   4.586  33.721  0.0171  0.4426 -1.5801
    1DNSX   O63  608  15.004   4.773  33.654  0.0998  0.0959 -0.7907
    1DNSX   H64  609  15.033   4.809  33.739  1.8087 -0.9476 -2.3230
    1DNSX   O80  610  15.256   4.416  33.985 -0.3466  0.0129  0.2510
    1DNSX   C78  611  15.264   4.487  34.105 -0.1616  0.2568  0.0542
    1DNSX   H79  612  15.334   4.576  34.097  0.0533 -1.7710 -1.6433
    1DNSX   C74  613  15.120   4.535  34.140  0.7488 -0.3085 -0.5486
    1DNSX   H75  614  15.054   4.443  34.128 -0.5176 -4.0621 -2.2696
    1DNSX   O76  615  15.064   4.624  34.041  0.3973 -0.5993  0.0157
    1DNSX   H77  616  15.066   4.581  33.951  0.6576 -0.2029  2.6255
    1DNSX   C70  617  15.110   4.585  34.287 -0.1437  0.3663  0.1439
    1DNSX   H71  618  15.165   4.682  34.299  0.1166 -0.7302 -4.4919
    1DNSX   O72  619  14.970   4.605  34.325  0.7668 -0.0757 -0.3958
    1DNSX   H73  620  14.913   4.605  34.241 -2.6851  1.0825 -0.1075
    1DNSX   C65  621  15.183   4.484  34.393  0.5268 -0.7089  0.0960
    1DNSX   H66  622  15.115   4.387  34.411 -1.1830 -0.7973 -0.2201
    1DNSX   O69  623  15.315   4.441  34.343  0.0697  0.0994 -0.4406
    1DNSX   C67  624  15.317   4.392  34.210  0.3563 -0.1044 -0.2008
    1DNSX   H68  625  15.261   4.296  34.210  1.4667  2.6322  0.2752
    1DNSX   C81  626  15.468   4.360  34.182  0.1007  0.3560  0.2568
    1DNSX   H82  627  15.527   4.450  34.141 -0.7193 -1.2164  0.5895
    1DNSX   H83  628  15.519   4.329  34.276  2.5892 -0.8040  0.5623
    1DNSX   O84  629  15.489   4.252  34.097  0.0208 -0.2427 -0.0079
    1DNSX   H85  630  15.587   4.230  34.088 -1.2784  3.3388  2.7330
    1DNSX   O59  631  15.222   4.547  34.512  0.1492 -0.2810  0.6853
    1DNSX   C57  632  15.208   4.496  34.648  0.6291 -0.4089  0.1218
    1DNSX   H58  633  15.138   4.407  34.650 -0.7405  0.5120  0.2057
    1DNSX   C53  634  15.356   4.438  34.670  0.7019 -0.6919  0.5649
    1DNSX   H54  635  15.425   4.526  34.652 -0.8012  0.5497  2.8067
    1DNSX   O55  636  15.391   4.338  34.568  0.6131 -0.1979  0.2908
    1DNSX   H56  637  15.355   4.367  34.487 -1.0376 -1.0995 -0.8650
    1DNSX   C49  638  15.361   4.388  34.815 -0.0277  0.0795 -0.1549
    1DNSX   H50  639  15.302   4.290  34.835  0.7361 -3.0140  1.4286
    1DNSX   O51  640  15.499   4.369  34.846 -0.8164  0.3077  0.0988
    1DNSX   H52  641  15.529   4.310  34.770 -0.0785 -1.7330 -0.0210
    1DNSX   C44  642  15.305   4.494  34.911 -0.6169 -0.1321  0.4250
    1DNSX   H45  643  15.378   4.575  34.917 -0.0510 -1.8930 -1.7939
    1DNSX   O48  644  15.171   4.545  34.875  0.1527  0.0190 -0.1217
    1DNSX   C46  645  15.165   4.608  34.749  0.3796 -0.1995 -0.2007
    1DNSX   H47  646  15.226   4.695  34.760 -1.4711 -1.0701 -0.9729
    1DNSX   C60  647  15.019   4.660  34.725 -0.3787  0.3463  0.2056
    1DNSX   H61  648  14.952   4.570  34.698 -0.2503  2.1783  1.1958
    1DNSX   H62  649  14.990   4.706  34.824  0.2629  0.8394  1.6964
    1DNSX   O63  650  15.003   4.744  34.610 -0.0816  0.5994  0.3284
    1DNSX   H64  651  15.070   4.730  34.541 -1.8697  0.1287  0.4061
    1DNSX   O80  652  15.270   4.440  35.035 -0.2582  0.2643  0.1406
    1DNSX   C78  653  15.266   4.496  35.168  0.6383 -0.2283 -0.0032
    1DNSX   H79  654  15.312   4.600  35.172  0.6107  0.7869 -1.2851
    1DNSX   C74  655  15.118   4.521  35.211  0.0519  0.4067 -0.6801
    1DNSX   H75  656  15.065   4.418  35.195 -1.4803 -1.4187 -1.5204
    1DNSX   O76  657  15.048   4.619  35.135 -0.2894 -0.7821  0.1285
    1DNSX   H77  658  15.054   4.582  35.038 -1.2887  0.5530 -1.1512
    1DNSX   C70  659  15.115   4.571  35.360 -0.2404  0.3642  0.2380
    1DNSX   H71  660  15.175   4.662  35.366  0.6086  0.8691 -0.5595
    1DNSX   O72  661  14.984   4.603  35.406  0.3108 -0.7101 -0.1740
    1DNSX   H73  662  14.925   4.655  35.343  1.1898  2.5552 -0.4930
    1DNSX   C65  663  15.190   4.476  35.448 -0.5549  0.7506 -0.2738
    1DNSX   H66  664  15.138   4.375  35.442  0.6008 -0.8627  2.7711
    1DNSX   O69  665  15.328   4.459  35.396 -0.2682  0.3619  0.3278
    1DNSX   C67  666  15.345   4.404  35.264  0.4627 -0.0744 -0.7764
    1DNSX   H68  667  15.291   4.302  35.260 -0.7081  0.5472 -1.1509
    1DNSX   C81  668  15.490   4.411  35.221 -0.3161  0.0023  0.5527
    1DNSX   H82  669  15.496   4.399  35.110  1.2791 -1.5802 -1.8552
    1DNSX   H83  670  15.537   4.509  35.250 -3.2037 -0.6563  1.0060
    1DNSX   O84  671  15.576   4.309  35.272  0.5306  0.0320  0.2825
    1DNSX   H85  672  15.662   4.327  35.241 -0.4820 -0.4059  3.1063
    1DNSX   O59  673  15.213   4.522  35.578 -0.2640  0.3402 -0.5361
    1DNSX   C57  674  15.202   4.487  35.712  0.8339 -0.7205 -0.7638
    1DNSX   H58  675  15.111   4.419  35.732 -0.3614 -4.4887 -0.3557
    1DNSX   C53  676  15.331   4.417  35.757  0.3321  0.0523 -0.9017
    1DNSX   H54  677  15.402   4.502  35.739 -2.8711 -2.4035 -2.3572
    1DNSX   O55  678  15.348   4.295  35.691  0.0311  0.0019  0.0999
    1DNSX   H56  679  15.346   4.313  35.591 -0.7045  0.3215 -0.6281
    1DNSX   C49  680  15.327   4.400  35.912  0.1791  0.0294 -0.1936
    1DNSX   H50  681  15.239   4.336  35.933  1.6096  0.7141 -3.7792
    1DNSX   O51  682  15.440   4.341  35.973  0.0241  0.2429 -0.4367
    1DNSX   H52  683  15.427   4.346  36.071 -0.1980 -0.5517  0.4638
    1DNSX   C44  684  15.299   4.531  35.983  0.2985  0.2624  0.1377
    1DNSX   H45  685  15.374   4.608  35.977  1.6644  0.9685 -1.5264
    1DNSX   O48  686  15.174   4.585  35.929 -0.6183 -0.4798  0.1188
    1DNSX   C46  687  15.182   4.614  35.790 -0.2146 -1.0528  0.5315
    1DNSX   H47  688  15.266   4.680  35.776  0.5165  0.4879  2.7372
    1DNSX   C60  689  15.068   4.703  35.736 -0.3311  0.3946 -0.2946
    1DNSX   H61  690  15.091   4.748  35.635  2.2370  0.8637 -0.4249
    1DNSX   H62  691  14.973   4.644  35.712 -0.2412 -1.7312 -1.0476
    1DNSX   O63  692  15.060   4.825  35.809  0.4168  0.4378  0.6982
    1DNSX   H64  693  15.044   4.796  35.905  0.4845  2.6043 -0.1433
    1DNSX   O80  694  15.258   4.501  36.119  0.1013 -0.1277 -0.3111
    1DNSX   C78  695  15.282   4.571  36.242 -0.3429 -0.5689 -0.5468
    1DNSX   H79  696  15.371   4.641  36.238 -1.8101  2.1768 -0.1714
    1DNSX   C74  697  15.157   4.655  36.274  0.0059 -0.3925 -0.1707
    1DNSX   H75  698  15.066   4.590  36.259  0.5037 -0.2979 -2.4319
    1DNSX   O76  699  15.155   4.759  36.186  0.1913  0.0394 -0.4505
    1DNSX   H77  700  15.158   4.722  36.095 -1.0854  2.2286  0.9587
    1DNSX   C70  701  15.145   4.708  36.418  0.1715 -0.1851  0.2655
    1DNSX   H71  702  15.212   4.793  36.435 -2.2833 -2.1231 -1.0079
    1DNSX   O72  703  15.010   4.756  36.445 -0.1965 -0.1249  0.2077
    1DNSX   H73  704  14.985   4.836  36.396 -2.2601 -0.2772  0.3687
    1DNSX   C65  705  15.190   4.594  36.521  0.4276 -0.6196 -0.7719
    1DNSX   H66  706  15.106   4.513  36.536 -0.4299  2.0064  0.5029
    1DNSX   O69  707  15.312   4.525  36.484 -0.3575  0.1254 -0.2135
    1DNSX   C67  708  15.298   4.458  36.352 -0.1513 -0.0398  0.2675
    1DNSX   H68  709  15.217   4.383  36.349  1.0771  1.9533 -0.4991
    1DNSX   C81  710  15.434   4.395  36.317  0.1403  0.6334 -0.0685
    1DNSX   H82  711  15.510   4.477  36.279 -0.9895  2.7919  3.3135
    1DNSX   H83  712  15.484   4.354  36.407  1.4049  1.5618  0.4889
    1DNSX   O84  713  15.420   4.287  36.231  0.5684  0.4366  0.4600
    1DNSX   H85  714  15.503   4.249  36.201 -0.4232 -0.6785 -0.4487
    1DNSX   O59  715  15.226   4.649  36.653  0.7851 -0.3221  0.1957
    1DNSX   C57  716  15.181   4.600  36.779  0.0082  1.0564  0.4143
    1DNSX   H58  717  15.094   4.529  36.768 -1.7389 -3.0856  0.7731
    1DNSX   C53  718  15.301   4.522  36.845  0.0771 -0.0517 -0.5067
    1DNSX   H54  719  15.391   4.587  36.855  1.5062  0.1532  0.4184
    1DNSX   O55  720  15.325   4.401  36.762 -0.1385 -0.1330  0.2247
    1DNSX   H56  721  15.347   4.416  36.667 -0.0808 -0.6136 -3.0078
    1DNSX   C49  722  15.257   4.470  36.987 -0.9121  0.1155  0.7119
    1DNSX   H50  723  15.179   4.394  36.979  2.3175  1.5004  0.1435
    1DNSX   O51  724  15.377   4.418  37.049 -0.0668  0.2615 -0.3799
    1DNSX   H52  725  15.430   4.375  36.985  0.8641  0.1451 -0.7982
    1DNSX   C44  726  15.188   4.586  37.068 -0.2091 -0.3649 -0.5543
    1DNSX   H45  727  15.270   4.650  37.106 -0.5883 -1.5256  3.5350
    1DNSX   O48  728  15.098   4.671  36.992  0.2124 -0.2538  0.4390
    1DNSX   C46  729  15.134   4.720  36.864  0.4858  0.7866  0.0863
    1DNSX   H47  730  15.201   4.808  36.878  0.9145  1.1358 -1.1911
    1DNSX   C60  731  15.017   4.791  36.804  0.0421  0.1821 -0.7957
    1DNSX   H61  732  14.956   4.720  36.736 -0.7203  1.2887  1.5311
    1DNSX   H62  733  14.950   4.825  36.891 -0.2700  2.9842  0.7720
    1DNSX   O63  734  15.051   4.900  36.720  0.3363  1.0018 -0.1104
    1DNSX   H64  735  15.069   4.870  36.622 -0.1133 -0.1366 -2.3475
    1DNSX   O80  736  15.102   4.534  37.174  0.0353  0.2627 -0.2548
    1DNSX   C78  737  15.082   4.576  37.307  0.7053 -0.5007  0.8208
    1DNSX   H79  738  15.143   4.668  37.330  0.9744  0.0625  0.6862
    1DNSX   C74  739  14.934   4.628  37.331  0.0127 -0.9412  0.4909
    1DNSX   H75  740  14.871   4.532  37.321  1.8600 -0.2130 -1.7731
    1DNSX   O76  741  14.905   4.727  37.226  0.3778  0.0365  0.4068
    1DNSX   H77  742  14.924   4.700  37.135 -0.2559 -1.7375  1.8256
    1DNSX   C70  743  14.919   4.682  37.473  0.3230 -0.3270 -0.4760
    1DNSX   H71  744  14.989   4.764  37.492 -1.6208 -1.3747 -0.6542
    1DNSX   O72  745  14.783   4.718  37.511 -0.2162 -0.1504 -0.5686
    1DNSX   H73  746  14.762   4.798  37.475  1.0867 -0.4281 -0.1779
    1DNSX   C65  747  14.973   4.567  37.561  0.3268  0.2754 -0.6163
    1DNSX   H66  748  14.902   4.484  37.547 -0.9817  1.1349 -1.4400
    1DNSX   O69  749  15.102   4.511  37.537  0.3021  0.3244 -0.0602
    1DNSX   C67  750  15.116   4.463  37.403 -0.1682 -0.4662 -1.0674
    1DNSX   H68  751  15.039   4.375  37.402 -1.4783 -0.5749 -0.9263
    1DNSX   C81  752  15.259   4.421  37.387 -0.5299 -0.1642 -0.7018
    1DNSX   H82  753  15.275   4.383  37.277 -0.1948 -1.5237 -0.6715
    1DNSX   H83  754  15.329   4.509  37.405 -0.7863  0.6050  0.0811
    1DNSX   O84  755  15.284   4.315  37.482  0.4070 -0.6094 -0.4786
    1DNSX   H85  756  15.242   4.335  37.562  2.0619  0.3069  1.5312
    1DNSX   O59  757  14.988   4.612  37.695 -0.8367 -0.1260 -0.2724
    1DNSX   C57  758  15.009   4.554  37.823 -0.0981  0.5943  0.0067
    1DNSX   H58  759  14.957   4.455  37.831 -1.2078  1.9296 -3.1096
    1DNSX   C53  760  15.168   4.523  37.851  0.0488 -0.1544 -0.1816
    1DNSX   H54  761  15.231   4.611  37.828  0.4074  1.3155 -0.7667
    1DNSX   O55  762  15.203   4.425  37.748  0.6899  0.4920 -0.0931
    1DNSX   H56  763  15.182   4.455  37.659  0.6939  2.3641  0.2802
    1DNSX   C49  764  15.197   4.473  37.993  0.3736 -0.3981  0.9608
    1DNSX   H50  765  15.169   4.370  38.021  1.5435  3.5290 -0.6589
    1DNSX   O51  766  15.337   4.469  38.002  0.3522  0.6588 -0.2939
    1DNSX   H52  767  15.381   4.434  37.914 -0.1949 -0.0804  1.5896
    1DNSX   C44  768  15.121   4.572  38.090 -0.4710  0.2416  0.5453
    1DNSX   H45  769  15.187   4.663  38.088  0.9421  2.5515  0.7628
    1DNSX   O48  770  14.980   4.588  38.058 -0.7143 -0.3932 -0.3698
    1DNSX   C46  771  14.959   4.653  37.929 -0.3085  0.4783  0.5614
    1DNSX   H47  772  15.013   4.752  37.922 -0.3647  0.4274  0.2025
    1DNSX   C60  773  14.811   4.682  37.920 -0.1262  0.0116 -0.5983
    1DNSX   H61  774  14.768   4.653  37.812  0.5910  0.2717  0.1925
    1DNSX   H62  775  14.762   4.619  37.998 -0.9192  0.0428 -1.5291
    1DNSX   O63  776  14.770   4.811  37.937  0.0407  0.8156  0.5336
    1DNSX   H64  777  14.806   4.831  38.031  1.0905  1.6488 -0.0271
    1DNSX   O80  778  15.117   4.506  38.212  0.0860  0.0036 -0.6375
    1DNSX   C78  779  15.120   4.574  38.341  0.2607  0.3207 -0.7178
    1DNSX   H79  780  15.134   4.685  38.335  1.3921 -0.4268  3.6649
    1DNSX   C74  781  14.978   4.561  38.410 -0.1676 -0.3595 -0.1066
    1DNSX   H75  782  14.950   4.453  38.412  1.6267  3.4368 -1.3608
    1DNSX   O76  783  14.890   4.627  38.322 -0.0526 -0.2195 -0.7579
    1DNSX   H77  784  14.898   4.584  38.224  0.4208 -2.8665 -2.4885
    1DNSX   C70  785  14.965   4.610  38.556  0.3356 -0.6596  0.5174
    1DNSX   H71  786  14.982   4.724  38.559  3.1077  2.4247 -2.3801
    1DNSX   O72  787  14.836   4.575  38.606  0.3677 -0.4044  0.1868
    1DNSX   H73  788  14.772   4.631  38.584  1.7021 -0.7867 -2.2694
    1DNSX   C65  789  15.084   4.549  38.640 -0.0326  0.0772 -0.4163
    1DNSX   H66  790  15.067   4.447  38.675 -1.0836 -1.4493 -2.0212
    1DNSX   O69  791  15.218   4.564  38.574  0.7666  0.5518 -0.4041
    1DNSX   C67  792  15.214   4.507  38.439  0.8732  0.2747 -0.3307
    1DNSX   H68  793  15.182   4.400  38.446  0.9967  0.1288  1.3801
    1DNSX   C81  794  15.352   4.501  38.371 -0.3001 -0.3676  0.0279
    1DNSX   H82  795  15.349   4.551  38.275  1.5858  1.2064  0.1342
    1DNSX   H83  796  15.424   4.561  38.434 -0.5838 -0.2480  1.4981
    1DNSX   O84  797  15.408   4.373  38.378  0.6659 -0.1072 -0.1267
    1DNSX   H85  798  15.477   4.363  38.309 -0.2785 -1.8344  2.3177
    1DNSX   O59  799  15.098   4.644  38.751  0.2267  0.3371  0.2583
    1DNSX   C57  800  15.103   4.589  38.882  0.7444 -0.1519 -0.6507
    1DNSX   H58  801  15.066   4.482  38.885 -0.0180 -1.9966 -0.7511
    1DNSX   C53  802  15.246   4.573  38.926 -0.3981  0.5684 -0.9898
    1DNSX   H54  803  15.306   4.670  38.921  1.1727 -1.1228 -1.8618
    1DNSX   O55  804  15.321   4.477  38.846  0.6872 -0.0358  0.3112
    1DNSX   H56  805  15.297   4.494  38.752 -1.5419  1.1011 -1.1815
    1DNSX   C49  806  15.255   4.521  39.073  0.0100  0.3359 -0.0618
    1DNSX   H50  807  15.241   4.412  39.087 -1.3520 -2.7545 -3.4557
    1DNSX   O51  808  15.387   4.542  39.118  0.5821  0.4596 -0.0866
    1DNSX   H52  809  15.458   4.528  39.056 -0.1730 -0.5801  0.8692
    1DNSX   C44  810  15.157   4.603  39.166 -0.2061  0.9874 -0.1107
    1DNSX   H45  811  15.203   4.704  39.175  0.0910 -1.4084 -1.6673
    1DNSX   O48  812  15.020   4.614  39.114  0.2965 -0.0835 -0.0742
    1DNSX   C46  813  15.017   4.669  38.982  0.4506 -0.5120 -0.7006
    1DNSX   H47  814  15.061   4.770  38.994 -2.4214 -4.0698 -1.3384
    1DNSX   C60  815  14.865   4.674  38.938 -0.5480  0.3012  0.8461
    1DNSX   H61  816  14.863   4.736  38.833  0.7040  1.3099 -1.1465
    1DNSX   H62  817  14.827   4.569  38.929  0.8212 -5.9155  0.1013
    1DNSX   O63  818  14.776   4.750  39.025  0.0587 -0.5605 -0.2605
    1DNSX   H64  819  14.812   4.825  39.072 -3.5191  0.3149  2.9343
    1DNSX   O80  820  15.125   4.534  39.285 -0.2254  0.1855  0.1139
    1DNSX   C78  821  15.105   4.595  39.419 -0.9506 -0.6348 -0.0111
    1DNSX   H79  822  15.164   4.690  39.433 -1.1852 -0.4711 -0.2018
    1DNSX   C74  823  14.960   4.629  39.451  0.4697  0.3460 -0.3024
    1DNSX   H75  824  14.894   4.530  39.448 -2.0896 -0.9716  0.5257
    1DNSX   O76  825  14.909   4.701  39.345  0.0017  0.2950  0.0927
    1DNSX   H77  826  14.926   4.652  39.257  3.4981  1.5530  0.2178
    1DNSX   C70  827  14.949   4.689  39.591 -0.2902 -0.8406  0.4737
    1DNSX   H71  828  15.013   4.780  39.590  1.4200  0.7433  0.3600
    1DNSX   O72  829  14.812   4.711  39.629 -0.2527 -0.1226  0.1604
    1DNSX   H73  830  14.777   4.771  39.575 -0.3607 -1.3827  2.1173
    1DNSX   C65  831  15.015   4.600  39.696 -0.1009  0.6624 -0.4140
    1DNSX   H66  832  14.954   4.506  39.705  1.9548  1.1871  1.2022
    1DNSX   O69  833  15.155   4.578  39.664  0.0336  0.0436 -0.3122
    1DNSX   C67  834  15.167   4.508  39.537  0.2821 -0.1497  0.7001
    1DNSX   H68  835  15.110   4.412  39.540 -2.3185 -1.2044  0.0764
    1DNSX   C81  836  15.318   4.484  39.505  0.5996  0.1172  0.9828
    1DNSX   H82  837  15.385   4.465  39.587 -2.3641 -0.2480  0.8386
    1DNSX   H83  838  15.329   4.394  39.435 -0.0218 -1.2120 -0.2131
    1DNSX   O84  839  15.382   4.592  39.436 -0.5531  0.6496 -0.2486
    1DNSX   H85  840  15.416   4.568  39.343  0.2298 -0.6452 -0.5472
    1DNSX   O59  841  15.023   4.671  39.818 -0.1259 -0.4064 -0.1784
    1DNSX   C57  842  15.027   4.601  39.938  0.0323  0.9391  0.4845
    1DNSX   H58  843  14.966   4.508  39.933 -1.3196  0.7719  0.3900
    1DNSX   C53  844  15.176   4.556  39.976 -0.4487 -0.6311 -0.3074
    1DNSX   H54  845  15.235   4.661  39.962 -0.6434 -0.8183 -0.7566
    1DNSX   O55  846  15.219   4.455  39.891  0.1324  0.9768  0.5421
    1DNSX   H56  847  15.200   4.466  39.792  0.5056 -0.1876  0.8845
    1DNSX   C49  848  15.184   4.511  40.127  0.3262 -0.1457 -0.9121
    1DNSX   H50  849  15.129   4.420  40.154  1.4358  1.2472 -0.3536
    1DNSX   O51  850  15.318   4.499  40.173  0.3424  0.1849 -0.0861
    1DNSX   H52  851  15.309   4.494  40.273 -0.9703  1.7722  0.6987
    1DNSX   C44  852  15.124   4.620  40.214  0.1872  0.1715  0.3028
    1DNSX   H45  853  15.183   4.721  40.216 -0.1161  1.3941 -1.1276
    1DNSX   O48  854  14.991   4.647  40.178  0.0638 -0.4004 -0.0767
    1DNSX   C46  855  14.971   4.704  40.049 -0.2051  0.5554  0.0397
    1DNSX   H47  856  15.031   4.800  40.038  0.6981  2.3610  1.8000
    1DNSX   C60  857  14.824   4.728  40.019 -0.2412  0.7398 -0.1200
    1DNSX   H61  858  14.799   4.726  39.908  1.8770 -1.4843 -1.0658
    1DNSX   H62  859  14.758   4.648  40.059 -1.6033 -0.2116 -0.9881
    1DNSX   O63  860  14.787   4.859  40.066  0.3088 -0.0568 -0.3433
    1DNSX   H64  861  14.686   4.872  40.085  2.3110  0.8290  0.1625
    1DNSX   O80  862  15.096   4.566  40.340  0.2404 -0.0183  0.4290
    1DNSX   C78  863  15.089   4.622  40.469  0.3641 -0.6366 -0.2747
    1DNSX   H79  864  15.138   4.718  40.478 -0.1638 -1.7040  2.6662
    1DNSX   C74  865  14.940   4.656  40.510 -0.0379  0.1192  0.1501
    1DNSX   H75  866  14.876   4.562  40.500 -0.5111 -1.0639 -0.9116
    1DNSX   O76  867  14.889   4.757  40.418 -0.0658 -0.3210  0.2215
    1DNSX   H77  868  14.897   4.720  40.325 -1.3419  0.2569  0.5002
    1DNSX   C70  869  14.932   4.709  40.658  0.4733 -0.1180 -0.6153
    1DNSX   H71  870  14.992   4.804  40.658 -2.7430 -1.1182 -0.2288
    1DNSX   O72  871  14.799   4.725  40.693 -0.4586  0.3662 -0.3193
    1DNSX   H73  872  14.762   4.778  40.622 -0.1392 -2.9414  1.7496
    1DNSX   C65  873  15.009   4.608  40.751 -0.5510  0.2071  0.3407
    1DNSX   H66  874  14.952   4.512  40.758  1.7124  1.5462 -0.0261
    1DNSX   O69  875  15.142   4.570  40.706 -0.0218  0.3630 -0.2301
    1DNSX   C67  876  15.155   4.521  40.565 -0.1829  0.8242 -0.6249
    1DNSX   H68  877  15.103   4.426  40.544  1.4891  0.9919 -1.1190
    1DNSX   C81  878  15.306   4.507  40.532  0.0581  0.8209  0.2860
    1DNSX   H82  879  15.339   4.606  40.494 -1.6751 -0.4357 -1.1626
    1DNSX   H83  880  15.364   4.482  40.623  0.5441  0.4018  1.0659
    1DNSX   O84  881  15.337   4.406  40.445 -0.5114  0.5102  0.7486
    1DNSX   H85  882  15.307   4.319  40.478 -0.6107  0.5243  4.1832
    1DNSX   O59  883  15.036   4.665  40.883 -0.2507  0.6165  0.2113
    1DNSX   C57  884  15.007   4.610  41.009 -0.2267 -0.3380  0.2482
    1DNSX   H58  885  14.936   4.523  41.004  0.5482 -2.1033 -0.2873
    1DNSX   C53  886  15.142   4.560  41.070 -0.3516 -0.1915 -0.1772
    1DNSX   H54  887  15.208   4.650  41.084 -0.1134  1.2396  0.1171
    1DNSX   O55  888  15.205   4.472  40.980  1.2061  0.0083 -0.3859
    1DNSX   H56  889  15.214   4.515  40.898  3.2057  0.3100  2.1601
    1DNSX   C49  890  15.113   4.494  41.205 -0.1709 -0.2295 -0.1974
    1DNSX   H50  891  15.053   4.400  41.193  1.1099  1.8951 -0.3521
    1DNSX   O51  892  15.230   4.455  41.259  0.5762 -0.1246  0.3629
    1DNSX   H52  893  15.276   4.407  41.188 -0.0200 -0.3447  0.5719
    1DNSX   C44  894  15.034   4.598  41.292  0.0041 -0.8738 -0.5073
    1DNSX   H45  895  15.096   4.691  41.307 -0.2354  0.1259 -0.0447
    1DNSX   O48  896  14.908   4.646  41.235 -0.8056  0.4022  0.6540
    1DNSX   C46  897  14.936   4.705  41.106  0.8590 -0.0917 -0.2780
    1DNSX   H47  898  15.005   4.801  41.108  1.7283  0.5636 -3.6604
    1DNSX   C60  899  14.800   4.745  41.045  0.3611  0.2976  0.5064
    1DNSX   H61  900  14.804   4.779  40.940  1.0630 -0.3710  1.5669
    1DNSX   H62  901  14.736   4.652  41.038 -2.4930 -0.9708 -0.8719
    1DNSX   O63  902  14.738   4.862  41.098  0.0246  0.6716 -0.3922
    1DNSX   H64  903  14.713   4.835  41.195  1.3843 -0.1851 -0.2218
    1DNSX   O80  904  14.986   4.545  41.410 -0.3826 -0.1697 -0.3109
    1DNSX   C78  905  14.992   4.618  41.531 -0.3270  0.0604  1.1561
    1DNSX   H79  906  15.050   4.712  41.514  0.9635  1.6693 -3.4699
    1DNSX   C74  907  14.842   4.645  41.574  0.0958  0.6316 -0.2127
    1DNSX   H75  908  14.791   4.544  41.577 -4.1589 -1.8308 -2.6336
    1DNSX   O76  909  14.779   4.729  41.479 -0.3024  0.5518 -0.1929
    1DNSX   H77  910  14.773   4.672  41.402  0.5333 -0.7429  4.0942
    1DNSX   C70  911  14.831   4.715  41.709  0.1031 -0.4077  1.0764
    1DNSX   H71  912  14.873   4.820  41.703 -0.7041 -0.3085 -2.8962
    1DNSX   O72  913  14.693   4.720  41.758 -0.2741  0.0150 -0.0783
    1DNSX   H73  914  14.641   4.698  41.682 -1.6425  0.4982 -0.4856
    1DNSX   C65  915  14.915   4.634  41.810 -0.0866 -0.1231  0.8196
    1DNSX   H66  916  14.866   4.530  41.823 -1.3849 -2.5857  0.5789
    1DNSX   O69  917  15.050   4.618  41.768  0.5559 -0.4977  0.1941
    1DNSX   C67  918  15.066   4.544  41.646  0.0632 -0.0081  0.2520
    1DNSX   H68  919  15.017   4.446  41.655  0.6684  0.1683 -0.5594
    1DNSX   C81  920  15.219   4.545  41.616 -0.3451 -0.1641 -0.2431
    1DNSX   H82  921  15.234   4.645  41.574 -1.1585  0.0360  1.8110
    1DNSX   H83  922  15.285   4.537  41.705 -1.2331  0.2762  1.3351
    1DNSX   O84  923  15.267   4.445  41.522  0.4851  0.0228 -0.1289
    1DNSX   H85  924  15.210   4.455  41.439  3.3147  1.3672 -1.5666
    1DNSX   O59  925  14.938   4.707  41.928 -0.4259 -0.5033 -0.7870
    1DNSX   C57  926  14.940   4.643  42.060 -0.4137 -0.3692 -0.8562
    1DNSX   H58  927  14.880   4.545  42.059  1.6788 -1.1614  0.4914
    1DNSX   C53  928  15.088   4.599  42.107  0.1093  0.6849 -0.6587
    1DNSX   H54  929  15.157   4.691  42.106 -0.0216  3.0460 -2.7151
    1DNSX   O55  930  15.137   4.502  42.023  0.5036  0.4897  1.0709
    1DNSX   H56  931  15.133   4.519  41.926  0.4277  1.1332 -1.0203
    1DNSX   C49  932  15.093   4.549  42.253 -0.0981 -0.4160 -0.0780
    1DNSX   H50  933  15.042   4.451  42.271  1.1342 -1.4338  0.3183
    1DNSX   O51  934  15.231   4.538  42.302  0.3675  0.1777  0.7830
    1DNSX   H52  935  15.282   4.473  42.248  0.4708  1.5193  1.6620
    1DNSX   C44  936  15.025   4.660  42.336 -0.6995  0.0761 -0.8446
    1DNSX   H45  937  15.089   4.747  42.340  0.6731 -1.5864 -0.6315
    1DNSX   O48  938  14.888   4.690  42.289  0.0413  0.5989  0.2571
    1DNSX   C46  939  14.882   4.746  42.159 -0.5325  0.0047 -0.4655
    1DNSX   H47  940  14.954   4.838  42.142  0.1863  2.1963 -1.3047
    1DNSX   C60  941  14.736   4.775  42.128 -0.0492  0.0660 -0.0645
    1DNSX   H61  942  14.718   4.823  42.022 -0.6487  0.8746  0.8469
    1DNSX   H62  943  14.684   4.678  42.142 -0.8512  0.7257 -0.7836
    1DNSX   O63  944  14.689   4.872  42.215  0.8927 -0.0793  0.0698
    1DNSX   H64  945  14.745   4.949  42.212  0.3938 -1.3066 -0.0240
    1DNSX   O80  946  14.990   4.603  42.465  0.6238 -0.2474 -0.1620
    1DNSX   C78  947  14.972   4.670  42.592  0.0307  0.0377 -0.2367
    1DNSX   H79  948  14.994   4.780  42.583  0.9558 -2.2235  0.9356
    1DNSX   C74  949  14.824   4.648  42.641  0.2624 -0.0306  0.5916
    1DNSX   H75  950  14.804   4.541  42.659  3.1700  0.2507 -0.0554
    1DNSX   O76  951  14.731   4.708  42.551 -0.2244  0.5744  0.4359
    1DNSX   H77  952  14.737   4.663  42.468  2.3719 -0.5566 -0.6817
    1DNSX   C70  953  14.821   4.718  42.778 -0.0171  0.0944 -0.1517
    1DNSX   H71  954  14.843   4.828  42.780 -0.9270 -2.9279 -0.9046
    1DNSX   O72  955  14.698   4.687  42.841  0.0050  0.6533 -0.1632
    1DNSX   H73  956  14.673   4.600  42.812 -1.6903  0.6727  0.6084
    1DNSX   C65  957  14.928   4.655  42.872 -0.4773 -0.3894 -0.4160
    1DNSX   H66  958  14.923   4.544  42.904  1.0197  3.6851  1.1075
    1DNSX   O69  959  15.059   4.677  42.811  0.5722  0.0449 -0.3186
    1DNSX   C67  960  15.077   4.613  42.687 -0.6907 -0.0247 -0.5514
    1DNSX   H68  961  15.052   4.510  42.696  1.2743  0.0599  0.4978
    1DNSX   C81  962  15.221   4.635  42.637  0.5843 -0.3940  1.0333
    1DNSX   H82  963  15.230   4.719  42.563 -0.5789 -0.0702 -1.8861
    1DNSX   H83  964  15.282   4.671  42.722 -0.2196  2.0164 -1.9645
    1DNSX   O84  965  15.286   4.521  42.577  0.4311 -0.4196 -0.7275
    1DNSX   H85  966  15.305   4.543  42.485 -0.8411  0.1326  1.2090
    1DNSX   O59  967  14.939   4.745  42.978  0.0781  0.1418  0.5258
    1DNSX   C57  968  14.938   4.694  43.113  0.7068  0.8531 -0.4450
    1DNSX   H58  969  14.858   4.618  43.126  0.4077  2.3593  0.3490
    1DNSX   C53  970  15.082   4.640  43.158  0.8444  0.2045 -0.0589
    1DNSX   H54  971  15.158   4.721  43.138  0.5907 -2.0520  1.3522
    1DNSX   O55  972  15.127   4.537  43.072  0.1237  0.3505 -0.2332
    1DNSX   H56  973  15.217   4.502  43.100 -0.1939  1.2073 -0.1869
    1DNSX   C49  974  15.084   4.603  43.312  0.9796  0.6570  0.5274
    1DNSX   H50  975  15.018   4.512  43.328 -0.6273 -2.1153  0.2554
    1DNSX   O51  976  15.223   4.583  43.352  0.2406 -0.2022 -0.3837
    1DNSX   H52  977  15.244   4.623  43.439 -1.5580  0.5719 -0.3744
    1DNSX   C44  978  15.028   4.720  43.392 -0.2502  0.5547 -0.0756
    1DNSX   H45  979  15.096   4.807  43.388 -3.0110 -0.0074 -1.7776
    1DNSX   O48  980  14.904   4.768  43.350  0.9077 -0.0096  0.1762
    1DNSX   C46  981  14.901   4.817  43.210  0.1477 -0.0872 -0.1210
    1DNSX   H47  982  14.973   4.900  43.204 -0.3244 -0.3584 -0.0924
    1DNSX   C60  983  14.762   4.864  43.176  0.2295 -0.6755  0.1824
    1DNSX   H61  984  14.704   4.771  43.146  2.7701 -0.5325  0.2469
    1DNSX   H62  985  14.719   4.909  43.269  0.1510 -0.8887 -1.8049
    1DNSX   O63  986  14.744   4.941  43.060  0.3835 -0.1340  0.2477
    1DNSX   H64  987  14.801   4.905  42.995  0.7885 -0.4229 -0.7612
    1DNSX   O80  988  14.994   4.678  43.525 -0.0137 -0.0381  0.1376
    1DNSX   H60  989  15.357   4.192  18.483 -1.2710 -2.1757 -1.7804
    1DNSX   H81  990  15.073   4.700  43.587 -0.8282 -1.4172  0.8718
    2DNSX   O59  991  16.400   2.945  18.662  0.2612  0.2820 -0.5197
    2DNSX   C57  992  16.395   2.871  18.784  0.0127 -0.3812  0.2357
    2DNSX   H58  993  16.341   2.773  18.769  2.1092  1.3673 -0.7715
    2DNSX   C53  994  16.537   2.832  18.834  0.0429  0.9030  0.1984
    2DNSX   H54  995  16.595   2.929  18.827 -0.0084 -1.2739 -0.1036
    2DNSX   O55  996  16.599   2.741  18.755 -0.4663  0.7052  0.1427
    2DNSX   H56  997  16.593   2.785  18.663 -1.6332 -1.2575  0.1330
    2DNSX   C49  998  16.530   2.773  18.973 -0.1697 -0.1754  0.4838
    2DNSX   H50  999  16.478   2.676  18.967  0.3942  1.7689  1.2946
    2DNSX   O51 1000  16.658   2.763  19.031  0.6306  0.0130 -0.2018
    2DNSX   H52 1001  16.717   2.707  18.976 -1.0583 -0.3711  1.2729
    2DNSX   C44 1002  16.450   2.863  19.065 -0.1663  0.1198 -0.1606
    2DNSX   H45 1003  16.505   2.957  19.088  0.0110  1.3744  2.0411
    2DNSX   O48 1004  16.321   2.901  19.012 -0.3454  0.1376 -0.3172
    2DNSX   C46 1005  16.326   2.964  18.884  0.0534 -0.1065 -0.3905
    2DNSX   H47 1006  16.388   3.066  18.892 -2.2084 -2.2760  1.0516
    2DNSX   C60 1007  16.179   3.001  18.851 -0.2974 -0.6941 -0.1728
    2DNSX   H61 1008  16.128   2.914  18.810 -1.2367  1.0495  1.0294
    2DNSX   H62 1009  16.124   3.047  18.938 -3.0077  0.0425  0.5731
    2DNSX   O63 1010  16.181   3.084  18.735 -0.4044 -0.3392 -0.0630
    2DNSX   H64 1011  16.217   3.042  18.653 -3.0051 -1.1281  0.4444
    2DNSX   O80 1012  16.416   2.796  19.185  0.4773 -0.0703  0.8492
    2DNSX   C78 1013  16.422   2.845  19.317  0.3537  0.1201  0.2410
    2DNSX   H79 1014  16.494   2.929  19.326 -1.3959  0.9895 -0.0964
    2DNSX   C74 1015  16.286   2.913  19.352 -0.8397  0.7152 -0.4053
    2DNSX   H75 1016  16.207   2.841  19.326 -1.6874  1.3575  2.5116
    2DNSX   O76 1017  16.268   3.023  19.261  0.3198 -0.5602 -0.3125
    2DNSX   H77 1018  16.283   3.002  19.166 -1.6407  1.6467  0.7869
    2DNSX   C70 1019  16.284   2.969  19.499  0.8800 -0.2078  0.5953
    2DNSX   H71 1020  16.370   3.041  19.508  0.8253 -0.4643  0.2429
    2DNSX   O72 1021  16.163   3.041  19.530  0.4900 -0.3033 -0.5244
    2DNSX   H73 1022  16.164   3.071  19.630  0.7406 -0.3477 -1.1692
    2DNSX   C65 1023  16.328   2.854  19.586  0.5455 -0.7399 -0.4600
    2DNSX   H66 1024  16.242   2.785  19.596 -1.1168 -0.0947  1.8118
    2DNSX   O69 1025  16.455   2.794  19.552  0.1383 -0.2229 -0.2678
    2DNSX   C67 1026  16.466   2.737  19.416 -0.2057 -0.0126  0.6168
    2DNSX   H68 1027  16.392   2.659  19.408  2.7704 -1.5559  0.0163
    2DNSX   C81 1028  16.602   2.683  19.384 -0.5295  0.0023  0.1847
    2DNSX   H82 1029  16.627   2.698  19.278 -1.2301 -0.5814  0.0946
    2DNSX   H83 1030  16.674   2.745  19.444  0.3376 -1.2592 -1.7147
    2DNSX   O84 1031  16.619   2.551  19.425  0.0002 -0.0776 -0.9057
    2DNSX   H85 1032  16.715   2.534  19.422  0.5619  0.6872 -0.4719
    2DNSX   O59 1033  16.360   2.910  19.715  0.1550  0.1925  0.0322
    2DNSX   C57 1034  16.329   2.855  19.843 -0.3808  0.0899  0.6177
    2DNSX   H58 1035  16.274   2.760  19.829 -0.3604  2.7754 -0.0797
    2DNSX   C53 1036  16.466   2.799  19.894 -0.2208  0.5023  0.3209
    2DNSX   H54 1037  16.542   2.882  19.920  0.2393 -0.3545 -1.1178
    2DNSX   O55 1038  16.515   2.701  19.805 -0.3413  0.0523 -0.6382
    2DNSX   H56 1039  16.532   2.744  19.717 -1.2745  0.1839 -0.5230
    2DNSX   C49 1040  16.445   2.729  20.027 -0.0797  0.0461  0.3190
    2DNSX   H50 1041  16.383   2.641  20.002 -4.0234 -0.2338  0.2320
    2DNSX   O51 1042  16.568   2.678  20.093  0.2315  0.4983 -0.0619
    2DNSX   H52 1043  16.601   2.608  20.037  0.9723  0.0775 -1.5308
    2DNSX   C44 1044  16.376   2.832  20.126  0.2891 -0.2896  0.3155
    2DNSX   H45 1045  16.443   2.921  20.146 -0.5254  2.7080 -0.5248
    2DNSX   O48 1046  16.253   2.884  20.078 -0.1954 -0.4339 -0.4621
    2DNSX   C46 1047  16.262   2.950  19.945  0.5372  0.2415  0.5446
    2DNSX   H47 1048  16.339   3.030  19.958  0.9243 -0.9766  0.3412
    2DNSX   C60 1049  16.127   3.008  19.907  0.7872 -0.8144 -0.2424
    2DNSX   H61 1050  16.064   2.922  19.862  0.2006 -4.6671  0.6609
    2DNSX   H62 1051  16.073   3.045  19.998 -1.1085 -0.7362  0.4880
    2DNSX   O63 1052  16.131   3.103  19.797  0.0867  0.1800 -0.2175
    2DNSX   H64 1053  16.099   3.187  19.830 -2.3173 -2.5733  2.0433
    2DNSX   O80 1054  16.331   2.763  20.247 -0.1519 -0.1286 -0.0468
    2DNSX   C78 1055  16.353   2.818  20.375 -0.3064 -0.3828 -0.7673
    2DNSX   H79 1056  16.445   2.884  20.376 -0.8156 -0.2539 -3.0840
    2DNSX   C74 1057  16.226   2.907  20.397  0.5927 -0.5413  0.2057
    2DNSX   H75 1058  16.140   2.833  20.392 -0.4531  0.1378  0.7371
    2DNSX   O76 1059  16.196   3.001  20.294 -0.5637  0.0714  0.2564
    2DNSX   H77 1060  16.190   2.948  20.210  0.4577  0.4223  1.6418
    2DNSX   C70 1061  16.227   2.968  20.537 -0.6020  0.5056 -0.0800
    2DNSX   H71 1062  16.310   3.043  20.547 -0.1840 -0.4753 -1.2163
    2DNSX   O72 1063  16.105   3.023  20.562  0.0722 -0.4198  0.0377
    2DNSX   H73 1064  16.104   3.055  20.653  1.3354 -3.2502  0.0132
    2DNSX   C65 1065  16.252   2.849  20.646 -0.0775 -0.8939  0.5942
    2DNSX   H66 1066  16.162   2.773  20.659  0.3157 -2.3917  2.5430
    2DNSX   O69 1067  16.368   2.768  20.610  0.0531  0.5641  0.2001
    2DNSX   C67 1068  16.365   2.710  20.477 -0.2726  0.3912 -0.7178
    2DNSX   H68 1069  16.276   2.638  20.458 -4.1232 -1.4044 -1.0151
    2DNSX   C81 1070  16.497   2.633  20.456  0.2951  0.5734  1.0615
    2DNSX   H82 1071  16.501   2.591  20.350  2.2512  0.9369  1.5853
    2DNSX   H83 1072  16.577   2.713  20.472  3.4258 -0.0154 -2.0736
    2DNSX   O84 1073  16.517   2.540  20.561  0.4865 -0.9908  0.3970
    2DNSX   H85 1074  16.612   2.497  20.551  0.5285 -1.5248 -0.9637
    2DNSX   O59 1075  16.298   2.916  20.761 -0.0384  1.0998  0.4259
    2DNSX   C57 1076  16.285   2.851  20.888  0.0109  0.2637 -0.6937
    2DNSX   H58 1077  16.218   2.764  20.883  1.3878  0.9814 -0.5819
    2DNSX   C53 1078  16.425   2.791  20.929  0.5270 -0.0828 -0.3387
    2DNSX   H54 1079  16.505   2.876  20.917  2.8525  0.6382 -1.7209
    2DNSX   O55 1080  16.466   2.685  20.838  0.0226  0.2037  0.3841
    2DNSX   H56 1081  16.464   2.720  20.748 -1.0844  0.6051 -1.1247
    2DNSX   C49 1082  16.424   2.725  21.066  0.2583  0.1677  0.4612
    2DNSX   H50 1083  16.358   2.635  21.072 -1.9115  0.1596  2.3641
    2DNSX   O51 1084  16.554   2.701  21.113 -0.9950  0.1393 -0.3273
    2DNSX   H52 1085  16.580   2.619  21.067 -1.6948  1.1637 -0.2254
    2DNSX   C44 1086  16.361   2.827  21.172  0.8964  0.0365 -0.7844
    2DNSX   H45 1087  16.441   2.909  21.192  2.4409 -0.0183  2.1612
    2DNSX   O48 1088  16.238   2.892  21.132 -0.4003 -0.1415 -0.3213
    2DNSX   C46 1089  16.233   2.950  20.993 -0.1003 -0.1349  0.4170
    2DNSX   H47 1090  16.307   3.033  20.987  1.0293  0.2794  0.1099
    2DNSX   C60 1091  16.099   3.018  20.968  0.2279 -0.3072  0.4493
    2DNSX   H61 1092  16.013   2.949  20.955  1.3643 -1.5389 -1.1021
    2DNSX   H62 1093  16.085   3.086  21.058 -1.8006  1.3367 -0.9130
    2DNSX   O63 1094  16.094   3.095  20.844  0.4205  0.2959 -0.2394
    2DNSX   H64 1095  16.154   3.170  20.856 -1.0288 -1.9084 -0.8847
    2DNSX   O80 1096  16.319   2.770  21.300  0.5106  0.3980  0.0669
    2DNSX   C78 1097  16.339   2.851  21.420 -0.5358 -0.8603  0.7395
    2DNSX   H79 1098  16.402   2.943  21.398  4.8998  2.3012 -0.5480
    2DNSX   C74 1099  16.201   2.903  21.474  0.1942 -0.3114 -0.0338
    2DNSX   H75 1100  16.133   2.812  21.501 -0.3758 -1.2475  1.9042
    2DNSX   O76 1101  16.139   2.969  21.363 -0.7327  0.0707 -0.4149
    2DNSX   H77 1102  16.138   2.907  21.287 -2.1476  1.8339  1.1625
    2DNSX   C70 1103  16.222   2.989  21.598 -0.5618  0.1501  0.3403
    2DNSX   H71 1104  16.289   3.075  21.574  0.0379  0.8903  1.3300
    2DNSX   O72 1105  16.103   3.035  21.640 -0.0162  0.1204 -0.5161
    2DNSX   H73 1106  16.117   3.069  21.731  2.4332  2.4448  1.1411
    2DNSX   C65 1107  16.302   2.892  21.696 -0.2502 -0.2042  0.9544
    2DNSX   H66 1108  16.242   2.796  21.718  1.6248 -2.8014  2.6001
    2DNSX   O69 1109  16.429   2.839  21.643 -0.2647 -0.2731  0.3065
    2DNSX   C67 1110  16.422   2.767  21.521 -0.0149 -0.0011 -0.4861
    2DNSX   H68 1111  16.363   2.679  21.544  0.7173  1.0722 -0.8398
    2DNSX   C81 1112  16.560   2.736  21.468 -0.6696  0.3993  0.1968
    2DNSX   H82 1113  16.563   2.686  21.375 -0.6095 -1.1874 -3.0860
    2DNSX   H83 1114  16.619   2.829  21.455  0.1400 -0.1965 -0.7254
    2DNSX   O84 1115  16.637   2.643  21.549  0.7437 -0.0504 -0.1238
    2DNSX   H85 1116  16.713   2.606  21.489 -2.4356 -1.5164  0.7238
    2DNSX   O59 1117  16.340   2.954  21.813  0.2140  1.0566 -0.0300
    2DNSX   C57 1118  16.337   2.902  21.943  0.4740  0.0081  0.9661
    2DNSX   H58 1119  16.287   2.800  21.947 -1.9139 -1.8206  0.5049
    2DNSX   C53 1120  16.483   2.875  22.001  0.5800 -0.3347  0.5920
    2DNSX   H54 1121  16.539   2.978  22.009 -3.1362  0.8029  1.7119
    2DNSX   O55 1122  16.565   2.788  21.921  0.3273  0.0138  0.2633
    2DNSX   H56 1123  16.568   2.824  21.825  0.0334 -1.8563 -3.3653
    2DNSX   C49 1124  16.473   2.827  22.149 -0.0036 -0.3124 -0.3650
    2DNSX   H50 1125  16.460   2.715  22.147  0.3784  0.6400 -1.0755
    2DNSX   O51 1126  16.604   2.865  22.206 -0.2561 -0.3701  0.4130
    2DNSX   H52 1127  16.654   2.787  22.247  0.9883 -1.8663 -0.9995
    2DNSX   C44 1128  16.376   2.915  22.232  0.0180  0.1418 -0.1492
    2DNSX   H45 1129  16.419   3.019  22.247  3.9637 -0.8931 -0.1240
    2DNSX   O48 1130  16.258   2.936  22.164  1.0209  0.0296  0.3091
    2DNSX   C46 1131  16.265   2.998  22.036 -0.1115 -0.1235 -0.1622
    2DNSX   H47 1132  16.333   3.091  22.036  2.8880  1.7485 -0.9897
    2DNSX   C60 1133  16.123   3.029  21.987 -0.5348  0.7223  0.5825
    2DNSX   H61 1134  16.064   2.933  21.944  1.6781  0.3288  2.5788
    2DNSX   H62 1135  16.067   3.057  22.074  0.4058  0.0931 -1.6716
    2DNSX   O63 1136  16.123   3.136  21.889 -0.8164 -0.5429  0.0650
    2DNSX   H64 1137  16.103   3.228  21.917 -2.5077 -1.7861 -3.5718
    2DNSX   O80 1138  16.324   2.843  22.347 -0.2158  0.4196  0.1365
    2DNSX   C78 1139  16.335   2.917  22.470 -0.1018  0.1920 -0.0087
    2DNSX   H79 1140  16.401   3.001  22.460  0.6622 -2.0865  0.4929
    2DNSX   C74 1141  16.196   2.972  22.506 -0.0146  0.1298  0.4903
    2DNSX   H75 1142  16.123   2.886  22.505  0.3256  2.8371  0.3635
    2DNSX   O76 1143  16.153   3.073  22.411 -0.3768  0.4930 -0.8094
    2DNSX   H77 1144  16.161   3.049  22.312  1.2791  1.4419  1.4263
    2DNSX   C70 1145  16.203   3.049  22.641 -0.0441  0.0665  0.4821
    2DNSX   H71 1146  16.272   3.132  22.614 -1.6641  0.1275  0.1492
    2DNSX   O72 1147  16.072   3.084  22.687  0.5614 -0.1157  0.5087
    2DNSX   H73 1148  16.066   3.141  22.768  1.4941 -0.1804 -0.4313
    2DNSX   C65 1149  16.271   2.950  22.745  0.4132  0.1573 -1.0789
    2DNSX   H66 1150  16.203   2.855  22.761 -3.0709 -0.8836 -1.3353
    2DNSX   O69 1151  16.401   2.905  22.706  0.0313  0.1711 -0.4147
    2DNSX   C67 1152  16.388   2.827  22.584 -0.1738 -0.3319 -0.4285
    2DNSX   H68 1153  16.337   2.729  22.609 -2.2828 -0.7503 -2.9075
    2DNSX   C81 1154  16.527   2.782  22.543 -0.4466  0.2329  0.1962
    2DNSX   H82 1155  16.533   2.719  22.443  1.1698 -1.7049 -0.4347
    2DNSX   H83 1156  16.585   2.877  22.541 -0.2362 -0.8438 -1.1291
    2DNSX   O84 1157  16.588   2.702  22.644  0.0966 -0.0914 -0.3314
    2DNSX   H85 1158  16.547   2.725  22.726  0.8602  1.6602 -0.8316
    2DNSX   O59 1159  16.304   3.014  22.868  0.0909  0.3207  0.2447
    2DNSX   C57 1160  16.307   2.967  23.002  0.6960  0.2156 -0.4856
    2DNSX   H58 1161  16.255   2.869  23.013  2.4715 -3.2426 -1.0844
    2DNSX   C53 1162  16.453   2.947  23.046  0.2146  0.6951 -0.3098
    2DNSX   H54 1163  16.509   3.046  23.040 -0.4878 -2.2759 -2.1146
    2DNSX   O55 1164  16.512   2.846  22.971  0.0594 -0.0594  0.0979
    2DNSX   H56 1165  16.507   2.875  22.878 -0.5616  2.4138 -0.7826
    2DNSX   C49 1166  16.463   2.899  23.191 -0.2876 -0.1653 -0.6654
    2DNSX   H50 1167  16.410   2.800  23.205  1.0852 -0.7790  0.5101
    2DNSX   O51 1168  16.595   2.892  23.239  0.7288 -0.1615 -0.1446
    2DNSX   H52 1169  16.650   2.861  23.167 -1.5308 -1.5315  0.1122
    2DNSX   C44 1170  16.373   2.995  23.284 -0.0082 -0.1934 -0.7397
    2DNSX   H45 1171  16.426   3.091  23.302 -1.9865  1.0420  2.1993
    2DNSX   O48 1172  16.241   3.025  23.230  0.3157  0.0630  0.0393
    2DNSX   C46 1173  16.241   3.074  23.090 -0.4637 -0.1699 -0.4848
    2DNSX   H47 1174  16.300   3.167  23.086 -4.2924  1.2449 -2.2649
    2DNSX   C60 1175  16.092   3.091  23.051  0.3265  0.1266  0.4307
    2DNSX   H61 1176  16.051   3.008  22.998 -4.7366 -1.6906 -0.0703
    2DNSX   H62 1177  16.028   3.097  23.142  2.2791 -0.7890  1.1580
    2DNSX   O63 1178  16.085   3.194  22.958  0.3200 -0.5660  0.3840
    2DNSX   H64 1179  15.991   3.232  22.941  1.3492  3.4863 -2.6783
    2DNSX   O80 1180  16.338   2.926  23.405  0.3332  0.2940 -0.5339
    2DNSX   C78 1181  16.353   2.983  23.533 -1.2208 -0.2717 -0.5557
    2DNSX   H79 1182  16.421   3.072  23.528 -0.3519 -1.1234 -0.7676
    2DNSX   C74 1183  16.214   3.034  23.574 -0.7435  0.1320 -0.2343
    2DNSX   H75 1184  16.148   2.945  23.570  2.7975  1.1879 -2.7862
    2DNSX   O76 1185  16.178   3.133  23.484  0.6353 -0.4711  0.0451
    2DNSX   H77 1186  16.173   3.091  23.396  0.3995  0.4835  2.0290
    2DNSX   C70 1187  16.206   3.092  23.714 -0.1761  0.4799 -0.2408
    2DNSX   H71 1188  16.262   3.191  23.705  1.1023 -0.1358  0.2887
    2DNSX   O72 1189  16.066   3.105  23.754  0.6285 -0.7585 -0.5746
    2DNSX   H73 1190  16.036   3.181  23.705  0.5662 -0.3834 -0.5722
    2DNSX   C65 1191  16.280   2.991  23.813 -0.2608 -0.1638  0.2472
    2DNSX   H66 1192  16.210   2.908  23.838 -0.9138 -0.7718  0.8220
    2DNSX   O69 1193  16.405   2.941  23.760  0.3277  0.5391 -0.0413
    2DNSX   C67 1194  16.409   2.880  23.631 -0.2884  0.3718  0.1684
    2DNSX   H68 1195  16.338   2.797  23.615  0.0645 -2.4012 -0.2709
    2DNSX   C81 1196  16.555   2.839  23.617 -0.4364  0.6501 -0.5902
    2DNSX   H82 1197  16.626   2.929  23.621  1.9451  1.9280 -0.1491
    2DNSX   H83 1198  16.585   2.790  23.706  0.1649 -0.1183 -2.0578
    2DNSX   O84 1199  16.589   2.757  23.508  0.3692 -0.4398 -0.0963
    2DNSX   H85 1200  16.565   2.802  23.424  0.1190  2.6878 -0.1218
    2DNSX   O59 1201  16.320   3.070  23.920 -0.1932 -0.2793  0.4658
    2DNSX   C57 1202  16.284   3.015  24.053 -0.1657 -0.2609  0.4937
    2DNSX   H58 1203  16.214   2.929  24.049  0.7650  0.1525  1.6554
    2DNSX   C53 1204  16.425   2.945  24.103  0.3515 -0.1302 -0.3541
    2DNSX   H54 1205  16.501   3.023  24.104 -0.3356  1.2736  1.1573
    2DNSX   O55 1206  16.450   2.836  24.020 -0.4685 -0.3110  0.3566
    2DNSX   H56 1207  16.449   2.871  23.921  0.5554 -1.1017  0.1972
    2DNSX   C49 1208  16.418   2.899  24.250 -0.3843 -0.3244  0.3548
    2DNSX   H50 1209  16.338   2.822  24.245  2.7996  0.9860  0.1435
    2DNSX   O51 1210  16.534   2.856  24.309  0.1640  0.3053 -0.2924
    2DNSX   H52 1211  16.525   2.847  24.401  4.5712 -0.3644 -3.3043
    2DNSX   C44 1212  16.355   3.005  24.331 -0.4358  0.2231  0.4274
    2DNSX   H45 1213  16.431   3.078  24.345  0.1961  1.6050 -0.8777
    2DNSX   O48 1214  16.235   3.067  24.285 -0.6699 -0.4303  0.0464
    2DNSX   C46 1215  16.228   3.126  24.151 -0.6193  0.1313  1.0054
    2DNSX   H47 1216  16.294   3.221  24.146 -1.1806 -1.9310 -1.0540
    2DNSX   C60 1217  16.085   3.165  24.116  0.2228  0.2837 -0.0019
    2DNSX   H61 1218  16.035   3.080  24.064 -0.4468  0.7175  0.6267
    2DNSX   H62 1219  16.024   3.201  24.202 -0.3892 -0.5826  0.3950
    2DNSX   O63 1220  16.076   3.264  24.025 -0.2856  0.3440 -0.3227
    2DNSX   H64 1221  16.017   3.340  24.049  1.4169 -1.1813 -0.8826
    2DNSX   O80 1222  16.312   2.958  24.455  0.5078  0.6385  0.1038
    2DNSX   C78 1223  16.322   3.020  24.589 -0.3485  0.2970 -0.5797
    2DNSX   H79 1224  16.392   3.108  24.587 -1.5810  0.7903 -1.3219
    2DNSX   C74 1225  16.188   3.094  24.631  0.0862  0.1801 -0.1425
    2DNSX   H75 1226  16.107   3.017  24.651 -1.6453 -0.7225 -0.0164
    2DNSX   O76 1227  16.144   3.185  24.532 -0.1899  0.4952 -0.1338
    2DNSX   H77 1228  16.147   3.131  24.444  0.5607 -0.6907 -0.3161
    2DNSX   C70 1229  16.200   3.157  24.772 -0.2472  0.2393 -0.1899
    2DNSX   H71 1230  16.275   3.240  24.771 -0.8267  1.0878 -0.9134
    2DNSX   O72 1231  16.072   3.204  24.830  0.1076 -0.5802  0.5773
    2DNSX   H73 1232  16.093   3.263  24.914  1.0433  0.6117 -1.2453
    2DNSX   C65 1233  16.262   3.049  24.871 -0.5530  0.6692  0.4257
    2DNSX   H66 1234  16.188   2.976  24.892  0.2367  0.7071 -0.2221
    2DNSX   O69 1235  16.378   2.989  24.822  0.7379  0.3485 -0.0825
    2DNSX   C67 1236  16.365   2.918  24.701 -0.0505 -0.1945  0.3965
    2DNSX   H68 1237  16.291   2.832  24.702 -0.0649 -2.3041  2.3866
    2DNSX   C81 1238  16.493   2.854  24.659 -0.8397  0.3686  0.4343
    2DNSX   H82 1239  16.568   2.932  24.625  1.8535 -1.0402  3.7485
    2DNSX   H83 1240  16.542   2.803  24.743 -1.1167  0.7228  0.0568
    2DNSX   O84 1241  16.473   2.747  24.572 -0.0422 -0.4019  0.3393
    2DNSX   H85 1242  16.559   2.699  24.562  0.3120  0.7407 -1.1017
    2DNSX   O59 1243  16.316   3.118  24.977  0.4458 -0.6674 -0.6352
    2DNSX   C57 1244  16.299   3.068  25.111 -0.0190  0.2926  0.5674
    2DNSX   H58 1245  16.218   2.992  25.116  2.0998 -1.7730  0.6914
    2DNSX   C53 1246  16.433   3.006  25.145 -0.3794  0.6566 -0.2631
    2DNSX   H54 1247  16.507   3.076  25.123 -0.7428  0.5908  1.7898
    2DNSX   O55 1248  16.454   2.890  25.061 -0.3684  0.5816  0.1146
    2DNSX   H56 1249  16.447   2.907  24.967 -0.7504 -1.4720  0.4786
    2DNSX   C49 1250  16.423   2.956  25.288  0.4104  0.1428  0.1756
    2DNSX   H50 1251  16.337   2.881  25.292  0.6374 -1.5475 -3.5852
    2DNSX   O51 1252  16.543   2.897  25.337  0.5033 -0.0126 -0.2122
    2DNSX   H52 1253  16.566   2.836  25.263 -0.4691 -1.3542 -0.2755
    2DNSX   C44 1254  16.376   3.070  25.380  0.2154 -0.0030 -0.0912
    2DNSX   H45 1255  16.458   3.144  25.378  0.6571  0.8350 -1.7935
    2DNSX   O48 1256  16.254   3.123  25.343 -0.1394  0.9348  0.4826
    2DNSX   C46 1257  16.256   3.181  25.211  1.0764  0.2617 -0.6877
    2DNSX   H47 1258  16.326   3.267  25.196 -1.0952 -1.2230  1.8205
    2DNSX   C60 1259  16.109   3.219  25.182 -0.5950 -0.2992  0.5966
    2DNSX   H61 1260  16.061   3.135  25.124  1.4557 -1.9674  3.8950
    2DNSX   H62 1261  16.056   3.243  25.280  1.4562 -3.8191 -1.2551
    2DNSX   O63 1262  16.089   3.331  25.091  0.2598 -0.5515 -0.6746
    2DNSX   H64 1263  16.066   3.419  25.139 -3.4138 -2.1881  2.4510
    2DNSX   O80 1264  16.343   3.020  25.512  0.2285 -0.1316 -0.0801
    2DNSX   C78 1265  16.355   3.077  25.641  0.0901  0.0696  0.6002
    2DNSX   H79 1266  16.441   3.148  25.642 -3.5588 -4.3228  2.2322
    2DNSX   C74 1267  16.216   3.146  25.669  0.2580 -0.1409 -1.0292
    2DNSX   H75 1268  16.133   3.077  25.655  1.1639 -0.8823  1.6586
    2DNSX   O76 1269  16.180   3.244  25.577 -0.1898  0.1093  0.1597
    2DNSX   H77 1270  16.179   3.201  25.483  0.8069  0.1340 -0.7574
    2DNSX   C70 1271  16.220   3.208  25.814  0.0365 -0.2255  0.3826
    2DNSX   H71 1272  16.289   3.297  25.818  1.9035 -2.9990 -1.7845
    2DNSX   O72 1273  16.088   3.235  25.854  0.9345  0.6699  0.6485
    2DNSX   H73 1274  16.087   3.256  25.955 -1.1120  1.8009 -1.1800
    2DNSX   C65 1275  16.268   3.101  25.913  0.7315  0.0385  0.5049
    2DNSX   H66 1276  16.184   3.018  25.936 -0.4044 -1.4501  1.4531
    2DNSX   O69 1277  16.385   3.032  25.872 -0.3876  0.4382  0.6792
    2DNSX   C67 1278  16.377   2.968  25.742 -0.3838  0.4802  0.4128
    2DNSX   H68 1279  16.299   2.894  25.735 -2.0557 -0.1481 -1.2639
    2DNSX   C81 1280  16.505   2.887  25.721 -0.6106  0.6400 -0.3060
    2DNSX   H82 1281  16.501   2.832  25.631 -0.1653 -1.2177 -1.3903
    2DNSX   H83 1282  16.596   2.948  25.703  0.8847 -0.3443 -1.7953
    2DNSX   O84 1283  16.547   2.803  25.825 -0.0158 -0.4169 -0.2392
    2DNSX   H85 1284  16.559   2.846  25.914 -0.8719 -3.5420  0.1156
    2DNSX   O59 1285  16.322   3.160  26.033  0.2076 -0.6603 -0.3773
    2DNSX   C57 1286  16.304   3.111  26.165  0.8213 -0.1295  0.2650
    2DNSX   H58 1287  16.245   3.016  26.172  0.3091  0.8917  3.3742
    2DNSX   C53 1288  16.447   3.069  26.221  0.0918 -0.0936  1.0110
    2DNSX   H54 1289  16.515   3.159  26.201 -3.0088 -0.8606  0.5550
    2DNSX   O55 1290  16.493   2.959  26.139  0.3112  0.2547  0.3110
    2DNSX   H56 1291  16.500   2.984  26.044  0.9536 -2.1229 -1.3588
    2DNSX   C49 1292  16.444   3.027  26.370  0.0976  0.1530 -0.1197
    2DNSX   H50 1293  16.400   2.927  26.388 -3.1956  2.0531 -0.0977
    2DNSX   O51 1294  16.583   3.028  26.415 -0.6554  0.2864  0.2787
    2DNSX   H52 1295  16.637   2.975  26.343  0.0083 -1.9148  1.2798
    2DNSX   C44 1296  16.371   3.132  26.454  0.0876 -0.1956  0.5654
    2DNSX   H45 1297  16.439   3.224  26.458  2.1866 -0.6530 -0.8387
    2DNSX   O48 1298  16.246   3.170  26.399 -0.2815 -0.4597 -0.2720
    2DNSX   C46 1299  16.257   3.223  26.262 -0.3774  0.0849 -0.0164
    2DNSX   H47 1300  16.336   3.306  26.257 -0.2376  0.8311  0.0709
    2DNSX   C60 1301  16.119   3.279  26.231  0.0998 -0.1113  0.3366
    2DNSX   H61 1302  16.046   3.188  26.204 -0.9963 -2.1866 -0.1290
    2DNSX   H62 1303  16.084   3.321  26.329  0.1390  0.6616  1.2361
    2DNSX   O63 1304  16.121   3.367  26.114 -0.1309  0.2091 -0.6042
    2DNSX   H64 1305  16.035   3.414  26.093  0.9407 -1.1872  1.0940
    2DNSX   O80 1306  16.340   3.080  26.580 -0.5784 -0.1803 -0.0857
    2DNSX   C78 1307  16.368   3.152  26.704 -0.0444 -0.3715  0.5144
    2DNSX   H79 1308  16.442   3.237  26.686  4.4340 -0.7500  1.3040
    2DNSX   C74 1309  16.236   3.216  26.755 -0.1861  0.0956  0.0750
    2DNSX   H75 1310  16.154   3.139  26.781  2.0088  1.1810 -1.3880
    2DNSX   O76 1311  16.181   3.314  26.666 -0.3626  0.1866 -0.0241
    2DNSX   H77 1312  16.168   3.270  26.583  0.5689  0.2942 -1.6496
    2DNSX   C70 1313  16.255   3.282  26.890  0.4269  0.4030 -0.2213
    2DNSX   H71 1314  16.311   3.382  26.881  1.8025  1.6289  0.0061
    2DNSX   O72 1315  16.122   3.307  26.949 -0.5532 -0.0024  0.3395
    2DNSX   H73 1316  16.133   3.360  27.040 -2.5231 -0.6417  2.6614
    2DNSX   C65 1317  16.328   3.192  26.990  0.7492 -0.6347  0.2251
    2DNSX   H66 1318  16.259   3.110  27.018 -0.2986  1.0824  2.6684
    2DNSX   O69 1319  16.448   3.131  26.927  0.0167  0.0823  0.2022
    2DNSX   C67 1320  16.432   3.055  26.807 -0.5750 -0.2687  0.5957
    2DNSX   H68 1321  16.351   2.976  26.818  0.7422 -1.8140 -2.3249
    2DNSX   C81 1322  16.568   2.998  26.768 -0.0024 -0.1141  0.0634
    2DNSX   H82 1323  16.568   2.974  26.660 -0.6202  1.1114 -0.5213
    2DNSX   H83 1324  16.638   3.083  26.778  0.3848  1.0231 -0.0107
    2DNSX   O84 1325  16.610   2.889  26.851 -0.3438  0.3585 -0.0263
    2DNSX   H85 1326  16.639   2.930  26.941 -0.0932  0.6484  1.0700
    2DNSX   O59 1327  16.380   3.274  27.090 -0.0242  0.3161 -0.2406
    2DNSX   C57 1328  16.394   3.223  27.223 -0.2051  1.0816 -0.0866
    2DNSX   H58 1329  16.344   3.124  27.238  1.7669 -1.8297 -0.8818
    2DNSX   C53 1330  16.550   3.203  27.259 -0.0039  0.3395  0.2391
    2DNSX   H54 1331  16.605   3.300  27.241 -0.5162 -1.2217  2.2684
    2DNSX   O55 1332  16.613   3.098  27.178  0.0138 -0.6657 -0.5896
    2DNSX   H56 1333  16.604   3.103  27.080  1.9760 -0.3027 -0.2714
    2DNSX   C49 1334  16.565   3.159  27.405  0.6715  0.2530  0.3348
    2DNSX   H50 1335  16.522   3.057  27.411 -0.5376  1.4239 -0.6883
    2DNSX   O51 1336  16.710   3.173  27.434  0.0589 -0.2162 -0.2793
    2DNSX   H52 1337  16.748   3.263  27.398  1.7485  1.2186 -0.2569
    2DNSX   C44 1338  16.481   3.255  27.492  0.2683  0.6835 -0.1721
    2DNSX   H45 1339  16.536   3.353  27.476  1.3007 -0.1676 -0.2175
    2DNSX   O48 1340  16.344   3.266  27.455 -0.0548  0.6307 -0.0228
    2DNSX   C46 1341  16.327   3.321  27.325 -0.2076 -0.2816  0.1474
    2DNSX   H47 1342  16.370   3.425  27.318  0.4593  0.7134 -0.3497
    2DNSX   C60 1343  16.173   3.327  27.301 -0.4019 -0.2598  0.7428
    2DNSX   H61 1344  16.141   3.233  27.268  0.3121 -2.8393 -0.2753
    2DNSX   H62 1345  16.111   3.342  27.393 -1.4848 -1.2528  2.4595
    2DNSX   O63 1346  16.134   3.419  27.200 -0.2164 -0.2582 -0.5616
    2DNSX   H64 1347  16.052   3.466  27.231  3.1599  2.6511 -0.9470
    2DNSX   O80 1348  16.471   3.209  27.625 -0.6453 -0.2477 -0.0306
    2DNSX   C78 1349  16.447   3.267  27.746 -0.4016 -0.1491  1.2704
    2DNSX   H79 1350  16.501   3.362  27.758 -0.8950 -1.7773  3.4666
    2DNSX   C74 1351  16.295   3.306  27.766 -0.0821  0.0990  0.1919
    2DNSX   H75 1352  16.234   3.210  27.751 -2.1411 -0.4305 -3.1186
    2DNSX   O76 1353  16.239   3.395  27.662  0.3643  0.1839  0.4205
    2DNSX   H77 1354  16.263   3.356  27.579  2.0510 -0.9508 -1.1617
    2DNSX   C70 1355  16.270   3.360  27.911 -1.0390 -0.5344 -0.9679
    2DNSX   H71 1356  16.320   3.464  27.912  1.2951  3.2516 -1.2659
    2DNSX   O72 1357  16.124   3.370  27.942  0.3670  0.0373 -0.2274
    2DNSX   H73 1358  16.111   3.409  28.033 -0.9030  2.0202 -0.9588
    2DNSX   C65 1359  16.336   3.259  28.012 -0.2827 -0.4966  0.4029
    2DNSX   H66 1360  16.271   3.170  28.032  0.4927  1.8904 -2.4417
    2DNSX   O69 1361  16.472   3.221  27.977  0.2159 -0.4784 -0.0739
    2DNSX   C67 1362  16.491   3.161  27.845 -0.7568  0.8835  0.0103
    2DNSX   H68 1363  16.418   3.072  27.830 -2.0330  0.4379  2.2139
    2DNSX   C81 1364  16.643   3.120  27.835 -0.2126 -0.2087  0.1364
    2DNSX   H82 1365  16.670   3.102  27.729  2.2787  1.9339  3.2317
    2DNSX   H83 1366  16.710   3.205  27.870  0.6023  2.2478  3.0126
    2DNSX   O84 1367  16.668   3.014  27.920 -0.2003 -0.2816 -0.2990
    2DNSX   H85 1368  16.766   3.012  27.951 -2.3009 -2.2969  0.1138
    2DNSX   O59 1369  16.365   3.328  28.130 -0.4700  0.5659  0.0519
    2DNSX   C57 1370  16.376   3.274  28.267 -0.5199  0.3161 -0.1076
    2DNSX   H58 1371  16.322   3.175  28.277 -1.1335 -1.3489 -0.5527
    2DNSX   C53 1372  16.530   3.250  28.289 -0.5762  0.7825  0.2482
    2DNSX   H54 1373  16.602   3.336  28.245  2.4026 -0.1889  1.5185
    2DNSX   O55 1374  16.572   3.141  28.212 -0.1605 -0.6301 -0.3766
    2DNSX   H56 1375  16.567   3.171  28.114 -1.3166  2.0048 -0.8122
    2DNSX   C49 1376  16.571   3.225  28.436  0.1768  0.0733  0.4481
    2DNSX   H50 1377  16.534   3.125  28.461  0.1317  2.0041  1.1722
    2DNSX   O51 1378  16.716   3.237  28.444  0.2762 -0.0631 -0.3746
    2DNSX   H52 1379  16.731   3.217  28.547 -2.0677  2.4070  0.1410
    2DNSX   C44 1380  16.501   3.334  28.529  0.1942  0.3053 -0.9342
    2DNSX   H45 1381  16.554   3.431  28.515  1.9821  1.2155 -1.1416
    2DNSX   O48 1382  16.359   3.350  28.511  0.3175 -0.8080  0.2219
    2DNSX   C46 1383  16.325   3.381  28.371 -0.1055  0.5773  0.2685
    2DNSX   H47 1384  16.356   3.479  28.347 -0.5147  0.2052  2.0042
    2DNSX   C60 1385  16.169   3.371  28.369  0.1269  0.1244 -0.1244
    2DNSX   H61 1386  16.134   3.267  28.358  3.1214  1.6466  0.7085
    2DNSX   H62 1387  16.130   3.429  28.458 -0.5378  2.9126  0.5866
    2DNSX   O63 1388  16.111   3.411  28.251 -0.3788  0.1140  0.0511
    2DNSX   H64 1389  16.016   3.432  28.277 -0.6985  0.9185  0.4346
    2DNSX   O80 1390  16.506   3.292  28.664  0.4094  0.0420 -0.3761
    2DNSX   C78 1391  16.511   3.361  28.793  0.3385  0.3732  0.1963
    2DNSX   H79 1392  16.577   3.455  28.789 -0.9488 -0.3888 -0.0035
    2DNSX   C74 1393  16.364   3.397  28.835  0.2919  0.1348 -0.0215
    2DNSX   H75 1394  16.289   3.310  28.832 -1.1064  0.6278 -1.6624
    2DNSX   O76 1395  16.308   3.497  28.754  0.5357  0.2551 -0.0577
    2DNSX   H77 1396  16.313   3.467  28.660  2.0038  2.9343 -2.2163
    2DNSX   C70 1397  16.377   3.456  28.980 -0.6709 -0.4143  0.0564
    2DNSX   H71 1398  16.438   3.548  28.951 -0.6734  1.1197 -1.7586
    2DNSX   O72 1399  16.252   3.500  29.038 -0.6739 -0.1306  0.0100
    2DNSX   H73 1400  16.256   3.502  29.136  0.6439  1.3259  0.5160
    2DNSX   C65 1401  16.446   3.352  29.073 -0.3915  0.1651 -0.3082
    2DNSX   H66 1402  16.380   3.253  29.071  0.2850 -1.8716  0.0272
    2DNSX   O69 1403  16.580   3.312  29.029 -0.2303  0.4713  0.1256
    2DNSX   C67 1404  16.575   3.257  28.895 -0.0605  0.4061 -0.4946
    2DNSX   H68 1405  16.515   3.156  28.887  0.9819  0.3835 -0.4431
    2DNSX   C81 1406  16.719   3.212  28.859 -1.1574 -0.3617  0.5255
    2DNSX   H82 1407  16.780   3.312  28.828 -1.5619  2.7220 -0.2767
    2DNSX   H83 1408  16.777   3.177  28.946  1.0577 -1.3336 -1.2846
    2DNSX   O84 1409  16.729   3.114  28.759 -0.3501  0.0154  0.2426
    2DNSX   H85 1410  16.828   3.081  28.753  2.4006  1.0855 -1.3496
    2DNSX   O59 1411  16.474   3.404  29.202  0.3701 -0.9190  0.5143
    2DNSX   C57 1412  16.470   3.346  29.331 -0.9826  0.5233  0.4685
    2DNSX   H58 1413  16.429   3.242  29.327  1.2346  2.5282 -1.0799
    2DNSX   C53 1414  16.619   3.311  29.373 -0.9161 -0.4028  0.2927
    2DNSX   H54 1415  16.687   3.410  29.363  0.0495 -1.3672 -0.0622
    2DNSX   O55 1416  16.680   3.212  29.296  0.6109  0.4115  0.1057
    2DNSX   H56 1417  16.658   3.217  29.200  1.0083  0.8877 -0.2416
    2DNSX   C49 1418  16.633   3.272  29.521 -0.2137  0.8039  0.2997
    2DNSX   H50 1419  16.585   3.170  29.529  0.1425 -0.2921  1.9774
    2DNSX   O51 1420  16.765   3.267  29.566 -0.3938 -0.7005 -0.2120
    2DNSX   H52 1421  16.814   3.180  29.560  0.5797 -0.1104  1.2703
    2DNSX   C44 1422  16.559   3.372  29.612  0.2336 -0.6076  0.1638
    2DNSX   H45 1423  16.615   3.474  29.610  1.8029  1.5756 -0.0462
    2DNSX   O48 1424  16.422   3.389  29.568  0.0227 -0.0605  0.2468
    2DNSX   C46 1425  16.390   3.431  29.430 -0.0714  0.4260  0.0832
    2DNSX   H47 1426  16.432   3.533  29.411 -0.9274 -1.9473  1.3858
    2DNSX   C60 1427  16.238   3.412  29.410 -0.3373 -0.9243  0.0872
    2DNSX   H61 1428  16.202   3.300  29.408 -0.8916 -2.6091 -1.7572
    2DNSX   H62 1429  16.191   3.455  29.502 -1.0498  0.0303  1.4841
    2DNSX   O63 1430  16.189   3.474  29.295 -0.1864 -0.2026 -0.0299
    2DNSX   H64 1431  16.107   3.419  29.267  1.4032  2.7263  1.3576
    2DNSX   O80 1432  16.538   3.321  29.738  0.1432  0.2012 -0.5836
    2DNSX   C78 1433  16.539   3.377  29.868 -0.4086  0.5516  0.1734
    2DNSX   H79 1434  16.594   3.475  29.872 -2.2718  0.2696 -2.1785
    2DNSX   C74 1435  16.389   3.390  29.913  0.4592  0.1617  0.2437
    2DNSX   H75 1436  16.341   3.290  29.899  0.7927 -0.9509  1.9584
    2DNSX   O76 1437  16.324   3.489  29.822  0.3376 -0.0621  0.0013
    2DNSX   H77 1438  16.344   3.471  29.722 -1.0304 -1.7381  0.8814
    2DNSX   C70 1439  16.378   3.448  30.054  0.2181  0.1623 -0.0869
    2DNSX   H71 1440  16.419   3.551  30.047  0.7221 -1.2486  0.6011
    2DNSX   O72 1441  16.245   3.426  30.087 -0.1485 -0.2778  0.0849
    2DNSX   H73 1442  16.227   3.462  30.175 -0.3983  1.2855 -0.9283
    2DNSX   C65 1443  16.466   3.348  30.142 -0.5743 -0.4635  0.2629
    2DNSX   H66 1444  16.420   3.250  30.151 -0.0072  0.3610 -1.6784
    2DNSX   O69 1445  16.602   3.342  30.094 -0.1290  0.0560 -0.1698
    2DNSX   C67 1446  16.609   3.281  29.964 -1.2888 -0.8294 -0.5637
    2DNSX   H68 1447  16.560   3.177  29.965 -0.3508  2.0163  1.0323
    2DNSX   C81 1448  16.755   3.279  29.926 -0.4392 -0.4293 -0.3418
    2DNSX   H82 1449  16.764   3.306  29.814 -0.1261 -0.2366  0.7308
    2DNSX   H83 1450  16.819   3.355  29.975 -1.4882 -1.3661 -1.3097
    2DNSX   O84 1451  16.811   3.147  29.940  0.5037 -0.0736 -0.4636
    2DNSX   H85 1452  16.883   3.151  30.013  0.3400  1.8892  1.4712
    2DNSX   O59 1453  16.485   3.404  30.267 -0.2696 -0.1740 -0.3954
    2DNSX   C57 1454  16.487   3.343  30.398 -0.5984 -0.2082  0.7791
    2DNSX   H58 1455  16.427   3.246  30.398  0.9780 -1.4680 -1.5416
    2DNSX   C53 1456  16.636   3.292  30.434 -0.3452 -0.4284 -0.7593
    2DNSX   H54 1457  16.707   3.373  30.433  1.6266 -1.1541 -1.1756
    2DNSX   O55 1458  16.690   3.197  30.346 -0.2197 -0.1439 -0.6139
    2DNSX   H56 1459  16.699   3.244  30.261  0.3103  0.1319  1.4400
    2DNSX   C49 1460  16.633   3.236  30.576  0.5082  0.1263 -0.2158
    2DNSX   H50 1461  16.577   3.141  30.599 -0.8611 -1.1802 -1.4738
    2DNSX   O51 1462  16.773   3.220  30.603 -0.0871 -0.4249 -0.1025
    2DNSX   H52 1463  16.823   3.183  30.524  0.3311  1.7876 -1.8752
    2DNSX   C44 1464  16.576   3.346  30.673 -0.3922 -0.3682  0.8289
    2DNSX   H45 1465  16.647   3.438  30.670  0.1081 -1.9735 -1.4876
    2DNSX   O48 1466  16.445   3.397  30.640  0.1548 -0.1352  0.0835
    2DNSX   C46 1467  16.432   3.444  30.501 -0.3391 -0.6911  0.6317
    2DNSX   H47 1468  16.502   3.539  30.494  1.4374 -0.6213  0.0112
    2DNSX   C60 1469  16.283   3.473  30.460 -0.1570  0.1869  0.3431
    2DNSX   H61 1470  16.217   3.383  30.451 -0.4009  0.7135  0.9270
    2DNSX   H62 1471  16.244   3.532  30.546 -0.2437 -0.8462 -0.9587
    2DNSX   O63 1472  16.263   3.551  30.341 -0.0376  0.4004  0.5335
    2DNSX   H64 1473  16.173   3.599  30.357 -1.6509 -1.6429  1.5200
    2DNSX   O80 1474  16.552   3.300  30.804  0.4219 -0.1928 -0.5730
    2DNSX   C78 1475  16.536   3.348  30.937 -0.7268  0.0934 -0.3160
    2DNSX   H79 1476  16.590   3.446  30.952  1.0025 -2.1779 -0.7235
    2DNSX   C74 1477  16.385   3.374  30.976 -0.4608 -0.0934 -0.0243
    2DNSX   H75 1478  16.331   3.268  30.975 -0.9147 -0.1698 -1.0907
    2DNSX   O76 1479  16.328   3.459  30.879 -0.7968 -0.0809  0.6898
    2DNSX   H77 1480  16.348   3.417  30.800  1.9099 -1.1680  1.2057
    2DNSX   C70 1481  16.369   3.428  31.121 -0.0568 -0.5689  1.0113
    2DNSX   H71 1482  16.423   3.531  31.112  1.3120 -0.2426 -2.1446
    2DNSX   O72 1483  16.233   3.456  31.164 -0.8170  0.0518 -0.4140
    2DNSX   H73 1484  16.242   3.449  31.256  1.2826  0.4539 -0.5709
    2DNSX   C65 1485  16.447   3.333  31.218  0.3961  0.5657  0.9422
    2DNSX   H66 1486  16.387   3.236  31.240  0.9956 -0.5049 -0.8086
    2DNSX   O69 1487  16.581   3.302  31.178 -0.6015 -0.3767 -0.5275
    2DNSX   C67 1488  16.596   3.247  31.042  0.4348  0.3009  0.1106
    2DNSX   H68 1489  16.549   3.143  31.034 -1.5018 -2.2064  1.9671
    2DNSX   C81 1490  16.745   3.216  31.028  0.3788  0.0778 -1.3134
    2DNSX   H82 1491  16.782   3.201  30.915 -0.7189 -0.6686 -1.3493
    2DNSX   H83 1492  16.798   3.301  31.068 -0.9047 -1.2543 -0.7968
    2DNSX   O84 1493  16.780   3.101  31.109 -0.4717 -0.6427 -0.1132
    2DNSX   H85 1494  16.863   3.063  31.072  0.3250  1.8149  1.0863
    2DNSX   O59 1495  16.474   3.405  31.342  0.4160  0.2001 -0.0662
    2DNSX   C57 1496  16.497   3.355  31.471 -0.3882 -1.0104  0.2976
    2DNSX   H58 1497  16.457   3.251  31.488 -0.1593 -2.1689  2.1507
    2DNSX   C53 1498  16.648   3.349  31.509 -0.0960  0.0998  0.0868
    2DNSX   H54 1499  16.697   3.456  31.493  2.4432  1.0744  0.9494
    2DNSX   O55 1500  16.707   3.246  31.437  0.2029  0.4078 -0.3082
    2DNSX   H56 1501  16.693   3.268  31.342  0.5878  2.8305  0.0731
    2DNSX   C49 1502  16.669   3.319  31.661  0.4635 -0.3356  0.0235
    2DNSX   H50 1503  16.618   3.222  31.684 -2.2850 -0.0628 -0.2783
    2DNSX   O51 1504  16.805   3.310  31.701  0.2219  0.5384  0.0280
    2DNSX   H52 1505  16.839   3.223  31.671 -0.5654 -1.0966 -0.5918
    2DNSX   C44 1506  16.575   3.405  31.750  0.5432 -0.3131 -0.2184
    2DNSX   H45 1507  16.608   3.516  31.749  0.0532  3.4183  0.6603
    2DNSX   O48 1508  16.438   3.395  31.711  0.1369  0.2846 -0.3468
    2DNSX   C46 1509  16.424   3.443  31.577  0.3081 -0.5073 -0.2841
    2DNSX   H47 1510  16.457   3.547  31.580 -2.8811 -2.7417  0.2587
    2DNSX   C60 1511  16.283   3.442  31.541 -0.0709 -0.2959 -0.3298
    2DNSX   H61 1512  16.249   3.337  31.498 -1.8131  0.1038 -1.1526
    2DNSX   H62 1513  16.227   3.463  31.634 -2.2157  1.6196 -1.9902
    2DNSX   O63 1514  16.252   3.540  31.441 -0.3893 -0.3354  0.0171
    2DNSX   H64 1515  16.176   3.611  31.461  1.7181  2.8396 -1.0297
    2DNSX   O80 1516  16.570   3.358  31.880 -0.1340 -0.4651 -0.8431
    2DNSX   C78 1517  16.559   3.404  32.015 -0.2365  0.3882  0.2512
    2DNSX   H79 1518  16.621   3.494  32.035  0.9007  0.5929 -0.1222
    2DNSX   C74 1519  16.410   3.453  32.034 -0.4521  0.3520  0.2216
    2DNSX   H75 1520  16.340   3.371  32.007  2.1884 -0.9657  0.6240
    2DNSX   O76 1521  16.369   3.557  31.947  0.7231 -0.0828  0.7117
    2DNSX   H77 1522  16.366   3.522  31.854 -1.2158 -0.1293 -0.0665
    2DNSX   C70 1523  16.402   3.506  32.179  0.1114 -0.1813 -0.0513
    2DNSX   H71 1524  16.475   3.591  32.188  1.7077  0.1147 -0.7847
    2DNSX   O72 1525  16.268   3.555  32.208 -0.2099  0.2114  0.4450
    2DNSX   H73 1526  16.243   3.623  32.134  0.5491  0.9690  0.7506
    2DNSX   C65 1527  16.446   3.390  32.281  0.3925 -0.0903 -0.0753
    2DNSX   H66 1528  16.373   3.300  32.268  0.5596 -0.2749  0.6589
    2DNSX   O69 1529  16.580   3.340  32.247 -0.0138  0.7757  0.4224
    2DNSX   C67 1530  16.597   3.287  32.111 -0.7301  0.6233 -0.7318
    2DNSX   H68 1531  16.525   3.200  32.100  0.8712  0.6913  1.0530
    2DNSX   C81 1532  16.732   3.228  32.083  0.3725 -0.1049  0.4991
    2DNSX   H82 1533  16.756   3.226  31.964  0.3380 -0.8012 -1.2168
    2DNSX   H83 1534  16.805   3.300  32.126  2.0877 -0.1365 -2.0911
    2DNSX   O84 1535  16.757   3.106  32.141 -0.2129  0.1522  0.2378
    2DNSX   H85 1536  16.710   3.099  32.227 -0.2612 -1.1119  0.0516
    2DNSX   O59 1537  16.458   3.436  32.418  0.8131  0.0534  0.5018
    2DNSX   C57 1538  16.473   3.384  32.551  0.1299  0.3338  0.3257
    2DNSX   H58 1539  16.416   3.289  32.564 -0.0396  1.6921  2.1764
    2DNSX   C53 1540  16.629   3.370  32.585 -0.3559 -0.3761 -0.0072
    2DNSX   H54 1541  16.694   3.462  32.568  3.4796 -0.3655 -0.0246
    2DNSX   O55 1542  16.688   3.271  32.496  0.6085 -0.0428  0.0784
    2DNSX   H56 1543  16.676   3.280  32.399 -1.9559  1.3869 -0.6061
    2DNSX   C49 1544  16.646   3.326  32.735 -0.1740 -0.1164  0.5405
    2DNSX   H50 1545  16.621   3.218  32.744 -0.0074  0.1734 -0.9138
    2DNSX   O51 1546  16.782   3.349  32.769 -0.1257 -0.7377 -0.0383
    2DNSX   H52 1547  16.813   3.444  32.764  0.1033 -1.5417  0.3797
    2DNSX   C44 1548  16.564   3.425  32.825 -0.6762  0.5837 -0.7483
    2DNSX   H45 1549  16.607   3.529  32.827  0.0977 -0.5633 -1.4353
    2DNSX   O48 1550  16.425   3.441  32.781  0.1836  0.1199 -0.0597
    2DNSX   C46 1551  16.409   3.488  32.646  0.1337  0.0676 -1.1797
    2DNSX   H47 1552  16.456   3.583  32.630  1.3445  1.2320 -2.4775
    2DNSX   C60 1553  16.259   3.518  32.631 -0.3452 -0.5953 -0.0935
    2DNSX   H61 1554  16.199   3.419  32.625  0.6544 -2.7298  0.7243
    2DNSX   H62 1555  16.217   3.578  32.715 -0.4637 -1.6856  0.1819
    2DNSX   O63 1556  16.233   3.580  32.508 -0.0467  0.5306  0.1178
    2DNSX   H64 1557  16.266   3.518  32.432 -0.0294 -0.4190 -2.3073
    2DNSX   O80 1558  16.554   3.360  32.951 -0.1692 -0.2439  0.1437
    2DNSX   C78 1559  16.544   3.422  33.079 -0.0380 -0.0589 -0.1194
    2DNSX   H79 1560  16.599   3.518  33.085 -2.0270  0.0498  0.8370
    2DNSX   C74 1561  16.393   3.437  33.108  0.1151  0.5207  0.2646
    2DNSX   H75 1562  16.354   3.331  33.092 -0.2757 -0.4488 -2.0572
    2DNSX   O76 1563  16.330   3.531  33.012 -0.2987 -0.4814 -0.2236
    2DNSX   H77 1564  16.355   3.507  32.912  0.0990  0.8529 -1.1471
    2DNSX   C70 1565  16.370   3.478  33.258  0.4928  0.1824  0.1171
    2DNSX   H71 1566  16.407   3.582  33.279 -1.9100 -0.6833  0.1020
    2DNSX   O72 1567  16.235   3.467  33.292  0.5840 -0.2748  0.3129
    2DNSX   H73 1568  16.186   3.473  33.207  2.4097 -1.6058  1.9405
    2DNSX   C65 1569  16.449   3.377  33.353  0.0925 -0.2695 -0.1625
    2DNSX   H66 1570  16.394   3.270  33.349  2.3612  0.1975 -1.0196
    2DNSX   O69 1571  16.587   3.382  33.314 -0.6415  0.0396  0.4565
    2DNSX   C67 1572  16.609   3.329  33.180  0.0472 -0.8090 -0.1092
    2DNSX   H68 1573  16.556   3.231  33.160 -1.0178 -1.3430 -0.7780
    2DNSX   C81 1574  16.758   3.302  33.154 -0.0525 -0.0171 -0.2118
    2DNSX   H82 1575  16.812   3.404  33.144 -2.5223  0.4658  0.9261
    2DNSX   H83 1576  16.786   3.262  33.254 -0.3854  2.1784  1.9168
    2DNSX   O84 1577  16.785   3.203  33.050  0.0257  0.1783  0.4495
    2DNSX   H85 1578  16.881   3.159  33.053  2.6042  2.3244 -0.9128
    2DNSX   O59 1579  16.451   3.437  33.476  0.4054  0.5558 -0.1565
    2DNSX   C57 1580  16.434   3.371  33.601  0.0655 -0.1588  0.1743
    2DNSX   H58 1581  16.375   3.280  33.593  3.7819 -0.6677 -1.9878
    2DNSX   C53 1582  16.575   3.319  33.656 -0.1135  0.0375  0.5131
    2DNSX   H54 1583  16.642   3.410  33.668  0.2566  0.5126  0.0165
    2DNSX   O55 1584  16.632   3.236  33.561 -0.6431 -0.5776 -0.0181
    2DNSX   H56 1585  16.668   3.280  33.484 -0.4788  0.2269  2.3355
    2DNSX   C49 1586  16.558   3.245  33.794 -0.3945  0.5311  0.1777
    2DNSX   H50 1587  16.494   3.156  33.789  1.0779  2.9992 -0.9624
    2DNSX   O51 1588  16.687   3.211  33.849 -0.3683 -0.6165 -0.0277
    2DNSX   H52 1589  16.737   3.158  33.779 -1.4806 -2.0899  0.1749
    2DNSX   C44 1590  16.500   3.353  33.893  0.2042 -0.4480 -0.5085
    2DNSX   H45 1591  16.575   3.441  33.915  1.4363  0.0906  0.3408
    2DNSX   O48 1592  16.373   3.401  33.843  0.1162  0.5009  0.2550
    2DNSX   C46 1593  16.370   3.461  33.712  0.5433  0.1509 -0.1724
    2DNSX   H47 1594  16.420   3.558  33.695 -2.5981  0.9786 -2.0694
    2DNSX   C60 1595  16.225   3.494  33.673  0.4694 -0.5350 -0.0080
    2DNSX   H61 1596  16.177   3.410  33.611  2.9789 -2.1933  0.0671
    2DNSX   H62 1597  16.167   3.509  33.765  0.8921 -0.3522  1.4494
    2DNSX   O63 1598  16.211   3.605  33.586 -0.1980 -0.3427  0.0966
    2DNSX   H64 1599  16.261   3.610  33.499 -3.4186 -0.9182 -0.8384
    2DNSX   O80 1600  16.449   3.287  34.005 -0.9925 -0.1693  0.3276
    2DNSX   C78 1601  16.454   3.345  34.138 -0.0739  0.2751 -0.3590
    2DNSX   H79 1602  16.505   3.444  34.137 -1.9792 -1.2883  2.0344
    2DNSX   C74 1603  16.305   3.362  34.173 -0.3388  0.2226 -0.0092
    2DNSX   H75 1604  16.252   3.266  34.153  2.0936 -1.2335  0.7239
    2DNSX   O76 1605  16.250   3.466  34.086 -0.1400 -0.1949  0.3022
    2DNSX   H77 1606  16.265   3.460  33.993  0.4727 -0.2779 -1.3371
    2DNSX   C70 1607  16.295   3.406  34.319  0.1056 -0.1165 -0.3223
    2DNSX   H71 1608  16.342   3.506  34.328 -1.6422  0.8668  0.8303
    2DNSX   O72 1609  16.151   3.414  34.360  0.5614  0.3264  0.0283
    2DNSX   H73 1610  16.113   3.320  34.344  2.8986 -1.8406 -2.3503
    2DNSX   C65 1611  16.374   3.303  34.405 -0.8460 -0.1636  0.3264
    2DNSX   H66 1612  16.332   3.202  34.397 -1.0600 -1.4181  1.5589
    2DNSX   O69 1613  16.514   3.300  34.365  0.0790  0.3291 -0.0737
    2DNSX   C67 1614  16.537   3.255  34.231  0.2098  0.0664 -0.0629
    2DNSX   H68 1615  16.505   3.150  34.229 -0.8229 -1.4431  1.8988
    2DNSX   C81 1616  16.690   3.286  34.213 -0.3469  0.1852  0.2079
    2DNSX   H82 1617  16.762   3.202  34.247  0.5731 -0.6559  0.3744
    2DNSX   H83 1618  16.685   3.304  34.104  2.6133  3.4934 -0.1501
    2DNSX   O84 1619  16.741   3.405  34.270 -0.0581 -0.0401  0.4871
    2DNSX   H85 1620  16.671   3.459  34.311  3.0275  1.7163 -2.2612
    2DNSX   O59 1621  16.380   3.362  34.540 -0.3383  0.4454  0.0161
    2DNSX   C57 1622  16.372   3.290  34.665 -0.3514  0.1234 -0.0801
    2DNSX   H58 1623  16.300   3.204  34.658 -0.3266 -0.3827  1.0025
    2DNSX   C53 1624  16.512   3.238  34.702  0.2832 -0.2642 -0.0043
    2DNSX   H54 1625  16.581   3.315  34.703  0.1425 -0.3350 -2.1929
    2DNSX   O55 1626  16.560   3.148  34.594  0.2384  0.8146 -0.0831
    2DNSX   H56 1627  16.547   3.189  34.508  0.1400 -0.6519  0.3819
    2DNSX   C49 1628  16.517   3.169  34.843  0.3914  0.1236 -0.4117
    2DNSX   H50 1629  16.448   3.080  34.847  3.5701 -1.2585  2.9733
    2DNSX   O51 1630  16.656   3.138  34.890 -0.0998 -0.3312  0.2489
    2DNSX   H52 1631  16.708   3.114  34.813 -0.4020  0.2078  0.1983
    2DNSX   C44 1632  16.455   3.281  34.937 -0.1310  0.0812  0.0105
    2DNSX   H45 1633  16.529   3.365  34.935 -2.4448 -0.1801  0.0588
    2DNSX   O48 1634  16.323   3.322  34.908 -0.2580 -0.3547  0.5433
    2DNSX   C46 1635  16.304   3.380  34.776 -0.1294  0.1957  0.3516
    2DNSX   H47 1636  16.355   3.478  34.766 -0.9415  1.5809  0.8150
    2DNSX   C60 1637  16.155   3.395  34.736 -0.3654  0.7330  0.2302
    2DNSX   H61 1638  16.154   3.404  34.622  1.7257 -1.5136  0.3737
    2DNSX   H62 1639  16.088   3.312  34.776 -0.9148 -1.6507  0.5945
    2DNSX   O63 1640  16.090   3.521  34.770  0.1401  0.2712 -0.1695
    2DNSX   H64 1641  15.991   3.513  34.768  0.8680  1.1080 -1.4766
    2DNSX   O80 1642  16.436   3.231  35.068  0.0584  0.2770 -0.5032
    2DNSX   C78 1643  16.432   3.275  35.204  0.7607 -0.3834 -0.5554
    2DNSX   H79 1644  16.506   3.353  35.224  1.5581 -1.0851 -0.4632
    2DNSX   C74 1645  16.283   3.332  35.229  0.6698 -0.2084  0.3975
    2DNSX   H75 1646  16.219   3.241  35.217 -0.8405 -1.4941  2.9960
    2DNSX   O76 1647  16.250   3.440  35.134  0.0112 -0.4021 -0.1731
    2DNSX   H77 1648  16.280   3.414  35.046 -0.1213 -0.7335 -0.3482
    2DNSX   C70 1649  16.270   3.380  35.372 -0.0971 -0.8586 -0.1046
    2DNSX   H71 1650  16.337   3.473  35.378  4.1010 -1.3342 -1.3619
    2DNSX   O72 1651  16.130   3.407  35.401  0.6756  0.2139 -0.3615
    2DNSX   H73 1652  16.118   3.485  35.351 -3.1311  1.6856 -0.0359
    2DNSX   C65 1653  16.328   3.270  35.470  0.1199 -0.0286  0.1857
    2DNSX   H66 1654  16.257   3.185  35.470 -2.3654  1.2395 -0.6624
    2DNSX   O69 1655  16.461   3.214  35.442  0.7190  0.3271  0.3302
    2DNSX   C67 1656  16.469   3.164  35.311 -0.0515  0.1469  0.5214
    2DNSX   H68 1657  16.396   3.070  35.295 -0.6290  0.6043 -2.2354
    2DNSX   C81 1658  16.609   3.129  35.275 -1.3614 -0.3813 -0.0514
    2DNSX   H82 1659  16.636   3.133  35.162 -0.5754  0.2225 -0.6753
    2DNSX   H83 1660  16.678   3.208  35.321  1.7120  0.5864  0.6818
    2DNSX   O84 1661  16.652   3.007  35.327  0.5113 -0.3203  0.2763
    2DNSX   H85 1662  16.670   3.020  35.426  1.4332 -0.9944 -0.1849
    2DNSX   O59 1663  16.342   3.332  35.592 -0.3071  0.1720 -0.4110
    2DNSX   C57 1664  16.348   3.280  35.725  0.0336  0.1051 -0.0732
    2DNSX   H58 1665  16.285   3.192  35.739  0.5517  1.3740 -0.6225
    2DNSX   C53 1666  16.499   3.255  35.772 -0.1159  0.3703 -1.3279
    2DNSX   H54 1667  16.561   3.342  35.738  0.7219  0.2282 -0.1212
    2DNSX   O55 1668  16.534   3.125  35.714 -0.6443 -0.5714  0.0204
    2DNSX   H56 1669  16.527   3.130  35.619  1.9597  0.4260  1.6507
    2DNSX   C49 1670  16.509   3.237  35.927  0.8478  0.6353  0.4722
    2DNSX   H50 1671  16.484   3.130  35.956  1.1048  0.6038 -1.0733
    2DNSX   O51 1672  16.644   3.253  35.963 -0.3543  0.4011  0.0240
    2DNSX   H52 1673  16.694   3.176  35.952  0.4493 -1.5357 -0.4719
    2DNSX   C44 1674  16.426   3.340  35.998 -0.6218 -0.3650 -0.5771
    2DNSX   H45 1675  16.475   3.439  35.988 -1.1615  1.9356  0.3167
    2DNSX   O48 1676  16.287   3.345  35.951 -0.4098 -0.4317  0.0911
    2DNSX   C46 1677  16.275   3.392  35.814 -0.2402 -0.0296 -0.0531
    2DNSX   H47 1678  16.325   3.486  35.794 -2.1461  1.5041 -0.5908
    2DNSX   C60 1679  16.127   3.408  35.779  0.1375 -0.3042 -0.0791
    2DNSX   H61 1680  16.110   3.437  35.670  0.8133  1.5474  1.3917
    2DNSX   H62 1681  16.064   3.321  35.785  1.8984  0.4608 -0.5089
    2DNSX   O63 1682  16.064   3.504  35.850  0.1836  0.0279 -0.0153
    2DNSX   H64 1683  15.969   3.515  35.813  1.1500 -1.8526  3.6470
    2DNSX   O80 1684  16.404   3.302  36.129 -0.1625 -0.1295  0.7898
    2DNSX   C78 1685  16.398   3.341  36.265  0.1073  0.2174 -0.1093
    2DNSX   H79 1686  16.472   3.421  36.289 -1.1439 -1.4536 -0.4828
    2DNSX   C74 1687  16.257   3.395  36.288  0.9420  0.4816  0.5399
    2DNSX   H75 1688  16.185   3.305  36.285  3.3680 -3.2890  1.0945
    2DNSX   O76 1689  16.229   3.509  36.192 -0.8360  0.4306  0.1118
    2DNSX   H77 1690  16.237   3.477  36.094  1.1881 -0.5351  0.7883
    2DNSX   C70 1691  16.250   3.454  36.429  0.0993 -0.3224 -0.3146
    2DNSX   H71 1692  16.317   3.538  36.442 -0.4078 -1.9822 -0.4631
    2DNSX   O72 1693  16.109   3.495  36.438 -0.1038 -0.1414  0.4589
    2DNSX   H73 1694  16.089   3.522  36.353  0.5287  1.8792 -0.0315
    2DNSX   C65 1695  16.288   3.340  36.529  0.2136  0.0605  0.5561
    2DNSX   H66 1696  16.208   3.265  36.539 -2.4268  1.8155 -1.4216
    2DNSX   O69 1697  16.408   3.272  36.506 -0.0976  0.2036  0.6577
    2DNSX   C67 1698  16.422   3.229  36.364 -0.2828  1.4036 -0.8571
    2DNSX   H68 1699  16.337   3.151  36.338 -1.3120  0.2565 -0.0646
    2DNSX   C81 1700  16.569   3.176  36.345  0.1628  0.2725 -0.3738
    2DNSX   H82 1701  16.568   3.083  36.404 -0.5382  1.7397 -1.4290
    2DNSX   H83 1702  16.600   3.139  36.243 -0.9264  0.6109 -0.0946
    2DNSX   O84 1703  16.669   3.261  36.402  0.5820  0.6208  0.5381
    2DNSX   H85 1704  16.707   3.310  36.331  1.0137  1.5815  0.2627
    2DNSX   O59 1705  16.319   3.396  36.648 -0.0983 -0.2140  0.3767
    2DNSX   C57 1706  16.317   3.347  36.782  0.3197 -0.7191 -0.6810
    2DNSX   H58 1707  16.244   3.260  36.799 -0.3297 -0.6987  1.8029
    2DNSX   C53 1708  16.456   3.299  36.835  0.0125 -0.4946  0.3052
    2DNSX   H54 1709  16.540   3.379  36.830 -1.0212  1.4324 -1.3726
    2DNSX   O55 1710  16.490   3.198  36.742 -0.1593  0.2058 -0.1436
    2DNSX   H56 1711  16.501   3.237  36.654 -1.6653  0.5616 -1.9734
    2DNSX   C49 1712  16.444   3.240  36.978  0.0002 -0.6681  0.1713
    2DNSX   H50 1713  16.383   3.146  36.970 -0.2936  0.5085 -0.7566
    2DNSX   O51 1714  16.572   3.198  37.028 -0.0245  0.1037  0.2490
    2DNSX   H52 1715  16.598   3.124  36.968 -1.8792 -0.1056  2.1547
    2DNSX   C44 1716  16.381   3.355  37.064 -0.3452  0.3812 -0.0688
    2DNSX   H45 1717  16.461   3.434  37.089  0.2215  0.3186  2.1023
    2DNSX   O48 1718  16.260   3.404  37.010 -0.4325  0.2051  0.0517
    2DNSX   C46 1719  16.260   3.457  36.876 -0.9541 -0.0753 -0.3815
    2DNSX   H47 1720  16.323   3.553  36.886 -1.0451 -2.1532 -2.2887
    2DNSX   C60 1721  16.115   3.495  36.840 -0.5855  1.1529  0.0583
    2DNSX   H61 1722  16.094   3.482  36.727 -3.9608 -2.4602 -0.9450
    2DNSX   H62 1723  16.048   3.421  36.889 -0.3709 -0.0515  0.0231
    2DNSX   O63 1724  16.084   3.628  36.866  0.2415  0.2964 -0.6226
    2DNSX   H64 1725  15.995   3.637  36.912 -2.4497  0.7150  1.9700
    2DNSX   O80 1726  16.336   3.299  37.184  0.1831  0.0245 -0.3319
    2DNSX   C78 1727  16.337   3.372  37.306  0.6842 -0.1350 -0.8212
    2DNSX   H79 1728  16.413   3.453  37.302  0.6966 -3.5647 -2.7502
    2DNSX   C74 1729  16.196   3.437  37.328 -1.0442  0.3845 -1.1155
    2DNSX   H75 1730  16.110   3.362  37.309  0.0994 -0.0833 -0.9094
    2DNSX   O76 1731  16.177   3.546  37.227 -0.4900  0.0697 -0.5069
    2DNSX   H77 1732  16.191   3.512  37.135  0.7155  0.1547 -2.2300
    2DNSX   C70 1733  16.173   3.500  37.470  0.6654  0.5048 -0.1509
    2DNSX   H71 1734  16.236   3.594  37.482  2.1565  0.4595  0.9690
    2DNSX   O72 1735  16.040   3.529  37.484  0.3771 -0.0890 -0.6919
    2DNSX   H73 1736  16.023   3.600  37.415  0.1125  1.3695 -0.6510
    2DNSX   C65 1737  16.218   3.394  37.576  0.2313 -0.1811 -0.4560
    2DNSX   H66 1738  16.144   3.307  37.575 -1.3032 -0.5142 -1.5170
    2DNSX   O69 1739  16.355   3.347  37.550 -0.0938  0.2482  0.2312
    2DNSX   C67 1740  16.372   3.277  37.427  0.2226 -0.0802 -0.2287
    2DNSX   H68 1741  16.297   3.192  37.408 -1.0433 -0.7371 -2.1608
    2DNSX   C81 1742  16.514   3.224  37.430  0.1040 -0.0948  0.3745
    2DNSX   H82 1743  16.583   3.314  37.421 -1.8485  0.6877 -1.0866
    2DNSX   H83 1744  16.537   3.179  37.530  0.8896  1.1780 -0.7983
    2DNSX   O84 1745  16.550   3.125  37.338  0.2977 -0.4129  0.3071
    2DNSX   H85 1746  16.542   3.169  37.247  0.5829 -1.0518  0.4286
    2DNSX   O59 1747  16.236   3.457  37.706  0.7301  0.0479  0.9390
    2DNSX   C57 1748  16.245   3.394  37.836 -0.9342  0.2588  0.0660
    2DNSX   H58 1749  16.196   3.293  37.837 -3.1217 -0.8093 -0.0110
    2DNSX   C53 1750  16.387   3.377  37.879  0.3296 -0.0003  0.3664
    2DNSX   H54 1751  16.434   3.475  37.868  0.3391  0.8257 -1.9304
    2DNSX   O55 1752  16.451   3.285  37.788 -0.8257 -0.0951  0.1917
    2DNSX   H56 1753  16.451   3.321  37.701  0.4665  0.5988  1.1446
    2DNSX   C49 1754  16.391   3.321  38.023 -0.3049  0.1283 -1.1147
    2DNSX   H50 1755  16.333   3.223  38.027 -1.1932 -3.0737  1.7281
    2DNSX   O51 1756  16.528   3.318  38.073  0.2478  0.2614  0.1252
    2DNSX   H52 1757  16.572   3.248  38.019 -0.8603 -1.5129 -1.3792
    2DNSX   C44 1758  16.303   3.414  38.116 -0.3196 -0.3640  0.6743
    2DNSX   H45 1759  16.343   3.519  38.123 -1.0001  1.5783  3.4950
    2DNSX   O48 1760  16.168   3.427  38.076  0.0918  0.0803  0.6175
    2DNSX   C46 1761  16.163   3.473  37.943  0.0826  0.0029  0.3914
    2DNSX   H47 1762  16.202   3.580  37.939  1.1432  1.8449  0.5210
    2DNSX   C60 1763  16.015   3.487  37.908 -0.3311 -0.3582  0.0738
    2DNSX   H61 1764  15.984   3.391  37.860 -0.7585  1.9447 -0.5076
    2DNSX   H62 1765  15.974   3.515  38.008  0.3262  1.5054 -2.6927
    2DNSX   O63 1766  15.985   3.588  37.810 -0.1975  0.1100 -0.1989
    2DNSX   H64 1767  16.024   3.571  37.723  1.4629  1.0592  0.9684
    2DNSX   O80 1768  16.284   3.358  38.243 -0.4330  0.1143  0.0359
    2DNSX   C78 1769  16.292   3.415  38.377 -0.2797  0.0581 -0.9767
    2DNSX   H79 1770  16.362   3.504  38.382  2.3767  2.3684  1.1794
    2DNSX   C74 1771  16.152   3.466  38.418  0.7899 -0.2790 -0.5753
    2DNSX   H75 1772  16.073   3.382  38.411 -3.7849 -0.1503  0.0882
    2DNSX   O76 1773  16.104   3.566  38.314  0.8580 -0.8533 -0.0106
    2DNSX   H77 1774  16.108   3.525  38.229  1.1441 -0.2200 -0.7759
    2DNSX   C70 1775  16.152   3.518  38.562  0.3090 -0.0982 -0.0112
    2DNSX   H71 1776  16.227   3.602  38.548  0.6736  0.6170 -1.5564
    2DNSX   O72 1777  16.024   3.569  38.617  0.4721  0.3595 -0.4554
    2DNSX   H73 1778  16.002   3.649  38.556  1.2584  0.5375  0.2983
    2DNSX   C65 1779  16.216   3.419  38.658 -0.6488  0.0983  0.6023
    2DNSX   H66 1780  16.142   3.334  38.680  1.0728  0.1878  0.1728
    2DNSX   O69 1781  16.343   3.358  38.614 -1.0329  0.4581  0.2079
    2DNSX   C67 1782  16.329   3.304  38.477  0.4524  0.1909  0.4554
    2DNSX   H68 1783  16.258   3.220  38.471 -2.2624  2.0610  0.5601
    2DNSX   C81 1784  16.470   3.243  38.444  0.6561 -0.0984  0.6028
    2DNSX   H82 1785  16.495   3.244  38.332  0.6591 -0.8683  3.3355
    2DNSX   H83 1786  16.549   3.311  38.485 -0.8375  1.1804  0.4561
    2DNSX   O84 1787  16.496   3.116  38.495  0.5542 -0.1607 -0.0844
    2DNSX   H85 1788  16.467   3.109  38.591 -0.7454 -0.5012  0.9700
    2DNSX   O59 1789  16.259   3.488  38.769  0.0264  0.1487 -0.1845
    2DNSX   C57 1790  16.258   3.442  38.900 -0.0131 -0.4326  0.1682
    2DNSX   H58 1791  16.184   3.361  38.916 -0.2529  2.0640  0.9429
    2DNSX   C53 1792  16.398   3.376  38.943  0.2438 -0.2158 -0.3949
    2DNSX   H54 1793  16.488   3.448  38.923  0.7069  0.0393 -2.7590
    2DNSX   O55 1794  16.430   3.266  38.856 -0.0194  0.2578  0.1588
    2DNSX   H56 1795  16.447   3.294  38.769  2.3316  0.0399 -2.8075
    2DNSX   C49 1796  16.394   3.327  39.088  0.7364  0.3203 -0.0711
    2DNSX   H50 1797  16.308   3.254  39.088  0.0481  0.2174 -0.6815
    2DNSX   O51 1798  16.514   3.263  39.130 -0.5243 -0.1002  0.5056
    2DNSX   H52 1799  16.507   3.260  39.227 -1.5656 -0.2357 -1.4616
    2DNSX   C44 1800  16.351   3.453  39.173 -0.8641 -0.0241 -0.3379
    2DNSX   H45 1801  16.437   3.528  39.178  0.8030  0.5500 -0.7093
    2DNSX   O48 1802  16.225   3.521  39.127  0.4302  0.0347  0.4813
    2DNSX   C46 1803  16.220   3.568  38.987 -0.1961  0.2615 -0.8537
    2DNSX   H47 1804  16.310   3.641  38.973 -2.5193 -1.0368  0.7903
    2DNSX   C60 1805  16.076   3.622  38.959 -0.3582  0.2568  0.2637
    2DNSX   H61 1806  16.045   3.699  39.040 -1.5484 -2.2383 -0.3627
    2DNSX   H62 1807  16.075   3.666  38.856 -0.9548  0.9072  1.3088
    2DNSX   O63 1808  15.985   3.513  38.975  0.4884 -0.4591 -0.2379
    2DNSX   H64 1809  15.898   3.546  38.952  0.4523  0.3708 -2.4803
    2DNSX   O80 1810  16.317   3.396  39.296 -0.1877  0.4465  0.8174
    2DNSX   C78 1811  16.319   3.452  39.429 -0.2767  0.1200 -0.5498
    2DNSX   H79 1812  16.399   3.528  39.438 -3.3809 -0.7280 -0.7745
    2DNSX   C74 1813  16.180   3.519  39.459 -0.4807 -0.4199  0.3891
    2DNSX   H75 1814  16.088   3.456  39.422  1.4644  1.5117  0.6368
    2DNSX   O76 1815  16.152   3.632  39.375 -0.2001  0.0290  0.5511
    2DNSX   H77 1816  16.157   3.598  39.285  0.0996 -1.3209 -1.7921
    2DNSX   C70 1817  16.176   3.565  39.602  1.0864 -0.7086  0.4444
    2DNSX   H71 1818  16.251   3.644  39.603 -2.1084 -2.8743  1.8889
    2DNSX   O72 1819  16.049   3.610  39.635  0.0677  0.0097 -0.4744
    2DNSX   H73 1820  16.048   3.616  39.734  0.9571 -0.6766  0.9159
    2DNSX   C65 1821  16.224   3.466  39.705 -0.5350  0.1204 -0.0024
    2DNSX   H66 1822  16.151   3.380  39.719  0.4177  0.6569  0.9203
    2DNSX   O69 1823  16.345   3.403  39.671  0.4689  0.8423  0.5517
    2DNSX   C67 1824  16.347   3.344  39.538 -0.1615  0.3916  0.9934
    2DNSX   H68 1825  16.264   3.263  39.527 -0.2784 -0.1768 -2.8145
    2DNSX   C81 1826  16.485   3.272  39.540 -0.0049  0.2672  0.9073
    2DNSX   H82 1827  16.556   3.348  39.577 -2.7489 -1.5775 -0.6377
    2DNSX   H83 1828  16.469   3.180  39.604  2.3281 -2.4046 -0.1598
    2DNSX   O84 1829  16.533   3.231  39.414 -0.8258  0.0611 -0.0619
    2DNSX   H85 1830  16.588   3.144  39.428 -2.0700  0.8061  0.3127
    2DNSX   O59 1831  16.265   3.532  39.832  0.5072  0.5355  0.2782
    2DNSX   C57 1832  16.274   3.476  39.960  0.7087  0.6833  0.1535
    2DNSX   H58 1833  16.227   3.373  39.962 -0.3063 -1.4409  1.6267
    2DNSX   C53 1834  16.427   3.462  39.997  0.1396 -0.2450  0.4059
    2DNSX   H54 1835  16.485   3.563  39.980  0.5430 -1.6108 -0.1209
    2DNSX   O55 1836  16.489   3.361  39.912  0.3512 -0.1716  0.1161
    2DNSX   H56 1837  16.486   3.380  39.817  3.3204 -0.1016  2.2984
    2DNSX   C49 1838  16.443   3.412  40.145  0.1741  0.5567  0.5219
    2DNSX   H50 1839  16.398   3.312  40.156  0.7040  2.6663 -2.2852
    2DNSX   O51 1840  16.578   3.420  40.175 -0.2818  0.5402 -0.1887
    2DNSX   H52 1841  16.619   3.339  40.129  2.5832  1.1865 -1.3746
    2DNSX   C44 1842  16.353   3.504  40.244 -1.2124 -0.1207  0.3866
    2DNSX   H45 1843  16.410   3.605  40.261 -2.3937  0.8735  0.1290
    2DNSX   O48 1844  16.223   3.517  40.186  0.2338 -0.6874  0.0374
    2DNSX   C46 1845  16.207   3.572  40.057 -0.0482 -0.1313  0.5060
    2DNSX   H47 1846  16.276   3.656  40.048  3.0278 -0.8158 -1.9747
    2DNSX   C60 1847  16.063   3.599  40.012  0.7308  0.6245 -0.3956
    2DNSX   H61 1848  16.025   3.503  39.958 -0.5380 -1.8515  1.3779
    2DNSX   H62 1849  16.008   3.623  40.109  0.4590  1.0335  2.0152
    2DNSX   O63 1850  16.045   3.702  39.920  0.5953  0.6150 -0.2679
    2DNSX   H64 1851  15.956   3.733  39.938 -0.9181 -1.3174 -1.3340
    2DNSX   O80 1852  16.321   3.438  40.366  0.2060 -0.7474  0.2314
    2DNSX   C78 1853  16.335   3.508  40.493 -0.2208 -0.5072 -0.0461
    2DNSX   H79 1854  16.409   3.592  40.485  3.2558 -0.8086 -0.5990
    2DNSX   C74 1855  16.192   3.550  40.537  0.0233 -0.0521 -0.0536
    2DNSX   H75 1856  16.134   3.454  40.533 -0.8263  1.6496  3.2849
    2DNSX   O76 1857  16.136   3.638  40.438 -0.6536 -0.1741  0.3405
    2DNSX   H77 1858  16.134   3.584  40.353  0.8810  1.9323  0.8397
    2DNSX   C70 1859  16.189   3.627  40.673  0.5746  0.0801 -0.1104
    2DNSX   H71 1860  16.246   3.722  40.665 -1.1754  0.5115 -0.9681
    2DNSX   O72 1861  16.053   3.644  40.718  0.3165 -0.0890 -0.7343
    2DNSX   H73 1862  15.994   3.583  40.672 -0.3088 -0.0821  0.6601
    2DNSX   C65 1863  16.253   3.522  40.776 -0.2661  0.0118 -0.0978
    2DNSX   H66 1864  16.189   3.430  40.794 -2.1249 -2.0082  0.7403
    2DNSX   O69 1865  16.383   3.483  40.732  0.4615  0.1044 -0.1494
    2DNSX   C67 1866  16.390   3.412  40.604  0.0956 -0.0053 -0.1916
    2DNSX   H68 1867  16.338   3.317  40.607 -0.7304  3.9574 -1.9557
    2DNSX   C81 1868  16.543   3.401  40.589 -1.0996  0.6806  1.0135
    2DNSX   H82 1869  16.580   3.494  40.541 -0.2248 -0.9722 -1.9396
    2DNSX   H83 1870  16.607   3.377  40.677 -0.5691 -3.0726 -1.4672
    2DNSX   O84 1871  16.579   3.285  40.511  0.0391 -0.2550 -0.2225
    2DNSX   H85 1872  16.560   3.305  40.418  0.2119 -1.6775 -0.3854
    2DNSX   O59 1873  16.280   3.582  40.897  0.4873 -0.2467 -0.2742
    2DNSX   C57 1874  16.290   3.521  41.029 -0.6719  0.0900  0.3861
    2DNSX   H58 1875  16.227   3.429  41.036 -2.4159 -0.2899 -1.2164
    2DNSX   C53 1876  16.448   3.491  41.058 -0.0934 -0.4037 -0.3070
    2DNSX   H54 1877  16.507   3.577  41.011  0.1591 -0.0914  0.7040
    2DNSX   O55 1878  16.493   3.380  40.978  0.0094  0.6552  0.3407
    2DNSX   H56 1879  16.469   3.397  40.890 -3.4514  0.4211  1.9521
    2DNSX   C49 1880  16.474   3.463  41.205 -0.3235 -0.4733  0.3939
    2DNSX   H50 1881  16.450   3.357  41.221  0.0351  0.4061 -0.1511
    2DNSX   O51 1882  16.617   3.481  41.239 -0.2101 -0.2518  0.1433
    2DNSX   H52 1883  16.657   3.385  41.260  1.1208 -1.6792 -1.3758
    2DNSX   C44 1884  16.398   3.563  41.299 -0.4411 -0.4837  0.3318
    2DNSX   H45 1885  16.460   3.658  41.296  0.5274  0.1638 -2.3853
    2DNSX   O48 1886  16.266   3.582  41.268  0.3208 -0.4772 -0.1616
    2DNSX   C46 1887  16.247   3.626  41.129 -0.1771  0.6979 -0.8047
    2DNSX   H47 1888  16.304   3.726  41.113  1.2448 -1.5226  0.3684
    2DNSX   C60 1889  16.100   3.670  41.131 -0.0406  0.0644 -0.9939
    2DNSX   H61 1890  16.031   3.590  41.093 -2.5212  2.8880  1.4729
    2DNSX   H62 1891  16.057   3.689  41.235 -2.1825 -0.4819  0.8347
    2DNSX   O63 1892  16.087   3.776  41.038  0.0702  0.4330  0.2066
    2DNSX   H64 1893  16.041   3.739  40.963  1.9802 -1.3527  0.7355
    2DNSX   O80 1894  16.380   3.508  41.423 -0.3670 -0.2734  0.0414
    2DNSX   C78 1895  16.388   3.576  41.552 -0.1735 -0.6861 -0.1107
    2DNSX   H79 1896  16.453   3.669  41.548  1.2504  3.8502  1.6657
    2DNSX   C74 1897  16.248   3.616  41.594  0.6474 -0.1161  0.5521
    2DNSX   H75 1898  16.183   3.524  41.598 -0.1685  3.5113 -1.2803
    2DNSX   O76 1899  16.184   3.707  41.495 -0.0555  0.0429 -0.6004
    2DNSX   H77 1900  16.182   3.657  41.405  1.6024 -0.9586  0.1183
    2DNSX   C70 1901  16.241   3.684  41.732 -0.3803  0.3713 -0.0614
    2DNSX   H71 1902  16.298   3.783  41.736  2.6763 -0.7773 -0.4194
    2DNSX   O72 1903  16.102   3.695  41.766 -0.6841 -0.4834 -0.2984
    2DNSX   H73 1904  16.060   3.744  41.690  0.2997 -0.0319  2.9767
    2DNSX   C65 1905  16.319   3.593  41.837 -0.2790 -0.9857  0.5986
    2DNSX   H66 1906  16.258   3.505  41.858 -0.5338  1.5928 -0.2844
    2DNSX   O69 1907  16.452   3.560  41.785 -0.1433 -0.1373 -0.1179
    2DNSX   C67 1908  16.449   3.487  41.660 -0.1169 -0.2738 -0.2623
    2DNSX   H68 1909  16.385   3.394  41.671  1.8718  1.2942  1.4585
    2DNSX   C81 1910  16.593   3.441  41.637 -0.0921  0.0503  0.6064
    2DNSX   H82 1911  16.644   3.504  41.573 -0.6908  0.8403 -0.0555
    2DNSX   H83 1912  16.652   3.446  41.732 -0.1276 -1.3825  1.3366
    2DNSX   O84 1913  16.600   3.306  41.599 -0.0170  0.0985  0.3805
    2DNSX   H85 1914  16.586   3.287  41.503 -0.2919 -1.9534 -1.9171
    2DNSX   O59 1915  16.358   3.675  41.955  0.1125  0.0060 -0.3547
    2DNSX   C57 1916  16.362   3.633  42.091  0.2287 -0.3823  0.1703
    2DNSX   H58 1917  16.330   3.527  42.102 -1.4364  0.1873  0.0615
    2DNSX   C53 1918  16.509   3.631  42.139 -0.5224 -0.0468 -0.5111
    2DNSX   H54 1919  16.548   3.741  42.123  0.7048  2.8293  0.7422
    2DNSX   O55 1920  16.602   3.546  42.057 -0.1687  0.0928 -0.2086
    2DNSX   H56 1921  16.590   3.441  42.068 -2.4615  0.6426  4.5087
    2DNSX   C49 1922  16.520   3.594  42.288 -0.7350  0.1134 -0.1231
    2DNSX   H50 1923  16.507   3.483  42.308  1.5400 -1.0994 -0.2379
    2DNSX   O51 1924  16.650   3.638  42.340 -0.1322  0.1477 -0.1106
    2DNSX   H52 1925  16.722   3.566  42.313  0.4033  0.9071  0.9928
    2DNSX   C44 1926  16.412   3.670  42.369  0.3088  0.3823  0.6925
    2DNSX   H45 1927  16.443   3.788  42.372  1.0199  1.3554 -1.9164
    2DNSX   O48 1928  16.274   3.668  42.315 -0.4763  0.0180  0.5187
    2DNSX   C46 1929  16.271   3.715  42.175 -0.2983 -0.0350  0.7065
    2DNSX   H47 1930  16.305   3.826  42.173 -0.5669  1.9713 -0.9047
    2DNSX   C60 1931  16.123   3.723  42.121 -0.5754 -1.2967 -0.0190
    2DNSX   H61 1932  16.133   3.757  42.020 -0.9250  1.3429  2.9174
    2DNSX   H62 1933  16.069   3.622  42.120 -0.3009  0.2244 -2.6074
    2DNSX   O63 1934  16.044   3.821  42.187  0.1987 -0.0905 -0.4765
    2DNSX   H64 1935  15.992   3.782  42.262 -0.2697 -2.5935 -1.0732
    2DNSX   O80 1936  16.390   3.615  42.496 -0.2855  0.8002 -0.7438
    2DNSX   C78 1937  16.379   3.707  42.605  0.2622 -0.5200 -0.1531
    2DNSX   H79 1938  16.426   3.809  42.583  0.9987  1.1292  0.0868
    2DNSX   C74 1939  16.227   3.730  42.635  0.0063  0.0818  0.3674
    2DNSX   H75 1940  16.177   3.630  42.655 -0.3566 -0.8606 -1.7877
    2DNSX   O76 1941  16.169   3.799  42.522  1.1087 -0.1927 -0.3938
    2DNSX   H77 1942  16.197   3.740  42.447  2.6532 -0.5649  0.8657
    2DNSX   C70 1943  16.209   3.806  42.766  0.0890  0.5785  0.1530
    2DNSX   H71 1944  16.252   3.910  42.755 -0.1343  0.7224 -0.4298
    2DNSX   O72 1945  16.068   3.812  42.800 -0.0591 -0.1891  0.0914
    2DNSX   H73 1946  16.014   3.874  42.747  0.0601 -1.2510  1.3166
    2DNSX   C65 1947  16.280   3.715  42.874 -0.1730 -1.3804 -0.5582
    2DNSX   H66 1948  16.231   3.610  42.882 -0.8172 -2.4047  2.9541
    2DNSX   O69 1949  16.423   3.706  42.854  0.2062 -0.4175 -0.0098
    2DNSX   C67 1950  16.454   3.647  42.726 -0.4955 -0.7316 -0.6385
    2DNSX   H68 1951  16.406   3.550  42.720  1.1030  1.6140 -2.1240
    2DNSX   C81 1952  16.608   3.659  42.690  0.1949 -0.8882 -0.9509
    2DNSX   H82 1953  16.637   3.760  42.644 -0.4412  0.3590 -0.2527
    2DNSX   H83 1954  16.649   3.658  42.792 -1.6536  0.2749 -1.6060
    2DNSX   O84 1955  16.653   3.552  42.624  0.3118  0.8396  0.0268
    2DNSX   H85 1956  16.703   3.583  42.545 -1.0363 -0.7700  0.9778
    2DNSX   O59 1957  16.275   3.782  42.998  0.5196 -0.0267 -0.3577
    2DNSX   C57 1958  16.288   3.725  43.128 -0.2597 -0.4163 -0.4446
    2DNSX   H58 1959  16.234   3.627  43.142 -0.6273  0.7031  1.3225
    2DNSX   C53 1960  16.436   3.701  43.173 -0.2850 -0.1171  0.9223
    2DNSX   H54 1961  16.497   3.792  43.157  0.6187 -0.4207  0.5496
    2DNSX   O55 1962  16.479   3.593  43.081  0.1585 -0.5616  0.5101
    2DNSX   H56 1963  16.483   3.619  42.977  0.4278 -2.4493 -0.8773
    2DNSX   C49 1964  16.449   3.643  43.320 -0.8014  0.3130 -1.5018
    2DNSX   H50 1965  16.426   3.534  43.325  0.1132  0.1261 -0.4176
    2DNSX   O51 1966  16.587   3.658  43.352  0.0318  0.2728 -0.0079
    2DNSX   H52 1967  16.608   3.715  43.427 -1.3253 -0.5312  1.1310
    2DNSX   C44 1968  16.365   3.731  43.409 -0.5440  0.0842  0.7219
    2DNSX   H45 1969  16.421   3.833  43.422  1.1939 -0.1707  1.8462
    2DNSX   O48 1970  16.231   3.753  43.360 -0.7346 -0.2021 -0.3858
    2DNSX   C46 1971  16.227   3.818  43.234 -0.0752 -0.5955 -0.2290
    2DNSX   H47 1972  16.292   3.906  43.243  1.5239  0.1739  0.0542
    2DNSX   C60 1973  16.081   3.831  43.193  0.3734  0.2091  0.2840
    2DNSX   H61 1974  16.077   3.883  43.097  1.2668  1.0876  1.1564
    2DNSX   H62 1975  16.031   3.734  43.178  1.6469 -0.2789  1.3333
    2DNSX   O63 1976  16.005   3.922  43.270 -0.1772  0.0614 -0.1916
    2DNSX   H64 1977  15.909   3.913  43.259  2.6173 -0.3576 -2.5829
    2DNSX   O80 1978  16.336   3.667  43.530 -0.2077  0.1753 -0.7888
    2DNSX   H60 1979  16.485   2.977  18.646 -0.7682 -0.0031  0.2251
    2DNSX   H81 1980  16.312   3.728  43.603  3.1703  2.0346 -2.5545
    3DNSX   O59 1981  16.056   4.082  18.900  0.2718 -0.5485 -0.8634
    3DNSX   C57 1982  16.020   4.090  19.034  0.5501 -0.1017 -0.2378
    3DNSX   H58 1983  16.094   4.152  19.092 -0.7901 -2.9471  1.4249
    3DNSX   C53 1984  15.888   4.177  19.049  0.8474  0.6169  0.2917
    3DNSX   H54 1985  15.811   4.141  18.986  1.7729  0.8496 -0.8773
    3DNSX   O55 1986  15.910   4.319  19.013 -0.0725 -0.4003 -0.2740
    3DNSX   H56 1987  15.824   4.363  19.006  1.2435 -2.4046  1.6658
    3DNSX   C49 1988  15.848   4.167  19.201 -0.1874  0.0413  0.1811
    3DNSX   H50 1989  15.921   4.229  19.262  2.0284  0.3046 -0.4704
    3DNSX   O51 1990  15.710   4.220  19.198  0.1456  0.6071  0.3382
    3DNSX   H52 1991  15.725   4.317  19.218 -0.2264 -0.1801  0.4969
    3DNSX   C44 1992  15.847   4.023  19.251 -0.1289  0.2628 -0.1814
    3DNSX   H45 1993  15.762   3.972  19.199 -0.7511 -1.3524  1.1245
    3DNSX   O48 1994  15.969   3.945  19.223 -0.7870  0.2180  0.0647
    3DNSX   C46 1995  16.012   3.948  19.091  0.5070 -0.0413  0.2367
    3DNSX   H47 1996  15.928   3.906  19.030  1.5762  1.1997  0.5678
    3DNSX   C60 1997  16.159   3.896  19.087 -0.3645  1.0571  0.2659
    3DNSX   H61 1998  16.235   3.977  19.064 -0.7508  0.1441  0.0268
    3DNSX   H62 1999  16.175   3.858  19.190 -3.7715 -1.0234  1.9273
    3DNSX   O63 2000  16.170   3.800  18.986 -0.0411 -0.6278 -0.0290
    3DNSX   H64 2001  16.151   3.854  18.907 -0.3977 -0.5061  2.6084
    3DNSX   O80 2002  15.842   4.025  19.391  0.1977  0.1270 -0.0533
    3DNSX   C78 2003  15.888   4.097  19.513  0.4921 -0.5404  0.6464
    3DNSX   H79 2004  15.978   4.157  19.492 -0.5235 -0.7704 -0.9429
    3DNSX   C74 2005  15.767   4.188  19.572 -0.6032 -0.0184  0.0089
    3DNSX   H75 2006  15.673   4.131  19.567  1.1843 -0.1200  1.6629
    3DNSX   O76 2007  15.746   4.306  19.489 -0.1165 -0.7825  0.8283
    3DNSX   H77 2008  15.665   4.349  19.511 -0.6575 -1.4597  0.6435
    3DNSX   C70 2009  15.803   4.227  19.713 -0.1975  0.4534  0.0783
    3DNSX   H71 2010  15.898   4.285  19.706 -1.3212 -2.1493 -0.9984
    3DNSX   O72 2011  15.699   4.298  19.780  0.2728 -0.5575 -0.3492
    3DNSX   H73 2012  15.738   4.348  19.852 -0.1970 -2.2980  0.1867
    3DNSX   C65 2013  15.834   4.101  19.800  0.4912  0.0443  0.2627
    3DNSX   H66 2014  15.736   4.051  19.805 -1.8047  3.3169  1.6421
    3DNSX   O69 2015  15.935   4.009  19.743 -0.4553  0.4021 -0.0256
    3DNSX   C67 2016  15.920   3.972  19.603  0.1146 -0.1159 -0.2105
    3DNSX   H68 2017  15.835   3.894  19.600 -1.4140 -1.7435  0.8145
    3DNSX   C81 2018  16.051   3.903  19.561 -0.1954 -0.0669  0.1349
    3DNSX   H82 2019  16.056   3.897  19.445 -0.3543 -1.4714  1.1922
    3DNSX   H83 2020  16.147   3.954  19.597  1.7075  1.1355 -0.9156
    3DNSX   O84 2021  16.057   3.776  19.618  0.1302  0.0605  0.1122
    3DNSX   H85 2022  16.012   3.715  19.564 -0.5274 -2.6046  0.9946
    3DNSX   O59 2023  15.896   4.125  19.930  0.5550  0.4220 -0.0998
    3DNSX   C57 2024  15.872   4.063  20.052  0.4291 -0.1742 -0.5082
    3DNSX   H58 2025  15.778   4.013  20.049  1.0686  0.2876  0.3107
    3DNSX   C53 2026  15.981   3.955  20.088  0.0717 -0.7806 -0.1284
    3DNSX   H54 2027  16.081   4.007  20.092 -1.6803 -2.4067  2.1122
    3DNSX   O55 2028  15.982   3.860  19.998  0.4432 -0.5365 -0.1622
    3DNSX   H56 2029  15.976   3.889  19.901  0.7463  1.4436  1.7954
    3DNSX   C49 2030  15.966   3.893  20.228 -0.3620 -0.1963 -0.0702
    3DNSX   H50 2031  15.878   3.826  20.227  0.2636 -1.9774 -1.6080
    3DNSX   O51 2032  16.085   3.812  20.262 -0.2139  0.1489 -0.0192
    3DNSX   H52 2033  16.164   3.853  20.228 -1.5538 -0.6699 -2.4501
    3DNSX   C44 2034  15.950   4.013  20.326  0.7851  0.0579  0.3587
    3DNSX   H45 2035  16.048   4.065  20.341  0.5670 -2.0385  0.5883
    3DNSX   O48 2036  15.844   4.101  20.291 -0.0052 -0.2297  0.0467
    3DNSX   C46 2037  15.864   4.173  20.163  0.4279  0.2649  0.7698
    3DNSX   H47 2038  15.944   4.244  20.177  0.1780  0.1227  0.5206
    3DNSX   C60 2039  15.734   4.248  20.134 -0.4935 -0.2487  0.0371
    3DNSX   H61 2040  15.668   4.191  20.047  4.6196 -1.5353  0.5711
    3DNSX   H62 2041  15.698   4.287  20.228  0.4317 -1.8681 -1.7318
    3DNSX   O63 2042  15.769   4.360  20.059  0.4800 -0.1008  0.4624
    3DNSX   H64 2043  15.762   4.442  20.111 -2.8767 -1.0019 -0.1056
    3DNSX   O80 2044  15.903   3.969  20.450  0.3596  0.2531 -0.3471
    3DNSX   C78 2045  15.952   4.026  20.571  0.3588  0.2116  0.6121
    3DNSX   H79 2046  16.047   4.083  20.552  0.2129  1.4631 -0.8609
    3DNSX   C74 2047  15.848   4.129  20.620 -0.4436  0.3405  0.2754
    3DNSX   H75 2048  15.746   4.073  20.636 -0.1904  1.2081 -0.3905
    3DNSX   O76 2049  15.840   4.235  20.522  0.2555 -0.5649 -0.5393
    3DNSX   H77 2050  15.828   4.197  20.432 -3.6582  0.8197  1.3955
    3DNSX   C70 2051  15.887   4.182  20.760  0.3719  0.0683 -0.3716
    3DNSX   H71 2052  15.982   4.240  20.739 -2.4280 -0.4553  2.9148
    3DNSX   O72 2053  15.789   4.273  20.823 -0.6672 -0.4012  0.5530
    3DNSX   H73 2054  15.746   4.328  20.754  1.4315  1.1989 -3.8897
    3DNSX   C65 2055  15.914   4.063  20.858 -0.1652  0.5893 -0.4546
    3DNSX   H66 2056  15.824   3.996  20.867  3.4224 -0.6172  0.9640
    3DNSX   O69 2057  16.018   3.983  20.804  0.2723 -0.6016 -0.2046
    3DNSX   C67 2058  15.998   3.923  20.674  0.7468  0.1584 -0.1969
    3DNSX   H68 2059  15.918   3.843  20.673  1.7580 -0.6426  1.4151
    3DNSX   C81 2060  16.132   3.871  20.626  1.0318 -0.0412  0.2491
    3DNSX   H82 2061  16.191   3.949  20.577  0.4952  0.7569  0.1344
    3DNSX   H83 2062  16.189   3.838  20.714 -0.0894 -1.0802 -0.3121
    3DNSX   O84 2063  16.122   3.754  20.548  0.1551 -0.1392 -0.3035
    3DNSX   H85 2064  16.071   3.768  20.464 -1.8056 -1.0434  0.3956
    3DNSX   O59 2065  15.975   4.105  20.979 -0.7884 -0.3439 -0.5121
    3DNSX   C57 2066  15.927   4.064  21.110 -0.8794  0.0482 -0.0482
    3DNSX   H58 2067  15.827   4.018  21.104 -1.3731  0.0083  1.2078
    3DNSX   C53 2068  16.019   3.949  21.156  0.7537  0.6232  0.0040
    3DNSX   H54 2069  16.114   4.002  21.146 -4.5467  0.0589  0.9954
    3DNSX   O55 2070  16.013   3.835  21.069 -0.6333  0.0906  0.7575
    3DNSX   H56 2071  16.023   3.865  20.975  1.0567  1.0523 -1.5920
    3DNSX   C49 2072  15.985   3.904  21.305  0.3083  0.1614 -0.1402
    3DNSX   H50 2073  15.884   3.860  21.301  2.0193  0.4817  1.6982
    3DNSX   O51 2074  16.086   3.814  21.355 -0.4728  0.3201  0.4672
    3DNSX   H52 2075  16.174   3.805  21.306 -2.0498 -0.8148  0.1322
    3DNSX   C44 2076  15.972   4.032  21.399  0.3623  0.2543 -0.1888
    3DNSX   H45 2077  16.068   4.085  21.423  0.2426  1.0954  1.6804
    3DNSX   O48 2078  15.882   4.137  21.338  0.1887 -0.5675 -0.1771
    3DNSX   C46 2079  15.935   4.182  21.204 -0.4133  0.5384  0.6026
    3DNSX   H47 2080  16.043   4.223  21.220  0.1343 -0.9220  2.3198
    3DNSX   C60 2081  15.851   4.303  21.152  0.0709 -1.3226 -0.0399
    3DNSX   H61 2082  15.880   4.328  21.044 -0.1647 -0.0904 -0.2057
    3DNSX   H62 2083  15.745   4.281  21.146 -0.3229  0.5127 -1.2431
    3DNSX   O63 2084  15.878   4.415  21.239  0.5168  0.7397  0.6509
    3DNSX   H64 2085  15.964   4.446  21.211 -1.7091 -1.1720  0.3264
    3DNSX   O80 2086  15.894   4.003  21.513 -0.2955 -0.2372 -0.1477
    3DNSX   C78 2087  15.921   4.040  21.648  0.9349 -0.3037  0.5681
    3DNSX   H79 2088  16.017   4.094  21.659 -1.6004  0.8567 -2.4649
    3DNSX   C74 2089  15.810   4.148  21.686 -0.2869 -0.0469  0.3495
    3DNSX   H75 2090  15.711   4.098  21.681  0.8218  2.7023  0.5913
    3DNSX   O76 2091  15.805   4.256  21.588  0.5059 -0.1152 -0.9727
    3DNSX   H77 2092  15.784   4.229  21.501 -0.3438 -1.1027  1.3203
    3DNSX   C70 2093  15.826   4.195  21.832 -0.1749 -0.2323  1.2440
    3DNSX   H71 2094  15.920   4.255  21.842  0.7252  0.4554 -0.9322
    3DNSX   O72 2095  15.721   4.273  21.886 -0.6106 -0.1374  0.1361
    3DNSX   H73 2096  15.750   4.361  21.882 -1.5654 -1.0238 -1.2775
    3DNSX   C65 2097  15.849   4.076  21.928  0.1450  0.4155 -0.0892
    3DNSX   H66 2098  15.745   4.035  21.951  2.1474  0.7146 -1.0070
    3DNSX   O69 2099  15.942   3.974  21.885 -0.1255  0.3348 -0.7397
    3DNSX   C67 2100  15.910   3.928  21.749  0.2703  0.9817  0.7414
    3DNSX   H68 2101  15.810   3.884  21.741 -0.6280  1.0664  0.5331
    3DNSX   C81 2102  16.013   3.816  21.709 -0.5082 -0.2344 -0.0340
    3DNSX   H82 2103  16.003   3.716  21.762  0.6866 -1.7559  1.2875
    3DNSX   H83 2104  16.001   3.789  21.600  1.5836  1.2387 -0.5812
    3DNSX   O84 2105  16.148   3.863  21.714 -0.3145 -0.3498  0.2799
    3DNSX   H85 2106  16.207   3.835  21.649  0.8775  1.3173  6.2802
    3DNSX   O59 2107  15.915   4.125  22.043 -0.0983  0.1068 -0.0148
    3DNSX   C57 2108  15.875   4.098  22.178  0.0112 -0.7374  0.0591
    3DNSX   H58 2109  15.772   4.066  22.189 -0.2378  3.0555 -0.4317
    3DNSX   C53 2110  15.968   3.989  22.236 -0.1573 -0.5892  0.2003
    3DNSX   H54 2111  16.068   4.042  22.227 -3.6115 -1.2356 -0.2050
    3DNSX   O55 2112  15.968   3.872  22.161 -0.2692 -0.4626 -0.6028
    3DNSX   H56 2113  15.993   3.886  22.065  2.3260  0.3346 -0.2610
    3DNSX   C49 2114  15.944   3.956  22.383  0.3690 -0.5202  0.3788
    3DNSX   H50 2115  15.842   3.909  22.397  0.9420 -1.9436  1.2321
    3DNSX   O51 2116  16.047   3.870  22.431  0.0545  0.0905  0.5407
    3DNSX   H52 2117  16.040   3.850  22.532  0.0838  0.0860 -0.6324
    3DNSX   C44 2118  15.932   4.085  22.470  0.7454 -0.5288  0.7568
    3DNSX   H45 2119  16.035   4.134  22.486  1.9908  0.2911 -0.3090
    3DNSX   O48 2120  15.849   4.185  22.406 -0.5774  0.2272 -0.1491
    3DNSX   C46 2121  15.889   4.218  22.273  0.0747  1.1427  0.1435
    3DNSX   H47 2122  16.001   4.245  22.261  0.0490 -1.8232  0.3046
    3DNSX   C60 2123  15.806   4.341  22.223 -0.0896  0.1110  0.3240
    3DNSX   H61 2124  15.812   4.350  22.111 -0.4803  1.7687 -0.2710
    3DNSX   H62 2125  15.698   4.329  22.242  2.3968  1.3961 -3.4320
    3DNSX   O63 2126  15.858   4.458  22.287 -0.1770 -0.3652 -0.0212
    3DNSX   H64 2127  15.800   4.502  22.350 -2.3227 -0.8318 -1.9211
    3DNSX   O80 2128  15.858   4.057  22.593 -0.4835 -0.5324  0.1891
    3DNSX   C78 2129  15.862   4.115  22.722 -0.0117  0.6742 -0.5498
    3DNSX   H79 2130  15.933   4.203  22.724  2.6141 -1.6945 -1.7853
    3DNSX   C74 2131  15.720   4.161  22.771  0.0495 -0.1851  1.0507
    3DNSX   H75 2132  15.657   4.071  22.762  1.5631 -0.4169  2.9615
    3DNSX   O76 2133  15.680   4.260  22.680 -0.3038  0.3765  0.4088
    3DNSX   H77 2134  15.683   4.226  22.593  0.2832  2.7354  0.4338
    3DNSX   C70 2135  15.730   4.222  22.913  0.5349 -0.3401 -0.2592
    3DNSX   H71 2136  15.811   4.294  22.908 -1.1223 -0.8547  1.1753
    3DNSX   O72 2137  15.606   4.277  22.950 -0.0994  0.0193 -0.5226
    3DNSX   H73 2138  15.591   4.357  22.895  0.5736  1.0730 -1.5653
    3DNSX   C65 2139  15.789   4.109  23.010 -0.6886 -0.1416 -0.5086
    3DNSX   H66 2140  15.708   4.030  23.018 -1.4964  0.6413 -1.3668
    3DNSX   O69 2141  15.913   4.061  22.953 -0.3889 -0.2313 -0.5274
    3DNSX   C67 2142  15.908   4.003  22.822 -0.3133 -1.1842  0.5986
    3DNSX   H68 2143  15.829   3.919  22.817 -3.3260 -0.0604 -1.2186
    3DNSX   C81 2144  16.046   3.942  22.778  0.6310 -0.7270 -0.5201
    3DNSX   H82 2145  16.112   4.008  22.709  2.2715  0.8788 -3.1329
    3DNSX   H83 2146  16.115   3.912  22.863  1.8129  0.1170  1.2771
    3DNSX   O84 2147  16.027   3.815  22.712  0.3335  0.8627 -0.0565
    3DNSX   H85 2148  15.949   3.767  22.751 -1.4054  0.9733 -0.0930
    3DNSX   O59 2149  15.833   4.169  23.131 -0.0808 -0.9970 -0.2206
    3DNSX   C57 2150  15.793   4.101  23.250 -0.2680 -0.4514  0.6683
    3DNSX   H58 2151  15.720   4.023  23.231 -1.5044  1.4852  0.7987
    3DNSX   C53 2152  15.918   4.025  23.307 -0.6081 -1.0451 -0.1937
    3DNSX   H54 2153  16.013   4.086  23.310 -1.7149 -0.7591 -1.4682
    3DNSX   O55 2154  15.948   3.924  23.218  0.1358  0.1044 -0.3898
    3DNSX   H56 2155  15.963   3.962  23.132  1.2900 -0.0065 -2.3665
    3DNSX   C49 2156  15.890   3.969  23.448  0.5748 -0.2760 -0.0395
    3DNSX   H50 2157  15.807   3.902  23.429  1.4605  2.9378 -0.1520
    3DNSX   O51 2158  16.001   3.901  23.515  0.3491 -0.0523  0.0008
    3DNSX   H52 2159  15.977   3.886  23.605 -0.9128  0.6395 -1.5185
    3DNSX   C44 2160  15.835   4.089  23.538 -0.4018 -0.6557 -0.4102
    3DNSX   H45 2161  15.917   4.163  23.557 -2.8845 -0.5934 -1.5640
    3DNSX   O48 2162  15.718   4.143  23.481 -0.2857  0.4976  0.9352
    3DNSX   C46 2163  15.732   4.201  23.346 -0.1024 -0.6645 -0.6036
    3DNSX   H47 2164  15.794   4.289  23.355 -1.2341 -0.4592 -3.2233
    3DNSX   C60 2165  15.588   4.239  23.298  0.1621  0.0283 -0.1014
    3DNSX   H61 2166  15.583   4.257  23.185  1.7301  1.3834 -0.1622
    3DNSX   H62 2167  15.523   4.156  23.326  0.7447  0.4526  3.5225
    3DNSX   O63 2168  15.550   4.359  23.363 -0.3636  0.1888 -0.0735
    3DNSX   H64 2169  15.556   4.432  23.302  0.8856  2.3020  2.1714
    3DNSX   O80 2170  15.775   4.044  23.657 -0.2914  0.1301 -0.5348
    3DNSX   C78 2171  15.802   4.114  23.780 -0.1015  0.1715 -0.2562
    3DNSX   H79 2172  15.906   4.160  23.779  1.7725 -1.6113 -2.3389
    3DNSX   C74 2173  15.692   4.222  23.816 -0.1334 -0.0109  0.6695
    3DNSX   H75 2174  15.592   4.172  23.812 -1.9433  0.1465 -0.1907
    3DNSX   O76 2175  15.687   4.327  23.716  0.2177 -0.6218 -0.1710
    3DNSX   H77 2176  15.677   4.280  23.627  0.8946  0.5388 -2.7167
    3DNSX   C70 2177  15.715   4.281  23.959 -1.3330 -0.0093 -0.1229
    3DNSX   H71 2178  15.811   4.343  23.955 -0.2739 -0.1819 -1.8732
    3DNSX   O72 2179  15.616   4.364  24.012  0.4565  0.1771 -0.3928
    3DNSX   H73 2180  15.588   4.427  23.944 -1.9186  2.1377  0.4393
    3DNSX   C65 2181  15.734   4.165  24.054  0.1570 -0.2721 -0.2577
    3DNSX   H66 2182  15.629   4.115  24.055  0.5941  1.5036 -0.3037
    3DNSX   O69 2183  15.838   4.075  24.019  0.6350 -0.8188  0.8343
    3DNSX   C67 2184  15.817   4.013  23.893 -0.4908 -0.4281  0.5946
    3DNSX   H68 2185  15.719   3.952  23.911  3.0061  2.6564  4.9315
    3DNSX   C81 2186  15.936   3.917  23.872  0.2776  0.6088 -0.1013
    3DNSX   H82 2187  16.033   3.979  23.862  1.0466 -1.2014 -3.2763
    3DNSX   H83 2188  15.937   3.856  23.968 -0.9470  0.6967  0.0700
    3DNSX   O84 2189  15.914   3.829  23.764  0.7000  0.4906  0.0740
    3DNSX   H85 2190  15.830   3.769  23.772  0.4884 -0.5094 -1.0983
    3DNSX   O59 2191  15.785   4.210  24.177  0.0384 -0.1302 -0.8628
    3DNSX   C57 2192  15.763   4.171  24.318  0.2419  0.4630  0.6026
    3DNSX   H58 2193  15.666   4.112  24.330 -1.2307  1.4434  1.1422
    3DNSX   C53 2194  15.883   4.070  24.356  0.2915  0.2961  0.4241
    3DNSX   H54 2195  15.989   4.120  24.340  1.7254 -0.9703 -1.1269
    3DNSX   O55 2196  15.875   3.956  24.267 -0.0967 -0.3280 -0.7333
    3DNSX   H56 2197  15.899   3.990  24.180 -0.4226  2.9595  0.1119
    3DNSX   C49 2198  15.857   4.014  24.495  0.0639  0.3754 -0.6152
    3DNSX   H50 2199  15.765   3.956  24.513 -0.1420  1.5748 -1.4133
    3DNSX   O51 2200  15.975   3.945  24.542  0.0263 -0.0999 -0.4634
    3DNSX   H52 2201  15.957   3.936  24.644 -3.4422 -0.4851 -1.1191
    3DNSX   C44 2202  15.841   4.141  24.593  0.1174 -0.2549 -0.2783
    3DNSX   H45 2203  15.938   4.194  24.604 -1.7615 -1.4757  1.1224
    3DNSX   O48 2204  15.738   4.232  24.547 -0.5699 -0.1406  0.3392
    3DNSX   C46 2205  15.760   4.293  24.414 -0.2431 -1.2166  0.8823
    3DNSX   H47 2206  15.856   4.348  24.405  0.9833  3.3056  0.1282
    3DNSX   C60 2207  15.654   4.402  24.384 -0.2990 -0.6163 -0.1601
    3DNSX   H61 2208  15.630   4.404  24.275  0.4253  0.4628  0.8889
    3DNSX   H62 2209  15.559   4.376  24.434  0.0405 -0.1825 -2.6345
    3DNSX   O63 2210  15.708   4.529  24.411 -0.4177 -0.4543  0.5641
    3DNSX   H64 2211  15.655   4.574  24.480 -2.0093  0.7539  0.2840
    3DNSX   O80 2212  15.787   4.095  24.708  0.2133  0.5966  0.2540
    3DNSX   C78 2213  15.801   4.161  24.838 -0.5227 -0.3714 -0.6916
    3DNSX   H79 2214  15.874   4.243  24.837 -0.3067  0.8522  1.2761
    3DNSX   C74 2215  15.668   4.223  24.892 -0.1800 -0.0288  0.6397
    3DNSX   H75 2216  15.590   4.140  24.888 -0.7364 -0.2183 -1.7548
    3DNSX   O76 2217  15.628   4.326  24.801  0.3071  0.1162 -0.3609
    3DNSX   H77 2218  15.622   4.294  24.715  0.1092 -0.3848  0.4197
    3DNSX   C70 2219  15.677   4.277  25.038  0.8774 -0.0012 -1.1439
    3DNSX   H71 2220  15.737   4.370  25.036 -0.9323  0.7373  0.0766
    3DNSX   O72 2221  15.542   4.290  25.087  0.4329 -0.5685  0.4599
    3DNSX   H73 2222  15.484   4.320  25.016  0.0469 -0.6260 -0.1801
    3DNSX   C65 2223  15.751   4.180  25.131  0.2542 -0.4619 -0.2301
    3DNSX   H66 2224  15.686   4.098  25.154 -3.4468 -2.3486 -1.1589
    3DNSX   O69 2225  15.874   4.131  25.076  0.4607 -0.6351 -0.2417
    3DNSX   C67 2226  15.862   4.067  24.948 -0.1680  0.3853  0.3026
    3DNSX   H68 2227  15.796   3.976  24.962 -2.0678  0.0732 -2.3897
    3DNSX   C81 2228  15.999   4.006  24.911  0.1289  0.5454  0.3749
    3DNSX   H82 2229  16.064   4.073  24.855 -1.5212 -2.3642 -0.1151
    3DNSX   H83 2230  16.051   3.970  25.004 -0.1050  0.1848 -0.8254
    3DNSX   O84 2231  15.972   3.899  24.820  0.1980  0.1713  0.1685
    3DNSX   H85 2232  15.963   3.811  24.865  2.5362  0.4507  2.2616
    3DNSX   O59 2233  15.791   4.248  25.246 -0.6477 -0.0854  0.0151
    3DNSX   C57 2234  15.768   4.195  25.373  0.3490 -0.2907 -0.3807
    3DNSX   H58 2235  15.693   4.112  25.370 -1.0744  0.8130 -2.6756
    3DNSX   C53 2236  15.900   4.126  25.423 -0.4184 -0.2149 -0.5929
    3DNSX   H54 2237  15.996   4.189  25.428  0.6227 -2.0888 -0.1243
    3DNSX   O55 2238  15.932   4.011  25.341  0.2823  0.1548  0.5464
    3DNSX   H56 2239  16.012   3.963  25.369 -1.1494 -0.8382 -0.1490
    3DNSX   C49 2240  15.864   4.072  25.561 -0.7702  0.0304  0.5050
    3DNSX   H50 2241  15.788   3.993  25.548  1.1333 -1.9820 -0.2899
    3DNSX   O51 2242  15.977   4.015  25.628 -0.2265  0.4581  0.0694
    3DNSX   H52 2243  15.947   3.982  25.717  1.2340 -0.7931 -2.7485
    3DNSX   C44 2244  15.815   4.178  25.660 -0.5385 -0.1699  0.2827
    3DNSX   H45 2245  15.892   4.260  25.688  0.2785 -1.1685  0.4768
    3DNSX   O48 2246  15.700   4.245  25.611  0.3124  0.2283  0.0680
    3DNSX   C46 2247  15.719   4.302  25.474 -0.0353  0.1540  0.0822
    3DNSX   H47 2248  15.799   4.388  25.487  0.7505  1.4589  0.7834
    3DNSX   C60 2249  15.592   4.365  25.414  0.4940 -0.3876 -0.1538
    3DNSX   H61 2250  15.530   4.295  25.352  0.8310 -1.9715  1.3679
    3DNSX   H62 2251  15.537   4.390  25.509 -2.2226  0.2103  3.4473
    3DNSX   O63 2252  15.621   4.480  25.329  0.4925  0.5776 -0.7524
    3DNSX   H64 2253  15.590   4.471  25.243  0.3338  0.9320  0.1668
    3DNSX   O80 2254  15.764   4.116  25.778 -0.1153 -0.6152 -0.3138
    3DNSX   C78 2255  15.772   4.174  25.902  0.0546 -0.0746  0.0265
    3DNSX   H79 2256  15.858   4.245  25.905 -0.8518  0.2466 -0.8933
    3DNSX   C74 2257  15.648   4.257  25.942  0.0868  0.4394  0.9608
    3DNSX   H75 2258  15.553   4.196  25.931  2.4832  0.5175 -1.1723
    3DNSX   O76 2259  15.639   4.378  25.853 -0.2060 -0.0362  0.1993
    3DNSX   H77 2260  15.636   4.358  25.762 -1.3678  2.3340  2.1590
    3DNSX   C70 2261  15.648   4.308  26.084 -0.4071 -0.9034  0.5829
    3DNSX   H71 2262  15.730   4.385  26.096  2.8449  0.1367  3.9876
    3DNSX   O72 2263  15.521   4.369  26.106  0.2940 -0.4664  0.2267
    3DNSX   H73 2264  15.489   4.421  26.024  0.3530 -0.6133  1.6380
    3DNSX   C65 2265  15.686   4.191  26.178  0.0204 -0.0986 -0.2830
    3DNSX   H66 2266  15.590   4.130  26.187  2.9563  1.8444  0.9201
    3DNSX   O69 2267  15.800   4.110  26.134 -0.2059  0.3333 -0.2559
    3DNSX   C67 2268  15.801   4.061  26.000  0.1977 -0.7661 -0.1486
    3DNSX   H68 2269  15.720   3.983  25.985  1.1138  1.7826  0.5748
    3DNSX   C81 2270  15.931   3.989  25.989 -0.1921 -0.1608 -0.4304
    3DNSX   H82 2271  16.013   4.069  25.965  0.0097  1.5670 -2.2769
    3DNSX   H83 2272  15.961   3.938  26.089  1.5744 -2.4324  1.8339
    3DNSX   O84 2273  15.925   3.893  25.879 -0.4882  0.9783  0.1107
    3DNSX   H85 2274  15.925   3.800  25.908  2.3179  0.9679  3.0889
    3DNSX   O59 2275  15.734   4.247  26.300 -0.1556 -0.0222 -0.3748
    3DNSX   C57 2276  15.692   4.218  26.433  0.1371 -0.1124  0.4073
    3DNSX   H58 2277  15.604   4.148  26.435  0.5658 -0.7685  0.0995
    3DNSX   C53 2278  15.818   4.146  26.492 -0.2085 -0.1880 -0.3505
    3DNSX   H54 2279  15.906   4.209  26.464 -2.3177  2.9882 -2.2785
    3DNSX   O55 2280  15.839   4.025  26.428 -0.2213 -0.3156 -0.2148
    3DNSX   H56 2281  15.839   4.043  26.327 -0.7057 -0.3244 -1.4634
    3DNSX   C49 2282  15.811   4.120  26.641 -0.6415  0.1212 -0.4888
    3DNSX   H50 2283  15.735   4.038  26.653 -0.9865  1.8421 -0.8290
    3DNSX   O51 2284  15.937   4.076  26.698  0.5827 -0.1472 -0.6138
    3DNSX   H52 2285  15.985   4.030  26.647 -1.3240  3.0391  0.9170
    3DNSX   C44 2286  15.750   4.234  26.722 -0.3928  0.0084 -0.4113
    3DNSX   H45 2287  15.828   4.307  26.745  1.1527 -1.7463  0.8793
    3DNSX   O48 2288  15.633   4.291  26.660 -0.7927  0.0674 -0.6809
    3DNSX   C46 2289  15.653   4.337  26.520  0.3895  1.0670 -0.4008
    3DNSX   H47 2290  15.738   4.401  26.522 -1.4894  0.0226 -1.0076
    3DNSX   C60 2291  15.527   4.404  26.476 -0.2707  0.3236 -0.5826
    3DNSX   H61 2292  15.531   4.411  26.366 -0.8545  0.0580  1.7235
    3DNSX   H62 2293  15.439   4.341  26.504  1.4424 -0.4136  2.9797
    3DNSX   O63 2294  15.521   4.540  26.530  0.4547 -0.2917  0.9652
    3DNSX   H64 2295  15.438   4.585  26.517 -1.9453  0.9194 -1.2612
    3DNSX   O80 2296  15.697   4.178  26.842 -0.2085  0.0829 -0.3190
    3DNSX   C78 2297  15.703   4.244  26.968 -0.2864  0.3365 -0.2451
    3DNSX   H79 2298  15.760   4.336  26.961  0.8965 -0.4805 -0.6016
    3DNSX   C74 2299  15.561   4.292  27.018 -0.0964 -0.7329 -0.0330
    3DNSX   H75 2300  15.484   4.211  27.037 -0.6264 -0.7342 -1.9288
    3DNSX   O76 2301  15.502   4.388  26.930  0.9079  0.0304  0.1534
    3DNSX   H77 2302  15.417   4.413  26.963 -2.2637 -1.2097  3.2124
    3DNSX   C70 2303  15.593   4.367  27.149 -0.1187  0.4786 -0.1781
    3DNSX   H71 2304  15.661   4.454  27.121  0.3145  0.9659  1.2450
    3DNSX   O72 2305  15.470   4.422  27.204 -0.4499 -0.4687  0.0800
    3DNSX   H73 2306  15.408   4.431  27.129  1.1815 -0.7584 -0.8005
    3DNSX   C65 2307  15.659   4.262  27.251 -0.0184  0.0379 -0.1165
    3DNSX   H66 2308  15.595   4.168  27.273 -0.9784 -1.2525 -1.5825
    3DNSX   O69 2309  15.784   4.215  27.190 -0.2681  0.4907 -0.1648
    3DNSX   C67 2310  15.778   4.147  27.059 -0.0533  0.4291 -0.0972
    3DNSX   H68 2311  15.726   4.048  27.078 -0.0788 -0.1164 -0.2071
    3DNSX   C81 2312  15.921   4.125  27.017 -0.3422 -1.5372 -0.5418
    3DNSX   H82 2313  15.942   4.193  26.926  2.7316  3.2273 -3.1898
    3DNSX   H83 2314  15.987   4.165  27.099  2.9227 -0.9285 -2.6494
    3DNSX   O84 2315  15.949   3.992  26.993 -0.3774 -0.7144 -0.5187
    3DNSX   H85 2316  15.888   3.967  26.912 -0.1708 -0.1833 -0.6215
    3DNSX   O59 2317  15.702   4.333  27.364  0.5568 -0.3736  0.3404
    3DNSX   C57 2318  15.695   4.282  27.495  0.1173 -0.4709 -0.1047
    3DNSX   H58 2319  15.621   4.200  27.507  0.9728 -1.9042 -1.8636
    3DNSX   C53 2320  15.825   4.208  27.546 -0.1480 -0.1867 -0.4517
    3DNSX   H54 2321  15.920   4.269  27.525  0.9196 -0.3095  1.5446
    3DNSX   O55 2322  15.863   4.098  27.472 -0.0545 -0.6794 -0.0845
    3DNSX   H56 2323  15.869   4.130  27.379 -1.7688  1.2754 -1.3992
    3DNSX   C49 2324  15.823   4.165  27.692 -0.1114  0.1201  0.4409
    3DNSX   H50 2325  15.773   4.065  27.694 -0.2475 -0.7191 -1.1366
    3DNSX   O51 2326  15.959   4.148  27.739 -0.1895  0.0419  0.0609
    3DNSX   H52 2327  15.970   4.100  27.830 -1.7174 -2.8873 -0.6804
    3DNSX   C44 2328  15.753   4.270  27.777  0.7042  0.3847  0.8082
    3DNSX   H45 2329  15.827   4.354  27.799  0.2539  1.0690 -1.8135
    3DNSX   O48 2330  15.641   4.339  27.718 -0.8406  0.1174 -0.1453
    3DNSX   C46 2331  15.659   4.399  27.589  0.2924  0.0468 -0.6325
    3DNSX   H47 2332  15.732   4.490  27.589 -0.9322  0.8133  1.2999
    3DNSX   C60 2333  15.529   4.479  27.556  0.3879  0.4592 -0.3360
    3DNSX   H61 2334  15.518   4.493  27.444  0.9077 -0.4454 -2.2566
    3DNSX   H62 2335  15.436   4.427  27.579  1.6872  0.4252  2.1032
    3DNSX   O63 2336  15.533   4.599  27.623 -0.7357 -0.3405 -0.1950
    3DNSX   H64 2337  15.455   4.656  27.594 -0.3447  1.7041  0.0886
    3DNSX   O80 2338  15.691   4.212  27.888  0.4553  0.6626 -0.3973
    3DNSX   C78 2339  15.689   4.278  28.016 -0.3748 -0.0895  0.6685
    3DNSX   H79 2340  15.770   4.356  28.019 -0.1980 -0.2244  3.8306
    3DNSX   C74 2341  15.559   4.350  28.053  0.2957  0.0721  0.4359
    3DNSX   H75 2342  15.471   4.273  28.063 -2.5296  1.0671  1.5913
    3DNSX   O76 2343  15.539   4.446  27.954  0.4089 -0.5981 -0.2298
    3DNSX   H77 2344  15.533   4.407  27.857 -0.5296  1.8340 -1.3541
    3DNSX   C70 2345  15.573   4.420  28.188 -0.9816 -0.7336 -0.5416
    3DNSX   H71 2346  15.664   4.489  28.178  1.3924  0.8464 -1.1113
    3DNSX   O72 2347  15.454   4.482  28.221  0.1667 -0.0557 -0.3719
    3DNSX   H73 2348  15.428   4.546  28.154 -1.6697  2.1084 -1.8132
    3DNSX   C65 2349  15.612   4.310  28.293  0.3430 -0.2874  0.1368
    3DNSX   H66 2350  15.528   4.241  28.304 -1.7410  0.1248  0.7036
    3DNSX   O69 2351  15.731   4.239  28.244 -0.3386  0.1939  0.6415
    3DNSX   C67 2352  15.733   4.174  28.119  0.5200  0.4258 -0.4680
    3DNSX   H68 2353  15.667   4.082  28.118 -1.8730  3.0934 -0.0754
    3DNSX   C81 2354  15.880   4.149  28.105  0.3843 -0.3842 -0.1672
    3DNSX   H82 2355  15.937   4.242  28.073  3.5000 -2.1033 -2.7606
    3DNSX   H83 2356  15.932   4.133  28.200  1.9765  1.7555 -2.6415
    3DNSX   O84 2357  15.921   4.051  28.021 -0.0909  0.6623 -0.1267
    3DNSX   H85 2358  15.856   3.973  28.023 -1.0929  1.7808 -1.3440
    3DNSX   O59 2359  15.658   4.369  28.411  0.4152  0.5761 -0.4511
    3DNSX   C57 2360  15.656   4.324  28.546  0.1565  0.5173 -0.0286
    3DNSX   H58 2361  15.575   4.246  28.557  1.2868 -0.4732  0.7715
    3DNSX   C53 2362  15.792   4.261  28.584 -0.1295  0.0769  0.2266
    3DNSX   H54 2363  15.862   4.344  28.572 -0.7951 -0.2955  2.6327
    3DNSX   O55 2364  15.815   4.135  28.506  0.2500  0.0134 -0.0583
    3DNSX   H56 2365  15.829   4.163  28.413  3.9744  1.8857 -2.5589
    3DNSX   C49 2366  15.785   4.213  28.732 -0.2455 -0.0697 -0.5331
    3DNSX   H50 2367  15.723   4.129  28.765  0.7396 -0.2325  1.0541
    3DNSX   O51 2368  15.917   4.180  28.768 -0.1092 -0.3021 -0.5792
    3DNSX   H52 2369  15.911   4.115  28.842  0.2118  1.6911 -0.6013
    3DNSX   C44 2370  15.736   4.331  28.820 -1.3447  0.1562 -0.7369
    3DNSX   H45 2371  15.824   4.403  28.827 -0.0387 -2.0946 -0.0043
    3DNSX   O48 2372  15.620   4.405  28.777 -0.4271  0.3470  0.0777
    3DNSX   C46 2373  15.630   4.447  28.635 -0.2022 -0.1641 -0.3570
    3DNSX   H47 2374  15.715   4.523  28.623  1.5620  1.0119  2.1259
    3DNSX   C60 2375  15.511   4.533  28.611 -0.1885 -0.2510  1.1673
    3DNSX   H61 2376  15.428   4.450  28.617 -1.7436 -0.8447  2.2730
    3DNSX   H62 2377  15.497   4.616  28.683  0.1231 -0.2828 -1.8616
    3DNSX   O63 2378  15.509   4.592  28.487 -0.1593  0.5613  0.3304
    3DNSX   H64 2379  15.513   4.525  28.410 -1.6520  0.0460 -2.4579
    3DNSX   O80 2380  15.692   4.285  28.946  0.4492  0.0642 -0.3572
    3DNSX   C78 2381  15.715   4.347  29.072  0.0346  0.0937 -0.5749
    3DNSX   H79 2382  15.792   4.426  29.065 -1.4413 -1.0602 -3.2365
    3DNSX   C74 2383  15.587   4.418  29.130  0.1122 -0.6445  0.0325
    3DNSX   H75 2384  15.499   4.342  29.123 -1.0564 -2.0950 -1.1646
    3DNSX   O76 2385  15.547   4.534  29.048 -0.4068 -0.0238 -0.1891
    3DNSX   H77 2386  15.618   4.602  29.042 -1.2800 -1.0910  1.3573
    3DNSX   C70 2387  15.618   4.474  29.274  0.2073  0.5185 -0.3876
    3DNSX   H71 2388  15.704   4.546  29.275  2.3706  0.5663  0.6930
    3DNSX   O72 2389  15.490   4.542  29.315 -0.5341  0.3032 -0.1886
    3DNSX   H73 2390  15.499   4.593  29.387 -1.1789 -0.3534 -2.3758
    3DNSX   C65 2391  15.666   4.354  29.361 -0.0471 -0.5100  0.8163
    3DNSX   H66 2392  15.574   4.292  29.379  2.6712  0.1023  0.7189
    3DNSX   O69 2393  15.776   4.281  29.304 -0.0787  0.4253 -0.4123
    3DNSX   C67 2394  15.768   4.232  29.172  0.5368 -1.2411 -0.3061
    3DNSX   H68 2395  15.691   4.155  29.180 -1.7788  2.6127  2.6176
    3DNSX   C81 2396  15.905   4.178  29.125  0.6714  0.0874 -0.4975
    3DNSX   H82 2397  15.963   4.254  29.084 -1.5558 -1.0280 -0.5152
    3DNSX   H83 2398  15.965   4.144  29.215 -1.4720  0.8756  0.3264
    3DNSX   O84 2399  15.900   4.062  29.041  0.0688 -0.3624  0.1614
    3DNSX   H85 2400  15.871   3.982  29.088  0.6281 -0.5842 -0.0461
    3DNSX   O59 2401  15.721   4.395  29.479  0.1572 -0.1519  0.1119
    3DNSX   C57 2402  15.711   4.345  29.618  0.3967 -0.7607 -0.6060
    3DNSX   H58 2403  15.641   4.256  29.625  0.5640 -2.9008  1.6100
    3DNSX   C53 2404  15.846   4.278  29.656  0.0380  0.5398 -1.1103
    3DNSX   H54 2405  15.933   4.354  29.653  0.8023  0.0239 -1.8530
    3DNSX   O55 2406  15.872   4.171  29.565 -0.4967 -0.8001  0.1810
    3DNSX   H56 2407  15.879   4.204  29.479  0.9733 -0.9033  1.7896
    3DNSX   C49 2408  15.833   4.227  29.800 -0.3732 -1.2054 -0.7176
    3DNSX   H50 2409  15.751   4.153  29.800  1.7545  0.7129 -1.6642
    3DNSX   O51 2410  15.955   4.174  29.842  0.3105 -0.2860  0.5006
    3DNSX   H52 2411  16.012   4.253  29.856 -0.5203  3.3518 -0.5297
    3DNSX   C44 2412  15.784   4.343  29.895  0.8549  1.1274  0.2722
    3DNSX   H45 2413  15.876   4.408  29.900  4.2948  1.7261  0.4997
    3DNSX   O48 2414  15.655   4.406  29.849 -0.2354  0.2342 -0.3462
    3DNSX   C46 2415  15.671   4.458  29.714 -1.2009 -0.0952 -0.5861
    3DNSX   H47 2416  15.762   4.527  29.716  0.0009  2.5527 -0.5358
    3DNSX   C60 2417  15.541   4.525  29.670  0.4291 -1.4818  0.2035
    3DNSX   H61 2418  15.488   4.467  29.589  1.1878 -1.0112 -1.1496
    3DNSX   H62 2419  15.466   4.521  29.758 -2.3125  2.4102  5.3169
    3DNSX   O63 2420  15.559   4.659  29.619  0.7000 -0.2350 -0.0914
    3DNSX   H64 2421  15.496   4.724  29.648  0.6414  2.7549 -3.7297
    3DNSX   O80 2422  15.743   4.287  30.013  0.5632 -0.6383  0.1520
    3DNSX   C78 2423  15.796   4.333  30.136  0.0210  0.2379 -0.2471
    3DNSX   H79 2424  15.880   4.407  30.121 -2.1435  0.6303  0.6783
    3DNSX   C74 2425  15.671   4.402  30.199 -0.4245 -0.0830  0.6750
    3DNSX   H75 2426  15.590   4.321  30.212  0.5915 -1.5993  0.4257
    3DNSX   O76 2427  15.628   4.503  30.113  0.2586 -0.6159 -0.3627
    3DNSX   H77 2428  15.599   4.463  30.033 -1.4744 -0.6003 -2.0007
    3DNSX   C70 2429  15.702   4.471  30.334  0.3367 -0.1978 -0.0229
    3DNSX   H71 2430  15.767   4.560  30.312  0.1239 -1.2497 -0.3167
    3DNSX   O72 2431  15.574   4.519  30.383 -0.4569 -0.5489  0.0344
    3DNSX   H73 2432  15.511   4.530  30.313  0.4317 -1.9656  0.7895
    3DNSX   C65 2433  15.767   4.355  30.418  0.2515  0.1159 -0.2686
    3DNSX   H66 2434  15.690   4.282  30.453 -0.9597  2.0579 -0.3106
    3DNSX   O69 2435  15.869   4.277  30.360 -0.0880 -0.2530 -0.8555
    3DNSX   C67 2436  15.845   4.226  30.232 -0.2353 -0.0836 -0.5659
    3DNSX   H68 2437  15.771   4.147  30.230 -0.3676 -2.1824  2.9548
    3DNSX   C81 2438  15.968   4.150  30.181  0.6520 -0.0881 -0.4719
    3DNSX   H82 2439  15.955   4.074  30.095  0.3524 -1.7284 -2.2813
    3DNSX   H83 2440  16.050   4.226  30.165  1.2979  1.2028  0.8649
    3DNSX   O84 2441  16.016   4.073  30.296  0.5004 -0.1288  0.0097
    3DNSX   H85 2442  15.945   4.003  30.318  1.6450  0.2643  3.4852
    3DNSX   O59 2443  15.837   4.418  30.527 -0.4465 -0.4564  0.2056
    3DNSX   C57 2444  15.819   4.374  30.668 -0.3460 -0.5415  0.0094
    3DNSX   H58 2445  15.748   4.288  30.678  3.5163 -1.2724  0.3067
    3DNSX   C53 2446  15.958   4.320  30.721 -0.0899 -0.2615  0.1133
    3DNSX   H54 2447  16.027   4.410  30.716  1.4945 -2.2734 -1.7237
    3DNSX   O55 2448  15.996   4.202  30.653 -0.4240 -0.0296 -0.5427
    3DNSX   H56 2449  15.994   4.219  30.560 -2.3168 -0.8085  0.3904
    3DNSX   C49 2450  15.953   4.284  30.871  0.5335  0.5433  0.1649
    3DNSX   H50 2451  15.884   4.196  30.879 -0.1876 -1.3367  0.4342
    3DNSX   O51 2452  16.078   4.254  30.925 -0.3709 -0.1808 -0.2596
    3DNSX   H52 2453  16.066   4.244  31.018 -0.8410  0.6122  0.6839
    3DNSX   C44 2454  15.876   4.392  30.948 -0.0191 -0.2666 -0.0371
    3DNSX   H45 2455  15.932   4.497  30.940  0.7924  3.1138 -2.9479
    3DNSX   O48 2456  15.744   4.424  30.904  0.0891 -0.1465  0.2101
    3DNSX   C46 2457  15.760   4.479  30.767 -0.3832 -0.3237  0.1451
    3DNSX   H47 2458  15.818   4.573  30.756 -0.0102 -1.9113 -0.9544
    3DNSX   C60 2459  15.616   4.508  30.711  0.5591 -0.0823 -0.0535
    3DNSX   H61 2460  15.605   4.509  30.600 -0.7901 -3.7738 -2.2316
    3DNSX   H62 2461  15.531   4.446  30.755 -2.4016  0.1984  2.2484
    3DNSX   O63 2462  15.576   4.644  30.745  0.5347  0.5531  0.0640
    3DNSX   H64 2463  15.580   4.647  30.836 -1.9563  0.4197 -1.5204
    3DNSX   O80 2464  15.843   4.350  31.079 -0.4278  0.6773  0.1121
    3DNSX   C78 2465  15.862   4.419  31.204  0.1582 -0.0763 -1.5503
    3DNSX   H79 2466  15.949   4.486  31.201 -0.1740  1.1577 -0.6663
    3DNSX   C74 2467  15.740   4.505  31.244 -0.2404 -0.0871  0.2704
    3DNSX   H75 2468  15.650   4.428  31.237 -0.3755  0.0197 -0.7057
    3DNSX   O76 2469  15.727   4.625  31.153 -0.2670 -0.0117  0.5125
    3DNSX   H77 2470  15.717   4.588  31.059 -1.1928 -1.4054  1.9024
    3DNSX   C70 2471  15.736   4.554  31.390 -0.5360 -0.3050  0.4152
    3DNSX   H71 2472  15.799   4.648  31.397 -0.0505 -0.0275 -2.1354
    3DNSX   O72 2473  15.606   4.592  31.428 -0.3931 -0.4241 -0.1035
    3DNSX   H73 2474  15.547   4.616  31.356  2.6125 -0.3699  2.6951
    3DNSX   C65 2475  15.791   4.441  31.486 -0.2688 -0.1417  0.0870
    3DNSX   H66 2476  15.705   4.368  31.498  1.5232  1.7635  1.0755
    3DNSX   O69 2477  15.901   4.378  31.437 -0.3087  0.4114  0.5145
    3DNSX   C67 2478  15.896   4.312  31.309  0.4343  0.2024 -0.5331
    3DNSX   H68 2479  15.811   4.237  31.303 -0.2937  0.0310 -1.9367
    3DNSX   C81 2480  16.041   4.254  31.297  0.1367  0.2223 -0.2199
    3DNSX   H82 2481  16.116   4.326  31.305 -2.3189 -1.5060  1.0021
    3DNSX   H83 2482  16.044   4.190  31.391  1.9022 -1.9107 -1.8154
    3DNSX   O84 2483  16.060   4.181  31.182  0.3070  0.1640  0.8573
    3DNSX   H85 2484  16.016   4.093  31.169  1.2768 -1.3608 -2.8337
    3DNSX   O59 2485  15.839   4.499  31.606 -0.0695  0.1010 -0.6310
    3DNSX   C57 2486  15.813   4.439  31.733  0.9284 -0.1417 -0.3056
    3DNSX   H58 2487  15.735   4.360  31.728  0.3960  0.6719 -1.7918
    3DNSX   C53 2488  15.945   4.378  31.779  0.0309 -0.5349  0.3693
    3DNSX   H54 2489  16.023   4.458  31.765 -0.9338 -0.3440 -1.2543
    3DNSX   O55 2490  15.970   4.270  31.687 -0.2390 -0.2228 -0.1909
    3DNSX   H56 2491  16.057   4.234  31.709 -1.2277 -1.0195 -0.9796
    3DNSX   C49 2492  15.945   4.334  31.929  0.3501 -0.2592  0.6666
    3DNSX   H50 2493  15.869   4.245  31.936 -0.6812 -1.9350 -2.0431
    3DNSX   O51 2494  16.074   4.300  31.972 -0.4557  0.2304 -0.0288
    3DNSX   H52 2495  16.074   4.284  32.072  3.0345  2.5959 -0.8665
    3DNSX   C44 2496  15.884   4.445  32.026  0.5058  0.3263  0.8741
    3DNSX   H45 2497  15.948   4.544  32.039 -1.7026  1.5202 -0.2002
    3DNSX   O48 2498  15.766   4.504  31.968  0.2206  0.4291 -0.2596
    3DNSX   C46 2499  15.775   4.557  31.836 -0.2308  1.3052 -0.8429
    3DNSX   H47 2500  15.854   4.636  31.843  0.7520  0.1589 -1.6775
    3DNSX   C60 2501  15.638   4.619  31.797  0.0522 -0.1884  0.2146
    3DNSX   H61 2502  15.566   4.528  31.766 -0.1281 -1.3795  2.0241
    3DNSX   H62 2503  15.590   4.662  31.891 -0.8187  2.2235  1.1257
    3DNSX   O63 2504  15.630   4.713  31.695 -0.0674 -0.0599 -0.3752
    3DNSX   H64 2505  15.710   4.703  31.641 -1.7527 -0.8970  3.2822
    3DNSX   O80 2506  15.835   4.392  32.153  0.5814  0.0404  0.2175
    3DNSX   C78 2507  15.856   4.454  32.280 -0.4761 -0.2335  0.0024
    3DNSX   H79 2508  15.922   4.541  32.270 -0.8131 -1.3912 -2.2127
    3DNSX   C74 2509  15.726   4.516  32.343  0.4063 -0.2955 -0.5563
    3DNSX   H75 2510  15.647   4.439  32.353 -2.9109  2.6815  0.7877
    3DNSX   O76 2511  15.656   4.612  32.251 -0.7599  0.6580  0.2348
    3DNSX   H77 2512  15.705   4.706  32.255  0.8822  0.0602 -0.3504
    3DNSX   C70 2513  15.745   4.574  32.483  0.0328  0.3708  0.5983
    3DNSX   H71 2514  15.823   4.650  32.461 -2.8367 -0.2447  0.5903
    3DNSX   O72 2515  15.636   4.633  32.542 -0.2205  0.2906 -0.0621
    3DNSX   H73 2516  15.638   4.735  32.524  1.9295 -0.4919 -0.4925
    3DNSX   C65 2517  15.805   4.459  32.572  0.2145  0.3634  0.6649
    3DNSX   H66 2518  15.721   4.384  32.591  0.9146  0.4236 -2.2009
    3DNSX   O69 2519  15.924   4.406  32.509 -0.9084  0.1890 -0.0354
    3DNSX   C67 2520  15.912   4.343  32.379  0.5739  0.4993 -0.4562
    3DNSX   H68 2521  15.834   4.262  32.400  1.4314  0.0246  0.0678
    3DNSX   C81 2522  16.046   4.300  32.327 -0.0668  0.7257  0.4546
    3DNSX   H82 2523  16.107   4.381  32.278 -1.2975  1.4101 -0.7967
    3DNSX   H83 2524  16.101   4.265  32.416  0.9887 -0.0621 -0.5447
    3DNSX   O84 2525  16.042   4.189  32.236 -0.2224  0.2020  0.1349
    3DNSX   H85 2526  16.010   4.113  32.282  0.9129  0.7760 -2.2160
    3DNSX   O59 2527  15.857   4.518  32.689 -0.1555  0.0839  0.0757
    3DNSX   C57 2528  15.826   4.462  32.817 -0.5554 -0.3784 -0.2900
    3DNSX   H58 2529  15.742   4.394  32.814  0.4605  2.8921  0.2095
    3DNSX   C53 2530  15.950   4.380  32.867  0.3419 -0.2056 -0.4281
    3DNSX   H54 2531  16.033   4.462  32.850  0.8430 -0.8739 -0.1777
    3DNSX   O55 2532  15.978   4.267  32.783 -0.2402  0.1877  0.1859
    3DNSX   H56 2533  15.979   4.289  32.692  0.3525  3.2941 -1.5839
    3DNSX   C49 2534  15.943   4.337  33.012 -0.3148  0.5800 -0.0589
    3DNSX   H50 2535  15.865   4.257  33.023 -0.5308 -0.4179  0.8296
    3DNSX   O51 2536  16.072   4.311  33.068  0.6607 -0.4809 -0.8795
    3DNSX   H52 2537  16.103   4.378  33.131 -2.4386  0.1158  2.0607
    3DNSX   C44 2538  15.895   4.456  33.095  0.4260 -0.4048 -0.1393
    3DNSX   H45 2539  15.975   4.535  33.110  0.4073 -2.4748 -1.8047
    3DNSX   O48 2540  15.780   4.530  33.045  0.2544  0.0577  0.3070
    3DNSX   C46 2541  15.800   4.579  32.915 -0.1076  0.4600 -0.0793
    3DNSX   H47 2542  15.885   4.650  32.920 -0.3228 -1.0618 -0.2783
    3DNSX   C60 2543  15.689   4.676  32.880  0.4143 -0.3972 -0.1497
    3DNSX   H61 2544  15.660   4.745  32.964 -1.0532  0.3592 -1.1503
    3DNSX   H62 2545  15.721   4.737  32.794  0.4938 -0.2324  0.6459
    3DNSX   O63 2546  15.569   4.605  32.849 -0.2153 -0.3321  0.6490
    3DNSX   H64 2547  15.578   4.559  32.770 -1.6947 -1.7109  0.5906
    3DNSX   O80 2548  15.841   4.404  33.215 -0.0063  0.0463  0.4903
    3DNSX   C78 2549  15.867   4.457  33.348  0.0429 -0.5989  0.2169
    3DNSX   H79 2550  15.959   4.521  33.350  2.3109 -1.1338  2.9850
    3DNSX   C74 2551  15.742   4.529  33.391 -0.0292  0.5937 -0.0876
    3DNSX   H75 2552  15.664   4.450  33.393  0.4107  0.3940  1.8718
    3DNSX   O76 2553  15.698   4.627  33.305  0.3848  0.9100  0.3369
    3DNSX   H77 2554  15.699   4.585  33.215 -3.8457  0.9343 -4.1878
    3DNSX   C70 2555  15.757   4.588  33.530  0.3805 -0.0149  0.6044
    3DNSX   H71 2556  15.838   4.666  33.525  1.6637 -0.8498 -0.4632
    3DNSX   O72 2557  15.631   4.647  33.572 -0.1098  0.7247 -0.3933
    3DNSX   H73 2558  15.627   4.741  33.550 -0.3522  0.8923 -1.0277
    3DNSX   C65 2559  15.796   4.477  33.631 -1.3294  0.1755 -0.2042
    3DNSX   H66 2560  15.708   4.412  33.644  1.5633  1.4737 -0.5005
    3DNSX   O69 2561  15.903   4.395  33.583 -0.0241  0.4965 -0.0153
    3DNSX   C67 2562  15.892   4.344  33.453 -0.3489 -0.4345  0.3471
    3DNSX   H68 2563  15.817   4.268  33.455  2.9150  1.5996 -1.5056
    3DNSX   C81 2564  16.032   4.286  33.420 -0.2528 -0.0886 -1.2759
    3DNSX   H82 2565  16.086   4.350  33.346 -2.5981 -0.5758  0.0440
    3DNSX   H83 2566  16.093   4.289  33.513  1.7266  0.8854  0.9922
    3DNSX   O84 2567  16.030   4.151  33.373 -0.4503  0.0802 -0.3542
    3DNSX   H85 2568  15.957   4.097  33.416 -3.0245 -1.5740  1.2805
    3DNSX   O59 2569  15.854   4.523  33.750 -0.2464 -0.1196 -0.6987
    3DNSX   C57 2570  15.829   4.463  33.881 -0.0869 -0.0755  0.3008
    3DNSX   H58 2571  15.741   4.389  33.881 -0.3190 -1.7157  1.7398
    3DNSX   C53 2572  15.951   4.374  33.921  0.0119 -0.0318  0.1189
    3DNSX   H54 2573  16.041   4.449  33.945  1.0125 -1.2457  0.7446
    3DNSX   O55 2574  15.968   4.275  33.828 -0.5748 -0.1381 -0.1959
    3DNSX   H56 2575  15.994   4.311  33.736 -2.7988 -1.1159  0.0138
    3DNSX   C49 2576  15.913   4.306  34.054 -0.4834 -0.4314  0.1470
    3DNSX   H50 2577  15.833   4.225  34.039 -2.8526 -1.0687 -0.7523
    3DNSX   O51 2578  16.028   4.242  34.108  0.0108  0.1084  0.2520
    3DNSX   H52 2579  16.104   4.240  34.037 -0.1273  1.0587  0.2640
    3DNSX   C44 2580  15.878   4.414  34.161 -0.5442  0.2248  0.6185
    3DNSX   H45 2581  15.976   4.480  34.187  3.7202 -0.0495  0.9269
    3DNSX   O48 2582  15.779   4.505  34.113 -0.5295  0.3143 -0.2567
    3DNSX   C46 2583  15.803   4.572  33.987 -0.1467 -0.0716  0.3635
    3DNSX   H47 2584  15.904   4.626  33.992 -1.1224 -0.2183  0.2176
    3DNSX   C60 2585  15.694   4.669  33.957  0.0738  0.5734 -0.1402
    3DNSX   H61 2586  15.706   4.703  33.853 -0.7731  2.2059  2.0222
    3DNSX   H62 2587  15.595   4.619  33.954  1.9105 -0.6890  0.9501
    3DNSX   O63 2588  15.681   4.787  34.029  0.5292  0.2283 -0.3345
    3DNSX   H64 2589  15.680   4.765  34.118  0.2308  0.1669  0.5367
    3DNSX   O80 2590  15.813   4.357  34.275 -0.5494 -0.2611 -0.1044
    3DNSX   C78 2591  15.854   4.418  34.404  0.5312 -0.3427 -0.1432
    3DNSX   H79 2592  15.936   4.495  34.389 -0.7654  0.8926 -0.4502
    3DNSX   C74 2593  15.733   4.504  34.452 -0.7796 -0.1733 -0.7212
    3DNSX   H75 2594  15.641   4.447  34.465  1.3763 -0.4579  0.0360
    3DNSX   O76 2595  15.710   4.598  34.351 -0.3551  0.2803  0.4533
    3DNSX   H77 2596  15.702   4.550  34.258 -1.3101  0.9110 -0.7695
    3DNSX   C70 2597  15.757   4.560  34.595  0.1413  0.4093  0.1265
    3DNSX   H71 2598  15.836   4.636  34.582 -0.6231 -1.5344  1.3580
    3DNSX   O72 2599  15.642   4.617  34.660  0.2529 -0.8774 -0.0340
    3DNSX   H73 2600  15.618   4.698  34.598  2.1108  0.8339  1.6195
    3DNSX   C65 2601  15.815   4.447  34.681 -0.6277 -0.5009 -0.5280
    3DNSX   H66 2602  15.731   4.377  34.698 -0.3279  0.6834  0.5031
    3DNSX   O69 2603  15.929   4.381  34.622 -0.5361 -0.3867 -0.1509
    3DNSX   C67 2604  15.890   4.311  34.506  0.5623 -0.0071  0.4236
    3DNSX   H68 2605  15.798   4.245  34.517 -1.0418 -2.5954 -0.0120
    3DNSX   C81 2606  16.008   4.226  34.465  0.2034  0.1724  0.1184
    3DNSX   H82 2607  16.077   4.203  34.554  2.3523 -1.0786  2.0947
    3DNSX   H83 2608  15.982   4.118  34.439  1.4954  0.1440  0.2314
    3DNSX   O84 2609  16.088   4.273  34.369  0.3588  0.2742 -0.4471
    3DNSX   H85 2610  16.059   4.245  34.289  1.8799  0.3951 -1.5635
    3DNSX   O59 2611  15.870   4.501  34.796 -0.2514  0.0817 -0.3393
    3DNSX   C57 2612  15.843   4.441  34.926 -0.1190 -0.0984  0.7552
    3DNSX   H58 2613  15.753   4.370  34.920  0.0690  0.2746 -0.7800
    3DNSX   C53 2614  15.968   4.359  34.981  0.1774  0.1211  0.9970
    3DNSX   H54 2615  16.059   4.430  34.972 -0.1602 -1.2978  1.9091
    3DNSX   O55 2616  15.997   4.250  34.895 -1.0384  0.5136 -0.1835
    3DNSX   H56 2617  16.019   4.285  34.814 -1.0494 -2.0836 -0.1204
    3DNSX   C49 2618  15.953   4.309  35.123  0.3932 -0.0064 -0.4616
    3DNSX   H50 2619  15.876   4.236  35.144  1.1205  1.6591 -0.1610
    3DNSX   O51 2620  16.086   4.265  35.160  0.2060  0.0167  0.1344
    3DNSX   H52 2621  16.086   4.210  35.242  0.9726  3.2186  0.2019
    3DNSX   C44 2622  15.908   4.428  35.211 -0.0563 -0.3532  0.4604
    3DNSX   H45 2623  15.998   4.496  35.220  1.4658  0.4606 -0.6604
    3DNSX   O48 2624  15.798   4.504  35.162  0.0160  0.2998  0.3765
    3DNSX   C46 2625  15.811   4.554  35.030  0.1660  0.0849 -0.4098
    3DNSX   H47 2626  15.886   4.633  35.016 -0.5512  2.2331  1.3721
    3DNSX   C60 2627  15.686   4.632  34.996 -0.2566 -0.4271 -0.1406
    3DNSX   H61 2628  15.616   4.566  34.932  1.4372  0.8393  2.6869
    3DNSX   H62 2629  15.619   4.672  35.083 -2.0144 -1.1600  0.5965
    3DNSX   O63 2630  15.711   4.747  34.912 -0.2910 -0.3689  0.0615
    3DNSX   H64 2631  15.744   4.720  34.827  0.7004  1.7175  3.7810
    3DNSX   O80 2632  15.858   4.379  35.334  0.3140 -0.3200 -0.3439
    3DNSX   C78 2633  15.888   4.457  35.456 -0.9349  0.1584  0.4059
    3DNSX   H79 2634  15.969   4.530  35.440 -3.1333 -2.4950  0.0444
    3DNSX   C74 2635  15.757   4.519  35.503 -0.1543  0.1892  0.0230
    3DNSX   H75 2636  15.667   4.438  35.503 -1.6423 -0.8438 -1.7317
    3DNSX   O76 2637  15.725   4.628  35.408  0.4361 -0.4558 -0.6116
    3DNSX   H77 2638  15.724   4.599  35.311  0.3490  1.7921  0.5407
    3DNSX   C70 2639  15.776   4.586  35.637  0.4189 -0.2921  0.2859
    3DNSX   H71 2640  15.836   4.679  35.650  0.0092 -0.7427  0.1357
    3DNSX   O72 2641  15.644   4.613  35.690  0.2366  0.1795 -0.4219
    3DNSX   H73 2642  15.624   4.711  35.715 -0.3082  0.3415  0.8863
    3DNSX   C65 2643  15.839   4.479  35.739 -0.2870  0.0042 -0.0768
    3DNSX   H66 2644  15.764   4.394  35.755  1.4492  0.9266 -0.1434
    3DNSX   O69 2645  15.955   4.411  35.684 -0.0516  0.3861 -0.4831
    3DNSX   C67 2646  15.947   4.355  35.556  0.2428  0.3247  0.0837
    3DNSX   H68 2647  15.878   4.269  35.560 -1.0274 -1.5401 -1.9164
    3DNSX   C81 2648  16.080   4.302  35.513 -0.2879  0.3892  0.1284
    3DNSX   H82 2649  16.144   4.390  35.475  0.9311  1.5024  1.2113
    3DNSX   H83 2650  16.138   4.258  35.598 -2.9245 -0.9540  2.0853
    3DNSX   O84 2651  16.065   4.206  35.412 -0.4240  0.1101  0.0243
    3DNSX   H85 2652  16.030   4.128  35.459  0.7304  0.4885  1.2705
    3DNSX   O59 2653  15.895   4.536  35.856  0.5641 -0.1755  0.1862
    3DNSX   C57 2654  15.860   4.479  35.987 -0.0488  0.3929  0.2662
    3DNSX   H58 2655  15.767   4.418  35.985 -0.3195 -1.3084  2.0751
    3DNSX   C53 2656  15.968   4.370  36.033 -0.3194  0.1351 -0.0907
    3DNSX   H54 2657  16.070   4.435  36.035 -1.1821 -0.4509 -2.5126
    3DNSX   O55 2658  15.976   4.262  35.943 -0.1231  0.0275  0.4835
    3DNSX   H56 2659  16.000   4.297  35.852  1.3782 -1.2902 -0.9477
    3DNSX   C49 2660  15.943   4.311  36.171  0.2130  0.3388 -0.2126
    3DNSX   H50 2661  15.851   4.247  36.165 -2.4683  0.0027 -1.7841
    3DNSX   O51 2662  16.047   4.234  36.229 -0.1892  0.3729 -0.2328
    3DNSX   H52 2663  16.029   4.240  36.329 -0.9868  3.3122  4.0234
    3DNSX   C44 2664  15.913   4.421  36.268 -0.7053  0.2270 -0.8310
    3DNSX   H45 2665  16.011   4.465  36.299  0.1391 -0.6324 -1.3339
    3DNSX   O48 2666  15.820   4.522  36.219 -0.4830  0.1212  0.0664
    3DNSX   C46 2667  15.839   4.584  36.087 -0.6953 -0.8386  0.6109
    3DNSX   H47 2668  15.932   4.643  36.096  1.0943 -3.4219  1.5194
    3DNSX   C60 2669  15.715   4.675  36.057  0.5002 -0.2366  0.1239
    3DNSX   H61 2670  15.719   4.766  36.122  2.5794 -0.4943  0.5000
    3DNSX   H62 2671  15.707   4.711  35.956  0.2436 -0.9406  1.4075
    3DNSX   O63 2672  15.597   4.600  36.097 -0.0596 -0.2951 -0.0376
    3DNSX   H64 2673  15.571   4.533  36.031 -3.0994  1.9587 -1.7172
    3DNSX   O80 2674  15.839   4.372  36.380 -0.9457 -0.0518  0.1384
    3DNSX   C78 2675  15.844   4.440  36.508 -0.5696 -0.1853 -0.1603
    3DNSX   H79 2676  15.929   4.507  36.514 -1.2998 -2.0196 -0.1908
    3DNSX   C74 2677  15.712   4.516  36.537 -0.5743 -0.2871  0.5855
    3DNSX   H75 2678  15.632   4.440  36.537 -0.2188 -0.0970  1.2290
    3DNSX   O76 2679  15.687   4.610  36.440 -0.0829 -0.3673  0.3462
    3DNSX   H77 2680  15.690   4.574  36.349 -0.2560 -1.7824 -1.2569
    3DNSX   C70 2681  15.725   4.586  36.673  0.5007  0.5476  0.2692
    3DNSX   H71 2682  15.798   4.666  36.676 -2.3601  0.2475  0.4347
    3DNSX   O72 2683  15.597   4.643  36.698  0.2526  0.0820 -0.1556
    3DNSX   H73 2684  15.599   4.718  36.763 -0.1649  2.3758 -0.9349
    3DNSX   C65 2685  15.752   4.473  36.782  0.0916  0.9223 -0.3789
    3DNSX   H66 2686  15.660   4.413  36.795 -0.5714 -0.9735  0.7257
    3DNSX   O69 2687  15.863   4.388  36.746 -0.0398  0.1732  0.1997
    3DNSX   C67 2688  15.862   4.325  36.612 -0.1300 -0.5158 -0.7961
    3DNSX   H68 2689  15.775   4.250  36.616 -1.3566 -2.3421 -1.0716
    3DNSX   C81 2690  15.988   4.239  36.589 -0.1892  0.2715  0.2409
    3DNSX   H82 2691  16.079   4.291  36.560  0.6538 -0.1017 -0.5741
    3DNSX   H83 2692  16.012   4.188  36.688 -2.8874 -1.3818 -0.9302
    3DNSX   O84 2693  15.956   4.127  36.503 -0.2924 -0.0684  0.0361
    3DNSX   H85 2694  15.875   4.067  36.517 -1.7243 -1.8939  1.4168
    3DNSX   O59 2695  15.800   4.534  36.898  0.5025  0.6368 -0.5695
    3DNSX   C57 2696  15.783   4.477  37.028 -0.1956  0.0816 -0.3690
    3DNSX   H58 2697  15.699   4.403  37.027 -0.3553  0.2143 -1.7494
    3DNSX   C53 2698  15.910   4.403  37.079 -0.5541  0.1313 -0.4042
    3DNSX   H54 2699  15.993   4.477  37.081  1.4820  0.1317 -1.3793
    3DNSX   O55 2700  15.934   4.293  36.997  0.0438 -0.4012 -0.9628
    3DNSX   H56 2701  15.940   4.335  36.907 -2.8838 -0.6689 -1.3014
    3DNSX   C49 2702  15.901   4.343  37.222  0.3130 -0.0782  0.7896
    3DNSX   H50 2703  15.828   4.258  37.214  2.8684 -0.2961  2.2064
    3DNSX   O51 2704  16.035   4.306  37.263 -0.1520  0.2890  0.4985
    3DNSX   H52 2705  16.068   4.231  37.205 -1.6727  0.0578 -0.4450
    3DNSX   C44 2706  15.841   4.458  37.316  0.1413 -0.0220 -0.0543
    3DNSX   H45 2707  15.916   4.539  37.332  0.8035  2.0083  0.6304
    3DNSX   O48 2708  15.727   4.523  37.251  0.1631 -0.0649 -0.7312
    3DNSX   C46 2709  15.741   4.588  37.124  0.6085 -0.5912 -0.4596
    3DNSX   H47 2710  15.817   4.667  37.128 -1.1774  1.1031  4.7073
    3DNSX   C60 2711  15.611   4.658  37.078 -0.4053 -0.0549  0.0707
    3DNSX   H61 2712  15.574   4.641  36.972 -0.5105  2.3849 -0.9880
    3DNSX   H62 2713  15.528   4.611  37.134  1.6703  2.0539  1.1580
    3DNSX   O63 2714  15.625   4.802  37.090  0.1144 -0.1643  0.6253
    3DNSX   H64 2715  15.653   4.816  37.188  0.8117  2.1909 -0.4474
    3DNSX   O80 2716  15.782   4.419  37.438 -0.0288 -0.0174  0.1633
    3DNSX   C78 2717  15.778   4.472  37.572 -0.2997 -0.4979  0.6120
    3DNSX   H79 2718  15.839   4.563  37.581 -3.2582 -1.8707  0.7505
    3DNSX   C74 2719  15.629   4.500  37.608 -0.0550 -0.3165 -0.2779
    3DNSX   H75 2720  15.584   4.405  37.610  0.5700  1.8048  0.5734
    3DNSX   O76 2721  15.559   4.574  37.503  0.2914  0.1995 -0.1127
    3DNSX   H77 2722  15.569   4.531  37.425  3.6623  0.0580  0.5074
    3DNSX   C70 2723  15.617   4.575  37.741 -0.0799 -0.8209  0.4586
    3DNSX   H71 2724  15.676   4.671  37.749 -0.3543 -0.8310 -1.4482
    3DNSX   O72 2725  15.482   4.587  37.801  0.0596 -0.2235 -0.1877
    3DNSX   H73 2726  15.463   4.657  37.876 -1.5746  2.8822 -0.4179
    3DNSX   C65 2727  15.689   4.478  37.845 -0.0010 -0.0377  0.0553
    3DNSX   H66 2728  15.637   4.381  37.853 -0.0140 -2.6253 -0.5653
    3DNSX   O69 2729  15.818   4.439  37.803 -0.2931 -0.1269  0.1410
    3DNSX   C67 2730  15.836   4.370  37.673  0.3704 -0.6739 -0.3098
    3DNSX   H68 2731  15.782   4.276  37.675 -1.2055 -0.7105 -2.3010
    3DNSX   C81 2732  15.984   4.338  37.641  0.8298  0.3993 -0.1863
    3DNSX   H82 2733  16.040   4.427  37.596 -0.6488  1.3528 -3.0754
    3DNSX   H83 2734  16.041   4.306  37.735  0.9206  2.1332 -1.1558
    3DNSX   O84 2735  16.003   4.233  37.543 -0.3515 -0.0611 -0.3610
    3DNSX   H85 2736  16.004   4.278  37.457  2.1552 -0.1140  0.2001
    3DNSX   O59 2737  15.719   4.542  37.969 -0.4198 -0.6167  0.0576
    3DNSX   C57 2738  15.706   4.507  38.108 -0.3292 -0.3989 -0.0043
    3DNSX   H58 2739  15.624   4.433  38.128  1.5827 -3.9174  0.8435
    3DNSX   C53 2740  15.837   4.436  38.161  0.0199 -0.4391 -0.1906
    3DNSX   H54 2741  15.936   4.499  38.133  0.3480  1.2064  0.1948
    3DNSX   O55 2742  15.856   4.316  38.084 -0.1979  1.3511  0.0878
    3DNSX   H56 2743  15.873   4.337  37.985 -0.1346 -0.3359  1.1824
    3DNSX   C49 2744  15.823   4.399  38.310  1.1507 -0.2470 -0.4720
    3DNSX   H50 2745  15.749   4.318  38.313  0.5667  3.3984  0.9123
    3DNSX   O51 2746  15.948   4.359  38.365 -0.1887 -0.3850  0.4855
    3DNSX   H52 2747  15.933   4.305  38.454 -0.3105 -0.3880 -0.1739
    3DNSX   C44 2748  15.775   4.522  38.388  0.3700 -0.3670 -0.3598
    3DNSX   H45 2749  15.865   4.588  38.393  1.5941 -0.9547  0.4868
    3DNSX   O48 2750  15.658   4.587  38.329 -0.5930  0.3709  0.1823
    3DNSX   C46 2751  15.685   4.632  38.198  1.2290 -0.1122  0.0984
    3DNSX   H47 2752  15.772   4.696  38.185  0.6232 -1.2944 -1.3246
    3DNSX   C60 2753  15.561   4.720  38.153 -0.4758 -0.2220  0.1999
    3DNSX   H61 2754  15.535   4.666  38.056 -1.1669  1.0294  3.1594
    3DNSX   H62 2755  15.485   4.701  38.227 -0.6758 -0.0747 -3.0693
    3DNSX   O63 2756  15.593   4.853  38.122 -0.3513 -0.4553  0.0403
    3DNSX   H64 2757  15.497   4.897  38.106 -1.8060  1.2984  2.6635
    3DNSX   O80 2758  15.724   4.469  38.513  0.3383 -0.3107 -0.4159
    3DNSX   C78 2759  15.750   4.527  38.635  0.2563  0.7468  0.0653
    3DNSX   H79 2760  15.837   4.596  38.632 -0.5792  1.5868 -1.4753
    3DNSX   C74 2761  15.622   4.599  38.688 -0.4333 -0.4691 -0.3757
    3DNSX   H75 2762  15.526   4.524  38.681  1.8713 -1.6367  2.6282
    3DNSX   O76 2763  15.601   4.710  38.611 -0.3909  0.1291 -0.4405
    3DNSX   H77 2764  15.571   4.689  38.525 -0.6914  1.1474  2.5094
    3DNSX   C70 2765  15.647   4.640  38.836 -0.2602 -0.3018 -0.1654
    3DNSX   H71 2766  15.725   4.719  38.829  1.7732 -2.3176 -0.8713
    3DNSX   O72 2767  15.530   4.690  38.885 -0.7147  0.5221  0.5133
    3DNSX   H73 2768  15.550   4.776  38.921  0.1282  2.4405 -2.5811
    3DNSX   C65 2769  15.701   4.523  38.925  0.1234  0.0219  0.8809
    3DNSX   H66 2770  15.621   4.448  38.945  0.5663 -1.7373 -0.5015
    3DNSX   O69 2771  15.821   4.467  38.866  0.0886  0.5630  0.4218
    3DNSX   C67 2772  15.796   4.415  38.733 -1.0583 -0.5216 -0.3610
    3DNSX   H68 2773  15.717   4.334  38.736 -0.2023  1.9967 -0.5734
    3DNSX   C81 2774  15.935   4.353  38.690  0.1985  0.3101 -0.5079
    3DNSX   H82 2775  15.994   4.432  38.629 -1.9082 -2.0765 -0.3166
    3DNSX   H83 2776  16.000   4.326  38.778  0.9238  0.8554 -1.1781
    3DNSX   O84 2777  15.920   4.236  38.613 -0.0792  0.3759 -0.0845
    3DNSX   H85 2778  15.867   4.158  38.647  0.3386 -1.8131 -0.0372
    3DNSX   O59 2779  15.752   4.589  39.038  0.2408  0.1284 -0.1585
    3DNSX   C57 2780  15.725   4.547  39.170 -0.2953  0.3113 -0.0612
    3DNSX   H58 2781  15.618   4.508  39.178 -1.8818 -1.1747 -2.5890
    3DNSX   C53 2782  15.826   4.446  39.221 -0.1279  0.1062  0.3536
    3DNSX   H54 2783  15.926   4.494  39.222 -2.0135  1.7868  0.1824
    3DNSX   O55 2784  15.820   4.336  39.133  0.2469 -0.3515  0.1419
    3DNSX   H56 2785  15.839   4.362  39.039  0.0256 -0.6739 -2.1565
    3DNSX   C49 2786  15.805   4.400  39.365  1.2065 -0.2388  0.1103
    3DNSX   H50 2787  15.703   4.358  39.374  1.7203  2.5154  0.4017
    3DNSX   O51 2788  15.899   4.322  39.429 -0.1238  0.5061 -0.2754
    3DNSX   H52 2789  15.866   4.297  39.513  1.3375 -1.5049 -0.0772
    3DNSX   C44 2790  15.781   4.531  39.450 -0.4939 -0.1719 -0.6525
    3DNSX   H45 2791  15.879   4.585  39.473  0.7788 -1.4293  2.3957
    3DNSX   O48 2792  15.691   4.625  39.397  0.3550  0.0059  0.0300
    3DNSX   C46 2793  15.728   4.670  39.266  0.1850 -0.6875  0.0811
    3DNSX   H47 2794  15.822   4.731  39.264 -0.5289  0.4776  1.9781
    3DNSX   C60 2795  15.620   4.767  39.215 -0.5208  0.0380 -0.3055
    3DNSX   H61 2796  15.524   4.721  39.163 -3.0630  1.9063  1.3495
    3DNSX   H62 2797  15.567   4.821  39.297  0.7990 -2.7164 -1.0547
    3DNSX   O63 2798  15.666   4.854  39.112 -0.6620  0.2679  0.1277
    3DNSX   H64 2799  15.704   4.940  39.159 -0.8109 -0.1478  0.3366
    3DNSX   O80 2800  15.709   4.497  39.568 -0.3928 -0.4277 -0.2278
    3DNSX   C78 2801  15.725   4.540  39.707 -0.7737  0.2475 -0.4300
    3DNSX   H79 2802  15.817   4.604  39.720  0.9066  1.3730 -0.8389
    3DNSX   C74 2803  15.605   4.638  39.743  0.1009 -0.4619 -0.2677
    3DNSX   H75 2804  15.503   4.604  39.733 -0.7049  1.5287  0.0987
    3DNSX   O76 2805  15.625   4.756  39.667  0.0353  0.3853 -0.9659
    3DNSX   H77 2806  15.625   4.737  39.568  0.2725 -0.4216 -0.5733
    3DNSX   C70 2807  15.610   4.691  39.892  0.0240  0.2287  0.5051
    3DNSX   H71 2808  15.692   4.766  39.915 -0.7063 -0.3121  0.5853
    3DNSX   O72 2809  15.481   4.750  39.930 -0.5667 -0.4797 -0.1356
    3DNSX   H73 2810  15.453   4.823  39.865 -0.3815 -1.5976  0.5649
    3DNSX   C65 2811  15.636   4.574  39.984 -0.3908 -0.8288 -0.7139
    3DNSX   H66 2812  15.545   4.510  39.989  0.9722 -0.1454 -1.5630
    3DNSX   O69 2813  15.750   4.498  39.945 -0.0085 -0.3366  0.6394
    3DNSX   C67 2814  15.741   4.432  39.814 -0.6508 -0.7177  0.5073
    3DNSX   H68 2815  15.642   4.375  39.806 -3.5986 -0.0118  1.6123
    3DNSX   C81 2816  15.862   4.342  39.797  0.1085 -0.5870  0.0108
    3DNSX   H82 2817  15.954   4.409  39.759  1.6097  0.3534  2.1499
    3DNSX   H83 2818  15.886   4.302  39.902  3.7632 -1.4991  0.8900
    3DNSX   O84 2819  15.834   4.235  39.713 -0.1583 -0.1007 -0.5535
    3DNSX   H85 2820  15.787   4.161  39.766 -1.5437 -1.6260  0.7295
    3DNSX   O59 2821  15.682   4.618  40.109 -0.6492 -0.2893 -0.2855
    3DNSX   C57 2822  15.653   4.571  40.236 -0.1207  0.3994  0.3049
    3DNSX   H58 2823  15.567   4.502  40.235  0.5117 -1.3816 -0.1306
    3DNSX   C53 2824  15.768   4.481  40.287  0.4021  0.3284  0.1588
    3DNSX   H54 2825  15.862   4.535  40.292 -1.2986 -0.9371 -1.4193
    3DNSX   O55 2826  15.801   4.372  40.206  0.2649 -0.1492 -0.3923
    3DNSX   H56 2827  15.834   4.399  40.111 -1.2641 -2.9160  1.3137
    3DNSX   C49 2828  15.736   4.433  40.432  0.9179 -0.5772  0.3577
    3DNSX   H50 2829  15.642   4.368  40.438 -0.1186 -1.7133 -0.0071
    3DNSX   O51 2830  15.840   4.366  40.497  0.9220  0.3768 -0.3033
    3DNSX   H52 2831  15.826   4.369  40.599 -2.2541  0.2557  1.3840
    3DNSX   C44 2832  15.695   4.561  40.521  0.7006  0.4369 -0.0891
    3DNSX   H45 2833  15.789   4.617  40.536  0.3163  0.1899 -0.7829
    3DNSX   O48 2834  15.597   4.645  40.466 -0.4367 -0.0567 -0.0286
    3DNSX   C46 2835  15.634   4.693  40.331 -0.9746 -0.8715  0.9561
    3DNSX   H47 2836  15.722   4.767  40.330  0.2688 -0.6349 -1.7336
    3DNSX   C60 2837  15.518   4.781  40.298  0.2019 -1.1507 -0.2721
    3DNSX   H61 2838  15.434   4.726  40.251 -0.5482  1.9963  0.6283
    3DNSX   H62 2839  15.469   4.829  40.386 -3.0128  1.8190 -1.8385
    3DNSX   O63 2840  15.543   4.881  40.209 -0.1192  0.1919  0.0491
    3DNSX   H64 2841  15.587   4.855  40.130 -1.1973 -1.2726 -0.4339
    3DNSX   O80 2842  15.634   4.529  40.641 -0.4929 -0.1093  0.3181
    3DNSX   C78 2843  15.638   4.607  40.765 -0.8301  0.6628  0.5343
    3DNSX   H79 2844  15.708   4.697  40.753  2.4523  0.2160 -2.7795
    3DNSX   C74 2845  15.502   4.663  40.801 -0.1347 -0.4483 -1.1845
    3DNSX   H75 2846  15.437   4.564  40.804 -0.3092  0.5176  1.4019
    3DNSX   O76 2847  15.459   4.748  40.692 -0.0784 -0.0996  0.6831
    3DNSX   H77 2848  15.472   4.706  40.603 -0.1947 -3.0024 -0.2887
    3DNSX   C70 2849  15.502   4.734  40.939 -0.3846 -0.1785  0.0991
    3DNSX   H71 2850  15.570   4.823  40.921  1.9987  1.7542  2.8945
    3DNSX   O72 2851  15.368   4.786  40.984  0.3385  0.4842 -0.6096
    3DNSX   H73 2852  15.329   4.837  40.912 -1.1492 -1.7637  1.7568
    3DNSX   C65 2853  15.559   4.633  41.038 -0.0210 -0.9191  0.2015
    3DNSX   H66 2854  15.476   4.552  41.045  0.5476 -2.5050 -2.8535
    3DNSX   O69 2855  15.691   4.572  41.007 -0.0907 -0.9111 -0.2763
    3DNSX   C67 2856  15.687   4.512  40.873  0.2484 -0.0662 -0.4536
    3DNSX   H68 2857  15.617   4.417  40.873  3.5216 -0.7431  1.4361
    3DNSX   C81 2858  15.831   4.465  40.837  0.0987  0.3587  0.2727
    3DNSX   H82 2859  15.895   4.538  40.782 -0.9794 -3.5113  1.9502
    3DNSX   H83 2860  15.878   4.443  40.931 -4.4676  0.9759 -1.5245
    3DNSX   O84 2861  15.835   4.341  40.765  0.2708 -0.1742  0.3080
    3DNSX   H85 2862  15.760   4.273  40.777  0.0751  0.9321  2.3322
    3DNSX   O59 2863  15.580   4.700  41.164 -0.0670 -0.4265  0.0435
    3DNSX   C57 2864  15.569   4.636  41.293  0.6221 -0.1206 -0.6041
    3DNSX   H58 2865  15.503   4.547  41.292 -1.7672  0.6946 -0.5324
    3DNSX   C53 2866  15.704   4.589  41.352 -1.2771  0.1302  0.5191
    3DNSX   H54 2867  15.777   4.680  41.358  2.0557  1.4948 -0.4090
    3DNSX   O55 2868  15.762   4.492  41.260  0.3340 -0.7276 -0.4855
    3DNSX   H56 2869  15.770   4.530  41.166  0.4230  2.0973 -0.3709
    3DNSX   C49 2870  15.697   4.525  41.494  0.1829 -0.2212 -0.9150
    3DNSX   H50 2871  15.648   4.425  41.487 -0.1484 -0.8766  2.2130
    3DNSX   O51 2872  15.833   4.523  41.549 -0.0151 -0.0968 -0.3964
    3DNSX   H52 2873  15.829   4.507  41.643 -0.5665  0.6039 -0.3357
    3DNSX   C44 2874  15.624   4.635  41.580 -0.0633  0.1779 -0.0196
    3DNSX   H45 2875  15.691   4.722  41.591 -1.0411 -0.8992  3.1392
    3DNSX   O48 2876  15.499   4.687  41.526 -0.0438  0.7215 -0.4539
    3DNSX   C46 2877  15.514   4.738  41.396 -0.3917 -0.7828 -0.2371
    3DNSX   H47 2878  15.582   4.828  41.398  0.4846  0.3959  0.7431
    3DNSX   C60 2879  15.377   4.785  41.355  0.3253  0.3423 -0.0785
    3DNSX   H61 2880  15.378   4.838  41.253 -0.9932  0.9199  3.7171
    3DNSX   H62 2881  15.306   4.700  41.327  2.1030 -0.5767 -0.3253
    3DNSX   O63 2882  15.320   4.879  41.450  0.3192 -0.1395 -0.0079
    3DNSX   H64 2883  15.256   4.942  41.403  0.7454 -0.2956  3.4665
    3DNSX   O80 2884  15.579   4.571  41.703  0.4982  0.1167  0.8081
    3DNSX   C78 2885  15.602   4.651  41.821 -0.3776 -0.1602 -0.1268
    3DNSX   H79 2886  15.696   4.712  41.817 -0.4647  1.1902  0.8858
    3DNSX   C74 2887  15.474   4.735  41.852 -0.0549  0.1892  0.1689
    3DNSX   H75 2888  15.392   4.657  41.860  1.0728  0.9273  0.4183
    3DNSX   O76 2889  15.438   4.843  41.755 -0.1592  0.3240 -0.2811
    3DNSX   H77 2890  15.417   4.806  41.673 -0.8174  1.6104  0.0124
    3DNSX   C70 2891  15.486   4.807  41.987  0.5116 -1.0306  0.6948
    3DNSX   H71 2892  15.582   4.866  41.977  1.8543  2.0495  0.8051
    3DNSX   O72 2893  15.350   4.864  42.016  0.3400  0.1794 -0.2050
    3DNSX   H73 2894  15.341   4.955  41.977  0.5357 -0.4069  1.8837
    3DNSX   C65 2895  15.519   4.701  42.092 -0.4005 -0.4088 -0.3381
    3DNSX   H66 2896  15.428   4.639  42.103 -3.2464 -0.9677 -1.1840
    3DNSX   O69 2897  15.638   4.624  42.065  0.5413  0.8273 -0.5658
    3DNSX   C67 2898  15.640   4.554  41.938 -0.2721 -0.5973  0.2479
    3DNSX   H68 2899  15.566   4.476  41.942 -0.6137 -1.7204  1.8545
    3DNSX   C81 2900  15.782   4.497  41.916  0.0981  0.3763  0.0468
    3DNSX   H82 2901  15.859   4.580  41.891 -0.3573 -0.9001 -2.1780
    3DNSX   H83 2902  15.830   4.445  42.000 -1.8697 -2.4595 -0.8130
    3DNSX   O84 2903  15.789   4.406  41.809  0.1561  0.1958  0.8951
    3DNSX   H85 2904  15.722   4.329  41.833 -0.3613  0.7701  0.0729
    3DNSX   O59 2905  15.556   4.773  42.209  0.1659 -0.4077 -0.0384
    3DNSX   C57 2906  15.565   4.737  42.348  0.8617  0.2826  0.2663
    3DNSX   H58 2907  15.507   4.645  42.366 -0.1712 -0.9402 -0.2466
    3DNSX   C53 2908  15.703   4.712  42.395  0.0352 -0.9517  0.3796
    3DNSX   H54 2909  15.764   4.798  42.371  0.5065  0.7730 -3.7064
    3DNSX   O55 2910  15.757   4.601  42.333 -0.3165  0.0459 -0.5235
    3DNSX   H56 2911  15.766   4.634  42.242  2.9302  2.1318  1.6988
    3DNSX   C49 2912  15.713   4.684  42.545 -0.4387 -0.0267 -0.3258
    3DNSX   H50 2913  15.675   4.582  42.569  0.3346 -0.4142  1.8087
    3DNSX   O51 2914  15.846   4.689  42.595  0.0562  0.3857 -0.4930
    3DNSX   H52 2915  15.882   4.596  42.586 -1.8859  0.2271  0.0565
    3DNSX   C44 2916  15.633   4.787  42.624 -1.1859 -0.1183  0.0200
    3DNSX   H45 2917  15.700   4.883  42.628 -0.9433  0.3517  2.3028
    3DNSX   O48 2918  15.500   4.809  42.570 -0.2920  0.8355  0.3443
    3DNSX   C46 2919  15.503   4.851  42.430 -0.0876  0.7495  0.0933
    3DNSX   H47 2920  15.571   4.946  42.420  2.1436 -0.6066 -0.3287
    3DNSX   C60 2921  15.366   4.895  42.379  0.7794  0.5025  0.9375
    3DNSX   H61 2922  15.296   4.808  42.341  1.7916 -0.2631  2.8349
    3DNSX   H62 2923  15.314   4.959  42.458 -0.4229  3.3880  0.3532
    3DNSX   O63 2924  15.384   4.970  42.259  0.0709 -0.6097 -0.0475
    3DNSX   H64 2925  15.417   4.930  42.178  1.1406  1.9729 -2.0202
    3DNSX   O80 2926  15.602   4.731  42.752  1.0482  0.9661  0.2716
    3DNSX   C78 2927  15.619   4.770  42.890  0.3714 -0.8689 -0.3326
    3DNSX   H79 2928  15.685   4.857  42.895 -2.3745 -1.6932 -0.0610
    3DNSX   C74 2929  15.480   4.821  42.950 -0.1011  0.0622 -0.2399
    3DNSX   H75 2930  15.394   4.755  42.931  1.6781  0.7169 -0.9971
    3DNSX   O76 2931  15.447   4.935  42.874  0.3342  0.4485  0.1418
    3DNSX   H77 2932  15.444   4.906  42.777  3.8932  0.2136  0.6299
    3DNSX   C70 2933  15.504   4.856  43.101  0.6991  1.2610  0.1535
    3DNSX   H71 2934  15.569   4.948  43.107  2.6973  0.4008 -1.0048
    3DNSX   O72 2935  15.372   4.875  43.154  0.2174  0.1850 -0.8504
    3DNSX   H73 2936  15.338   4.961  43.125 -0.6524 -1.2860 -1.9897
    3DNSX   C65 2937  15.583   4.747  43.181  0.3475 -0.1718  0.2196
    3DNSX   H66 2938  15.519   4.652  43.200 -1.5582 -4.3072 -0.1853
    3DNSX   O69 2939  15.706   4.704  43.105  0.7170  0.6380  0.7100
    3DNSX   C67 2940  15.688   4.656  42.969 -0.0662 -0.5604  0.3580
    3DNSX   H68 2941  15.618   4.562  42.959  0.9973 -1.7572  2.3855
    3DNSX   C81 2942  15.824   4.616  42.918  0.8156  0.2455 -0.0872
    3DNSX   H82 2943  15.865   4.697  42.859 -1.4732  1.2835 -0.3125
    3DNSX   H83 2944  15.893   4.593  43.001 -1.3778 -0.1604 -2.2715
    3DNSX   O84 2945  15.808   4.494  42.839 -0.7612  0.1257  0.2881
    3DNSX   H85 2946  15.888   4.435  42.851  1.1411 -0.2491 -0.3026
    3DNSX   O59 2947  15.634   4.800  43.297 -0.3336 -0.0065  0.1595
    3DNSX   C57 2948  15.643   4.824  43.441  0.4166 -0.4095 -0.3877
    3DNSX   H58 2949  15.732   4.777  43.490 -0.9163  0.5552 -0.1657
    3DNSX   C53 2950  15.661   4.975  43.467  0.2414  0.3527 -0.4272
    3DNSX   H54 2951  15.581   5.024  43.403  0.2164  2.2191  0.6415
    3DNSX   O55 2952  15.786   5.029  43.431  0.6254  0.3484  0.2346
    3DNSX   H56 2953  15.802   5.001  43.342  0.0934  3.0940 -0.2353
    3DNSX   C49 2954  15.637   5.011  43.616 -0.0457 -0.0310  0.1782
    3DNSX   H50 2955  15.712   4.955  43.672 -1.0859 -0.2389 -0.4668
    3DNSX   O51 2956  15.651   5.152  43.641 -0.2504  0.0726  0.2677
    3DNSX   H52 2957  15.736   5.187  43.611 -2.2404 -0.5193 -0.1462
    3DNSX   C44 2958  15.497   4.948  43.653 -0.0528 -0.2196 -0.0667
    3DNSX   H45 2959  15.419   5.004  43.604  0.1389 -2.3073 -0.7973
    3DNSX   O48 2960  15.496   4.805  43.631  0.5040 -0.3761  0.5747
    3DNSX   C46 2961  15.510   4.772  43.499 -1.0569  0.1960  0.5607
    3DNSX   H47 2962  15.422   4.800  43.435  2.4448 -0.0651 -0.3572
    3DNSX   C60 2963  15.516   4.617  43.497 -0.2170 -0.7598 -0.4858
    3DNSX   H61 2964  15.514   4.580  43.391  0.2182 -0.4005 -0.5750
    3DNSX   H62 2965  15.613   4.583  43.545  0.6517  0.1426  2.0310
    3DNSX   O63 2966  15.406   4.549  43.548 -0.2130 -0.1948 -0.8555
    3DNSX   H64 2967  15.433   4.456  43.575  1.2095 -1.3101 -1.1655
    3DNSX   O80 2968  15.492   4.945  43.793 -0.0850 -0.1652 -0.4132
    3DNSX   H60 2969  16.025   4.159  18.847 -1.1633 -0.7307 -0.1166
    3DNSX   H81 2970  15.501   5.035  43.845 -1.0838  1.2611 -0.3102
    4DNSX   O59 2971   1.783   3.626  11.337  0.5281 -0.0083 -0.0190
    4DNSX   C57 2972   1.887   3.675  11.424 -0.9683 -0.5673 -0.9044
    4DNSX   H58 2973   1.982   3.616  11.415 -0.5557 -0.6201 -0.3693
    4DNSX   C53 2974   1.927   3.819  11.380  0.1701  0.0009  0.5584
    4DNSX   H54 2975   1.845   3.893  11.359  1.4260  0.9366  2.0750
    4DNSX   O55 2976   2.000   3.802  11.261 -0.6734  0.5191  0.3973
    4DNSX   H56 2977   1.946   3.755  11.192  0.4386  4.5845  1.3708
    4DNSX   C49 2978   2.020   3.881  11.477 -0.7213 -0.3433 -0.3990
    4DNSX   H50 2979   2.112   3.817  11.481 -0.4734 -3.1169 -1.0797
    4DNSX   O51 2980   2.046   4.022  11.448 -0.0025 -0.2378  0.5234
    4DNSX   H52 2981   1.962   4.068  11.431 -0.7794 -0.0665 -1.8057
    4DNSX   C44 2982   1.957   3.873  11.621  0.3790 -0.2391 -0.7387
    4DNSX   H45 2983   1.868   3.950  11.616 -1.1320  2.1529 -0.8641
    4DNSX   O48 2984   1.924   3.740  11.663  0.3257 -0.3459 -0.4569
    4DNSX   C46 2985   1.833   3.677  11.568 -1.3886 -0.1074 -0.2148
    4DNSX   H47 2986   1.737   3.736  11.575  2.0140  0.3228  1.3857
    4DNSX   C60 2987   1.821   3.535  11.623  0.3669 -0.0789 -0.1072
    4DNSX   H61 2988   1.771   3.465  11.549 -2.1329  1.2189  0.1491
    4DNSX   H62 2989   1.918   3.491  11.649  0.6724  0.1661 -1.5419
    4DNSX   O63 2990   1.740   3.533  11.733 -0.3009  0.0467  0.0459
    4DNSX   H64 2991   1.784   3.574  11.812  1.1845  0.0392 -4.1984
    4DNSX   O80 2992   2.055   3.905  11.721 -0.6776 -0.1757 -0.1989
    4DNSX   C78 2993   2.178   3.959  11.780 -0.4533 -0.1293 -0.9108
    4DNSX   H79 2994   2.265   3.891  11.760 -0.7914  1.1995  0.2290
    4DNSX   C74 2995   2.211   4.110  11.739  0.2949  0.6484 -0.0583
    4DNSX   H75 2996   2.119   4.174  11.766  0.6193  0.9153  1.0287
    4DNSX   O76 2997   2.256   4.114  11.600 -0.1966  0.2765  0.7793
    4DNSX   H77 2998   2.179   4.085  11.538 -0.0744 -0.6218  1.7844
    4DNSX   C70 2999   2.331   4.153  11.827  0.2361  0.0802 -0.5313
    4DNSX   H71 3000   2.422   4.097  11.790  0.4640  1.1506 -2.1620
    4DNSX   O72 3001   2.350   4.298  11.811  0.7751  0.5225  0.2800
    4DNSX   H73 3002   2.409   4.307  11.732 -0.4697  0.2022 -2.3977
    4DNSX   C65 3003   2.311   4.127  11.980  0.3667 -0.1892  0.2137
    4DNSX   H66 3004   2.239   4.196  12.027 -2.1889 -2.5430 -2.0370
    4DNSX   O69 3005   2.262   4.001  12.003 -0.0078 -0.3093 -0.1909
    4DNSX   C67 3006   2.149   3.950  11.930  0.2575  0.2279  0.9722
    4DNSX   H68 3007   2.057   3.997  11.948  1.1561  0.0181 -3.9120
    4DNSX   C81 3008   2.135   3.809  11.980 -0.6390  0.2723 -0.6265
    4DNSX   H82 3009   2.212   3.742  11.934 -2.8960 -1.7318 -1.5948
    4DNSX   H83 3010   2.140   3.807  12.090  1.8609 -1.8225 -3.1294
    4DNSX   O84 3011   2.007   3.746  11.960 -0.1785  0.3786  0.0273
    4DNSX   H85 3012   1.988   3.735  11.865 -0.5566 -0.7961  3.3757
    4DNSX   O59 3013   2.442   4.121  12.044 -0.0941  0.1764 -0.2947
    4DNSX   C57 3014   2.509   4.194  12.145  0.7144  0.1933  0.6169
    4DNSX   H58 3015   2.462   4.296  12.155 -1.4095  0.5693 -0.4070
    4DNSX   C53 3016   2.500   4.118  12.284 -0.3810  1.0897  0.1352
    4DNSX   H54 3017   2.554   4.020  12.269  0.4917 -2.6296 -0.7867
    4DNSX   O55 3018   2.367   4.097  12.326  0.7171  0.3761  0.0569
    4DNSX   H56 3019   2.317   4.176  12.349 -1.9083 -1.1734 -0.8200
    4DNSX   C49 3020   2.583   4.189  12.394 -0.3849 -0.0340  0.2032
    4DNSX   H50 3021   2.530   4.287  12.419  2.4076  0.8811  0.4306
    4DNSX   O51 3022   2.598   4.095  12.505  0.1006  0.5390 -0.0103
    4DNSX   H52 3023   2.550   4.119  12.588 -2.3589  1.5657 -2.0652
    4DNSX   C44 3024   2.731   4.213  12.339  0.2958  0.0727  0.3090
    4DNSX   H45 3025   2.788   4.124  12.322 -1.6538  2.4862  0.3748
    4DNSX   O48 3026   2.736   4.282  12.215 -0.1161 -0.4101  0.3561
    4DNSX   C46 3027   2.656   4.218  12.105 -0.6574  0.2270 -0.6197
    4DNSX   H47 3028   2.699   4.110  12.091 -0.8213 -0.2626  1.6007
    4DNSX   C60 3029   2.684   4.301  11.979  0.0559 -0.3030 -0.0929
    4DNSX   H61 3030   2.589   4.358  11.950 -1.5782  1.5473  1.2326
    4DNSX   H62 3031   2.776   4.369  11.990  4.3214  2.9911 -0.6537
    4DNSX   O63 3032   2.711   4.214  11.869 -0.0059  0.1365 -0.3636
    4DNSX   H64 3033   2.640   4.217  11.799  0.6834 -0.9102 -0.8984
    4DNSX   O80 3034   2.802   4.312  12.418  0.2325 -0.1033 -0.0925
    4DNSX   C78 3035   2.899   4.301  12.522  0.5445  0.3694 -0.1691
    4DNSX   H79 3036   2.917   4.195  12.553 -2.1899  1.8362 -0.7189
    4DNSX   C74 3037   3.042   4.335  12.466 -0.5854  1.0729  0.1616
    4DNSX   H75 3038   3.039   4.437  12.425 -1.4228 -0.6869  0.3807
    4DNSX   O76 3039   3.081   4.244  12.368  0.0649  0.3208  0.6412
    4DNSX   H77 3040   3.170   4.254  12.342 -2.7534 -1.1340  0.1059
    4DNSX   C70 3041   3.151   4.322  12.577  0.5991  0.4992  0.3651
    4DNSX   H71 3042   3.170   4.213  12.599  2.5140  0.9732  1.7863
    4DNSX   O72 3043   3.274   4.381  12.535  0.0354 -0.1270  0.0095
    4DNSX   H73 3044   3.295   4.354  12.434  0.2231 -1.2997 -0.5472
    4DNSX   C65 3045   3.097   4.388  12.714 -0.1244 -0.7334  0.0913
    4DNSX   H66 3046   3.112   4.502  12.706  0.3913 -3.2352  1.2750
    4DNSX   O69 3047   2.957   4.359  12.743 -0.2442 -0.4459  0.1644
    4DNSX   C67 3048   2.862   4.395  12.643  0.0798  0.0564  0.6797
    4DNSX   H68 3049   2.871   4.509  12.617 -1.2829  0.2398 -1.4771
    4DNSX   C81 3050   2.729   4.358  12.707 -0.7902  0.0406 -0.3830
    4DNSX   H82 3051   2.724   4.249  12.739 -0.4843  0.1317 -0.1443
    4DNSX   H83 3052   2.723   4.418  12.802 -0.4445  1.7157 -2.2216
    4DNSX   O84 3053   2.630   4.416  12.628 -0.2929  0.6182 -0.3495
    4DNSX   H85 3054   2.553   4.351  12.631  0.5598  0.2336  0.3534
    4DNSX   O59 3055   3.159   4.330  12.827  0.2928  0.1099 -0.0238
    4DNSX   C57 3056   3.155   4.336  12.970  0.6562  0.3223 -0.1521
    4DNSX   H58 3057   3.115   4.433  13.009 -0.8227  0.6463  3.4780
    4DNSX   C53 3058   3.058   4.227  13.023 -0.1290 -0.2649  0.5640
    4DNSX   H54 3059   3.100   4.131  12.983  0.4642 -2.3671 -0.8178
    4DNSX   O55 3060   2.926   4.242  12.978  0.6484  0.4757  0.7291
    4DNSX   H56 3061   2.915   4.245  12.882  1.5150  0.2466 -1.0017
    4DNSX   C49 3062   3.066   4.227  13.177  0.3919 -0.0900 -0.5669
    4DNSX   H50 3063   3.014   4.319  13.213 -0.4881 -0.1922 -0.9308
    4DNSX   O51 3064   2.993   4.107  13.215 -0.2635  0.8257  0.0455
    4DNSX   H52 3065   2.927   4.120  13.139  0.5816  2.4332  0.6642
    4DNSX   C44 3066   3.212   4.220  13.235  0.1781  0.4644  0.3949
    4DNSX   H45 3067   3.248   4.117  13.200  0.2820 -3.1671  0.6211
    4DNSX   O48 3068   3.297   4.318  13.167  0.1802  0.1514 -0.4184
    4DNSX   C46 3069   3.298   4.314  13.023  0.0094 -1.1880  0.2057
    4DNSX   H47 3070   3.341   4.221  12.979  2.3900  0.6777  1.3975
    4DNSX   C60 3071   3.388   4.428  12.977 -0.1984  0.5656 -0.0660
    4DNSX   H61 3072   3.333   4.520  12.928  0.9234  1.1400 -2.8948
    4DNSX   H62 3073   3.445   4.469  13.064 -0.5450 -3.1005  2.2977
    4DNSX   O63 3074   3.479   4.385  12.878 -0.2396 -0.0650 -0.1410
    4DNSX   H64 3075   3.563   4.361  12.915  1.5287  0.4801 -1.9835
    4DNSX   O80 3076   3.230   4.257  13.367 -0.4259 -0.0975 -0.4397
    4DNSX   C78 3077   3.311   4.200  13.469 -0.5264  0.0470  0.2690
    4DNSX   H79 3078   3.338   4.093  13.446 -0.8380 -2.9545  0.8543
    4DNSX   C74 3079   3.433   4.295  13.471 -0.4859  0.2135 -1.0317
    4DNSX   H75 3080   3.415   4.409  13.476 -0.4619 -0.4351 -1.0983
    4DNSX   O76 3081   3.508   4.274  13.347 -0.9300 -0.0429  0.4089
    4DNSX   H77 3082   3.442   4.282  13.277  0.4157 -3.0773  1.2555
    4DNSX   C70 3083   3.534   4.275  13.588  0.5186  0.3918  0.3230
    4DNSX   H71 3084   3.584   4.175  13.587  0.1666  4.3945  0.1084
    4DNSX   O72 3085   3.630   4.376  13.603  0.1333 -0.1918  0.0394
    4DNSX   H73 3086   3.638   4.416  13.691  0.5568  1.0286  0.1233
    4DNSX   C65 3087   3.448   4.268  13.721  0.5397 -0.5118 -0.6767
    4DNSX   H66 3088   3.406   4.370  13.744  0.5205 -1.0107  0.8906
    4DNSX   O69 3089   3.337   4.166  13.711  0.1362  0.3665 -0.7351
    4DNSX   C67 3090   3.243   4.206  13.607 -0.4625 -0.0392  0.8011
    4DNSX   H68 3091   3.210   4.316  13.622 -0.2049 -1.0185 -2.8723
    4DNSX   C81 3092   3.119   4.112  13.620  0.1509 -0.0909  0.1169
    4DNSX   H82 3093   3.072   4.100  13.514 -1.5078  0.0908  0.1370
    4DNSX   H83 3094   3.148   4.006  13.645 -0.0261 -1.1567 -0.1471
    4DNSX   O84 3095   3.021   4.167  13.702 -0.0871  0.0199  0.0262
    4DNSX   H85 3096   3.062   4.213  13.775 -1.0982 -0.4237  1.2530
    4DNSX   O59 3097   3.526   4.215  13.825  0.3551  0.3594 -0.1673
    4DNSX   C57 3098   3.508   4.238  13.964 -0.4667  0.6264  0.0797
    4DNSX   H58 3099   3.512   4.345  13.988 -0.2373 -1.3962 -1.7363
    4DNSX   C53 3100   3.374   4.180  14.021 -0.8648  0.4091  0.2230
    4DNSX   H54 3101   3.376   4.070  13.994 -0.0128 -0.7387  1.8247
    4DNSX   O55 3102   3.269   4.255  13.972 -0.8179  0.0914 -0.1332
    4DNSX   H56 3103   3.273   4.263  13.881 -2.4266  2.7819 -2.0140
    4DNSX   C49 3104   3.366   4.206  14.170 -0.5690  0.3088  0.6015
    4DNSX   H50 3105   3.372   4.316  14.199 -0.8779 -0.9078  1.4636
    4DNSX   O51 3106   3.254   4.146  14.228  0.6835  0.3204  0.2760
    4DNSX   H52 3107   3.261   4.054  14.242  0.4554  1.2990  1.3617
    4DNSX   C44 3108   3.498   4.150  14.239 -0.5727 -0.2839  0.4312
    4DNSX   H45 3109   3.504   4.043  14.221 -1.5199 -0.4135  2.4907
    4DNSX   O48 3110   3.623   4.200  14.178 -0.0348  0.6040  0.2345
    4DNSX   C46 3111   3.626   4.180  14.033 -0.0747  0.0248 -0.3068
    4DNSX   H47 3112   3.640   4.071  14.002 -0.7211  0.4131 -1.0311
    4DNSX   C60 3113   3.760   4.250  13.998  0.2461 -0.7112 -0.9892
    4DNSX   H61 3114   3.732   4.350  13.984 -2.0045 -1.2865 -2.2439
    4DNSX   H62 3115   3.830   4.237  14.087  0.0284  1.2408 -0.4185
    4DNSX   O63 3116   3.828   4.233  13.880  0.0354 -0.7622  0.4122
    4DNSX   H64 3117   3.771   4.258  13.797 -1.4337  5.2143 -0.2949
    4DNSX   O80 3118   3.519   4.193  14.370  0.2237 -0.1553  0.4872
    4DNSX   C78 3119   3.576   4.297  14.452 -0.9221 -0.2052  0.6719
    4DNSX   H79 3120   3.624   4.377  14.394  2.2049 -0.0832 -0.2018
    4DNSX   C74 3121   3.462   4.360  14.536  0.3057  0.4339  0.7124
    4DNSX   H75 3122   3.412   4.288  14.597  0.9767 -0.5562 -0.7905
    4DNSX   O76 3123   3.377   4.420  14.453  0.0984 -0.2798  0.2244
    4DNSX   H77 3124   3.350   4.353  14.386  1.1771  0.4664 -0.7301
    4DNSX   C70 3125   3.518   4.468  14.626  0.2950 -0.3022 -0.1280
    4DNSX   H71 3126   3.552   4.543  14.549  0.0303  0.4910 -0.0233
    4DNSX   O72 3127   3.427   4.527  14.731 -0.3218  0.1102 -0.5413
    4DNSX   H73 3128   3.347   4.554  14.689  2.3438 -3.6465 -0.5301
    4DNSX   C65 3129   3.646   4.418  14.700 -0.2888  0.5245 -1.1195
    4DNSX   H66 3130   3.625   4.338  14.788  1.5958 -3.9732  0.1144
    4DNSX   O69 3131   3.741   4.349  14.614  0.4554  0.3125  0.0310
    4DNSX   C67 3132   3.682   4.235  14.545  0.1193 -0.5574  0.3190
    4DNSX   H68 3133   3.615   4.170  14.628  0.5114 -2.1205 -1.0635
    4DNSX   C81 3134   3.790   4.142  14.479  0.1336 -0.1833  0.5103
    4DNSX   H82 3135   3.791   4.158  14.369  0.6593 -2.1810 -1.2154
    4DNSX   H83 3136   3.890   4.158  14.524 -2.1195 -0.5863  0.3353
    4DNSX   O84 3137   3.766   4.003  14.487 -0.0553 -0.3229 -0.2765
    4DNSX   H85 3138   3.670   3.980  14.476  0.4544  1.1632 -0.7345
    4DNSX   O59 3139   3.716   4.534  14.734 -0.4345  0.2150 -0.5719
    4DNSX   C57 3140   3.758   4.628  14.833 -0.1147  0.1689  1.1960
    4DNSX   H58 3141   3.854   4.678  14.800  1.2277  1.1979  0.8298
    4DNSX   C53 3142   3.648   4.740  14.837 -0.1429 -0.5350 -0.2192
    4DNSX   H54 3143   3.551   4.698  14.851  0.3492 -0.6992  0.3153
    4DNSX   O55 3144   3.648   4.808  14.699 -0.0461  0.0284  0.2719
    4DNSX   H56 3145   3.573   4.869  14.682 -0.1273 -0.5266 -0.6102
    4DNSX   C49 3146   3.664   4.846  14.952  0.0282  0.0905 -0.3327
    4DNSX   H50 3147   3.747   4.908  14.918  0.7634 -1.5662  0.6687
    4DNSX   O51 3148   3.542   4.911  14.969  0.1498  0.1901 -0.0862
    4DNSX   H52 3149   3.545   4.946  15.061  2.1554  0.8648 -1.5106
    4DNSX   C44 3150   3.686   4.762  15.082 -0.3872 -0.0320 -0.3705
    4DNSX   H45 3151   3.576   4.721  15.108 -0.8949 -1.7710  0.9936
    4DNSX   O48 3152   3.789   4.665  15.075 -0.4929  0.7382  0.1994
    4DNSX   C46 3153   3.767   4.563  14.979 -0.8002 -0.0396 -0.2343
    4DNSX   H47 3154   3.664   4.520  15.011 -0.5713  2.3438  1.2993
    4DNSX   C60 3155   3.873   4.456  14.991  0.1173  0.2652 -0.7503
    4DNSX   H61 3156   3.957   4.487  14.926 -2.1296 -0.2751 -0.0673
    4DNSX   H62 3157   3.909   4.455  15.096  3.4341  2.2247 -1.1194
    4DNSX   O63 3158   3.829   4.334  14.947  0.2080 -0.5712  1.1009
    4DNSX   H64 3159   3.828   4.321  14.848 -2.3356 -1.9274  0.4562
    4DNSX   O80 3160   3.734   4.852  15.173  0.1014  0.0111  0.1572
    4DNSX   C78 3161   3.751   4.933  15.291 -0.0310 -0.0455  0.3592
    4DNSX   H79 3162   3.857   4.973  15.302  0.0221 -1.8563 -0.0896
    4DNSX   C74 3163   3.655   5.062  15.273 -0.1130  0.0589  0.4590
    4DNSX   H75 3164   3.547   5.038  15.270  0.0530  1.6014 -1.2510
    4DNSX   O76 3165   3.689   5.134  15.156 -0.1405  0.1676 -0.1321
    4DNSX   H77 3166   3.783   5.146  15.162 -0.0073 -0.8747  0.1181
    4DNSX   C70 3167   3.666   5.161  15.387 -0.4741 -0.5464  0.0694
    4DNSX   H71 3168   3.770   5.196  15.388  0.0192 -0.0547 -0.3712
    4DNSX   O72 3169   3.574   5.270  15.382  0.2021 -0.0719  0.3803
    4DNSX   H73 3170   3.596   5.328  15.314 -0.8401 -4.6282 -0.7754
    4DNSX   C65 3171   3.646   5.076  15.519  0.9248  0.1997 -0.1873
    4DNSX   H66 3172   3.533   5.053  15.531  3.8883 -1.3760 -1.2318
    4DNSX   O69 3173   3.719   4.947  15.540  0.0029  0.1343  0.0375
    4DNSX   C67 3174   3.704   4.861  15.421  0.2138  0.1949 -0.3642
    4DNSX   H68 3175   3.598   4.836  15.409  2.9855 -1.3586 -1.0275
    4DNSX   C81 3176   3.784   4.729  15.451  0.0241  0.1399  0.1759
    4DNSX   H82 3177   3.888   4.755  15.472 -0.3450  2.6218 -1.5408
    4DNSX   H83 3178   3.752   4.687  15.546  0.0486  1.5126 -1.4972
    4DNSX   O84 3179   3.772   4.626  15.351 -0.3196  0.6873 -0.0681
    4DNSX   H85 3180   3.771   4.671  15.258 -2.6330 -0.1900 -0.2978
    4DNSX   O59 3181   3.688   5.149  15.634  0.4010  0.1004 -0.0504
    4DNSX   C57 3182   3.778   5.195  15.731  0.2427 -0.6127 -0.6411
    4DNSX   H58 3183   3.760   5.152  15.830  0.7318 -1.1209 -0.0257
    4DNSX   C53 3184   3.920   5.162  15.681  0.1747 -0.8535 -0.3652
    4DNSX   H54 3185   3.934   5.218  15.582  2.1374 -0.2169  1.6390
    4DNSX   O55 3186   3.927   5.022  15.665 -0.0988 -0.3721 -0.8446
    4DNSX   H56 3187   3.854   4.987  15.616  1.1361 -0.9511  0.4091
    4DNSX   C49 3188   4.019   5.222  15.779 -0.2788 -0.1009 -0.3465
    4DNSX   H50 3189   4.013   5.166  15.878  0.8659 -1.9089  5.2476
    4DNSX   O51 3190   4.141   5.217  15.711 -0.3060  0.3457  0.1415
    4DNSX   H52 3191   4.160   5.144  15.655 -1.0267 -1.1960  0.6023
    4DNSX   C44 3192   3.986   5.372  15.805  0.0964  0.1747 -0.1960
    4DNSX   H45 3193   4.000   5.429  15.713 -0.0695  0.8893  0.8555
    4DNSX   O48 3194   3.851   5.394  15.851 -0.0632  0.2398 -0.3016
    4DNSX   C46 3195   3.762   5.350  15.753 -0.6837  0.4710  0.5456
    4DNSX   H47 3196   3.783   5.402  15.657 -1.6748  1.4439  1.5042
    4DNSX   C60 3197   3.618   5.390  15.794  0.8669 -0.2639  0.2551
    4DNSX   H61 3198   3.558   5.317  15.860 -0.6989 -0.0809 -1.5352
    4DNSX   H62 3199   3.621   5.482  15.856 -1.4716 -2.5855 -0.3087
    4DNSX   O63 3200   3.529   5.409  15.688 -0.3559  0.0727  0.3723
    4DNSX   H64 3201   3.563   5.475  15.621 -1.2817  1.1352 -1.6845
    4DNSX   O80 3202   4.062   5.429  15.910  0.8020 -0.1333  0.2785
    4DNSX   C78 3203   4.146   5.381  16.014 -0.1523  0.0304 -0.4454
    4DNSX   H79 3204   4.142   5.270  16.021  1.2656  0.9935 -0.1295
    4DNSX   C74 3205   4.295   5.426  15.987  0.0839  0.5594 -0.2653
    4DNSX   H75 3206   4.290   5.538  15.989 -0.2979  0.6340 -1.3851
    4DNSX   O76 3207   4.329   5.364  15.864 -0.0931  0.3243 -0.1969
    4DNSX   H77 3208   4.258   5.382  15.806 -0.0474 -0.6232  3.0036
    4DNSX   C70 3209   4.390   5.380  16.101 -0.0532  0.5735 -0.0293
    4DNSX   H71 3210   4.392   5.271  16.132  0.9212 -3.9927  2.7763
    4DNSX   O72 3211   4.522   5.432  16.092 -0.2211 -0.3775 -0.6436
    4DNSX   H73 3212   4.574   5.384  16.163 -4.5088  0.3282  2.8869
    4DNSX   C65 3213   4.325   5.446  16.230  0.2240 -0.4366 -0.6359
    4DNSX   H66 3214   4.318   5.557  16.216  1.2559 -0.8215 -0.1905
    4DNSX   O69 3215   4.189   5.403  16.252 -0.4178  0.5398  0.3095
    4DNSX   C67 3216   4.095   5.442  16.148 -0.4020 -0.1878 -0.3196
    4DNSX   H68 3217   4.097   5.557  16.138 -3.8069 -0.0131  0.5611
    4DNSX   C81 3218   3.957   5.382  16.169 -0.0204 -0.6424 -0.3204
    4DNSX   H82 3219   3.954   5.276  16.132 -3.4988 -0.2739  1.6871
    4DNSX   H83 3220   3.948   5.377  16.282  1.9042  2.0402 -1.0758
    4DNSX   O84 3221   3.843   5.450  16.123 -0.1691 -0.1911  0.4539
    4DNSX   H85 3222   3.826   5.436  16.023 -0.1023 -3.9515 -0.5901
    4DNSX   O59 3223   4.383   5.418  16.349 -0.4712  0.0978  0.3598
    4DNSX   C57 3224   4.379   5.490  16.475  0.0950  0.0102  0.3580
    4DNSX   H58 3225   4.319   5.587  16.466 -1.2261  2.7808  0.2263
    4DNSX   C53 3226   4.307   5.404  16.581  0.4666 -0.5549  0.0092
    4DNSX   H54 3227   4.348   5.300  16.576  0.5823  1.7519  0.3440
    4DNSX   O55 3228   4.168   5.399  16.542  0.4948  0.3915  0.2205
    4DNSX   H56 3229   4.163   5.369  16.450  0.7949  0.8281  2.0953
    4DNSX   C49 3230   4.320   5.461  16.725  0.2870  0.3462  0.4488
    4DNSX   H50 3231   4.276   5.562  16.727  0.0349 -2.9230  2.5187
    4DNSX   O51 3232   4.268   5.366  16.814  0.6682 -0.1787 -0.2990
    4DNSX   H52 3233   4.181   5.338  16.799  2.0613  0.8485  1.1756
    4DNSX   C44 3234   4.470   5.488  16.748  0.1542  0.1650 -0.1520
    4DNSX   H45 3235   4.521   5.391  16.743  1.9681  1.3122  0.8527
    4DNSX   O48 3236   4.527   5.577  16.651  0.5784 -0.3407 -0.4186
    4DNSX   C46 3237   4.523   5.530  16.515  0.5326 -0.0006 -0.1617
    4DNSX   H47 3238   4.597   5.443  16.516 -1.1403  1.3057 -1.2063
    4DNSX   C60 3239   4.583   5.629  16.420 -0.1655 -0.0173  0.4128
    4DNSX   H61 3240   4.587   5.584  16.313  0.6673 -0.3784 -1.4846
    4DNSX   H62 3241   4.515   5.719  16.415  0.1024  2.5173  0.8653
    4DNSX   O63 3242   4.716   5.672  16.443  0.0651 -0.1028 -0.0452
    4DNSX   H64 3243   4.730   5.697  16.538 -0.5690  1.4677 -0.0847
    4DNSX   O80 3244   4.484   5.574  16.867 -0.1160 -0.0252  0.6420
    4DNSX   C78 3245   4.558   5.621  16.976 -0.4202  0.5520  0.7745
    4DNSX   H79 3246   4.583   5.729  16.967 -2.6676 -1.2283  3.1500
    4DNSX   C74 3247   4.478   5.585  17.106  0.0045  0.0195 -0.0489
    4DNSX   H75 3248   4.470   5.472  17.101 -1.9971  2.0643 -0.8705
    4DNSX   O76 3249   4.344   5.631  17.099  0.0174 -0.3691 -0.2983
    4DNSX   H77 3250   4.340   5.732  17.086  0.0203  0.9854 -0.1184
    4DNSX   C70 3251   4.545   5.640  17.231 -0.2132  0.1127 -0.0775
    4DNSX   H71 3252   4.534   5.753  17.231 -0.2363  0.2239  0.5441
    4DNSX   O72 3253   4.478   5.579  17.335 -0.4772  0.5149  0.2898
    4DNSX   H73 3254   4.384   5.585  17.312  1.3961 -2.0013 -1.4647
    4DNSX   C65 3255   4.699   5.600  17.240  0.4108 -0.6500 -0.0516
    4DNSX   H66 3256   4.708   5.499  17.290  2.9778 -1.6063  1.2018
    4DNSX   O69 3257   4.760   5.609  17.108  0.5882 -0.1784 -0.4934
    4DNSX   C67 3258   4.693   5.547  16.995 -0.2924  0.6607 -0.6456
    4DNSX   H68 3259   4.679   5.437  17.018  0.5571 -0.6314 -0.2111
    4DNSX   C81 3260   4.798   5.559  16.875 -0.2393 -0.3977 -0.3144
    4DNSX   H82 3261   4.750   5.615  16.790 -2.3414  0.1009  1.3271
    4DNSX   H83 3262   4.884   5.614  16.919 -0.8797 -1.3118  0.9281
    4DNSX   O84 3263   4.847   5.431  16.837  0.0857  0.0064  0.2075
    4DNSX   H85 3264   4.797   5.390  16.758 -1.9741 -1.4468  0.9619
    4DNSX   O59 3265   4.772   5.699  17.303  0.1399 -0.2598 -0.0704
    4DNSX   C57 3266   4.804   5.786  17.415 -0.1447 -1.1501 -0.2734
    4DNSX   H58 3267   4.862   5.878  17.383  0.3656  0.8105 -0.2445
    4DNSX   C53 3268   4.670   5.838  17.481 -0.5023  0.0100  0.2177
    4DNSX   H54 3269   4.616   5.741  17.501  1.3648  0.2340 -1.8845
    4DNSX   O55 3270   4.609   5.919  17.385 -0.0849 -0.4551  0.4859
    4DNSX   H56 3271   4.523   5.954  17.419 -0.6086  1.2512  0.5581
    4DNSX   C49 3272   4.682   5.913  17.618 -0.3404 -0.1163  0.3751
    4DNSX   H50 3273   4.721   6.016  17.603  0.3735 -2.0230  0.5576
    4DNSX   O51 3274   4.546   5.923  17.673 -0.1638  0.2174  0.0826
    4DNSX   H52 3275   4.529   5.953  17.761 -0.2966  0.4685  0.3612
    4DNSX   C44 3276   4.776   5.835  17.713 -0.5257 -0.0409  0.2031
    4DNSX   H45 3277   4.722   5.748  17.754 -4.4055  0.3261 -2.4260
    4DNSX   O48 3278   4.900   5.788  17.653  0.0271 -0.2707  0.0122
    4DNSX   C46 3279   4.879   5.709  17.533 -0.7312 -0.2735 -0.7623
    4DNSX   H47 3280   4.817   5.616  17.564  0.1600  2.1289  2.6787
    4DNSX   C60 3281   5.016   5.648  17.494  0.0869 -0.1148  0.8085
    4DNSX   H61 3282   5.001   5.546  17.448 -0.2767 -2.8779 -0.0263
    4DNSX   H62 3283   5.066   5.721  17.421 -1.4218  2.6216 -0.6274
    4DNSX   O63 3284   5.103   5.617  17.604  0.3373 -0.2152 -0.7478
    4DNSX   H64 3285   5.190   5.572  17.579 -2.3847  1.9150  2.2249
    4DNSX   O80 3286   4.824   5.915  17.818 -0.4390  0.2034 -0.5782
    4DNSX   C78 3287   4.825   5.857  17.952  0.0221 -0.1326 -0.2432
    4DNSX   H79 3288   4.737   5.789  17.975  0.4905 -2.2879  1.4455
    4DNSX   C74 3289   4.951   5.768  17.965 -0.0515 -0.4270  0.3341
    4DNSX   H75 3290   5.027   5.850  17.930  2.8518  2.8897  3.2247
    4DNSX   O76 3291   4.947   5.655  17.879  0.0937 -0.1327 -1.3091
    4DNSX   H77 3292   4.939   5.688  17.783 -0.4839  1.1616 -2.0816
    4DNSX   C70 3293   4.973   5.716  18.107 -0.1740 -0.9648 -0.1740
    4DNSX   H71 3294   4.896   5.637  18.120 -0.4332  0.9247  0.6382
    4DNSX   O72 3295   5.106   5.666  18.113 -0.2425  0.2774 -0.3519
    4DNSX   H73 3296   5.131   5.665  18.014 -1.5544 -2.3051  1.5125
    4DNSX   C65 3297   4.948   5.831  18.216  0.0596  0.4309  0.1475
    4DNSX   H66 3298   5.025   5.908  18.215 -1.0724 -1.9838 -0.4643
    4DNSX   O69 3299   4.823   5.899  18.198 -0.1989 -0.4726 -0.0497
    4DNSX   C67 3300   4.824   5.959  18.061 -0.6496  0.6088  0.1280
    4DNSX   H68 3301   4.917   6.028  18.048  1.2045  1.7430 -2.6415
    4DNSX   C81 3302   4.694   6.047  18.056  0.0792  0.5694  0.0339
    4DNSX   H82 3303   4.696   6.105  18.159  0.5291  0.3019 -1.5862
    4DNSX   H83 3304   4.712   6.115  17.967 -0.1113  0.7823  0.9595
    4DNSX   O84 3305   4.562   5.989  18.038 -0.6168  0.1083 -0.2087
    4DNSX   H85 3306   4.534   5.936  18.113 -1.9894  1.6988  2.0491
    4DNSX   O59 3307   4.936   5.772  18.351 -0.3170 -0.7566  0.1690
    4DNSX   C57 3308   4.927   5.668  18.440  0.1637  0.1612  0.4977
    4DNSX   H58 3309   4.898   5.573  18.387  2.3442  1.3829 -0.7669
    4DNSX   C53 3310   5.071   5.651  18.504 -0.7764 -0.1062  0.4549
    4DNSX   H54 3311   5.096   5.755  18.540 -2.2985  1.4415  4.5580
    4DNSX   O55 3312   5.158   5.594  18.408  0.2847 -1.2600  0.2997
    4DNSX   H56 3313   5.166   5.646  18.324 -1.0105  0.2742 -0.3063
    4DNSX   C49 3314   5.074   5.553  18.623 -0.1884 -0.2555 -0.5044
    4DNSX   H50 3315   5.063   5.448  18.581  2.2470 -0.2781 -0.7547
    4DNSX   O51 3316   5.212   5.549  18.673  0.1621  0.2144  0.6351
    4DNSX   H52 3317   5.284   5.509  18.620  1.6335 -0.0663  0.0541
    4DNSX   C44 3318   4.963   5.586  18.727 -0.2219 -0.4721  0.2141
    4DNSX   H45 3319   4.997   5.675  18.787  0.3947 -0.4488  1.3292
    4DNSX   O48 3320   4.833   5.605  18.653 -0.0700 -0.4056  0.6448
    4DNSX   C46 3321   4.824   5.702  18.550  0.2861 -0.7684 -0.5148
    4DNSX   H47 3322   4.860   5.812  18.581 -1.3781  1.8205 -0.7666
    4DNSX   C60 3323   4.678   5.720  18.490 -0.0474  0.2884 -0.4430
    4DNSX   H61 3324   4.695   5.768  18.389  3.5713  0.4804 -0.7396
    4DNSX   H62 3325   4.620   5.621  18.482 -1.8388  0.2807  0.3929
    4DNSX   O63 3326   4.617   5.826  18.554  0.5929  0.0330 -0.0869
    4DNSX   H64 3327   4.534   5.806  18.587  2.2504  1.8771  1.8700
    4DNSX   O80 3328   4.941   5.478  18.813 -0.6323  0.1670  0.5780
    4DNSX   C78 3329   4.983   5.399  18.924 -0.2035  0.3601  0.0710
    4DNSX   H79 3330   4.915   5.312  18.940  0.8509  0.5673  0.5502
    4DNSX   C74 3331   5.127   5.342  18.895  0.2089 -0.1577 -0.4982
    4DNSX   H75 3332   5.185   5.431  18.869  1.2414 -2.5263 -0.2734
    4DNSX   O76 3333   5.122   5.254  18.781  0.0844  0.4414  0.6273
    4DNSX   H77 3334   5.214   5.247  18.747  1.1830 -2.2042 -0.7471
    4DNSX   C70 3335   5.195   5.272  19.017 -0.1348  0.0451  0.6790
    4DNSX   H71 3336   5.142   5.172  19.030  1.9704 -0.5997  0.2261
    4DNSX   O72 3337   5.329   5.262  18.989 -0.6685  0.1780  0.2435
    4DNSX   H73 3338   5.354   5.187  18.935  2.4895  0.8928  2.2070
    4DNSX   C65 3339   5.164   5.364  19.143 -0.1185 -0.3767 -0.6394
    4DNSX   H66 3340   5.226   5.454  19.135 -0.4557 -1.4157 -1.2565
    4DNSX   O69 3341   5.023   5.406  19.157 -0.1098  0.5112 -0.0953
    4DNSX   C67 3342   4.976   5.492  19.048  0.6851  0.1766 -0.1219
    4DNSX   H68 3343   5.044   5.579  19.038  0.5202 -1.0424  0.4096
    4DNSX   C81 3344   4.828   5.532  19.074 -0.0314  0.0880 -0.4470
    4DNSX   H82 3345   4.784   5.585  18.995 -1.9217 -0.0541 -0.6105
    4DNSX   H83 3346   4.771   5.437  19.087  0.4440  0.6431 -1.7736
    4DNSX   O84 3347   4.819   5.603  19.191  0.8590 -0.0297  0.0203
    4DNSX   H85 3348   4.802   5.688  19.164  2.2155 -0.6443  0.0024
    4DNSX   O59 3349   5.184   5.291  19.270  0.1444 -0.0414 -0.1296
    4DNSX   C57 3350   5.189   5.190  19.372 -0.0680 -0.2108  0.0099
    4DNSX   H58 3351   5.112   5.114  19.358 -0.3682 -0.0471  1.0949
    4DNSX   C53 3352   5.332   5.138  19.381 -0.3133  0.7776  0.7401
    4DNSX   H54 3353   5.400   5.218  19.402  0.5203 -1.0722  3.3477
    4DNSX   O55 3354   5.382   5.074  19.267 -0.1719 -0.5245 -0.0045
    4DNSX   H56 3355   5.373   5.140  19.196  1.6115 -1.9988  3.3993
    4DNSX   C49 3356   5.352   5.038  19.498  0.2167 -0.1657  0.0993
    4DNSX   H50 3357   5.294   4.939  19.484 -1.3677 -0.1984 -0.5476
    4DNSX   O51 3358   5.486   5.020  19.513  0.3615  0.8015  0.2013
    4DNSX   H52 3359   5.504   4.993  19.603  0.3728 -2.2741  0.5730
    4DNSX   C44 3360   5.290   5.102  19.631 -0.3503  0.8663  0.2654
    4DNSX   H45 3361   5.370   5.179  19.671  1.8074 -1.4033 -1.8317
    4DNSX   O48 3362   5.159   5.169  19.621  0.0108  0.0291  0.3811
    4DNSX   C46 3363   5.147   5.256  19.504  0.1289 -0.2013  0.5220
    4DNSX   H47 3364   5.214   5.352  19.521  0.2697  3.4339  2.4973
    4DNSX   C60 3365   5.000   5.291  19.513 -0.4333  0.5641 -0.2763
    4DNSX   H61 3366   4.929   5.206  19.492 -0.4921 -1.6275  1.0294
    4DNSX   H62 3367   4.986   5.319  19.622  1.1550  1.1366  1.5394
    4DNSX   O63 3368   4.958   5.394  19.428 -0.7988 -0.3431 -0.0403
    4DNSX   H64 3369   4.989   5.378  19.332 -0.2129 -2.5448  1.0566
    4DNSX   O80 3370   5.264   5.005  19.726  0.2682  0.1352  0.1517
    4DNSX   C78 3371   5.313   5.000  19.860 -0.4550 -0.4658 -0.1188
    4DNSX   H79 3372   5.379   5.089  19.885  0.6966 -1.2195 -1.0194
    4DNSX   C74 3373   5.180   5.012  19.949 -0.0239  0.1160  0.1093
    4DNSX   H75 3374   5.096   4.942  19.929 -2.0347  2.4891  0.5663
    4DNSX   O76 3375   5.116   5.135  19.913 -0.1106 -0.1004 -0.3681
    4DNSX   H77 3376   5.101   5.136  19.813 -0.4974 -0.6997  1.0582
    4DNSX   C70 3377   5.210   5.009  20.098  0.4082 -0.7740 -0.0268
    4DNSX   H71 3378   5.253   5.107  20.133  1.2187 -0.7462  1.1743
    4DNSX   O72 3379   5.091   4.987  20.173 -0.1024 -0.4232 -0.3768
    4DNSX   H73 3380   5.019   5.033  20.133 -1.1379  0.7704  0.8088
    4DNSX   C65 3381   5.305   4.890  20.126 -0.3460 -0.1417  0.3504
    4DNSX   H66 3382   5.237   4.790  20.115  1.4170 -2.2656  1.4761
    4DNSX   O69 3383   5.424   4.886  20.041 -0.3901  0.1692  0.2365
    4DNSX   C67 3384   5.385   4.873  19.904 -0.3105  0.3685 -1.1997
    4DNSX   H68 3385   5.310   4.780  19.895 -0.3477  0.3102  2.5706
    4DNSX   C81 3386   5.518   4.858  19.822  0.3171 -0.2505  0.2513
    4DNSX   H82 3387   5.580   4.770  19.858  2.4020  3.9869 -1.7233
    4DNSX   H83 3388   5.487   4.865  19.715 -2.8786  1.2195  1.7208
    4DNSX   O84 3389   5.604   4.971  19.825 -0.2298 -0.5003 -0.2595
    4DNSX   H85 3390   5.672   4.968  19.892 -2.0789  1.4594 -3.2219
    4DNSX   O59 3391   5.362   4.895  20.253  0.3391 -0.3435  0.7960
    4DNSX   C57 3392   5.427   4.808  20.348  0.0739 -0.6186  0.4069
    4DNSX   H58 3393   5.405   4.702  20.324 -2.1219  1.7574  0.3355
    4DNSX   C53 3394   5.583   4.835  20.341  0.0134 -0.1720  0.3114
    4DNSX   H54 3395   5.571   4.940  20.384  1.3315  1.2876  0.0931
    4DNSX   O55 3396   5.650   4.820  20.217  0.0796  0.1646 -0.4231
    4DNSX   H56 3397   5.592   4.854  20.148  1.8289 -0.0434 -1.5056
    4DNSX   C49 3398   5.649   4.748  20.443  0.3458 -0.3876 -0.5699
    4DNSX   H50 3399   5.636   4.642  20.414  1.9970 -2.4497  1.9025
    4DNSX   O51 3400   5.793   4.762  20.446 -0.0379  0.0291  0.3790
    4DNSX   H52 3401   5.820   4.818  20.376  2.5830  1.8077  4.1500
    4DNSX   C44 3402   5.583   4.776  20.579 -0.7363 -0.6853  0.8180
    4DNSX   H45 3403   5.606   4.886  20.606 -1.8544  1.4514  0.8209
    4DNSX   O48 3404   5.443   4.745  20.575  0.0856  0.2488 -0.5596
    4DNSX   C46 3405   5.365   4.821  20.483 -1.0525  0.0924  0.4124
    4DNSX   H47 3406   5.367   4.930  20.511  1.2299  3.8216  0.8192
    4DNSX   C60 3407   5.227   4.759  20.473 -0.1555  0.4711  0.2101
    4DNSX   H61 3408   5.178   4.805  20.379 -0.5147 -0.5465  0.2047
    4DNSX   H62 3409   5.215   4.649  20.458  0.9226 -1.1955 -0.1296
    4DNSX   O63 3410   5.138   4.810  20.569 -0.4321  0.3566  0.4702
    4DNSX   H64 3411   5.153   4.772  20.660 -1.1351 -0.1302 -0.1365
    4DNSX   O80 3412   5.625   4.686  20.679 -0.0084  0.4454  0.0997
    4DNSX   C78 3413   5.675   4.731  20.808 -0.0030  0.2706  0.4554
    4DNSX   H79 3414   5.706   4.838  20.803  2.1886  0.4313 -1.3109
    4DNSX   C74 3415   5.557   4.723  20.911  0.4058 -0.0539  0.9076
    4DNSX   H75 3416   5.511   4.621  20.932  0.4239 -2.6039 -1.0161
    4DNSX   O76 3417   5.448   4.817  20.882 -0.3492  0.4906 -0.7512
    4DNSX   H77 3418   5.404   4.790  20.803 -1.6287 -0.9392 -0.1180
    4DNSX   C70 3419   5.612   4.772  21.040  0.4212  0.2580  0.3977
    4DNSX   H71 3420   5.634   4.882  21.032  0.9303 -0.0409 -0.7463
    4DNSX   O72 3421   5.519   4.749  21.149 -0.6845 -0.5658  0.1181
    4DNSX   H73 3422   5.549   4.665  21.206  1.6702 -2.2314 -2.2053
    4DNSX   C65 3423   5.737   4.698  21.084 -0.2610  0.4207 -0.0611
    4DNSX   H66 3424   5.723   4.591  21.121 -1.3929  0.7325  2.9972
    4DNSX   O69 3425   5.840   4.704  20.984 -0.1334 -0.1143  0.6490
    4DNSX   C67 3426   5.798   4.647  20.856  0.5901  0.8328 -0.0343
    4DNSX   H68 3427   5.760   4.540  20.873 -2.3316 -0.8654  1.6091
    4DNSX   C81 3428   5.915   4.656  20.758  0.5983  0.0108 -0.6315
    4DNSX   H82 3429   5.877   4.681  20.657 -3.4129  0.0503 -0.8050
    4DNSX   H83 3430   5.989   4.733  20.780 -1.5030 -0.4395 -1.5737
    4DNSX   O84 3431   5.980   4.530  20.758  0.3017 -0.2898 -0.2466
    4DNSX   H85 3432   6.025   4.519  20.670 -0.2469  0.3250  0.5733
    4DNSX   O59 3433   5.798   4.780  21.181 -0.1607  0.0078  0.2358
    4DNSX   C57 3434   5.905   4.744  21.262  0.2777 -0.2201 -0.6038
    4DNSX   H58 3435   5.954   4.647  21.232 -1.4453  0.9127  0.1760
    4DNSX   C53 3436   6.019   4.851  21.241  0.0243  0.2924 -0.4158
    4DNSX   H54 3437   5.983   4.958  21.253 -1.7582  0.3469 -0.5979
    4DNSX   O55 3438   6.072   4.844  21.111  0.3604  0.1549  0.2912
    4DNSX   H56 3439   6.005   4.830  21.041 -0.4228  0.2390 -0.3556
    4DNSX   C49 3440   6.133   4.827  21.342 -0.3268 -0.3023 -0.6160
    4DNSX   H50 3441   6.189   4.730  21.322  1.2878  2.5314 -3.7475
    4DNSX   O51 3442   6.226   4.939  21.333 -0.0869  0.2082 -0.1628
    4DNSX   H52 3443   6.253   4.945  21.237 -1.1469 -2.2559 -2.1806
    4DNSX   C44 3444   6.080   4.817  21.490 -0.0331 -0.6350  0.4820
    4DNSX   H45 3445   6.047   4.912  21.544  2.4955 -3.0426  2.0082
    4DNSX   O48 3446   5.967   4.729  21.505 -0.0130  0.0227 -0.0207
    4DNSX   C46 3447   5.859   4.749  21.409 -0.4149  0.0107 -0.2032
    4DNSX   H47 3448   5.817   4.863  21.415 -0.1630  2.0752  1.1706
    4DNSX   C60 3449   5.739   4.663  21.447 -0.1226  0.3302 -0.6187
    4DNSX   H61 3450   5.723   4.610  21.360  1.6869 -0.1046  2.4390
    4DNSX   H62 3451   5.758   4.592  21.535  2.6697  0.6286 -0.2452
    4DNSX   O63 3452   5.616   4.735  21.473 -0.0265 -0.0224 -0.2054
    4DNSX   H64 3453   5.560   4.690  21.547 -0.3896 -1.6909 -0.8369
    4DNSX   O80 3454   6.170   4.742  21.572 -0.0576  0.4032 -0.3088
    4DNSX   C78 3455   6.230   4.751  21.703 -0.1868 -0.2662 -0.0806
    4DNSX   H79 3456   6.190   4.835  21.763 -0.7680  2.3558 -1.1767
    4DNSX   C74 3457   6.193   4.621  21.775 -0.4628  0.3222  0.3042
    4DNSX   H75 3458   6.231   4.543  21.715  0.0113 -0.2063 -1.4804
    4DNSX   O76 3459   6.057   4.596  21.791  0.3256  0.5091 -0.3317
    4DNSX   H77 3460   6.012   4.579  21.705  0.9012 -0.6512 -4.2396
    4DNSX   C70 3461   6.263   4.608  21.916 -0.2745  0.4533  0.3429
    4DNSX   H71 3462   6.216   4.680  21.986 -0.1293  2.3649 -2.5942
    4DNSX   O72 3463   6.261   4.470  21.950 -0.1779  0.4701 -0.0869
    4DNSX   H73 3464   6.301   4.460  22.041  0.6842 -0.3932  1.1843
    4DNSX   C65 3465   6.414   4.664  21.905  0.2268 -0.2029 -0.1806
    4DNSX   H66 3466   6.478   4.575  21.880  0.5158 -0.7667  0.8541
    4DNSX   O69 3467   6.445   4.766  21.813  0.3993  0.4543 -0.2779
    4DNSX   C67 3468   6.384   4.770  21.683 -0.5163  0.2569 -0.0069
    4DNSX   H68 3469   6.417   4.678  21.619  2.5567  0.4546  3.1318
    4DNSX   C81 3470   6.424   4.900  21.614 -0.0892  0.3834 -0.1481
    4DNSX   H82 3471   6.334   4.933  21.571  2.7229  1.4607 -1.1943
    4DNSX   H83 3472   6.459   4.965  21.698  2.5929 -3.2059  1.4735
    4DNSX   O84 3473   6.524   4.874  21.522 -0.3844  0.4807 -0.3146
    4DNSX   H85 3474   6.613   4.872  21.578  0.0550 -1.4011  0.3787
    4DNSX   O59 3475   6.452   4.729  22.028  0.2724 -0.1210 -0.6943
    4DNSX   C57 3476   6.447   4.819  22.138 -0.5627  0.1328 -0.1017
    4DNSX   H58 3477   6.536   4.887  22.138 -1.2650  2.5091  0.3351
    4DNSX   C53 3478   6.317   4.897  22.139  0.0446 -0.2416 -0.4847
    4DNSX   H54 3479   6.250   4.812  22.153 -1.2580 -0.2863  0.5357
    4DNSX   O55 3480   6.298   4.977  22.019  0.2426 -0.0382  0.0102
    4DNSX   H56 3481   6.212   5.024  22.023  2.6467  1.0974 -1.3086
    4DNSX   C49 3482   6.301   4.986  22.269  0.5583 -0.3791  0.8527
    4DNSX   H50 3483   6.365   5.077  22.260  1.7715  1.9320 -2.4548
    4DNSX   O51 3484   6.169   5.039  22.287  0.1052 -0.1024  0.2665
    4DNSX   H52 3485   6.172   5.096  22.369  0.2528  1.9697  2.4901
    4DNSX   C44 3486   6.340   4.904  22.392  0.5183 -0.2985 -0.0616
    4DNSX   H45 3487   6.253   4.832  22.414  1.3382 -1.9821  1.4774
    4DNSX   O48 3488   6.463   4.828  22.377  0.2234 -0.0412 -0.4946
    4DNSX   C46 3489   6.455   4.732  22.268  0.0981  0.4312 -0.0161
    4DNSX   H47 3490   6.369   4.658  22.266  0.5295  3.5510 -1.5452
    4DNSX   C60 3491   6.582   4.645  22.285  0.6484  1.0268  0.7765
    4DNSX   H61 3492   6.669   4.697  22.229 -1.1526 -2.9835  1.6404
    4DNSX   H62 3493   6.611   4.626  22.392  1.7004 -1.5559  1.8266
    4DNSX   O63 3494   6.571   4.525  22.217  0.5679  0.0067  0.4916
    4DNSX   H64 3495   6.579   4.446  22.281  1.3554 -0.7700 -0.0596
    4DNSX   O80 3496   6.379   4.985  22.500 -0.1221 -0.1137 -0.3560
    4DNSX   C78 3497   6.422   5.006  22.638 -0.5440  0.0437  0.4617
    4DNSX   H79 3498   6.346   4.972  22.716 -0.7526  0.7621  0.1201
    4DNSX   C74 3499   6.566   4.941  22.649 -0.3291  0.3286  0.0808
    4DNSX   H75 3500   6.627   4.981  22.561 -0.9371  0.2617 -1.0234
    4DNSX   O76 3501   6.555   4.798  22.632 -0.0630 -0.1163  0.2300
    4DNSX   H77 3502   6.510   4.775  22.544  0.0865 -2.6313 -2.6346
    4DNSX   C70 3503   6.641   4.969  22.782 -0.4181 -0.8818  0.3028
    4DNSX   H71 3504   6.587   4.906  22.854 -1.3669  2.2843 -0.2732
    4DNSX   O72 3505   6.785   4.934  22.786 -0.2832  0.0365  0.5125
    4DNSX   H73 3506   6.822   4.925  22.697 -2.5370 -0.6410 -1.3223
    4DNSX   C65 3507   6.620   5.122  22.829 -0.1145  0.3034  0.0475
    4DNSX   H66 3508   6.691   5.201  22.776  0.4297  1.8685 -1.8007
    4DNSX   O69 3509   6.486   5.166  22.808  0.1230  0.0282 -0.2375
    4DNSX   C67 3510   6.438   5.156  22.670  0.3426  0.0381  0.4864
    4DNSX   H68 3511   6.514   5.201  22.606  1.3037 -1.1556 -0.6428
    4DNSX   C81 3512   6.304   5.230  22.646  0.2202  0.2123 -0.4999
    4DNSX   H82 3513   6.231   5.164  22.585 -3.7290 -1.5710 -0.0336
    4DNSX   H83 3514   6.253   5.265  22.742 -0.1964  1.6381  0.8310
    4DNSX   O84 3515   6.329   5.347  22.572  0.1722 -0.5137  0.4973
    4DNSX   H85 3516   6.236   5.385  22.566 -1.6760  0.6132  0.4754
    4DNSX   O59 3517   6.632   5.130  22.973 -0.0830 -0.6859  0.1178
    4DNSX   C57 3518   6.711   5.165  23.086  0.1316 -0.1255  0.1945
    4DNSX   H58 3519   6.693   5.092  23.168 -0.3388 -0.0215 -1.8583
    4DNSX   C53 3520   6.860   5.171  23.049 -0.3336  0.3729 -0.3775
    4DNSX   H54 3521   6.878   5.238  22.953  0.6011  0.5086 -0.1164
    4DNSX   O55 3522   6.906   5.039  23.010  0.2125 -0.0726  0.8162
    4DNSX   H56 3523   6.846   5.009  22.934 -0.2697  0.1629  2.0295
    4DNSX   C49 3524   6.956   5.229  23.163 -0.0050 -0.0275 -0.5187
    4DNSX   H50 3525   6.953   5.158  23.250  0.6154 -1.5668 -0.7162
    4DNSX   O51 3526   7.091   5.247  23.113 -0.6781 -0.4078 -0.4692
    4DNSX   H52 3527   7.106   5.205  23.021 -0.1705  1.2424 -0.8833
    4DNSX   C44 3528   6.896   5.362  23.201 -0.0788  0.2390 -0.2732
    4DNSX   H45 3529   6.906   5.441  23.117 -1.3869  0.4693 -0.2514
    4DNSX   O48 3530   6.762   5.346  23.241 -0.7386  0.1049  0.2280
    4DNSX   C46 3531   6.675   5.305  23.134 -0.0778 -0.2479  0.0551
    4DNSX   H47 3532   6.676   5.389  23.054 -2.5839  1.2738  0.3230
    4DNSX   C60 3533   6.534   5.322  23.190 -0.4482  0.8104 -0.3446
    4DNSX   H61 3534   6.489   5.214  23.199  2.4933 -0.7684 -1.4879
    4DNSX   H62 3535   6.543   5.374  23.289  0.8494  1.2902 -0.4979
    4DNSX   O63 3536   6.450   5.396  23.108 -0.4068  0.2202 -0.1918
    4DNSX   H64 3537   6.448   5.346  23.023 -0.0174  0.4799  1.0594
    4DNSX   O80 3538   6.954   5.408  23.325  0.2966 -0.0509 -0.4549
    4DNSX   C78 3539   6.969   5.459  23.458 -0.3500  0.2526  0.0955
    4DNSX   H79 3540   6.960   5.568  23.458 -0.1458 -0.4391 -2.2766
    4DNSX   C74 3541   6.858   5.396  23.549 -0.4045  0.4614 -0.5292
    4DNSX   H75 3542   6.873   5.286  23.545  0.4821  0.6126  0.4247
    4DNSX   O76 3543   6.732   5.426  23.484 -1.0130  0.8064 -0.1082
    4DNSX   H77 3544   6.733   5.386  23.389 -1.1887  0.1503  0.1560
    4DNSX   C70 3545   6.876   5.450  23.693  0.1173 -0.1746  0.3639
    4DNSX   H71 3546   6.864   5.564  23.695  0.5378  0.0210 -2.2528
    4DNSX   O72 3547   6.785   5.379  23.784 -0.1392 -0.0028 -0.5033
    4DNSX   H73 3548   6.704   5.423  23.802 -0.9829  0.4129  1.1309
    4DNSX   C65 3549   7.022   5.420  23.735  0.0726 -0.7219 -0.1939
    4DNSX   H66 3550   7.026   5.306  23.750 -1.4563 -0.6445  0.0392
    4DNSX   O69 3551   7.123   5.473  23.644 -0.3086  0.5150  0.4347
    4DNSX   C67 3552   7.111   5.423  23.510  0.2770  0.3966 -0.4722
    4DNSX   H68 3553   7.108   5.306  23.509 -1.8867 -3.7138 -0.6556
    4DNSX   C81 3554   7.224   5.484  23.436  0.1370 -0.4487 -0.2431
    4DNSX   H82 3555   7.205   5.593  23.419 -3.2749 -0.6458  3.0051
    4DNSX   H83 3556   7.317   5.471  23.501  2.9790  0.1615  0.6115
    4DNSX   O84 3557   7.257   5.430  23.312 -0.4568  0.0041 -0.0153
    4DNSX   H85 3558   7.178   5.405  23.263 -2.7179 -0.8730 -0.1932
    4DNSX   O59 3559   7.050   5.500  23.850 -1.1045  0.3606 -0.0580
    4DNSX   C57 3560   7.152   5.461  23.952 -0.9024  0.4350  0.3335
    4DNSX   H58 3561   7.186   5.354  23.939  0.1509  1.3603  1.2697
    4DNSX   C53 3562   7.283   5.546  23.931 -0.4300 -0.0937 -0.5070
    4DNSX   H54 3563   7.263   5.662  23.937  0.4886  1.2337 -0.4303
    4DNSX   O55 3564   7.339   5.518  23.802 -0.2274  0.0324 -0.4915
    4DNSX   H56 3565   7.272   5.521  23.733 -0.4824  1.5139 -0.3285
    4DNSX   C49 3566   7.393   5.522  24.029  0.7166  0.0644  0.0769
    4DNSX   H50 3567   7.431   5.416  24.021  0.2221  1.2419  0.3865
    4DNSX   O51 3568   7.505   5.603  24.020 -0.6130  0.0997 -0.5822
    4DNSX   H52 3569   7.525   5.616  23.930  3.9338 -1.4536  0.7124
    4DNSX   C44 3570   7.323   5.528  24.171  0.2013  0.0900 -0.5724
    4DNSX   H45 3571   7.300   5.641  24.186 -1.5333  1.4760 -0.1203
    4DNSX   O48 3572   7.205   5.448  24.196 -0.7655  0.0543  0.6155
    4DNSX   C46 3573   7.102   5.488  24.097  0.2351 -0.2755  0.0436
    4DNSX   H47 3574   7.074   5.602  24.109 -1.9114 -0.1156 -1.1976
    4DNSX   C60 3575   6.974   5.405  24.125  0.1473 -0.6265  0.3568
    4DNSX   H61 3576   6.896   5.437  24.046 -1.4316 -0.2789 -0.0813
    4DNSX   H62 3577   7.001   5.299  24.120 -1.6585  1.9572 -0.2027
    4DNSX   O63 3578   6.915   5.447  24.253 -0.0477  0.4319 -0.4560
    4DNSX   H64 3579   6.958   5.387  24.326 -0.1544  0.3945  0.1102
    4DNSX   O80 3580   7.407   5.480  24.271  0.0776  0.6144 -0.7148
    4DNSX   C78 3581   7.444   5.488  24.408  0.1339  0.1578  0.3011
    4DNSX   H79 3582   7.513   5.403  24.435 -0.7233  0.1464 -1.0141
    4DNSX   C74 3583   7.523   5.623  24.412 -0.1809  0.1201 -0.0618
    4DNSX   H75 3584   7.458   5.707  24.370 -0.4330 -2.4300 -2.8959
    4DNSX   O76 3585   7.647   5.620  24.337  0.1545 -0.5686 -0.0659
    4DNSX   H77 3586   7.621   5.626  24.247  2.3533  0.1932  2.0155
    4DNSX   C70 3587   7.557   5.651  24.559  0.4905 -0.4140 -0.1911
    4DNSX   H71 3588   7.621   5.562  24.592  1.5420 -1.9171 -0.1454
    4DNSX   O72 3589   7.627   5.774  24.580  0.8815  0.5286  0.3091
    4DNSX   H73 3590   7.570   5.844  24.548  0.1102  0.2921  2.2721
    4DNSX   C65 3591   7.425   5.646  24.640 -0.2698 -0.0175 -0.0524
    4DNSX   H66 3592   7.352   5.717  24.605 -1.5011  1.7191 -0.5405
    4DNSX   O69 3593   7.357   5.518  24.632 -0.6841 -0.2757  0.2087
    4DNSX   C67 3594   7.321   5.483  24.495  0.6798 -0.0017 -0.0959
    4DNSX   H68 3595   7.250   5.559  24.454 -0.0675  1.7236  0.3379
    4DNSX   C81 3596   7.256   5.349  24.500 -0.1273 -0.7084 -0.1199
    4DNSX   H82 3597   7.343   5.268  24.481  1.7577 -0.3572 -0.0631
    4DNSX   H83 3598   7.221   5.323  24.599 -1.6991 -4.1391 -1.0743
    4DNSX   O84 3599   7.136   5.347  24.428  0.8487  0.0397 -0.1896
    4DNSX   H85 3600   7.144   5.389  24.342  0.1738 -0.8081  0.5973
    4DNSX   O59 3601   7.458   5.654  24.778 -0.2993 -0.0786  0.4567
    4DNSX   C57 3602   7.522   5.611  24.898  0.6129  0.0825  0.5176
    4DNSX   H58 3603   7.585   5.522  24.884  5.3835  1.0757  1.9355
    4DNSX   C53 3604   7.622   5.727  24.941 -0.4567 -0.6175  0.3974
    4DNSX   H54 3605   7.565   5.830  24.945  3.7243 -0.0639  0.5006
    4DNSX   O55 3606   7.722   5.729  24.846  0.2281  0.0855  1.1519
    4DNSX   H56 3607   7.683   5.753  24.757  0.7197 -2.3233 -0.4792
    4DNSX   C49 3608   7.674   5.713  25.081  1.1382 -0.3171 -0.5079
    4DNSX   H50 3609   7.732   5.619  25.084 -0.5058 -0.5666 -0.6002
    4DNSX   O51 3610   7.746   5.835  25.123 -0.0999 -0.9644  0.3925
    4DNSX   H52 3611   7.816   5.846  25.076 -1.5718 -0.2322 -2.2378
    4DNSX   C44 3612   7.545   5.688  25.175 -0.2906 -0.7938 -0.0207
    4DNSX   H45 3613   7.475   5.777  25.186 -0.0283 -1.3125  1.9468
    4DNSX   O48 3614   7.476   5.571  25.133 -0.3919 -0.1108 -0.1433
    4DNSX   C46 3615   7.414   5.591  25.006  0.0928 -0.9219  0.0665
    4DNSX   H47 3616   7.344   5.678  25.020  0.5060 -1.0076  1.0333
    4DNSX   C60 3617   7.333   5.467  24.978  0.0024  0.1848  0.8236
    4DNSX   H61 3618   7.346   5.438  24.876  0.2992  1.2864  2.0864
    4DNSX   H62 3619   7.377   5.385  25.046  2.2265  0.3689 -0.4497
    4DNSX   O63 3620   7.194   5.492  24.995  0.1119 -0.2067  0.1040
    4DNSX   H64 3621   7.153   5.431  25.045 -3.7901  1.0897  0.4032
    4DNSX   O80 3622   7.590   5.647  25.302  0.9165 -0.3030 -0.5605
    4DNSX   C78 3623   7.570   5.671  25.443  0.3912  0.1662  0.5536
    4DNSX   H79 3624   7.516   5.768  25.462  1.8631  1.2768 -0.9318
    4DNSX   C74 3625   7.481   5.558  25.509  0.5544 -0.4892  0.4343
    4DNSX   H75 3626   7.540   5.465  25.497 -0.8284 -0.2009 -0.6107
    4DNSX   O76 3627   7.352   5.572  25.444  0.5105  0.4424 -0.0104
    4DNSX   H77 3628   7.367   5.547  25.347  2.6636 -1.2341 -2.8801
    4DNSX   C70 3629   7.460   5.590  25.661 -0.2687 -0.7881 -0.0213
    4DNSX   H71 3630   7.422   5.693  25.654  0.1634 -1.2468  1.4261
    4DNSX   O72 3631   7.362   5.509  25.718  0.3596  0.7637 -0.6225
    4DNSX   H73 3632   7.375   5.521  25.814 -1.6014  1.0902  1.8775
    4DNSX   C65 3633   7.597   5.602  25.734 -0.0463 -0.1690 -0.3861
    4DNSX   H66 3634   7.642   5.504  25.747  1.7099 -2.7571 -0.1112
    4DNSX   O69 3635   7.684   5.696  25.666  0.0203  0.2867 -0.6282
    4DNSX   C67 3636   7.704   5.674  25.526  0.2693  0.0827  0.2237
    4DNSX   H68 3637   7.754   5.572  25.512 -2.7747 -0.1428 -0.7402
    4DNSX   C81 3638   7.798   5.779  25.472  0.2917 -0.3027  0.0589
    4DNSX   H82 3639   7.882   5.785  25.540  0.3976  0.8338 -2.3352
    4DNSX   H83 3640   7.840   5.760  25.368 -0.0224  1.5455 -0.5159
    4DNSX   O84 3641   7.744   5.904  25.452  0.0563 -0.4154  0.4404
    4DNSX   H85 3642   7.735   5.935  25.354  0.8908  3.0830  1.0790
    4DNSX   O59 3643   7.577   5.660  25.859  0.2238  0.3641  0.3452
    4DNSX   C57 3644   7.673   5.647  25.964 -0.7869 -0.9046  0.6390
    4DNSX   H58 3645   7.758   5.579  25.937  2.7731 -1.7175  0.1366
    4DNSX   C53 3646   7.719   5.797  26.006 -0.0377  0.1008  0.1935
    4DNSX   H54 3647   7.623   5.856  26.018 -1.8080  0.8709 -2.1099
    4DNSX   O55 3648   7.801   5.852  25.912 -0.1546  0.0780 -0.2760
    4DNSX   H56 3649   7.755   5.853  25.828  2.1147  1.2923  0.8353
    4DNSX   C49 3650   7.797   5.792  26.139 -0.2350  0.4864 -0.6517
    4DNSX   H50 3651   7.899   5.747  26.116  2.1545  0.0378  0.5928
    4DNSX   O51 3652   7.799   5.929  26.178  0.0996  1.0561 -0.0843
    4DNSX   H52 3653   7.790   5.990  26.105  1.5736 -1.0147 -1.7735
    4DNSX   C44 3654   7.722   5.703  26.243 -0.1380 -0.0351  0.4393
    4DNSX   H45 3655   7.639   5.755  26.294  0.2817 -1.7487 -0.2607
    4DNSX   O48 3656   7.677   5.579  26.191 -0.8356 -0.2698  0.1193
    4DNSX   C46 3657   7.592   5.577  26.074 -0.4633  0.0780  0.1290
    4DNSX   H47 3658   7.503   5.642  26.076 -0.2107  1.3864 -0.6930
    4DNSX   C60 3659   7.564   5.428  26.055 -0.0127 -0.2994 -0.1677
    4DNSX   H61 3660   7.615   5.407  25.963  1.9329 -0.7998  0.3528
    4DNSX   H62 3661   7.602   5.352  26.128  0.9060  0.1234 -1.5150
    4DNSX   O63 3662   7.433   5.406  26.020 -0.2117  0.0716 -0.4146
    4DNSX   H64 3663   7.386   5.343  26.082  0.6638  0.5289 -0.8841
    4DNSX   O80 3664   7.821   5.655  26.339  0.3523  0.0941  0.0388
    4DNSX   C78 3665   7.866   5.679  26.470  1.0829 -0.5841  0.1783
    4DNSX   H79 3666   7.938   5.766  26.476  2.1113  0.7353  1.6059
    4DNSX   C74 3667   7.755   5.711  26.571  0.2007  0.0013  0.3779
    4DNSX   H75 3668   7.666   5.642  26.570  1.2515  1.5318  0.0116
    4DNSX   O76 3669   7.705   5.840  26.527  0.7121 -0.2052 -1.0141
    4DNSX   H77 3670   7.629   5.858  26.592  1.3449  0.1838  0.8157
    4DNSX   C70 3671   7.824   5.722  26.709  0.4559 -0.6159 -0.7372
    4DNSX   H71 3672   7.898   5.802  26.693  0.9068 -0.8222  0.9049
    4DNSX   O72 3673   7.731   5.758  26.807  0.1358 -0.0225 -0.1367
    4DNSX   H73 3674   7.701   5.854  26.798  3.2541  0.1056 -2.2973
    4DNSX   C65 3675   7.895   5.584  26.742 -0.0306 -0.5633 -0.0670
    4DNSX   H66 3676   7.817   5.499  26.748  0.3618 -0.6539 -1.2627
    4DNSX   O69 3677   7.999   5.561  26.644 -0.0921 -0.2255  0.1161
    4DNSX   C67 3678   7.966   5.564  26.501 -0.1053  0.3552 -0.2851
    4DNSX   H68 3679   7.924   5.458  26.487 -0.7282  1.1520  0.9965
    4DNSX   C81 3680   8.102   5.570  26.423  0.1077 -0.3552  0.4506
    4DNSX   H82 3681   8.175   5.502  26.461  0.7969  1.1768  0.0751
    4DNSX   H83 3682   8.079   5.539  26.317 -1.0769  0.5327  0.5580
    4DNSX   O84 3683   8.171   5.693  26.423  0.2795 -0.2619  0.1142
    4DNSX   H85 3684   8.113   5.774  26.406  1.7197  0.3819  2.9937
    4DNSX   O59 3685   7.970   5.596  26.861 -0.3514  0.0800 -0.5918
    4DNSX   C57 3686   7.998   5.659  26.983  0.6900 -0.1264  0.3293
    4DNSX   H58 3687   7.950   5.760  26.991  0.3337  0.4312  2.5569
    4DNSX   C53 3688   7.954   5.563  27.101 -0.7587 -0.1104 -0.1838
    4DNSX   H54 3689   7.985   5.465  27.090 -3.5108  1.1975  3.8016
    4DNSX   O55 3690   7.816   5.564  27.108 -0.1545 -0.0270 -0.2319
    4DNSX   H56 3691   7.776   5.511  27.032 -0.7475  1.5668 -2.2079
    4DNSX   C49 3692   8.003   5.604  27.240 -0.4298  0.0843  0.5171
    4DNSX   H50 3693   7.946   5.691  27.275  1.2293  0.7008 -0.8813
    4DNSX   O51 3694   7.984   5.493  27.335  0.1470 -0.6901 -0.2041
    4DNSX   H52 3695   7.978   5.408  27.281  1.6717  2.1952  2.5488
    4DNSX   C44 3696   8.155   5.640  27.227 -0.4413  0.5870  0.2553
    4DNSX   H45 3697   8.212   5.540  27.202 -1.8062  0.0694 -1.0301
    4DNSX   O48 3698   8.174   5.741  27.125  0.4298 -0.6672  0.0236
    4DNSX   C46 3699   8.145   5.694  26.993 -0.3404 -0.0347  0.3083
    4DNSX   H47 3700   8.194   5.594  26.975 -2.4493  1.9449 -0.2544
    4DNSX   C60 3701   8.186   5.796  26.889 -0.4141  0.2251  0.2635
    4DNSX   H61 3702   8.109   5.873  26.878 -2.7566 -1.8750  3.4743
    4DNSX   H62 3703   8.281   5.842  26.922 -2.5567 -2.8344  0.0180
    4DNSX   O63 3704   8.195   5.736  26.760 -0.0116 -0.2959  0.4490
    4DNSX   H64 3705   8.129   5.664  26.745  0.3307 -0.1312 -2.6578
    4DNSX   O80 3706   8.217   5.711  27.331 -0.1880 -0.1226 -0.4988
    4DNSX   C78 3707   8.275   5.643  27.445 -0.2703 -0.9157 -0.2055
    4DNSX   H79 3708   8.261   5.532  27.440 -0.5685  2.3616 -0.5280
    4DNSX   C74 3709   8.430   5.650  27.416  0.3933  0.4890 -0.6261
    4DNSX   H75 3710   8.453   5.760  27.398  0.3932 -0.6189 -1.6150
    4DNSX   O76 3711   8.477   5.578  27.301 -0.2925  0.3452  0.3216
    4DNSX   H77 3712   8.410   5.587  27.229 -0.0161  0.1324 -1.1205
    4DNSX   C70 3713   8.520   5.599  27.535  0.2255  0.7041 -0.5778
    4DNSX   H71 3714   8.515   5.484  27.541 -0.0723 -1.6314 -1.0155
    4DNSX   O72 3715   8.659   5.646  27.523 -0.0509 -0.4927 -0.8866
    4DNSX   H73 3716   8.705   5.592  27.457 -1.7440 -4.8601 -0.5134
    4DNSX   C65 3717   8.462   5.658  27.668  0.2823  0.6513  0.4294
    4DNSX   H66 3718   8.496   5.769  27.689  0.0222  1.0714 -0.1947
    4DNSX   O69 3719   8.322   5.639  27.688 -0.2441 -0.5930  0.1196
    4DNSX   C67 3720   8.241   5.699  27.584 -0.1621 -0.6198  0.3054
    4DNSX   H68 3721   8.247   5.810  27.580  2.6320 -3.3017  1.9553
    4DNSX   C81 3722   8.093   5.657  27.622  0.0490  0.5309 -0.5330
    4DNSX   H82 3723   8.027   5.633  27.537 -1.3164  0.8987 -0.1633
    4DNSX   H83 3724   8.092   5.568  27.688 -3.9795 -0.3301 -1.8589
    4DNSX   O84 3725   8.035   5.765  27.686  0.3496  0.0989 -0.0775
    4DNSX   H85 3726   8.008   5.834  27.621 -0.3621 -1.6601  1.0994
    4DNSX   O59 3727   8.506   5.571  27.776  0.6033 -0.0892 -0.0173
    4DNSX   C57 3728   8.545   5.623  27.900 -0.6194 -0.1997  0.2004
    4DNSX   H58 3729   8.592   5.726  27.894  1.9955 -1.2712  0.4958
    4DNSX   C53 3730   8.426   5.602  28.000 -0.1699  0.7325  0.1181
    4DNSX   H54 3731   8.398   5.489  27.988  0.6701 -1.4248 -0.2982
    4DNSX   O55 3732   8.314   5.693  27.961  1.0225  0.5186 -0.3910
    4DNSX   H56 3733   8.280   5.661  27.876 -0.0688  1.5914  1.3202
    4DNSX   C49 3734   8.460   5.627  28.147 -0.0272  0.0138 -0.4531
    4DNSX   H50 3735   8.502   5.726  28.166 -0.5687 -2.7349  0.6992
    4DNSX   O51 3736   8.347   5.580  28.232 -0.1357  0.2449  0.0218
    4DNSX   H52 3737   8.335   5.484  28.231 -0.4589  0.4993  1.9505
    4DNSX   C44 3738   8.590   5.539  28.179  0.2427  0.2430  0.2531
    4DNSX   H45 3739   8.566   5.430  28.184 -1.9517 -1.4565  2.4687
    4DNSX   O48 3740   8.697   5.562  28.086 -0.0784 -0.6211 -0.5598
    4DNSX   C46 3741   8.660   5.534  27.948 -0.4823 -0.2742 -0.5461
    4DNSX   H47 3742   8.628   5.428  27.939 -0.9312  0.4801  0.5872
    4DNSX   C60 3743   8.795   5.551  27.878 -0.6651 -0.5297  0.8300
    4DNSX   H61 3744   8.823   5.656  27.857 -0.1372 -1.1767  1.2939
    4DNSX   H62 3745   8.881   5.519  27.944  1.5867 -0.5784 -2.1702
    4DNSX   O63 3746   8.805   5.468  27.760  0.3311 -0.1375  0.1948
    4DNSX   H64 3747   8.744   5.499  27.690  0.6842 -0.7132  0.0417
    4DNSX   O80 3748   8.644   5.589  28.299  0.4500  0.3686 -0.1292
    4DNSX   C78 3749   8.659   5.579  28.447  0.0019 -0.4554 -0.1871
    4DNSX   H79 3750   8.735   5.651  28.480 -0.1668 -0.8103 -3.7693
    4DNSX   C74 3751   8.522   5.629  28.506 -0.0874  0.8748  0.5994
    4DNSX   H75 3752   8.436   5.564  28.467 -0.6769 -1.9119 -0.6661
    4DNSX   O76 3753   8.502   5.766  28.467 -0.3488 -0.3557 -1.0098
    4DNSX   H77 3754   8.478   5.773  28.375 -0.7497  1.0615 -1.2145
    4DNSX   C70 3755   8.526   5.614  28.658 -0.0868  0.3720 -0.2541
    4DNSX   H71 3756   8.607   5.672  28.709  2.8371 -0.4368 -0.3928
    4DNSX   O72 3757   8.396   5.645  28.713  0.4375  0.1199 -0.4832
    4DNSX   H73 3758   8.389   5.632  28.795  1.1822 -0.2365  0.2557
    4DNSX   C65 3759   8.559   5.462  28.683  0.2731 -0.0811  0.4270
    4DNSX   H66 3760   8.469   5.404  28.642 -1.2178  0.8020  0.7807
    4DNSX   O69 3761   8.682   5.422  28.623 -0.4012  0.4022  0.1019
    4DNSX   C67 3762   8.679   5.428  28.479 -0.3241 -0.5728  0.1920
    4DNSX   H68 3763   8.583   5.374  28.448  0.5726  0.4478  0.5646
    4DNSX   C81 3764   8.794   5.353  28.418  0.0861  0.1446 -0.4430
    4DNSX   H82 3765   8.864   5.429  28.369  0.9923 -2.6581 -1.5757
    4DNSX   H83 3766   8.834   5.297  28.507  0.6688 -0.0751 -2.2402
    4DNSX   O84 3767   8.755   5.249  28.323 -0.1273  0.1537  0.2233
    4DNSX   H85 3768   8.660   5.221  28.340 -1.1845  2.7916 -1.3691
    4DNSX   O59 3769   8.595   5.436  28.816  0.3267 -0.7416  0.0967
    4DNSX   C57 3770   8.519   5.396  28.932 -0.4284  0.0471 -0.0838
    4DNSX   H58 3771   8.413   5.426  28.923  1.4930  0.3712 -1.1229
    4DNSX   C53 3772   8.518   5.244  28.937 -0.5244 -0.0771  0.2256
    4DNSX   H54 3773   8.624   5.201  28.924  0.4991  0.4592  2.3476
    4DNSX   O55 3774   8.423   5.205  28.837  0.0958 -0.4308 -0.1674
    4DNSX   H56 3775   8.402   5.110  28.847 -0.0669 -1.4335 -0.1765
    4DNSX   C49 3776   8.461   5.200  29.075 -0.2299  1.0179  0.0962
    4DNSX   H50 3777   8.360   5.241  29.087  2.3466  2.3747  0.1691
    4DNSX   O51 3778   8.476   5.057  29.086  0.9583 -0.0502 -0.5444
    4DNSX   H52 3779   8.416   5.012  29.029 -0.6112 -2.2905  1.3560
    4DNSX   C44 3780   8.543   5.266  29.185 -0.0653  0.1005  0.1348
    4DNSX   H45 3781   8.651   5.232  29.187 -1.0359 -0.9482  1.2183
    4DNSX   O48 3782   8.539   5.407  29.177 -0.2264  0.0160  0.2855
    4DNSX   C46 3783   8.586   5.459  29.051  0.9771 -0.3606 -0.6366
    4DNSX   H47 3784   8.693   5.438  29.050  1.3349 -1.1317 -1.9046
    4DNSX   C60 3785   8.565   5.610  29.049  0.2326 -0.2834 -0.2215
    4DNSX   H61 3786   8.619   5.651  29.145  0.1124  1.2373 -2.4087
    4DNSX   H62 3787   8.601   5.653  28.953  0.7911 -1.4371  1.0474
    4DNSX   O63 3788   8.427   5.644  29.066 -0.2062  0.0638 -0.3184
    4DNSX   H64 3789   8.379   5.577  29.129 -2.8654 -1.5283  2.1313
    4DNSX   O80 3790   8.480   5.247  29.318  0.2796  0.3005  0.3151
    4DNSX   C78 3791   8.533   5.260  29.455 -0.1207  0.5421 -0.0279
    4DNSX   H79 3792   8.635   5.306  29.457 -2.3034 -2.6908  0.1097
    4DNSX   C74 3793   8.441   5.352  29.535  0.0605 -0.0383 -0.0662
    4DNSX   H75 3794   8.338   5.306  29.521  1.4682 -0.5842  1.1536
    4DNSX   O76 3795   8.455   5.485  29.481  0.4870 -0.1462  0.1095
    4DNSX   H77 3796   8.431   5.485  29.380  0.5431  0.6704 -0.2597
    4DNSX   C70 3797   8.468   5.350  29.686  0.3912 -0.0076  0.0899
    4DNSX   H71 3798   8.570   5.393  29.688 -0.4521  1.0342 -2.3936
    4DNSX   O72 3799   8.371   5.432  29.766  0.5674 -0.1876 -0.0715
    4DNSX   H73 3800   8.366   5.528  29.729  0.5882  4.2846 -3.9904
    4DNSX   C65 3801   8.474   5.201  29.740  0.2864 -0.5667 -0.0651
    4DNSX   H66 3802   8.373   5.158  29.739 -0.2678  0.1200  3.0444
    4DNSX   O69 3803   8.571   5.130  29.659  0.0542 -0.4479 -0.3109
    4DNSX   C67 3804   8.541   5.119  29.519 -0.4855  0.1941 -0.6903
    4DNSX   H68 3805   8.434   5.081  29.517 -1.6174 -1.8627 -1.2368
    4DNSX   C81 3806   8.657   5.036  29.453 -0.4159 -0.4820 -0.1963
    4DNSX   H82 3807   8.690   5.077  29.344  0.5573  1.9532 -1.1119
    4DNSX   H83 3808   8.739   5.049  29.526  1.5522  0.3777 -2.9322
    4DNSX   O84 3809   8.646   4.894  29.453 -0.1410 -0.1478 -0.2637
    4DNSX   H85 3810   8.557   4.875  29.416  0.8798  2.5981  1.2534
    4DNSX   O59 3811   8.540   5.187  29.869 -0.0955 -0.1598  0.4430
    4DNSX   C57 3812   8.534   5.093  29.976  0.3298  0.2769  0.4292
    4DNSX   H58 3813   8.483   5.000  29.950  2.2799  1.7555  1.6564
    4DNSX   C53 3814   8.680   5.035  29.989  0.3465 -0.3052  0.8361
    4DNSX   H54 3815   8.764   5.107  30.008 -0.1228  0.2869  0.2498
    4DNSX   O55 3816   8.726   4.972  29.864  0.1981  0.0398 -0.1406
    4DNSX   H56 3817   8.718   5.037  29.784 -1.8337 -0.0406 -3.2477
    4DNSX   C49 3818   8.674   4.928  30.110 -0.2091  0.0544  0.3535
    4DNSX   H50 3819   8.592   4.853  30.086  1.2471  0.0290  0.3878
    4DNSX   O51 3820   8.805   4.860  30.122 -0.3977 -0.5392 -0.5085
    4DNSX   H52 3821   8.778   4.775  30.156  1.0318  0.4929 -1.1133
    4DNSX   C44 3822   8.629   5.010  30.244  0.0384  0.1575  0.1404
    4DNSX   H45 3823   8.710   5.086  30.281 -0.0364  1.5692 -1.5254
    4DNSX   O48 3824   8.504   5.081  30.220 -0.6911  0.1113 -0.4095
    4DNSX   C46 3825   8.486   5.165  30.108  0.1736  0.0661  0.0806
    4DNSX   H47 3826   8.557   5.258  30.117 -2.4554  0.5784  0.0705
    4DNSX   C60 3827   8.338   5.207  30.094  0.0615  0.1633  0.4517
    4DNSX   H61 3828   8.283   5.160  30.013  1.8560 -1.7580  0.5296
    4DNSX   H62 3829   8.279   5.196  30.187 -1.3400 -0.7974 -3.0669
    4DNSX   O63 3830   8.327   5.344  30.050 -0.2597  0.2391  0.4867
    4DNSX   H64 3831   8.241   5.369  30.007 -0.3673 -0.2967  0.1959
    4DNSX   O80 3832   8.591   4.927  30.356  0.4481  0.5620 -0.9611
    4DNSX   C78 3833   8.557   4.810  30.432 -0.6095  0.2180 -0.4089
    4DNSX   H79 3834   8.452   4.785  30.420  0.1155  0.6129  0.9826
    4DNSX   C74 3835   8.647   4.692  30.376  0.1519  0.0488 -0.0252
    4DNSX   H75 3836   8.755   4.720  30.363  2.1374  0.8560 -0.6342
    4DNSX   O76 3837   8.612   4.662  30.246  0.6529 -0.4717 -0.4800
    4DNSX   H77 3838   8.517   4.630  30.233 -2.0934 -1.3083 -1.6659
    4DNSX   C70 3839   8.640   4.569  30.470 -0.5056 -0.5275 -0.5311
    4DNSX   H71 3840   8.553   4.512  30.442  0.5822  1.8777  0.3602
    4DNSX   O72 3841   8.757   4.494  30.433 -0.0772 -0.1732 -0.0673
    4DNSX   H73 3842   8.792   4.458  30.509  1.5934 -0.9647 -1.9065
    4DNSX   C65 3843   8.654   4.609  30.625 -0.2299  0.6743 -0.1507
    4DNSX   H66 3844   8.764   4.628  30.642  0.0532  1.7702 -2.6910
    4DNSX   O69 3845   8.579   4.724  30.665 -0.2797 -0.1318  0.5096
    4DNSX   C67 3846   8.604   4.841  30.578  0.4812 -0.1405  0.4475
    4DNSX   H68 3847   8.711   4.872  30.592 -0.5170 -0.5715  2.8627
    4DNSX   C81 3848   8.522   4.960  30.628 -0.3115  0.2229 -0.6084
    4DNSX   H82 3849   8.497   5.030  30.541 -1.0049 -0.4656 -1.6149
    4DNSX   H83 3850   8.433   4.926  30.686  1.2058 -0.1447 -0.7943
    4DNSX   O84 3851   8.599   5.037  30.715 -0.1339  0.1217  0.5329
    4DNSX   H85 3852   8.637   5.117  30.677  1.4614  0.2771 -0.7608
    4DNSX   O59 3853   8.593   4.504  30.694  0.1066 -0.7221  0.1200
    4DNSX   C57 3854   8.587   4.374  30.757 -0.5700 -0.1310  0.4463
    4DNSX   H58 3855   8.544   4.382  30.861  2.9090  0.3529 -0.4334
    4DNSX   C53 3856   8.487   4.282  30.674  0.8934  0.2488  0.2342
    4DNSX   H54 3857   8.523   4.280  30.565 -3.0352  1.8421  0.9768
    4DNSX   O55 3858   8.353   4.340  30.673 -0.2418  0.3031 -0.7500
    4DNSX   H56 3859   8.357   4.434  30.634  1.0544 -1.3773  1.7251
    4DNSX   C49 3860   8.475   4.132  30.728  1.0452  0.2376 -0.4758
    4DNSX   H50 3861   8.414   4.142  30.823 -0.5928  0.4134 -2.2975
    4DNSX   O51 3862   8.418   4.047  30.625 -0.2179 -0.2076 -0.3284
    4DNSX   H52 3863   8.325   4.058  30.622  2.5053 -2.1914  0.1313
    4DNSX   C44 3864   8.616   4.074  30.762 -0.2959 -0.7430  0.7175
    4DNSX   H45 3865   8.671   4.040  30.664  0.6035  1.0754  1.1441
    4DNSX   O48 3866   8.703   4.167  30.832 -0.5408  0.2999  0.3565
    4DNSX   C46 3867   8.720   4.305  30.778  0.1811  1.2871  0.0542
    4DNSX   H47 3868   8.772   4.298  30.678  0.2127  0.1253  1.3717
    4DNSX   C60 3869   8.809   4.376  30.882 -0.1229  0.7355  0.0696
    4DNSX   H61 3870   8.802   4.480  30.856 -2.5937 -0.1901 -0.0815
    4DNSX   H62 3871   8.770   4.367  30.983  0.4191 -1.8113 -0.2907
    4DNSX   O63 3872   8.936   4.343  30.874 -0.8631  0.3265 -0.3087
    4DNSX   H64 3873   8.941   4.255  30.922  0.6822  0.4531  0.3834
    4DNSX   O80 3874   8.594   3.980  30.860  0.0780  0.3034  0.0781
    4DNSX   C78 3875   8.640   3.845  30.891 -0.6132 -0.5530 -0.6885
    4DNSX   H79 3876   8.599   3.812  30.990 -1.9918 -1.1374 -0.7971
    4DNSX   C74 3877   8.589   3.749  30.784 -0.4493 -0.1823 -0.3621
    4DNSX   H75 3878   8.638   3.778  30.689 -1.1573  0.3580 -1.2418
    4DNSX   O76 3879   8.448   3.772  30.750 -0.5896  0.2122  0.8178
    4DNSX   H77 3880   8.431   3.860  30.729 -1.1232  1.1193 -1.0673
    4DNSX   C70 3881   8.629   3.604  30.819  0.2411  0.4035 -0.2333
    4DNSX   H71 3882   8.586   3.588  30.919  0.0221  2.4955 -1.9235
    4DNSX   O72 3883   8.580   3.524  30.710 -0.3702  0.2485 -0.3244
    4DNSX   H73 3884   8.612   3.432  30.716  2.1161  1.4714  1.0906
    4DNSX   C65 3885   8.785   3.601  30.838  0.3769 -0.1530 -0.0238
    4DNSX   H66 3886   8.834   3.604  30.731 -1.2174 -1.0051 -0.8425
    4DNSX   O69 3887   8.845   3.703  30.923  0.1789 -0.4077 -0.3454
    4DNSX   C67 3888   8.798   3.842  30.895  0.4667 -0.2406  1.0212
    4DNSX   H68 3889   8.843   3.870  30.791 -0.6956 -2.2920 -0.1645
    4DNSX   C81 3890   8.862   3.928  31.010 -0.0696  0.4668  0.5168
    4DNSX   H82 3891   8.785   3.958  31.086 -0.9158  3.1973  0.0296
    4DNSX   H83 3892   8.945   3.866  31.053  2.4568 -0.7218 -0.0845
    4DNSX   O84 3893   8.911   4.055  30.966 -0.0337  0.3277 -0.0608
    4DNSX   H85 3894   8.835   4.114  30.951 -2.0349 -1.1146  1.9863
    4DNSX   O59 3895   8.828   3.491  30.908 -0.1487  0.0565 -0.7411
    4DNSX   C57 3896   8.881   3.359  30.928  0.5629 -0.7424  0.1832
    4DNSX   H58 3897   8.805   3.292  30.979 -0.3482  4.4361 -2.8918
    4DNSX   C53 3898   8.929   3.292  30.795  0.6263  0.3117  1.3163
    4DNSX   H54 3899   9.015   3.357  30.764 -1.4083  0.1318 -2.7167
    4DNSX   O55 3900   8.822   3.283  30.696 -0.0363 -0.2795  0.2251
    4DNSX   H56 3901   8.750   3.236  30.734 -1.0999  0.6235 -0.5833
    4DNSX   C49 3902   8.996   3.156  30.827  0.3259  0.6904 -0.0400
    4DNSX   H50 3903   8.928   3.097  30.897 -1.5294 -1.5515 -0.6531
    4DNSX   O51 3904   9.035   3.083  30.711  0.0454  0.2206  0.0818
    4DNSX   H52 3905   9.040   3.146  30.627  1.4930 -1.4634 -1.1345
    4DNSX   C44 3906   9.117   3.179  30.913  0.3722  0.3251 -0.0455
    4DNSX   H45 3907   9.189   3.250  30.860  1.7689  3.3573  1.0558
    4DNSX   O48 3908   9.080   3.244  31.035 -0.6239 -0.1565 -0.0677
    4DNSX   C46 3909   9.007   3.377  31.017  0.7305 -0.6512 -0.0321
    4DNSX   H47 3910   9.065   3.444  30.947  0.6060  0.5003  0.2039
    4DNSX   C60 3911   8.992   3.464  31.146  0.1621  0.1811 -0.6559
    4DNSX   H61 3912   8.886   3.454  31.194 -0.2741 -0.4682  1.9551
    4DNSX   H62 3913   9.062   3.435  31.231  2.2152 -0.3525 -1.2463
    4DNSX   O63 3914   8.999   3.600  31.116  0.0618 -0.4356 -0.0543
    4DNSX   H64 3915   8.929   3.632  31.050  0.0510  1.2435  2.6829
    4DNSX   O80 3916   9.177   3.054  30.962  0.2059 -0.3347 -0.1282
    4DNSX   C78 3917   9.296   3.012  31.022  0.1974  0.7386  1.0558
    4DNSX   H79 3918   9.383   3.069  30.979 -1.3052  1.2642  1.3265
    4DNSX   C74 3919   9.292   3.020  31.177  0.5618 -0.1632  0.4398
    4DNSX   H75 3920   9.202   2.969  31.220  0.7438  1.7824 -3.0654
    4DNSX   O76 3921   9.277   3.160  31.218 -0.4900 -0.0820 -0.2156
    4DNSX   H77 3922   9.194   3.197  31.179  3.3122  2.2897  0.7711
    4DNSX   C70 3923   9.415   2.947  31.232 -0.7725 -0.5881  0.3156
    4DNSX   H71 3924   9.505   2.994  31.186 -1.6000 -1.8460  0.1559
    4DNSX   O72 3925   9.434   2.954  31.369  0.8348 -0.3620 -0.4143
    4DNSX   H73 3926   9.487   2.879  31.395  2.3374  0.7639  0.4119
    4DNSX   C65 3927   9.425   2.799  31.173  0.3449  0.4834  0.0805
    4DNSX   H66 3928   9.338   2.731  31.204  0.2803  0.7701  0.3315
    4DNSX   O69 3929   9.428   2.804  31.029  0.2209 -0.1377 -0.5393
    4DNSX   C67 3930   9.316   2.868  30.971  0.1628  0.2333 -0.5906
    4DNSX   H68 3931   9.228   2.817  31.004  0.6579 -1.2242 -1.5637
    4DNSX   C81 3932   9.337   2.865  30.819 -0.3457 -0.2539  0.2031
    4DNSX   H82 3933   9.369   2.972  30.782  2.2559  0.1013 -0.4177
    4DNSX   H83 3934   9.406   2.785  30.795 -2.6859  0.6113  2.6367
    4DNSX   O84 3935   9.215   2.837  30.754 -0.7131 -0.0710 -0.1154
    4DNSX   H85 3936   9.199   2.899  30.675 -1.1701  0.6972 -1.0983
    4DNSX   O59 3937   9.553   2.743  31.194  0.3676 -0.1364 -0.4521
    4DNSX   C57 3938   9.618   2.638  31.268 -0.7101 -0.0339 -0.2345
    4DNSX   H58 3939   9.716   2.672  31.311 -0.0379  0.2111  1.2058
    4DNSX   C53 3940   9.536   2.607  31.395  0.9784 -0.3383 -0.9006
    4DNSX   H54 3941   9.435   2.585  31.366 -0.7205 -1.7049 -0.5276
    4DNSX   O55 3942   9.537   2.734  31.482  0.2466  0.9984  0.0713
    4DNSX   H56 3943   9.507   2.701  31.563 -0.1300  1.4568 -0.4837
    4DNSX   C49 3944   9.595   2.493  31.474 -0.1278 -0.0690 -0.4967
    4DNSX   H50 3945   9.681   2.532  31.534 -0.3131 -0.4370 -3.2377
    4DNSX   O51 3946   9.487   2.440  31.554 -0.8069 -0.6042 -0.0294
    4DNSX   H52 3947   9.479   2.349  31.557 -0.7911  2.5045 -0.8381
    4DNSX   C44 3948   9.639   2.374  31.384  0.5461 -0.3303  0.1558
    4DNSX   H45 3949   9.543   2.314  31.365  2.2749  2.2902  2.6446
    4DNSX   O48 3950   9.711   2.423  31.269  0.3312  0.0531  0.8034
    4DNSX   C46 3951   9.644   2.514  31.183  0.1311  0.0916 -0.4042
    4DNSX   H47 3952   9.547   2.478  31.152  0.2936 -0.0981 -0.0692
    4DNSX   C60 3953   9.724   2.538  31.055  0.1296 -0.3672  0.7421
    4DNSX   H61 3954   9.710   2.635  31.009  3.3009  1.8597 -0.0430
    4DNSX   H62 3955   9.834   2.539  31.075  0.1536 -1.8762  1.2896
    4DNSX   O63 3956   9.691   2.442  30.957  0.0934 -0.1122 -0.4450
    4DNSX   H64 3957   9.745   2.361  30.994 -0.6852  1.1650  2.7294
    4DNSX   O80 3958   9.746   2.307  31.450 -0.0775  0.2352 -0.0181
    4DNSX   H60 3959   1.708   3.687  11.327 -0.7103  0.0651 -0.3740
    4DNSX   H81 3960   9.713   2.266  31.534  2.4152 -0.4834 -2.8227
    5DNSX   O59 3961  17.074   2.732   7.163 -0.3182  0.4241  0.4060
    5DNSX   C57 3962  17.069   2.741   7.311 -0.1713 -0.0794  0.3400
    5DNSX   H58 3963  17.142   2.674   7.358 -1.6044 -3.9561 -0.9976
    5DNSX   C53 3964  17.111   2.880   7.378  0.3899 -0.1659  0.1134
    5DNSX   H54 3965  17.054   2.963   7.335  1.9189  1.4571 -0.9223
    5DNSX   O55 3966  17.247   2.898   7.337 -0.2774  0.2578 -0.6890
    5DNSX   H56 3967  17.262   2.895   7.243  1.1957 -1.4226 -1.0805
    5DNSX   C49 3968  17.090   2.871   7.527 -0.3804  0.0141  0.0222
    5DNSX   H50 3969  17.171   2.805   7.567 -1.1254  1.2679  0.0794
    5DNSX   O51 3970  17.104   3.010   7.578 -0.5940 -0.3142 -0.2310
    5DNSX   H52 3971  17.153   3.061   7.515 -0.9396  1.6348  2.3287
    5DNSX   C44 3972  16.945   2.825   7.555  0.8344 -0.4381  0.3208
    5DNSX   H45 3973  16.880   2.908   7.525  2.4014 -2.8860  2.3562
    5DNSX   O48 3974  16.911   2.702   7.492 -0.0974 -0.2759  0.1534
    5DNSX   C46 3975  16.925   2.697   7.347  0.0586 -0.2648 -0.9177
    5DNSX   H47 3976  16.852   2.760   7.296  0.7651  0.2831 -0.1125
    5DNSX   C60 3977  16.907   2.546   7.316 -0.9270 -0.0300 -0.3066
    5DNSX   H61 3978  16.997   2.486   7.330  2.4976  0.1200 -0.3959
    5DNSX   H62 3979  16.824   2.510   7.382 -1.7132 -2.1637 -2.4181
    5DNSX   O63 3980  16.884   2.522   7.180 -0.2196 -0.3606 -0.0596
    5DNSX   H64 3981  16.936   2.587   7.132  1.3703  0.7499 -2.3332
    5DNSX   O80 3982  16.933   2.787   7.685  1.0235  0.1265 -0.4551
    5DNSX   C78 3983  16.874   2.762   7.809 -0.1427  0.5219 -0.3693
    5DNSX   H79 3984  16.761   2.760   7.807  2.8671 -3.9003  3.3772
    5DNSX   C74 3985  16.919   2.619   7.856 -0.2860  0.2377  0.1912
    5DNSX   H75 3986  17.028   2.598   7.848  1.3570  3.3633  0.3851
    5DNSX   O76 3987  16.854   2.516   7.772  0.6988 -0.4511  0.8374
    5DNSX   H77 3988  16.752   2.531   7.761 -0.2885  0.7494  0.6631
    5DNSX   C70 3989  16.886   2.584   7.993  0.2913  0.3612 -0.2498
    5DNSX   H71 3990  16.778   2.573   8.011  1.3216 -0.9889 -0.4077
    5DNSX   O72 3991  16.953   2.454   8.035 -0.1874 -0.1683  0.4136
    5DNSX   H73 3992  16.911   2.387   7.982  0.0441 -1.1926  1.4490
    5DNSX   C65 3993  16.940   2.700   8.089  0.1890  0.0328  0.3938
    5DNSX   H66 3994  17.051   2.715   8.072 -0.8124  1.3647 -2.3119
    5DNSX   O69 3995  16.882   2.820   8.051  0.5944 -0.5340  0.1007
    5DNSX   C67 3996  16.923   2.863   7.913 -0.2433 -0.1965  0.3943
    5DNSX   H68 3997  17.037   2.867   7.906 -1.0500 -0.3748  0.6058
    5DNSX   C81 3998  16.871   2.997   7.877  0.3615  0.1201  0.0482
    5DNSX   H82 3999  16.921   3.034   7.781  1.5188 -0.5643 -1.7596
    5DNSX   H83 4000  16.764   2.985   7.847 -0.6222  0.2146 -1.6678
    5DNSX   O84 4001  16.881   3.093   7.984 -0.2776  0.9980  0.0826
    5DNSX   H85 4002  16.920   3.049   8.069  0.8687  1.8220 -1.5840
    5DNSX   O59 4003  16.892   2.684   8.220 -1.0741 -0.1834 -0.2475
    5DNSX   C57 4004  16.927   2.737   8.342  0.7955  0.0821  0.2519
    5DNSX   H58 4005  17.024   2.792   8.335  0.8914  1.1267 -0.3439
    5DNSX   C53 4006  16.821   2.852   8.371 -0.1416 -0.9713 -0.2593
    5DNSX   H54 4007  16.712   2.815   8.368 -0.9651 -0.1701  2.1188
    5DNSX   O55 4008  16.823   2.956   8.272 -0.5604 -0.1671 -0.0458
    5DNSX   H56 4009  16.812   2.901   8.182  0.4213 -2.5339 -0.9401
    5DNSX   C49 4010  16.839   2.909   8.509  0.1790  0.3053 -0.6900
    5DNSX   H50 4011  16.936   2.967   8.505  1.0621  0.5755  0.5734
    5DNSX   O51 4012  16.750   3.014   8.553 -0.4436 -0.0360  0.4898
    5DNSX   H52 4013  16.755   3.094   8.505 -1.6427 -0.2843  2.9864
    5DNSX   C44 4014  16.846   2.795   8.621 -0.4151  0.2204 -0.1996
    5DNSX   H45 4015  16.749   2.739   8.639 -2.0166  1.0277  1.0690
    5DNSX   O48 4016  16.941   2.696   8.579 -0.3900 -0.2794  0.0502
    5DNSX   C46 4017  16.912   2.631   8.454 -0.2834 -0.1044  0.8184
    5DNSX   H47 4018  16.812   2.590   8.460  2.8191  1.1727 -0.9636
    5DNSX   C60 4019  17.010   2.511   8.439 -0.8993  0.1452 -0.7840
    5DNSX   H61 4020  17.116   2.545   8.445 -1.1292  2.7690 -0.6298
    5DNSX   H62 4021  16.982   2.449   8.532 -0.8492  1.3577  0.8299
    5DNSX   O63 4022  16.993   2.436   8.327  0.2240  0.0112 -0.3022
    5DNSX   H64 4023  17.044   2.359   8.318  0.4420  2.2237  0.4123
    5DNSX   O80 4024  16.911   2.842   8.734 -0.4168 -0.0601 -0.4349
    5DNSX   C78 4025  16.895   2.953   8.826 -0.7708  1.0677 -0.2042
    5DNSX   H79 4026  16.806   3.015   8.800 -1.8592 -1.8145  2.2782
    5DNSX   C74 4027  16.865   2.885   8.963 -0.6065 -0.2204 -0.0163
    5DNSX   H75 4028  16.950   2.821   8.993 -0.5186  1.0340  2.4321
    5DNSX   O76 4029  16.738   2.811   8.952  0.1888  0.4498 -0.0465
    5DNSX   H77 4030  16.715   2.773   9.038 -0.3340 -0.7211  1.3043
    5DNSX   C70 4031  16.855   2.999   9.073  0.5304  0.1642  0.5102
    5DNSX   H71 4032  16.771   3.067   9.042  1.7818 -1.4159  0.1042
    5DNSX   O72 4033  16.834   2.937   9.192  0.2982 -0.0191  0.2693
    5DNSX   H73 4034  16.909   2.876   9.203  0.8013  2.9045  1.5467
    5DNSX   C65 4035  16.983   3.095   9.068 -0.1208  0.6210  0.3490
    5DNSX   H66 4036  17.073   3.030   9.099 -2.7622 -0.5662 -1.1108
    5DNSX   O69 4037  17.011   3.144   8.937 -0.3622  0.2398 -0.3825
    5DNSX   C67 4038  17.030   3.031   8.843 -0.6157  0.1132 -0.1846
    5DNSX   H68 4039  17.112   2.956   8.877 -1.3392  1.5140  0.0719
    5DNSX   C81 4040  17.081   3.065   8.702 -0.0646 -0.8367 -0.2959
    5DNSX   H82 4041  17.095   2.968   8.644 -1.1825  2.4637  2.2207
    5DNSX   H83 4042  17.009   3.124   8.634 -0.1837  1.9816 -2.6616
    5DNSX   O84 4043  17.199   3.143   8.701  1.0880  0.2388  0.3302
    5DNSX   H85 4044  17.232   3.150   8.608 -1.2507  1.2696 -0.5414
    5DNSX   O59 4045  16.945   3.212   9.145  0.8407 -0.3344 -0.4272
    5DNSX   C57 4046  16.980   3.340   9.197  0.3752  0.5659 -0.1827
    5DNSX   H58 4047  17.084   3.345   9.222 -2.2444 -3.8175 -1.9843
    5DNSX   C53 4048  16.959   3.439   9.076 -0.1208 -0.0079 -0.5218
    5DNSX   H54 4049  16.849   3.417   9.049  1.4137 -1.4003  0.1072
    5DNSX   O55 4050  17.055   3.406   8.969  0.3111 -0.1940 -0.0860
    5DNSX   H56 4051  17.029   3.307   8.954  3.0700  0.6284  2.7368
    5DNSX   C49 4052  16.987   3.587   9.126 -0.2243  0.6841  0.5421
    5DNSX   H50 4053  17.096   3.599   9.145  1.6336 -1.7100  0.2123
    5DNSX   O51 4054  16.940   3.680   9.021 -0.1501 -0.5344 -0.3084
    5DNSX   H52 4055  16.965   3.641   8.930  0.4033  2.3900  0.5339
    5DNSX   C44 4056  16.898   3.607   9.245  0.5642 -0.3400  0.0884
    5DNSX   H45 4057  16.781   3.619   9.221 -3.9714  1.5037  1.4780
    5DNSX   O48 4058  16.921   3.509   9.349  0.0888 -0.2892 -0.2164
    5DNSX   C46 4059  16.888   3.374   9.316 -0.2066 -0.7171 -0.2480
    5DNSX   H47 4060  16.781   3.365   9.287  0.3012  0.4489  0.2849
    5DNSX   C60 4061  16.911   3.299   9.445 -0.2070 -0.6825 -0.7770
    5DNSX   H61 4062  16.900   3.185   9.437  0.3084 -0.2574  0.4019
    5DNSX   H62 4063  17.016   3.310   9.482 -0.4805  0.1221  1.6680
    5DNSX   O63 4064  16.825   3.343   9.549 -0.2591  0.4072  0.5503
    5DNSX   H64 4065  16.739   3.310   9.540  1.9324 -1.7038 -1.4744
    5DNSX   O80 4066  16.950   3.726   9.305 -0.6663  0.0129 -0.0057
    5DNSX   C78 4067  16.889   3.808   9.406 -0.2040  0.1739  0.0330
    5DNSX   H79 4068  16.799   3.763   9.444  0.0325  0.7277 -4.5125
    5DNSX   C74 4069  16.988   3.821   9.524 -0.4445  0.2912  0.2945
    5DNSX   H75 4070  17.077   3.874   9.474 -1.0800  0.6107  1.2788
    5DNSX   O76 4071  17.013   3.691   9.584  0.0128 -0.0227 -0.3801
    5DNSX   H77 4072  17.041   3.634   9.516 -0.4159  1.5249  1.2578
    5DNSX   C70 4073  16.942   3.910   9.632  0.0915  0.0935 -0.4996
    5DNSX   H71 4074  16.869   3.863   9.699  1.7065  0.6173 -1.3140
    5DNSX   O72 4075  17.062   3.949   9.701  0.1207  0.4536  0.0652
    5DNSX   H73 4076  17.128   3.868   9.703 -0.3855 -0.2648  2.7237
    5DNSX   C65 4077  16.870   4.039   9.574 -0.6055 -0.1035 -0.1085
    5DNSX   H66 4078  16.959   4.116   9.551  1.0697 -1.7345 -1.6504
    5DNSX   O69 4079  16.788   4.022   9.460  0.1555  0.3712 -0.3415
    5DNSX   C67 4080  16.847   3.946   9.352  0.0629 -0.2990 -0.2112
    5DNSX   H68 4081  16.939   4.001   9.328 -0.4634 -1.3846  2.6154
    5DNSX   C81 4082  16.755   3.940   9.226 -0.2195 -0.2123 -0.0884
    5DNSX   H82 4083  16.680   3.848   9.229 -3.1114 -2.0275 -0.5464
    5DNSX   H83 4084  16.686   4.029   9.207 -1.2319  5.1911 -0.6799
    5DNSX   O84 4085  16.831   3.929   9.108  0.2932 -0.2621  0.4493
    5DNSX   H85 4086  16.895   3.849   9.110  0.7455 -0.7741  3.1936
    5DNSX   O59 4087  16.774   4.089   9.669  0.4651 -0.1676  0.2524
    5DNSX   C57 4088  16.725   4.175   9.774  0.6392 -0.7006  0.0305
    5DNSX   H58 4089  16.803   4.241   9.812  0.1324 -0.1448  3.2358
    5DNSX   C53 4090  16.595   4.260   9.732  0.0906  0.0761 -0.0585
    5DNSX   H54 4091  16.513   4.194   9.690 -1.6507  1.2381  1.4928
    5DNSX   O55 4092  16.634   4.345   9.630 -0.1808 -0.3563  0.2557
    5DNSX   H56 4093  16.669   4.306   9.540  1.0856  1.8800 -0.5520
    5DNSX   C49 4094  16.547   4.335   9.859  0.3739  0.1176  0.1351
    5DNSX   H50 4095  16.626   4.399   9.903  1.4043  1.4847  1.1124
    5DNSX   O51 4096  16.424   4.409   9.834  0.6466 -1.0004  0.0780
    5DNSX   H52 4097  16.375   4.395   9.749 -0.3171  1.5171 -0.8196
    5DNSX   C44 4098  16.515   4.236   9.971  0.3786  0.1715  0.6216
    5DNSX   H45 4099  16.427   4.172   9.927  0.7160 -1.5351  1.2505
    5DNSX   O48 4100  16.627   4.160  10.005  0.4286 -0.1091  0.1628
    5DNSX   C46 4101  16.694   4.085   9.896 -0.1983 -0.3605  0.2564
    5DNSX   H47 4102  16.632   3.999   9.860  0.5948 -2.1114  1.1900
    5DNSX   C60 4103  16.818   4.008   9.939  0.3888 -0.4871 -0.5019
    5DNSX   H61 4104  16.904   4.022   9.865  1.3005  1.1652 -0.9107
    5DNSX   H62 4105  16.846   4.053  10.039  2.1047  0.2037 -1.1055
    5DNSX   O63 4106  16.793   3.864   9.948  0.0298  0.0450  0.0800
    5DNSX   H64 4107  16.862   3.821  10.002 -2.0811 -1.9435 -1.4610
    5DNSX   O80 4108  16.483   4.283  10.100 -0.6855 -0.2197  0.4490
    5DNSX   C78 4109  16.501   4.375  10.204 -0.8331 -0.7010 -0.0389
    5DNSX   H79 4110  16.602   4.427  10.195  0.7775 -0.6485 -1.3603
    5DNSX   C74 4111  16.380   4.471  10.203  0.5210  0.4429  0.6522
    5DNSX   H75 4112  16.291   4.416  10.203  0.6374 -2.3111  0.5218
    5DNSX   O76 4113  16.392   4.559  10.088  1.0223 -0.0964 -0.3842
    5DNSX   H77 4114  16.384   4.503  10.010 -1.8619  0.6221  0.8703
    5DNSX   C70 4115  16.378   4.550  10.334  0.1476 -0.5537  0.2012
    5DNSX   H71 4116  16.474   4.608  10.339  0.7498 -1.9152 -1.0386
    5DNSX   O72 4117  16.276   4.645  10.341  0.2471 -0.3963  0.2013
    5DNSX   H73 4118  16.262   4.687  10.251  0.3899 -1.0636  0.6894
    5DNSX   C65 4119  16.376   4.462  10.459 -0.1646 -0.7720 -0.4276
    5DNSX   H66 4120  16.282   4.403  10.463 -0.5899 -0.8507 -1.3128
    5DNSX   O69 4121  16.485   4.371  10.455  0.3257  0.1719  0.3347
    5DNSX   C67 4122  16.493   4.291  10.331 -0.7333  0.1966  0.4625
    5DNSX   H68 4123  16.405   4.222  10.325  0.5541 -2.6106 -0.9100
    5DNSX   C81 4124  16.617   4.204  10.335 -1.4204 -0.2761  0.0946
    5DNSX   H82 4125  16.639   4.138  10.246 -1.4797  0.4062  0.1318
    5DNSX   H83 4126  16.712   4.263  10.344 -2.2779  0.8852  0.4832
    5DNSX   O84 4127  16.625   4.116  10.446  0.6131 -0.1842  0.1030
    5DNSX   H85 4128  16.573   4.031  10.434  1.3100 -1.9274  2.3318
    5DNSX   O59 4129  16.410   4.532  10.573 -0.3886 -0.3914  0.0180
    5DNSX   C57 4130  16.363   4.491  10.702  0.0881 -0.3207  0.0152
    5DNSX   H58 4131  16.259   4.457  10.699  4.2536 -0.6892  2.2275
    5DNSX   C53 4132  16.435   4.359  10.760  0.4066 -0.2399 -0.2281
    5DNSX   H54 4133  16.539   4.373  10.747 -2.0335 -0.7856  2.3389
    5DNSX   O55 4134  16.399   4.234  10.700 -0.0335 -0.0463  0.5320
    5DNSX   H56 4135  16.417   4.232  10.603  0.6496 -1.9403  0.4218
    5DNSX   C49 4136  16.395   4.350  10.916 -0.6782 -0.3885  0.5278
    5DNSX   H50 4137  16.292   4.315  10.914 -3.3211  2.1733  0.5994
    5DNSX   O51 4138  16.471   4.253  10.974 -0.2749  0.1917 -0.1013
    5DNSX   H52 4139  16.424   4.215  11.058 -1.1042  2.9432  1.9256
    5DNSX   C44 4140  16.410   4.477  10.992 -0.8465  0.0955 -0.7984
    5DNSX   H45 4141  16.514   4.503  11.004 -1.6452 -2.5720  2.8913
    5DNSX   O48 4142  16.337   4.583  10.930  0.3324 -0.2933 -0.7974
    5DNSX   C46 4143  16.380   4.617  10.796  0.2232  1.3194 -0.4697
    5DNSX   H47 4144  16.489   4.632  10.798 -1.0454 -2.4882 -1.6258
    5DNSX   C60 4145  16.290   4.728  10.750  0.1582 -0.2096 -0.4677
    5DNSX   H61 4146  16.276   4.719  10.637  0.5016  0.9376 -1.8696
    5DNSX   H62 4147  16.186   4.722  10.787 -0.4303 -3.2149  1.6266
    5DNSX   O63 4148  16.359   4.854  10.751 -0.7609 -0.1553 -0.4749
    5DNSX   H64 4149  16.396   4.893  10.663 -0.3434  1.4848  0.5596
    5DNSX   O80 4150  16.340   4.469  11.111 -0.2669  0.5278  0.2722
    5DNSX   C78 4151  16.361   4.523  11.240 -0.2978  0.0405  0.0438
    5DNSX   H79 4152  16.434   4.608  11.235 -0.6768  1.0622 -2.5401
    5DNSX   C74 4153  16.226   4.578  11.287 -0.2327 -0.0280  0.1590
    5DNSX   H75 4154  16.140   4.496  11.286  0.1685  3.0854  0.8087
    5DNSX   O76 4155  16.198   4.690  11.201  0.4919 -0.2282  0.0130
    5DNSX   H77 4156  16.213   4.666  11.107  1.5723 -0.8104  0.5840
    5DNSX   C70 4157  16.241   4.633  11.435 -0.3232  1.0612  0.2774
    5DNSX   H71 4158  16.305   4.726  11.431 -0.8821  0.6089 -0.6545
    5DNSX   O72 4159  16.107   4.671  11.485 -0.2098  0.2764 -0.3687
    5DNSX   H73 4160  16.086   4.755  11.443 -0.1867 -1.0196  1.1488
    5DNSX   C65 4161  16.298   4.516  11.522  0.5803  0.5110 -0.2755
    5DNSX   H66 4162  16.224   4.432  11.533 -0.2598 -3.0000 -1.1309
    5DNSX   O69 4163  16.420   4.464  11.464  0.2637 -0.0223  0.4384
    5DNSX   C67 4164  16.420   4.411  11.329  0.2675 -0.5520  0.1067
    5DNSX   H68 4165  16.350   4.313  11.325  1.9362 -1.8979 -0.6491
    5DNSX   C81 4166  16.559   4.368  11.288 -0.6875 -0.3825  0.2026
    5DNSX   H82 4167  16.594   4.437  11.205  3.5234  0.0156  0.5797
    5DNSX   H83 4168  16.630   4.391  11.374 -0.3765  1.3546 -2.0686
    5DNSX   O84 4169  16.566   4.232  11.267  0.7780  0.6887  0.2589
    5DNSX   H85 4170  16.648   4.199  11.244  0.7934 -0.4409 -0.4866
    5DNSX   O59 4171  16.351   4.558  11.647  0.0014  0.3158  0.3004
    5DNSX   C57 4172  16.289   4.525  11.773  0.0922  0.3839  0.2720
    5DNSX   H58 4173  16.187   4.486  11.760  1.7345 -2.5869 -1.0535
    5DNSX   C53 4174  16.374   4.410  11.840  0.3545 -0.5936 -0.0641
    5DNSX   H54 4175  16.475   4.453  11.849  2.1390 -0.2658  1.7981
    5DNSX   O55 4176  16.357   4.295  11.763 -0.4197 -1.0553 -0.4927
    5DNSX   H56 4177  16.389   4.310  11.686 -1.5425 -0.4781  1.0451
    5DNSX   C49 4178  16.326   4.381  11.983  0.0109 -0.3116  0.4159
    5DNSX   H50 4179  16.225   4.331  11.976 -1.4012  0.4635  1.2268
    5DNSX   O51 4180  16.423   4.293  12.031  0.7449  0.3716  0.1107
    5DNSX   H52 4181  16.431   4.225  11.964  1.1567 -3.8400 -1.4899
    5DNSX   C44 4182  16.317   4.509  12.065 -0.0125 -0.3026 -0.3834
    5DNSX   H45 4183  16.421   4.548  12.079  0.6947 -0.3685  2.3834
    5DNSX   O48 4184  16.231   4.614  12.000 -0.1629  0.1189  0.5593
    5DNSX   C46 4185  16.289   4.650  11.864  0.2150 -0.5731  0.1952
    5DNSX   H47 4186  16.400   4.683  11.872 -0.2272  0.9110  1.0231
    5DNSX   C60 4187  16.211   4.763  11.797  0.1090  0.6629  1.2662
    5DNSX   H61 4188  16.118   4.726  11.732 -1.8207  1.3732 -0.5670
    5DNSX   H62 4189  16.166   4.825  11.877  0.8743 -0.9936 -3.1797
    5DNSX   O63 4190  16.286   4.849  11.706 -0.4435  0.0278 -0.6181
    5DNSX   H64 4191  16.345   4.804  11.653 -0.3573  1.7690 -2.2767
    5DNSX   O80 4192  16.244   4.487  12.184  0.3276 -0.5644 -0.5636
    5DNSX   C78 4193  16.270   4.546  12.315  0.3965  0.5051  1.3564
    5DNSX   H79 4194  16.334   4.634  12.309 -1.0635 -1.5669  0.1493
    5DNSX   C74 4195  16.131   4.605  12.367  0.4054  0.3379  0.2726
    5DNSX   H75 4196  16.050   4.523  12.356  0.2150  2.2014  0.8091
    5DNSX   O76 4197  16.105   4.719  12.285 -0.8563 -0.2908 -0.2981
    5DNSX   H77 4198  16.093   4.695  12.190  0.8882  0.5904  0.8802
    5DNSX   C70 4199  16.146   4.646  12.513  0.3937 -0.5868  0.1745
    5DNSX   H71 4200  16.218   4.729  12.518 -0.1917 -0.4598  0.8800
    5DNSX   O72 4201  16.020   4.692  12.568  0.0419 -0.2648 -0.2503
    5DNSX   H73 4202  16.011   4.777  12.524 -1.2060  1.1202  0.3242
    5DNSX   C65 4203  16.213   4.538  12.599  0.8840  0.2773 -0.7066
    5DNSX   H66 4204  16.141   4.447  12.635 -0.1235 -0.6169  2.1532
    5DNSX   O69 4205  16.332   4.487  12.538 -0.0479  0.6791 -0.4931
    5DNSX   C67 4206  16.311   4.427  12.410 -0.7492 -0.3272  0.5699
    5DNSX   H68 4207  16.231   4.339  12.422  0.7569  0.9041 -0.5723
    5DNSX   C81 4208  16.447   4.360  12.373  0.8374  0.5369  0.3361
    5DNSX   H82 4209  16.447   4.331  12.260  2.0711  1.5583  1.5241
    5DNSX   H83 4210  16.532   4.432  12.389  1.3803 -0.7125  0.2317
    5DNSX   O84 4211  16.476   4.246  12.455 -0.0160  0.0779 -0.5522
    5DNSX   H85 4212  16.399   4.184  12.471 -0.8048 -1.3473 -0.1291
    5DNSX   O59 4213  16.269   4.599  12.708  0.3245  0.0012 -0.0141
    5DNSX   C57 4214  16.248   4.552  12.839 -0.3541  0.4070  0.4141
    5DNSX   H58 4215  16.157   4.489  12.847 -0.9018  1.3231  0.0236
    5DNSX   C53 4216  16.364   4.481  12.895 -0.2180 -0.1517 -0.3607
    5DNSX   H54 4217  16.466   4.540  12.883  1.4091  2.1477 -0.3266
    5DNSX   O55 4218  16.381   4.361  12.826  0.4637  0.2339  0.4938
    5DNSX   H56 4219  16.392   4.374  12.734 -0.1652 -2.1273 -1.7752
    5DNSX   C49 4220  16.346   4.438  13.041 -0.4557 -0.5987 -0.5922
    5DNSX   H50 4221  16.252   4.376  13.041 -2.2875  0.9644 -0.6109
    5DNSX   O51 4222  16.474   4.385  13.083  0.4838 -0.3885 -0.3445
    5DNSX   H52 4223  16.512   4.339  13.013 -1.6161  2.0017 -3.4716
    5DNSX   C44 4224  16.314   4.568  13.117  0.0451  0.4577 -0.4549
    5DNSX   H45 4225  16.393   4.647  13.110  1.9492  0.2102 -2.1780
    5DNSX   O48 4226  16.202   4.640  13.061  0.2270 -0.2500  0.1249
    5DNSX   C46 4227  16.221   4.685  12.924 -0.1529 -0.4106 -0.0859
    5DNSX   H47 4228  16.308   4.753  12.932 -2.9574 -2.4980  0.4316
    5DNSX   C60 4229  16.110   4.778  12.881  0.2572  0.6270  0.7213
    5DNSX   H61 4230  16.038   4.721  12.814  0.5990 -0.4045  0.0058
    5DNSX   H62 4231  16.056   4.825  12.967  0.2824 -1.9462  0.6676
    5DNSX   O63 4232  16.171   4.875  12.800 -0.4026 -1.0318 -0.2848
    5DNSX   H64 4233  16.116   4.953  12.801 -0.9588 -1.0984  2.0811
    5DNSX   O80 4234  16.262   4.550  13.251  0.1206 -0.4851  0.3382
    5DNSX   C78 4235  16.261   4.506  13.388  0.5450  0.4056 -0.3509
    5DNSX   H79 4236  16.191   4.422  13.405  2.3145 -2.3446  1.3159
    5DNSX   C74 4237  16.406   4.463  13.431 -0.6097 -0.9748  0.1032
    5DNSX   H75 4238  16.464   4.551  13.396  1.0005  1.4278  3.2763
    5DNSX   O76 4239  16.452   4.355  13.352 -0.6597 -0.3081  0.0181
    5DNSX   H77 4240  16.447   4.378  13.262  0.9152 -0.0746  1.2574
    5DNSX   C70 4241  16.432   4.437  13.580  0.8506 -0.7676 -0.3636
    5DNSX   H71 4242  16.386   4.337  13.597  0.7564  0.0043 -0.1669
    5DNSX   O72 4243  16.575   4.423  13.609 -0.3633 -0.1744 -0.2092
    5DNSX   H73 4244  16.589   4.327  13.603  0.8558  0.5514  0.1254
    5DNSX   C65 4245  16.360   4.550  13.664  0.2969  0.1100 -0.1125
    5DNSX   H66 4246  16.426   4.644  13.680 -1.1829  2.6082  1.3808
    5DNSX   O69 4247  16.224   4.574  13.618 -0.0999 -0.8315  0.2283
    5DNSX   C67 4248  16.213   4.623  13.483 -0.1890  1.1041 -0.2356
    5DNSX   H68 4249  16.277   4.713  13.458 -1.2115 -0.5011 -0.1880
    5DNSX   C81 4250  16.058   4.637  13.458 -0.4469  0.3137  0.3243
    5DNSX   H82 4251  16.040   4.688  13.355 -1.9936  1.1481  2.9248
    5DNSX   H83 4252  16.014   4.534  13.461  0.8750  1.1797  0.9268
    5DNSX   O84 4253  15.992   4.719  13.546 -0.4406 -0.6492 -0.5052
    5DNSX   H85 4254  15.910   4.669  13.572 -3.1087 -1.6603 -0.6837
    5DNSX   O59 4255  16.342   4.480  13.783 -0.2623  0.2851 -0.0420
    5DNSX   C57 4256  16.342   4.512  13.927  0.4439  0.2370  0.7572
    5DNSX   H58 4257  16.410   4.598  13.954  0.1484  1.7146  1.7332
    5DNSX   C53 4258  16.191   4.558  13.957  0.4769  0.6493 -0.3282
    5DNSX   H54 4259  16.104   4.482  13.933 -1.6766  0.7864 -1.7632
    5DNSX   O55 4260  16.152   4.674  13.881 -0.2279 -0.2275  0.2506
    5DNSX   H56 4261  16.150   4.650  13.785 -3.4725 -0.0106  1.0038
    5DNSX   C49 4262  16.176   4.586  14.108  0.1190 -0.0861 -0.3141
    5DNSX   H50 4263  16.236   4.673  14.139 -0.7493 -1.1624  2.5327
    5DNSX   O51 4264  16.035   4.607  14.150 -0.1166 -0.2334 -0.0593
    5DNSX   H52 4265  16.040   4.637  14.244  2.2467  2.0179  2.4827
    5DNSX   C44 4266  16.236   4.476  14.189  0.0887  0.0637  0.6942
    5DNSX   H45 4267  16.174   4.383  14.191 -0.4321  0.2929  2.2102
    5DNSX   O48 4268  16.372   4.438  14.155  0.2841  0.1706  0.2596
    5DNSX   C46 4269  16.389   4.397  14.017 -0.5780  0.5327  0.5332
    5DNSX   H47 4270  16.323   4.310  13.991 -1.5694  0.6685  2.6514
    5DNSX   C60 4271  16.537   4.357  13.995  0.4996  0.3942  0.8066
    5DNSX   H61 4272  16.605   4.451  13.978  1.9915  0.6031 -1.5320
    5DNSX   H62 4273  16.572   4.299  14.085  1.6035 -2.0134  1.4072
    5DNSX   O63 4274  16.561   4.270  13.891  0.7454 -0.9070 -0.4103
    5DNSX   H64 4275  16.514   4.312  13.809 -1.7924 -0.0453 -2.0617
    5DNSX   O80 4276  16.262   4.525  14.317  0.7694 -0.7078  0.4785
    5DNSX   C78 4277  16.269   4.468  14.451  0.5382 -0.4916  0.3127
    5DNSX   H79 4278  16.206   4.378  14.462  1.7037  1.8520  2.7038
    5DNSX   C74 4279  16.414   4.419  14.488 -1.2438 -0.5631 -0.2089
    5DNSX   H75 4280  16.469   4.521  14.472 -1.6079 -1.4044 -0.1848
    5DNSX   O76 4281  16.464   4.323  14.400  0.3822  0.6555 -0.0019
    5DNSX   H77 4282  16.461   4.363  14.309  0.8692  0.5599  1.6602
    5DNSX   C70 4283  16.416   4.382  14.641 -0.2310 -0.1672  0.6715
    5DNSX   H71 4284  16.358   4.288  14.665  1.4074  1.7265 -1.0154
    5DNSX   O72 4285  16.551   4.359  14.679  0.1764 -0.2886 -0.1879
    5DNSX   H73 4286  16.611   4.325  14.605 -0.7065 -2.1315 -2.5463
    5DNSX   C65 4287  16.363   4.495  14.731  0.2638  0.6492  0.2958
    5DNSX   H66 4288  16.431   4.581  14.728  0.0655  0.5306 -1.6708
    5DNSX   O69 4289  16.234   4.533  14.684  0.1612 -0.0087  0.1489
    5DNSX   C67 4290  16.212   4.574  14.546 -1.2995  0.3749 -0.0968
    5DNSX   H68 4291  16.284   4.654  14.534 -1.1736 -0.5477 -2.6214
    5DNSX   C81 4292  16.058   4.609  14.535 -0.2218  0.2714  0.5955
    5DNSX   H82 4293  15.997   4.517  14.517 -0.5581  0.3659  0.0447
    5DNSX   H83 4294  16.037   4.654  14.633  1.2475  1.7597 -1.3355
    5DNSX   O84 4295  16.022   4.710  14.448 -0.4504  0.7401  0.3616
    5DNSX   H85 4296  16.093   4.781  14.439 -1.5222 -2.6030  0.9119
    5DNSX   O59 4297  16.337   4.445  14.860  0.4359 -0.0378 -0.3930
    5DNSX   C57 4298  16.331   4.443  15.004 -0.1121 -0.0688 -0.6118
    5DNSX   H58 4299  16.303   4.337  15.046  0.1243 -3.0684  3.4689
    5DNSX   C53 4300  16.473   4.465  15.066  0.9850  0.3600  0.1435
    5DNSX   H54 4301  16.487   4.577  15.030 -0.1817 -1.5125  1.9350
    5DNSX   O55 4302  16.577   4.382  15.026  0.3468 -0.2676 -0.3876
    5DNSX   H56 4303  16.592   4.379  14.930  2.4268 -1.0256  0.3595
    5DNSX   C49 4304  16.470   4.467  15.219  0.0804  0.4661 -0.5060
    5DNSX   H50 4305  16.463   4.367  15.274 -2.4412 -1.8735 -0.3380
    5DNSX   O51 4306  16.598   4.533  15.250  0.1027  0.6117  0.0139
    5DNSX   H52 4307  16.653   4.508  15.173  1.2998  0.8168 -2.1079
    5DNSX   C44 4308  16.358   4.565  15.266 -0.1107  0.4073  0.6039
    5DNSX   H45 4309  16.386   4.674  15.249 -1.3372  1.5333  2.0848
    5DNSX   O48 4310  16.232   4.546  15.204  0.4183 -0.0497  0.9342
    5DNSX   C46 4311  16.226   4.544  15.059  0.4811  0.0641  0.0160
    5DNSX   H47 4312  16.250   4.653  15.020 -0.8284  2.8588  0.8936
    5DNSX   C60 4313  16.081   4.517  15.023 -0.4963 -0.6736 -1.0190
    5DNSX   H61 4314  16.081   4.417  14.962  2.0109 -1.1207  0.3656
    5DNSX   H62 4315  16.019   4.509  15.117  1.8933  0.1692  0.5550
    5DNSX   O63 4316  16.027   4.612  14.931 -0.0697 -0.2645  0.2214
    5DNSX   H64 4317  16.086   4.635  14.862 -1.8850  0.3615 -0.7530
    5DNSX   O80 4318  16.319   4.538  15.404  0.3023  0.3121 -0.3320
    5DNSX   C78 4319  16.321   4.608  15.529  0.6589 -0.9439  0.2475
    5DNSX   H79 4320  16.388   4.698  15.524 -1.3050 -0.6639 -2.8931
    5DNSX   C74 4321  16.174   4.651  15.571 -0.2846  0.0719 -0.0655
    5DNSX   H75 4322  16.091   4.570  15.561 -1.4520  0.0292  0.6677
    5DNSX   O76 4323  16.122   4.742  15.481  0.2082 -0.3259  0.4560
    5DNSX   H77 4324  16.126   4.699  15.385 -0.2265  1.9652 -1.3837
    5DNSX   C70 4325  16.174   4.709  15.709 -0.2173 -0.3467 -0.6591
    5DNSX   H71 4326  16.228   4.808  15.678  1.9299  3.3154  1.5666
    5DNSX   O72 4327  16.037   4.739  15.761 -0.1510 -0.3625  0.3446
    5DNSX   H73 4328  16.040   4.779  15.850  1.8296 -0.1297  1.4394
    5DNSX   C65 4329  16.252   4.623  15.819  0.9066  0.7001 -0.0549
    5DNSX   H66 4330  16.191   4.539  15.840 -2.5318  1.7310 -0.3352
    5DNSX   O69 4331  16.379   4.597  15.766 -0.5648  0.1004 -0.0495
    5DNSX   C67 4332  16.377   4.517  15.640  0.0965 -0.7819 -0.2786
    5DNSX   H68 4333  16.311   4.421  15.650 -0.1722  0.5864 -0.4273
    5DNSX   C81 4334  16.532   4.488  15.631 -0.1609 -0.0264  0.0154
    5DNSX   H82 4335  16.567   4.518  15.526 -0.6000 -3.0773  0.2121
    5DNSX   H83 4336  16.599   4.532  15.707  0.8208 -1.1722 -0.2159
    5DNSX   O84 4337  16.552   4.346  15.638 -0.6546 -0.1258 -0.0652
    5DNSX   H85 4338  16.515   4.304  15.717 -1.0215 -1.7409  0.2630
    5DNSX   O59 4339  16.285   4.696  15.935 -0.4108  0.0298  0.1059
    5DNSX   C57 4340  16.264   4.667  16.075 -0.7185 -0.3492 -0.5904
    5DNSX   H58 4341  16.183   4.591  16.089 -0.4055  0.5834 -0.7686
    5DNSX   C53 4342  16.393   4.605  16.139 -0.2341 -0.9096  0.7390
    5DNSX   H54 4343  16.483   4.679  16.117  1.1873 -0.8585 -1.0385
    5DNSX   O55 4344  16.415   4.474  16.070  0.1688 -0.3453 -0.0979
    5DNSX   H56 4345  16.411   4.476  15.971  0.3338  0.5315  0.2379
    5DNSX   C49 4346  16.381   4.576  16.287 -0.2840 -0.5439  0.0764
    5DNSX   H50 4347  16.321   4.483  16.285 -0.7763 -0.6241 -0.8197
    5DNSX   O51 4348  16.516   4.571  16.329  0.2378  0.0356  0.7886
    5DNSX   H52 4349  16.556   4.659  16.293  0.6138 -2.2985 -2.0578
    5DNSX   C44 4350  16.315   4.700  16.350  0.0887 -0.4581  0.3391
    5DNSX   H45 4351  16.383   4.787  16.359 -1.1280 -0.2189  0.3249
    5DNSX   O48 4352  16.189   4.741  16.290 -0.7141 -0.5001  0.4478
    5DNSX   C46 4353  16.205   4.789  16.155  0.0730  0.5166  0.3869
    5DNSX   H47 4354  16.296   4.856  16.142  2.1224 -2.7370 -1.0352
    5DNSX   C60 4355  16.074   4.844  16.088 -0.1989  0.5473  0.1261
    5DNSX   H61 4356  16.001   4.755  16.062 -2.6931  0.3092  1.9165
    5DNSX   H62 4357  16.020   4.909  16.159  1.1435  1.5818  0.1207
    5DNSX   O63 4358  16.092   4.911  15.968 -0.9345  1.0147  0.1881
    5DNSX   H64 4359  16.124   5.007  15.966  0.1309  1.9948 -2.2768
    5DNSX   O80 4360  16.267   4.648  16.477 -0.3474  0.0738  0.3052
    5DNSX   C78 4361  16.282   4.649  16.620  0.2801  0.8944 -0.2092
    5DNSX   H79 4362  16.277   4.541  16.662  1.6017 -1.0869  0.5631
    5DNSX   C74 4363  16.418   4.707  16.672  0.7223 -0.8653  0.0635
    5DNSX   H75 4364  16.443   4.816  16.654  1.1926  1.5656  0.6277
    5DNSX   O76 4365  16.523   4.627  16.621 -0.2636 -0.4459  0.3183
    5DNSX   H77 4366  16.528   4.646  16.529 -0.7826  0.9319  0.0505
    5DNSX   C70 4367  16.422   4.701  16.829  0.0168  0.5036  0.3401
    5DNSX   H71 4368  16.417   4.600  16.875 -0.1050  0.3521 -0.0451
    5DNSX   O72 4369  16.534   4.777  16.882  0.1532  0.5749  0.4745
    5DNSX   H73 4370  16.537   4.747  16.981 -0.6606  1.2115 -0.3205
    5DNSX   C65 4371  16.291   4.758  16.901 -0.4839 -0.4044  0.7789
    5DNSX   H66 4372  16.292   4.869  16.893 -0.4365 -0.0375  0.4292
    5DNSX   O69 4373  16.170   4.707  16.830 -0.2429 -0.0816  0.3241
    5DNSX   C67 4374  16.169   4.730  16.683  0.9566  0.1815  0.7593
    5DNSX   H68 4375  16.193   4.841  16.664 -1.1404  2.2015 -1.4533
    5DNSX   C81 4376  16.026   4.704  16.636 -0.0924 -0.1533 -0.0955
    5DNSX   H82 4377  15.989   4.592  16.655  1.6653  0.1793  0.1376
    5DNSX   H83 4378  15.955   4.761  16.698  0.4104 -0.6745 -1.9491
    5DNSX   O84 4379  16.002   4.730  16.500  0.7947 -0.1535  0.5558
    5DNSX   H85 4380  16.090   4.727  16.455 -0.0849  2.8826  1.5714
    5DNSX   O59 4381  16.263   4.708  17.028 -0.5131 -0.2659  0.2461
    5DNSX   C57 4382  16.262   4.752  17.165 -0.6849 -0.2919 -0.4333
    5DNSX   H58 4383  16.333   4.836  17.186  0.0058 -1.7211  1.1339
    5DNSX   C53 4384  16.120   4.797  17.214  1.1032 -0.6546  0.4928
    5DNSX   H54 4385  16.042   4.709  17.204 -4.5069 -0.8961  1.0554
    5DNSX   O55 4386  16.060   4.905  17.128  0.1227 -0.1076  0.1280
    5DNSX   H56 4387  16.060   4.865  17.031  0.8777  0.0392  1.6082
    5DNSX   C49 4388  16.122   4.845  17.357 -0.1627  0.3166 -0.0885
    5DNSX   H50 4389  16.193   4.927  17.349  0.6362  1.6424  0.5812
    5DNSX   O51 4390  15.993   4.893  17.397  0.0041 -0.1137 -0.4291
    5DNSX   H52 4391  15.977   4.974  17.347 -1.9658  0.9192  2.6854
    5DNSX   C44 4392  16.180   4.732  17.445 -0.9225  0.6393  0.0374
    5DNSX   H45 4393  16.111   4.641  17.447 -1.7734 -0.3960  2.2030
    5DNSX   O48 4394  16.306   4.678  17.405 -0.4424 -0.0144  0.2132
    5DNSX   C46 4395  16.309   4.639  17.261  0.5408  0.0437  0.1932
    5DNSX   H47 4396  16.230   4.549  17.259  0.8424  0.2652  2.0041
    5DNSX   C60 4397  16.457   4.597  17.233 -0.1136 -0.3205  0.2848
    5DNSX   H61 4398  16.514   4.695  17.246  0.5648 -0.3089 -0.5359
    5DNSX   H62 4399  16.498   4.535  17.314 -0.8543 -1.8383 -2.8004
    5DNSX   O63 4400  16.484   4.543  17.104  0.2309 -0.5646 -0.0757
    5DNSX   H64 4401  16.465   4.444  17.109 -2.7597  1.0237 -0.7164
    5DNSX   O80 4402  16.215   4.777  17.573 -0.3392  0.1589  0.5504
    5DNSX   C78 4403  16.211   4.700  17.691 -0.2143  0.0635  0.3571
    5DNSX   H79 4404  16.163   4.601  17.675  3.4321 -0.8244  0.2048
    5DNSX   C74 4405  16.350   4.676  17.757 -0.2996 -0.1021 -0.7499
    5DNSX   H75 4406  16.408   4.770  17.778  0.2946 -0.8723  0.7454
    5DNSX   O76 4407  16.438   4.598  17.668  0.0659  0.0118  0.1478
    5DNSX   H77 4408  16.467   4.643  17.582  1.4092  1.1143  0.2209
    5DNSX   C70 4409  16.340   4.602  17.892 -0.6948  0.4033 -0.4806
    5DNSX   H71 4410  16.306   4.500  17.875  2.6687  1.9098  2.3539
    5DNSX   O72 4411  16.478   4.596  17.948  0.0071 -0.5348 -0.0063
    5DNSX   H73 4412  16.521   4.680  17.962  2.7318  1.2334 -0.1898
    5DNSX   C65 4413  16.239   4.675  17.979 -0.1491 -0.2016 -0.6403
    5DNSX   H66 4414  16.296   4.771  18.007  0.5935 -2.3936 -1.7344
    5DNSX   O69 4415  16.115   4.708  17.907  0.4148  0.3656 -1.0762
    5DNSX   C67 4416  16.124   4.782  17.788  0.1051 -0.1486  0.2183
    5DNSX   H68 4417  16.178   4.883  17.811  0.4530  1.0811  1.5164
    5DNSX   C81 4418  15.981   4.816  17.742 -0.0714  0.1478 -0.0654
    5DNSX   H82 4419  15.961   4.776  17.638 -0.1631  0.8014 -0.2344
    5DNSX   H83 4420  15.907   4.773  17.812  4.0581  2.1960 -0.4985
    5DNSX   O84 4421  15.960   4.959  17.756  0.3576  0.4464 -0.0874
    5DNSX   H85 4422  16.039   5.006  17.730 -0.9839 -0.3390  1.3630
    5DNSX   O59 4423  16.196   4.595  18.082  0.3039  0.0500 -0.2155
    5DNSX   C57 4424  16.137   4.616  18.213 -0.3674  0.0920 -0.4762
    5DNSX   H58 4425  16.155   4.721  18.252 -1.2496  1.7019 -0.3097
    5DNSX   C53 4426  15.984   4.595  18.212  0.0022 -0.2658 -0.2569
    5DNSX   H54 4427  15.971   4.495  18.161  1.9778 -0.8476 -1.1387
    5DNSX   O55 4428  15.917   4.700  18.129  0.0036 -0.1900 -0.4133
    5DNSX   H56 4429  15.959   4.695  18.047  0.0630 -1.6536 -1.4293
    5DNSX   C49 4430  15.922   4.585  18.356  0.6966  0.6103 -0.7331
    5DNSX   H50 4431  15.927   4.685  18.405  1.4601 -0.9215 -0.7350
    5DNSX   O51 4432  15.790   4.538  18.356  0.2183  0.7696  0.0291
    5DNSX   H52 4433  15.731   4.619  18.357 -2.7436 -2.5422  0.5343
    5DNSX   C44 4434  16.008   4.496  18.451  0.3219  0.3628  0.1570
    5DNSX   H45 4435  15.985   4.386  18.431  1.1863  1.4761 -0.9214
    5DNSX   O48 4436  16.150   4.524  18.441  0.1759  0.0604 -0.0989
    5DNSX   C46 4437  16.202   4.513  18.310  0.2787  0.8839  0.1875
    5DNSX   H47 4438  16.181   4.417  18.263  1.7691 -0.4443  0.0040
    5DNSX   C60 4439  16.355   4.548  18.307 -0.4055  0.3339 -0.3103
    5DNSX   H61 4440  16.388   4.650  18.291  2.5323 -1.5058  1.8357
    5DNSX   H62 4441  16.391   4.522  18.412 -1.9032  0.9451  2.0196
    5DNSX   O63 4442  16.422   4.472  18.206 -0.5217  0.3677  0.4848
    5DNSX   H64 4443  16.377   4.467  18.125  0.8615 -1.0582 -2.3488
    5DNSX   O80 4444  15.984   4.531  18.584  0.4081 -0.3885  0.4309
    5DNSX   C78 4445  15.901   4.538  18.702 -0.1550  0.5267  0.1986
    5DNSX   H79 4446  15.959   4.534  18.799 -2.5989  2.1068  0.7325
    5DNSX   C74 4447  15.842   4.682  18.710  0.6221  0.1676  0.2646
    5DNSX   H75 4448  15.788   4.706  18.615 -2.2446  1.7204  0.3637
    5DNSX   O76 4449  15.950   4.783  18.730  0.5486 -0.0644 -0.0214
    5DNSX   H77 4450  15.921   4.875  18.753  1.9041 -0.7494  0.8327
    5DNSX   C70 4451  15.732   4.693  18.818  0.2135  0.2378 -0.0808
    5DNSX   H71 4452  15.779   4.685  18.918  0.2700 -1.9269  1.8583
    5DNSX   O72 4453  15.651   4.809  18.806 -0.0990 -0.3995 -0.3543
    5DNSX   H73 4454  15.632   4.849  18.721  2.0073  0.2881  1.5965
    5DNSX   C65 4455  15.631   4.576  18.809  0.7620 -0.1478 -0.4385
    5DNSX   H66 4456  15.558   4.587  18.719  1.0966  1.7050 -1.8284
    5DNSX   O69 4457  15.691   4.446  18.797  0.2744 -0.3651 -0.4257
    5DNSX   C67 4458  15.789   4.432  18.692  0.7666  0.0555  0.2095
    5DNSX   H68 4459  15.750   4.456  18.594  3.3272 -2.1357 -1.1988
    5DNSX   C81 4460  15.830   4.282  18.685 -0.5580 -0.4769  0.1260
    5DNSX   H82 4461  15.945   4.279  18.676 -0.3707 -0.1054 -0.4996
    5DNSX   H83 4462  15.785   4.221  18.771 -0.1926 -4.3149 -3.2767
    5DNSX   O84 4463  15.767   4.222  18.572 -0.5336  0.7858 -0.3795
    5DNSX   H85 4464  15.736   4.281  18.506  0.8767  1.9932  0.8215
    5DNSX   O59 4465  15.561   4.549  18.933  0.1372 -0.1927 -0.2395
    5DNSX   C57 4466  15.514   4.543  19.068  0.2010  0.0128  0.2365
    5DNSX   H58 4467  15.489   4.438  19.093  0.7082  0.5747 -3.9909
    5DNSX   C53 4468  15.617   4.586  19.176  0.0367 -0.2408 -0.7187
    5DNSX   H54 4469  15.661   4.687  19.145  2.7611 -1.8791 -2.1383
    5DNSX   O55 4470  15.729   4.497  19.167 -0.0917 -0.0181 -0.3707
    5DNSX   H56 4471  15.798   4.533  19.236 -1.8414 -0.2967 -0.1975
    5DNSX   C49 4472  15.558   4.589  19.317 -0.6185 -0.1300 -0.1143
    5DNSX   H50 4473  15.534   4.480  19.339 -3.3132 -1.4928  0.3836
    5DNSX   O51 4474  15.634   4.669  19.413  0.5474 -0.2747 -0.0135
    5DNSX   H52 4475  15.659   4.764  19.395 -1.9036 -1.3664  0.3597
    5DNSX   C44 4476  15.419   4.651  19.306 -0.7344  0.1467 -0.3072
    5DNSX   H45 4477  15.426   4.765  19.295 -0.6035  1.2152 -0.9037
    5DNSX   O48 4478  15.335   4.603  19.202 -0.2245 -0.3800 -0.2978
    5DNSX   C46 4479  15.386   4.624  19.076 -0.1356 -0.6012 -0.3016
    5DNSX   H47 4480  15.416   4.734  19.059 -1.2860  0.1001 -0.9158
    5DNSX   C60 4481  15.282   4.578  18.969 -0.4649 -0.2580 -0.1069
    5DNSX   H61 4482  15.346   4.537  18.885  0.1743  3.4234  1.3632
    5DNSX   H62 4483  15.213   4.492  18.995 -1.0130 -1.0374 -0.6462
    5DNSX   O63 4484  15.220   4.693  18.921 -0.1313  0.5115 -0.0669
    5DNSX   H64 4485  15.182   4.745  18.998  2.1902 -1.2395  0.2901
    5DNSX   O80 4486  15.345   4.608  19.412  0.7386 -0.0419  0.5274
    5DNSX   C78 4487  15.336   4.643  19.550  0.2807 -0.4491  0.0242
    5DNSX   H79 4488  15.413   4.720  19.577 -3.6477  0.4292  0.3938
    5DNSX   C74 4489  15.191   4.711  19.568 -0.4450 -0.2289  0.5001
    5DNSX   H75 4490  15.126   4.628  19.528 -0.6666 -0.6934 -3.3889
    5DNSX   O76 4491  15.170   4.833  19.493 -0.5163 -0.5619 -0.1066
    5DNSX   H77 4492  15.078   4.851  19.488  3.3334 -2.1333  2.7231
    5DNSX   C70 4493  15.152   4.738  19.715 -0.1093  0.5896 -0.0358
    5DNSX   H71 4494  15.203   4.827  19.755 -1.0539  0.6092  0.2755
    5DNSX   O72 4495  15.005   4.746  19.723 -0.6101  0.1479  0.1962
    5DNSX   H73 4496  14.966   4.722  19.809  0.1424 -1.4262 -2.1770
    5DNSX   C65 4497  15.187   4.611  19.806  0.0423 -0.4913 -0.4578
    5DNSX   H66 4498  15.119   4.523  19.814  2.7391 -2.2251  1.2883
    5DNSX   O69 4499  15.318   4.562  19.777 -0.2984  0.3323 -0.4806
    5DNSX   C67 4500  15.347   4.526  19.638 -0.3508  0.8864 -0.1048
    5DNSX   H68 4501  15.276   4.444  19.616 -2.4776 -0.3106  0.5727
    5DNSX   C81 4502  15.481   4.452  19.631 -0.3926 -0.1031  0.3023
    5DNSX   H82 4503  15.560   4.523  19.592 -1.4960  2.4829 -1.5028
    5DNSX   H83 4504  15.495   4.429  19.740  0.7250 -0.6372 -0.4543
    5DNSX   O84 4505  15.478   4.330  19.555  0.1372  0.2195  0.2567
    5DNSX   H85 4506  15.393   4.282  19.566  1.7211 -0.9085  0.0211
    5DNSX   O59 4507  15.205   4.676  19.931 -0.0245 -0.3602  0.2060
    5DNSX   C57 4508  15.234   4.631  20.064 -0.4414  1.2399  0.0223
    5DNSX   H58 4509  15.207   4.524  20.077 -2.5174  0.5601 -1.0029
    5DNSX   C53 4510  15.389   4.641  20.108 -0.3418  0.5350  0.4176
    5DNSX   H54 4511  15.430   4.744  20.095  0.8332  1.5122  1.9795
    5DNSX   O55 4512  15.461   4.543  20.026  0.1017  0.1926 -0.9164
    5DNSX   H56 4513  15.433   4.558  19.931 -1.9653  1.1007 -0.1524
    5DNSX   C49 4514  15.413   4.596  20.254 -0.8422  0.0506 -0.2763
    5DNSX   H50 4515  15.401   4.482  20.256  2.2970  0.3427  1.0628
    5DNSX   O51 4516  15.547   4.630  20.294 -0.2665  0.2164  0.2345
    5DNSX   H52 4517  15.572   4.723  20.269  0.3921 -0.6823  0.0540
    5DNSX   C44 4518  15.309   4.676  20.343  0.8367 -0.3495  0.7856
    5DNSX   H45 4519  15.334   4.791  20.353 -0.8304  0.6228 -0.9502
    5DNSX   O48 4520  15.174   4.672  20.296  0.3388 -0.6719  0.1801
    5DNSX   C46 4521  15.153   4.719  20.163 -0.4955 -0.1224 -0.5168
    5DNSX   H47 4522  15.181   4.824  20.141  0.5082  0.6530  1.0738
    5DNSX   C60 4523  15.006   4.697  20.138 -0.7345 -0.5695 -0.0776
    5DNSX   H61 4524  14.987   4.685  20.028 -0.9067 -1.2506  0.0548
    5DNSX   H62 4525  14.976   4.604  20.192 -0.2584 -0.6910  0.0577
    5DNSX   O63 4526  14.933   4.804  20.185 -0.3736 -0.1098 -0.5690
    5DNSX   H64 4527  14.835   4.789  20.188 -2.0956 -1.2841 -3.7642
    5DNSX   O80 4528  15.294   4.608  20.466 -0.4640  0.0891 -0.0353
    5DNSX   C78 4529  15.361   4.655  20.579 -0.2608  0.3224 -0.2769
    5DNSX   H79 4530  15.431   4.732  20.560 -2.1959 -0.8507 -1.9928
    5DNSX   C74 4531  15.252   4.712  20.672  0.0667  0.6904 -0.2724
    5DNSX   H75 4532  15.188   4.613  20.673  0.4917  0.3203 -0.6801
    5DNSX   O76 4533  15.190   4.833  20.616  0.2717  0.4144  0.3645
    5DNSX   H77 4534  15.160   4.823  20.514 -2.2443 -1.6934  1.2372
    5DNSX   C70 4535  15.297   4.760  20.816  0.0034 -0.1596  0.0930
    5DNSX   H71 4536  15.356   4.854  20.808 -1.7560  0.0110 -0.0930
    5DNSX   O72 4537  15.178   4.770  20.894  1.4504 -0.0042 -0.1412
    5DNSX   H73 4538  15.114   4.810  20.836  0.3364  1.1929  0.1673
    5DNSX   C65 4539  15.392   4.650  20.876  0.5146  0.3014  0.0797
    5DNSX   H66 4540  15.347   4.568  20.923  3.8280  1.2973  2.1187
    5DNSX   O69 4541  15.493   4.600  20.778 -0.4851 -0.1774  0.4777
    5DNSX   C67 4542  15.436   4.543  20.653 -0.4743 -0.6436  0.3274
    5DNSX   H68 4543  15.357   4.468  20.683  2.1256  0.0036 -1.0592
    5DNSX   C81 4544  15.543   4.476  20.562 -0.3449 -0.0169  0.0128
    5DNSX   H82 4545  15.497   4.434  20.469 -4.1989  2.1790  0.9038
    5DNSX   H83 4546  15.617   4.551  20.538  0.5939 -0.8958  2.0084
    5DNSX   O84 4547  15.617   4.376  20.634 -0.1069 -0.2771 -1.1157
    5DNSX   H85 4548  15.682   4.334  20.574 -1.3783 -0.7084  1.1077
    5DNSX   O59 4549  15.477   4.712  20.967 -0.8050  0.6556  0.0735
    5DNSX   C57 4550  15.507   4.731  21.105 -0.3732 -0.6641  0.3680
    5DNSX   H58 4551  15.548   4.830  21.124  0.5505 -0.1625 -2.7278
    5DNSX   C53 4552  15.376   4.702  21.184 -0.2614  1.1332 -0.4143
    5DNSX   H54 4553  15.341   4.596  21.155  0.6076  0.1651 -1.2919
    5DNSX   O55 4554  15.278   4.804  21.152 -0.2311 -0.3921 -0.0875
    5DNSX   H56 4555  15.265   4.811  21.053 -0.6463 -1.7265 -2.8610
    5DNSX   C49 4556  15.410   4.705  21.335 -0.4295  0.5133  1.0165
    5DNSX   H50 4557  15.439   4.807  21.357  0.2374  1.0495 -0.3758
    5DNSX   O51 4558  15.290   4.667  21.416  0.1177 -0.5009  0.5233
    5DNSX   H52 4559  15.200   4.683  21.381 -2.6533  2.9345 -1.4779
    5DNSX   C44 4560  15.529   4.611  21.371  0.5897  0.7760  0.0343
    5DNSX   H45 4561  15.474   4.507  21.364 -2.5382 -0.5411  0.1695
    5DNSX   O48 4562  15.635   4.627  21.276 -0.1435 -0.1647 -0.5360
    5DNSX   C46 4563  15.607   4.617  21.133  0.0614 -0.0379 -0.2001
    5DNSX   H47 4564  15.556   4.518  21.112 -0.2024 -0.1303 -0.8501
    5DNSX   C60 4565  15.739   4.619  21.050  0.0268  0.0052  0.0742
    5DNSX   H61 4566  15.762   4.720  21.012 -2.2365  1.1202  0.8981
    5DNSX   H62 4567  15.813   4.578  21.122  0.4862 -1.4024 -0.2770
    5DNSX   O63 4568  15.740   4.544  20.928 -0.4569 -0.0930 -0.3238
    5DNSX   H64 4569  15.644   4.544  20.891 -1.3782  1.3782 -1.0501
    5DNSX   O80 4570  15.595   4.642  21.491  0.5136 -0.4484 -0.2625
    5DNSX   C78 4571  15.700   4.578  21.569 -0.1882 -0.0883 -0.0276
    5DNSX   H79 4572  15.730   4.479  21.527 -1.0076 -1.3622  1.8331
    5DNSX   C74 4573  15.829   4.658  21.544  0.3689 -0.6930  1.0268
    5DNSX   H75 4574  15.799   4.768  21.561 -2.9207  1.6791  0.6938
    5DNSX   O76 4575  15.880   4.668  21.401 -0.0613 -0.3736 -0.1932
    5DNSX   H77 4576  15.805   4.685  21.335 -0.2047 -0.3889 -1.3811
    5DNSX   C70 4577  15.946   4.609  21.629 -0.4625 -0.3350 -0.8057
    5DNSX   H71 4578  15.975   4.506  21.593  2.1151  0.7866  0.3096
    5DNSX   O72 4579  16.059   4.702  21.622 -0.0278  0.5093 -0.1851
    5DNSX   H73 4580  16.033   4.791  21.602 -2.0621  0.1500 -1.0662
    5DNSX   C65 4581  15.908   4.593  21.777 -0.0205  0.3195  0.1912
    5DNSX   H66 4582  15.894   4.687  21.836  0.9695 -3.2829 -1.3185
    5DNSX   O69 4583  15.780   4.524  21.790 -0.5975 -0.3401 -0.1689
    5DNSX   C67 4584  15.668   4.580  21.722 -0.2057 -0.2365  0.0070
    5DNSX   H68 4585  15.638   4.685  21.754  0.9731 -1.2846 -0.3793
    5DNSX   C81 4586  15.562   4.474  21.749 -1.4277  0.3137 -0.3718
    5DNSX   H82 4587  15.577   4.381  21.684  0.0219 -1.2227  0.7292
    5DNSX   H83 4588  15.560   4.432  21.854  0.0561 -1.0812 -0.8424
    5DNSX   O84 4589  15.428   4.517  21.737  0.4136  0.0437  0.2930
    5DNSX   H85 4590  15.424   4.586  21.661  0.5199 -0.1273  1.9163
    5DNSX   O59 4591  15.988   4.506  21.844 -0.1688 -0.4911 -0.1867
    5DNSX   C57 4592  16.120   4.488  21.906  0.6014 -0.1274 -0.3747
    5DNSX   H58 4593  16.176   4.586  21.897 -0.9791 -0.1690 -0.7013
    5DNSX   C53 4594  16.099   4.459  22.051  0.2283 -0.4249  0.2635
    5DNSX   H54 4595  16.048   4.354  22.053  1.2311  0.8132  1.9943
    5DNSX   O55 4596  16.019   4.568  22.106 -0.2088  0.0563  0.1971
    5DNSX   H56 4597  15.995   4.545  22.194  2.8739  2.2393  0.9179
    5DNSX   C49 4598  16.231   4.452  22.123 -0.1292 -0.5582 -0.0509
    5DNSX   H50 4599  16.273   4.557  22.105  2.1816  0.9621  0.1645
    5DNSX   O51 4600  16.216   4.437  22.263 -0.4112  0.2089 -0.4787
    5DNSX   H52 4601  16.178   4.519  22.290 -0.5613 -1.9713  1.2760
    5DNSX   C44 4602  16.329   4.351  22.047  0.0186 -0.3830  0.1445
    5DNSX   H45 4603  16.307   4.235  22.072 -0.9265  1.3179  1.7070
    5DNSX   O48 4604  16.346   4.373  21.907  0.1763 -0.4147 -0.0025
    5DNSX   C46 4605  16.217   4.379  21.837  0.2973  0.4261 -0.0290
    5DNSX   H47 4606  16.171   4.278  21.845  0.3618  1.0198 -0.8082
    5DNSX   C60 4607  16.238   4.409  21.692  0.0231  0.4186 -0.3366
    5DNSX   H61 4608  16.209   4.513  21.665 -2.0994 -0.1976  1.0581
    5DNSX   H62 4609  16.338   4.387  21.655 -1.3035 -1.2278 -1.3868
    5DNSX   O63 4610  16.151   4.321  21.617  0.5466  0.1465 -0.1479
    5DNSX   H64 4611  16.054   4.338  21.624 -1.0844  1.0029 -0.2634
    5DNSX   O80 4612  16.458   4.387  22.093 -0.5585  0.0446 -0.3264
    5DNSX   C78 4613  16.577   4.332  22.157  0.1197 -0.8211 -0.0918
    5DNSX   H79 4614  16.551   4.265  22.240 -2.5706  1.2468 -0.8224
    5DNSX   C74 4615  16.654   4.248  22.053 -0.7221 -0.7386  0.3693
    5DNSX   H75 4616  16.683   4.301  21.959 -1.2002 -2.1586 -2.0187
    5DNSX   O76 4617  16.569   4.148  22.011  0.1248  0.3822  0.2894
    5DNSX   H77 4618  16.494   4.189  21.953 -2.9918 -0.3831 -0.1003
    5DNSX   C70 4619  16.778   4.188  22.114  0.0795  0.1668 -0.4822
    5DNSX   H71 4620  16.745   4.128  22.204  1.0902  0.3365  3.5131
    5DNSX   O72 4621  16.841   4.109  22.020  0.8243 -0.1270 -0.1810
    5DNSX   H73 4622  16.824   4.139  21.930 -0.9160 -0.4640 -3.4276
    5DNSX   C65 4623  16.861   4.307  22.167 -0.7218  0.5720 -0.2725
    5DNSX   H66 4624  16.887   4.363  22.082 -0.6129  0.2362  0.2159
    5DNSX   O69 4625  16.795   4.388  22.269  0.1377 -0.3742  0.5366
    5DNSX   C67 4626  16.668   4.441  22.218  0.8965  0.2488  0.1829
    5DNSX   H68 4627  16.687   4.511  22.128 -1.6424  1.4623 -0.0429
    5DNSX   C81 4628  16.585   4.514  22.325 -0.3306  0.7458 -0.0106
    5DNSX   H82 4629  16.470   4.504  22.312  2.2677 -1.6914 -0.8532
    5DNSX   H83 4630  16.606   4.480  22.429 -1.2901  1.8191 -1.8426
    5DNSX   O84 4631  16.627   4.654  22.326  0.2041 -0.2931  0.4471
    5DNSX   H85 4632  16.587   4.703  22.246  1.2336  0.3966  2.7551
    5DNSX   O59 4633  16.970   4.261  22.241 -0.1924  0.0518  0.1355
    5DNSX   C57 4634  17.089   4.189  22.203  0.4773  0.1419  0.0669
    5DNSX   H58 4635  17.079   4.138  22.102 -2.9372 -3.7021 -0.4301
    5DNSX   C53 4636  17.209   4.292  22.181  0.0865  0.2736 -0.2345
    5DNSX   H54 4637  17.217   4.357  22.275 -2.7068  2.7659  2.1960
    5DNSX   O55 4638  17.176   4.390  22.078  0.3527 -0.6363  0.0735
    5DNSX   H56 4639  17.102   4.445  22.109 -0.3582 -0.2882 -0.1529
    5DNSX   C49 4640  17.337   4.211  22.143  0.4922  0.5817  0.0140
    5DNSX   H50 4641  17.340   4.156  22.045 -0.6388  1.7803 -0.1936
    5DNSX   O51 4642  17.452   4.295  22.140  0.3306 -0.5663  0.4598
    5DNSX   H52 4643  17.522   4.264  22.078  1.3764  0.4816 -0.9683
    5DNSX   C44 4644  17.367   4.105  22.249 -0.8475 -0.3148  0.5667
    5DNSX   H45 4645  17.402   4.156  22.346  2.5167 -0.1782  0.2879
    5DNSX   O48 4646  17.246   4.021  22.262 -0.3670 -0.3219 -1.0632
    5DNSX   C46 4647  17.127   4.090  22.314 -0.4269 -0.5389  0.3195
    5DNSX   H47 4648  17.153   4.157  22.396  1.4314 -2.0221 -3.0810
    5DNSX   C60 4649  17.024   3.982  22.348  0.6088  0.3697 -0.1760
    5DNSX   H61 4650  16.966   3.966  22.261  1.0240  2.8415 -0.3632
    5DNSX   H62 4651  17.079   3.890  22.369  2.0439  1.9167  0.2536
    5DNSX   O63 4652  16.940   4.025  22.461  0.2629  0.1565 -0.0606
    5DNSX   H64 4653  16.905   4.106  22.444  2.2707 -2.0255 -2.0513
    5DNSX   O80 4654  17.461   4.015  22.204 -0.6961 -0.4149  0.3679
    5DNSX   C78 4655  17.485   3.895  22.130  0.1858  0.4909  0.3451
    5DNSX   H79 4656  17.393   3.868  22.071 -1.7890 -1.0181  3.8055
    5DNSX   C74 4657  17.586   3.918  22.021 -0.8066  0.3274  0.3525
    5DNSX   H75 4658  17.690   3.916  22.067 -1.7698 -1.8256 -1.2530
    5DNSX   O76 4659  17.562   4.031  21.934  0.5881  0.4656 -0.1514
    5DNSX   H77 4660  17.472   4.026  21.887  3.4933  2.0689  1.2613
    5DNSX   C70 4661  17.591   3.786  21.937  0.0890  0.5393  0.1010
    5DNSX   H71 4662  17.500   3.774  21.874  1.3967 -3.0958 -1.5099
    5DNSX   O72 4663  17.707   3.784  21.858 -0.1356 -0.4970  0.8029
    5DNSX   H73 4664  17.754   3.865  21.888 -2.6177  0.3202  0.0330
    5DNSX   C65 4665  17.599   3.660  22.028 -0.9696  0.3413  0.2825
    5DNSX   H66 4666  17.709   3.647  22.056  0.4680 -1.1708  0.7929
    5DNSX   O69 4667  17.518   3.660  22.141 -0.1194  0.2059  0.2481
    5DNSX   C67 4668  17.529   3.776  22.225 -0.8477  0.6645  0.7398
    5DNSX   H68 4669  17.636   3.807  22.244  1.3880 -2.9073  0.0202
    5DNSX   C81 4670  17.436   3.767  22.343 -0.7876 -0.5889 -0.2133
    5DNSX   H82 4671  17.374   3.858  22.367  1.3993  0.8833  0.9297
    5DNSX   H83 4672  17.358   3.692  22.320  2.5294 -1.6431 -2.1462
    5DNSX   O84 4673  17.515   3.724  22.452 -0.0213 -0.5046  0.2767
    5DNSX   H85 4674  17.589   3.792  22.469  2.1096  1.0142  2.9648
    5DNSX   O59 4675  17.545   3.543  21.960  0.4249 -0.5021 -0.4095
    5DNSX   C57 4676  17.423   3.467  21.948 -0.4611 -0.2644  0.5137
    5DNSX   H58 4677  17.432   3.391  21.864  1.2740 -1.1979  1.1291
    5DNSX   C53 4678  17.416   3.374  22.071  0.2404  0.1582 -0.1741
    5DNSX   H54 4679  17.435   3.446  22.156 -0.2607  2.4494  0.9359
    5DNSX   O55 4680  17.506   3.261  22.059  0.9135 -0.5469  0.0110
    5DNSX   H56 4681  17.591   3.297  22.065 -1.6111  1.3701  1.7168
    5DNSX   C49 4682  17.273   3.325  22.088  0.6747 -0.3913 -0.6830
    5DNSX   H50 4683  17.232   3.269  22.000  0.7378 -0.0875 -0.7891
    5DNSX   O51 4684  17.252   3.255  22.210 -0.3516 -0.2117 -0.1116
    5DNSX   H52 4685  17.304   3.172  22.200 -1.3438  1.1668 -0.4740
    5DNSX   C44 4686  17.174   3.451  22.102 -0.0705 -0.5999 -0.1775
    5DNSX   H45 4687  17.223   3.534  22.168 -0.1964  1.8728  4.4261
    5DNSX   O48 4688  17.176   3.513  21.967 -0.5116 -0.3852  0.4423
    5DNSX   C46 4689  17.306   3.565  21.921  0.3785 -0.3178  0.6078
    5DNSX   H47 4690  17.326   3.663  21.961  1.9024 -0.4549 -0.9700
    5DNSX   C60 4691  17.295   3.586  21.774  0.4591  0.1320 -0.5998
    5DNSX   H61 4692  17.393   3.617  21.724  1.0929 -3.5334 -1.9550
    5DNSX   H62 4693  17.278   3.486  21.723 -0.1987 -2.4595  2.1402
    5DNSX   O63 4694  17.206   3.688  21.729 -0.3923  0.1169  0.1760
    5DNSX   H64 4695  17.115   3.674  21.765 -0.2445 -1.5716  0.5406
    5DNSX   O80 4696  17.040   3.441  22.123  0.3116 -0.0933 -0.0982
    5DNSX   C78 4697  16.960   3.519  22.213 -0.0384  0.1292  0.9876
    5DNSX   H79 4698  17.015   3.541  22.312  1.4932 -2.4328  0.2318
    5DNSX   C74 4699  16.935   3.659  22.146 -0.0123 -0.6355  0.2367
    5DNSX   H75 4700  16.905   3.646  22.033  1.5432  0.7464  0.0147
    5DNSX   O76 4701  17.058   3.739  22.151 -0.0613  0.8698 -0.5042
    5DNSX   H77 4702  17.045   3.824  22.105 -2.0057 -1.5650  0.5050
    5DNSX   C70 4703  16.825   3.740  22.220  0.2519 -0.6519  0.2679
    5DNSX   H71 4704  16.869   3.769  22.318  0.6635 -1.3404 -0.1523
    5DNSX   O72 4705  16.774   3.856  22.149 -0.3718 -0.8006 -0.4259
    5DNSX   H73 4706  16.851   3.915  22.112  2.7171  1.3614 -2.5730
    5DNSX   C65 4707  16.701   3.643  22.255  0.1947 -0.4859  0.4128
    5DNSX   H66 4708  16.638   3.630  22.164 -1.8459  0.2044 -0.1948
    5DNSX   O69 4709  16.740   3.516  22.311 -0.1877 -0.1821  0.6568
    5DNSX   C67 4710  16.828   3.437  22.227 -0.2260 -0.0934  0.0356
    5DNSX   H68 4711  16.786   3.412  22.134  1.3640  0.8952  0.0043
    5DNSX   C81 4712  16.856   3.317  22.307 -0.0491  0.1555 -0.1822
    5DNSX   H82 4713  16.966   3.285  22.293  0.7109 -1.5151 -0.9178
    5DNSX   H83 4714  16.843   3.328  22.419 -1.6133  0.3150  1.4784
    5DNSX   O84 4715  16.779   3.210  22.261 -0.5265 -0.8879  0.5283
    5DNSX   H85 4716  16.797   3.204  22.164 -0.7098 -0.7638 -1.0921
    5DNSX   O59 4717  16.631   3.702  22.367  0.7535  0.0270  0.1131
    5DNSX   C57 4718  16.621   3.810  22.458 -0.8771  0.1745 -0.5556
    5DNSX   H58 4719  16.695   3.888  22.436  1.8418  0.2225  3.2196
    5DNSX   C53 4720  16.473   3.867  22.447 -0.8727  0.6629  0.1046
    5DNSX   H54 4721  16.405   3.778  22.449 -0.8110  0.4552 -2.0446
    5DNSX   O55 4722  16.457   3.936  22.319 -0.4538 -0.2937  0.1550
    5DNSX   H56 4723  16.362   3.954  22.310 -0.4329  0.7523 -0.5285
    5DNSX   C49 4724  16.436   3.971  22.555  0.0344  0.5346  0.3116
    5DNSX   H50 4725  16.505   4.057  22.552  0.8459 -0.1744  0.3580
    5DNSX   O51 4726  16.296   4.009  22.554  0.2157  0.2482 -0.1217
    5DNSX   H52 4727  16.292   4.108  22.560  1.5568 -1.5713  3.0449
    5DNSX   C44 4728  16.470   3.894  22.689 -0.0292  0.4039  0.2379
    5DNSX   H45 4729  16.406   3.798  22.686  1.0030  1.3920  2.5187
    5DNSX   O48 4730  16.606   3.849  22.699  0.0763  0.3390  0.0264
    5DNSX   C46 4731  16.647   3.753  22.599  0.2510 -0.7397  0.3002
    5DNSX   H47 4732  16.586   3.662  22.613  0.8297  1.7162  2.0525
    5DNSX   C60 4733  16.794   3.715  22.624 -0.1390  0.1810  0.5289
    5DNSX   H61 4734  16.855   3.770  22.547  1.1360  0.7459 -1.0424
    5DNSX   H62 4735  16.817   3.731  22.731  2.4332 -0.2578 -0.5621
    5DNSX   O63 4736  16.819   3.578  22.592 -0.0993 -0.1687  0.1616
    5DNSX   H64 4737  16.790   3.569  22.491 -3.0292 -0.1255 -3.1312
    5DNSX   O80 4738  16.465   3.973  22.801 -0.1480  0.3765  0.3134
    5DNSX   C78 4739  16.446   3.930  22.940 -0.2957 -0.5833  0.1091
    5DNSX   H79 4740  16.352   3.871  22.949 -1.3306  0.7987  0.6232
    5DNSX   C74 4741  16.582   3.867  23.005  0.4137 -0.2117  0.1556
    5DNSX   H75 4742  16.668   3.933  22.988 -0.5742  1.0625 -1.2304
    5DNSX   O76 4743  16.620   3.743  22.950  0.4814  0.3169  0.0020
    5DNSX   H77 4744  16.638   3.765  22.854  0.3766 -0.2014 -1.5949
    5DNSX   C70 4745  16.560   3.843  23.157 -0.9641 -0.3084  0.3147
    5DNSX   H71 4746  16.466   3.782  23.166 -1.3335 -0.6738  2.1138
    5DNSX   O72 4747  16.672   3.775  23.226 -0.4454  0.4854 -0.1291
    5DNSX   H73 4748  16.737   3.746  23.172  0.4076 -1.3945  3.9019
    5DNSX   C65 4749  16.528   3.977  23.225  0.2739  0.0016  0.5378
    5DNSX   H66 4750  16.623   4.039  23.230  0.4668 -1.0574  1.3314
    5DNSX   O69 4751  16.417   4.046  23.151  0.2933  0.3721  0.2705
    5DNSX   C67 4752  16.426   4.068  23.012 -0.2991 -0.5649  0.2597
    5DNSX   H68 4753  16.524   4.121  22.994  1.5832  0.0585  1.4349
    5DNSX   C81 4754  16.298   4.145  22.959  0.2911 -0.8378  0.0809
    5DNSX   H82 4755  16.271   4.116  22.845 -1.8641 -0.5214 -1.1830
    5DNSX   H83 4756  16.205   4.114  23.014  0.6963  0.7666  1.9319
    5DNSX   O84 4757  16.310   4.289  22.960  0.2482  0.0431 -0.0946
    5DNSX   H85 4758  16.383   4.309  22.908 -1.3403  0.1191  1.1226
    5DNSX   O59 4759  16.459   3.956  23.351  0.2589  0.2868  0.4593
    5DNSX   C57 4760  16.452   4.026  23.474 -0.3797  0.1165  0.6381
    5DNSX   H58 4761  16.517   4.118  23.474 -0.9489  1.8805 -2.2267
    5DNSX   C53 4762  16.303   4.080  23.494  0.3533 -0.8009  0.2405
    5DNSX   H54 4763  16.229   3.991  23.492 -2.6662 -1.0600 -0.9108
    5DNSX   O55 4764  16.268   4.169  23.385  0.0177 -0.0472  0.5538
    5DNSX   H56 4765  16.270   4.123  23.298  0.2625 -0.8275 -2.0397
    5DNSX   C49 4766  16.295   4.148  23.631  0.0828 -0.1268  0.5070
    5DNSX   H50 4767  16.366   4.230  23.624 -0.6388 -0.7235 -0.9936
    5DNSX   O51 4768  16.158   4.191  23.652 -0.2961  0.4131  0.6923
    5DNSX   H52 4769  16.167   4.290  23.638  2.2040 -2.0932  0.2533
    5DNSX   C44 4770  16.342   4.040  23.735 -0.6408  0.3267  0.3383
    5DNSX   H45 4771  16.268   3.946  23.735  1.5372 -0.1949  0.9589
    5DNSX   O48 4772  16.478   3.997  23.715  0.3286 -0.1965 -0.0799
    5DNSX   C46 4773  16.494   3.932  23.589 -0.4953  0.7344  0.6251
    5DNSX   H47 4774  16.428   3.837  23.592  1.6478  0.5030  0.1134
    5DNSX   C60 4775  16.643   3.900  23.581  0.0140  0.7868 -0.5693
    5DNSX   H61 4776  16.671   3.894  23.468 -2.5403  1.0321  2.0060
    5DNSX   H62 4777  16.716   3.984  23.612  1.9304  4.0861  2.1868
    5DNSX   O63 4778  16.669   3.783  23.662 -0.2557  0.0517  0.1397
    5DNSX   H64 4779  16.598   3.754  23.718 -1.2097 -0.1545 -0.5984
    5DNSX   O80 4780  16.356   4.094  23.872  0.4113  0.2036 -0.0174
    5DNSX   C78 4781  16.342   4.034  24.005  0.3793 -0.1993  0.1523
    5DNSX   H79 4782  16.278   3.942  24.007 -1.5015 -0.7297 -0.4954
    5DNSX   C74 4783  16.481   3.997  24.060 -0.4398 -0.6887 -0.6914
    5DNSX   H75 4784  16.547   4.087  24.039 -2.6293  0.9074 -0.2605
    5DNSX   O76 4785  16.536   3.878  23.986  0.7085  0.4791 -0.4158
    5DNSX   H77 4786  16.534   3.895  23.893 -1.0730 -1.1604  0.6896
    5DNSX   C70 4787  16.481   3.949  24.210 -0.5124  0.0529  0.8334
    5DNSX   H71 4788  16.426   3.852  24.223  2.7147  1.3261  2.0645
    5DNSX   O72 4789  16.615   3.944  24.261  0.2859 -0.0714 -0.3278
    5DNSX   H73 4790  16.638   4.035  24.286 -1.8240 -0.0522 -0.7335
    5DNSX   C65 4791  16.406   4.055  24.295  0.1048  0.6405  0.2938
    5DNSX   H66 4792  16.458   4.147  24.308 -1.6518 -0.8087  3.2352
    5DNSX   O69 4793  16.276   4.084  24.237  1.1300  0.0900 -0.5690
    5DNSX   C67 4794  16.279   4.134  24.100 -0.3793 -0.5232  0.0391
    5DNSX   H68 4795  16.340   4.233  24.107  0.2587 -2.2346  2.4091
    5DNSX   C81 4796  16.140   4.177  24.056 -0.2377 -0.0979  0.0742
    5DNSX   H82 4797  16.132   4.170  23.943 -1.2958 -2.1611  0.0751
    5DNSX   H83 4798  16.072   4.102  24.096  0.8172  1.9296 -2.8479
    5DNSX   O84 4799  16.110   4.313  24.093  0.4011  0.5610 -0.0397
    5DNSX   H85 4800  16.093   4.314  24.188  2.0191 -0.3738 -1.1519
    5DNSX   O59 4801  16.370   4.000  24.417 -0.5548 -0.6325  0.4917
    5DNSX   C57 4802  16.402   4.003  24.556 -0.1000 -0.5925 -0.0817
    5DNSX   H58 4803  16.346   3.925  24.613  1.0862  2.8481 -3.7017
    5DNSX   C53 4804  16.552   3.970  24.589  0.4364  0.9928  0.3152
    5DNSX   H54 4805  16.617   4.039  24.543 -1.9637  0.5297 -0.2789
    5DNSX   O55 4806  16.590   3.839  24.541 -0.0812  0.0459 -0.1174
    5DNSX   H56 4807  16.591   3.844  24.448  2.5802  1.1620  1.6700
    5DNSX   C49 4808  16.575   3.978  24.740 -0.0857  0.3826 -0.2430
    5DNSX   H50 4809  16.523   3.897  24.798  1.6269 -1.8671  2.2094
    5DNSX   O51 4810  16.717   3.950  24.756 -0.0519  0.2822 -0.3848
    5DNSX   H52 4811  16.749   3.951  24.854  2.6346 -0.2076  0.2141
    5DNSX   C44 4812  16.531   4.123  24.788 -0.0402 -0.4930 -0.5451
    5DNSX   H45 4813  16.594   4.213  24.748  0.3612 -0.3324  1.3969
    5DNSX   O48 4814  16.394   4.161  24.759  0.0392  0.3337 -0.4437
    5DNSX   C46 4815  16.359   4.143  24.622  0.0968  0.3281  0.5505
    5DNSX   H47 4816  16.381   4.228  24.554 -2.6440 -1.0141  0.5929
    5DNSX   C60 4817  16.208   4.145  24.628 -0.0403 -0.8082 -0.4860
    5DNSX   H61 4818  16.166   4.124  24.525 -1.9827 -1.4648 -5.7705
    5DNSX   H62 4819  16.174   4.079  24.708 -0.9491  1.2640  0.8858
    5DNSX   O63 4820  16.177   4.281  24.660  0.2157  0.4061 -0.1652
    5DNSX   H64 4821  16.179   4.336  24.579 -1.1540  1.8700  0.9666
    5DNSX   O80 4822  16.532   4.122  24.930  0.1681 -0.0757 -0.7358
    5DNSX   C78 4823  16.485   4.066  25.052 -0.0977  0.0848 -0.1386
    5DNSX   H79 4824  16.427   3.972  25.033  0.3558 -0.3565 -0.7792
    5DNSX   C74 4825  16.614   4.015  25.118 -0.3838 -0.7333  0.6598
    5DNSX   H75 4826  16.679   4.106  25.111  0.2208  0.0889  2.4557
    5DNSX   O76 4827  16.670   3.898  25.056  0.0589 -0.2251  0.1463
    5DNSX   H77 4828  16.750   3.863  25.104 -0.9829 -0.8059  2.6829
    5DNSX   C70 4829  16.594   3.967  25.268 -1.1309 -0.4784 -0.7926
    5DNSX   H71 4830  16.522   3.886  25.255  2.4750  1.1185 -2.6534
    5DNSX   O72 4831  16.714   3.934  25.338  0.3084  0.4034  0.1472
    5DNSX   H73 4832  16.734   3.838  25.326 -1.0662 -1.9459  1.6543
    5DNSX   C65 4833  16.513   4.074  25.340 -0.2381  0.5803 -0.7804
    5DNSX   H66 4834  16.580   4.174  25.354  0.3168 -0.4522  0.3780
    5DNSX   O69 4835  16.390   4.106  25.269 -0.3172  0.6522 -0.0744
    5DNSX   C67 4836  16.409   4.173  25.142  0.3067 -0.1904 -0.0168
    5DNSX   H68 4837  16.469   4.271  25.168 -2.0257 -0.0673  0.6135
    5DNSX   C81 4838  16.267   4.204  25.084 -0.4306  0.2570 -0.5005
    5DNSX   H82 4839  16.234   4.134  25.011  1.0741 -0.1154  0.4961
    5DNSX   H83 4840  16.189   4.192  25.166  0.6534  0.8419  0.2020
    5DNSX   O84 4841  16.249   4.332  25.043 -0.3731  0.0244 -0.3200
    5DNSX   H85 4842  16.332   4.368  25.010  0.1966  0.3972 -2.2006
    5DNSX   O59 4843  16.460   4.020  25.463  0.0851  0.0510 -0.3818
    5DNSX   C57 4844  16.450   4.085  25.588  0.0209 -0.1016 -0.3300
    5DNSX   H58 4845  16.532   4.162  25.603  0.0755  1.5980 -1.0488
    5DNSX   C53 4846  16.315   4.154  25.612  0.7960 -0.4244  0.1383
    5DNSX   H54 4847  16.233   4.073  25.604 -4.0368  0.0445  0.3005
    5DNSX   O55 4848  16.293   4.246  25.494 -0.4401 -0.2290  0.0638
    5DNSX   H56 4849  16.298   4.196  25.407  3.0791  1.7601  0.3711
    5DNSX   C49 4850  16.303   4.212  25.754  0.1983 -0.1649 -0.4103
    5DNSX   H50 4851  16.380   4.293  25.759 -0.6713  1.6116 -2.8658
    5DNSX   O51 4852  16.165   4.267  25.774 -0.6472 -0.1917 -0.2256
    5DNSX   H52 4853  16.168   4.348  25.721  0.2410 -0.6216  0.9662
    5DNSX   C44 4854  16.331   4.098  25.861  0.2771  0.3399  0.0279
    5DNSX   H45 4855  16.234   4.037  25.863  1.7226  0.1409  1.2910
    5DNSX   O48 4856  16.446   4.022  25.830 -0.1452  0.1587  0.2997
    5DNSX   C46 4857  16.461   3.972  25.694 -0.3272 -0.4602 -0.0662
    5DNSX   H47 4858  16.374   3.903  25.657  1.8132 -1.3229 -0.6937
    5DNSX   C60 4859  16.602   3.910  25.692  0.1116 -0.0243  0.4921
    5DNSX   H61 4860  16.672   4.000  25.684  0.5556  1.4453  1.8447
    5DNSX   H62 4861  16.636   3.863  25.788  0.7330  1.4130  0.0858
    5DNSX   O63 4862  16.611   3.833  25.575 -0.4106 -0.0747 -0.3915
    5DNSX   H64 4863  16.588   3.887  25.505  2.3662  3.7783  1.7199
    5DNSX   O80 4864  16.369   4.137  25.987 -0.4486  0.1410 -0.2088
    5DNSX   C78 4865  16.345   4.193  26.114 -0.4382 -0.0309  0.1112
    5DNSX   H79 4866  16.398   4.293  26.132 -4.2702  4.6060 -0.2882
    5DNSX   C74 4867  16.193   4.229  26.125  0.0049 -0.2782 -0.2119
    5DNSX   H75 4868  16.143   4.132  26.107 -0.6413  1.9667  1.4937
    5DNSX   O76 4869  16.147   4.330  26.040  0.0845 -0.2588  0.8126
    5DNSX   H77 4870  16.160   4.296  25.944 -0.0123 -0.5313 -1.8898
    5DNSX   C70 4871  16.161   4.287  26.266 -0.5213 -0.2126 -0.0086
    5DNSX   H71 4872  16.202   4.393  26.276  1.0019  2.1090  0.8405
    5DNSX   O72 4873  16.019   4.271  26.270  0.2011 -0.2585 -0.0481
    5DNSX   H73 4874  15.997   4.271  26.178  1.7164 -0.7060 -1.0829
    5DNSX   C65 4875  16.230   4.202  26.377 -0.7573  0.2387 -0.5985
    5DNSX   H66 4876  16.169   4.114  26.405  1.1132 -1.6890 -0.5675
    5DNSX   O69 4877  16.364   4.163  26.351  0.2960  0.0815  0.2680
    5DNSX   C67 4878  16.387   4.098  26.225 -0.1313  0.1594  0.0184
    5DNSX   H68 4879  16.333   4.003  26.220 -0.2040  3.9518  1.8976
    5DNSX   C81 4880  16.531   4.062  26.214 -0.0407 -0.0181 -0.2901
    5DNSX   H82 4881  16.575   4.066  26.110  0.1007 -0.5159  2.6674
    5DNSX   H83 4882  16.600   4.127  26.276  4.0967 -3.6662  2.4935
    5DNSX   O84 4883  16.558   3.934  26.269 -0.3330 -0.3196  0.6757
    5DNSX   H85 4884  16.483   3.871  26.260  1.7530 -2.5356 -0.2083
    5DNSX   O59 4885  16.253   4.290  26.484 -0.3686  0.6221 -0.5306
    5DNSX   C57 4886  16.200   4.270  26.617  0.0295  0.8006 -0.1176
    5DNSX   H58 4887  16.118   4.194  26.619 -0.9777 -1.5656  1.9071
    5DNSX   C53 4888  16.309   4.216  26.709  0.5968  0.3740 -0.8085
    5DNSX   H54 4889  16.407   4.269  26.695  0.0378  1.3818 -1.9587
    5DNSX   O55 4890  16.334   4.080  26.681 -0.3336 -0.1777  0.7010
    5DNSX   H56 4891  16.368   4.080  26.584  3.0120  0.8417 -0.9372
    5DNSX   C49 4892  16.256   4.213  26.853 -0.0722 -0.6123 -0.4418
    5DNSX   H50 4893  16.172   4.142  26.867  1.8827  2.9964 -2.5206
    5DNSX   O51 4894  16.365   4.175  26.946 -0.1118  0.5354 -0.5121
    5DNSX   H52 4895  16.334   4.187  27.039 -0.2981  0.0406  3.3068
    5DNSX   C44 4896  16.206   4.360  26.887 -1.0642  0.2786 -0.2448
    5DNSX   H45 4897  16.296   4.431  26.902 -0.4732  0.0755  1.4938
    5DNSX   O48 4898  16.112   4.407  26.791  0.0830  0.0643 -0.0120
    5DNSX   C46 4899  16.169   4.414  26.660 -0.3067  0.0247 -0.3366
    5DNSX   H47 4900  16.270   4.468  26.669 -1.5144 -1.7189 -1.9128
    5DNSX   C60 4901  16.075   4.485  26.556  0.5737  0.2721 -0.5569
    5DNSX   H61 4902  16.037   4.417  26.478 -0.9924  0.1658  0.1503
    5DNSX   H62 4903  15.979   4.519  26.603  1.0096 -3.1995  1.1659
    5DNSX   O63 4904  16.152   4.587  26.501 -0.5836 -0.0412 -0.5902
    5DNSX   H64 4905  16.107   4.626  26.425  1.1388  0.4576 -0.0565
    5DNSX   O80 4906  16.129   4.364  27.004  0.2662  0.2826 -0.0923
    5DNSX   C78 4907  16.115   4.461  27.112  0.2452  0.3213 -0.2883
    5DNSX   H79 4908  16.199   4.528  27.121 -1.0145  0.6360  2.2057
    5DNSX   C74 4909  15.986   4.534  27.097  1.0841 -0.7366 -0.1991
    5DNSX   H75 4910  15.897   4.461  27.112 -2.1898 -1.1103  0.0336
    5DNSX   O76 4911  15.975   4.603  26.972 -0.1402 -1.2762  0.2417
    5DNSX   H77 4912  15.981   4.535  26.901  1.1946  0.8033  1.7461
    5DNSX   C70 4913  15.975   4.634  27.216 -0.3011  0.1706  0.0995
    5DNSX   H71 4914  16.053   4.717  27.198  1.3033  1.1696  0.4349
    5DNSX   O72 4915  15.848   4.695  27.218 -0.3765 -0.0053 -0.2851
    5DNSX   H73 4916  15.796   4.685  27.138  1.2800 -0.6597 -1.4832
    5DNSX   C65 4917  15.993   4.569  27.353  0.2779  0.2588  0.7279
    5DNSX   H66 4918  15.896   4.520  27.373  2.7056 -0.7501  1.3542
    5DNSX   O69 4919  16.105   4.482  27.355  0.7565  0.5277 -0.0645
    5DNSX   C67 4920  16.122   4.386  27.253 -0.2450 -0.3944  0.0631
    5DNSX   H68 4921  16.032   4.319  27.258  2.5648 -1.0397  0.5451
    5DNSX   C81 4922  16.253   4.309  27.286  0.6347 -0.0189 -0.1917
    5DNSX   H82 4923  16.350   4.372  27.291  0.2210  0.9177  1.7914
    5DNSX   H83 4924  16.233   4.266  27.388 -0.6308 -0.4853  0.9362
    5DNSX   O84 4925  16.291   4.205  27.205  0.0227  0.2068  0.6454
    5DNSX   H85 4926  16.372   4.157  27.214 -2.7267 -1.8951 -1.0794
    5DNSX   O59 4927  16.042   4.660  27.451 -0.1221  0.5958  0.1485
    5DNSX   C57 4928  15.967   4.688  27.574  0.2585  0.2202  0.0183
    5DNSX   H58 4929  15.861   4.661  27.563 -1.3314 -1.6337 -1.1115
    5DNSX   C53 4930  16.036   4.611  27.685  0.0917 -0.3620 -0.0464
    5DNSX   H54 4931  16.143   4.638  27.690 -1.1088 -3.8229  0.4548
    5DNSX   O55 4932  16.027   4.474  27.657  0.2941 -0.5917 -0.3167
    5DNSX   H56 4933  16.078   4.451  27.571  0.9845 -0.5208 -2.3610
    5DNSX   C49 4934  15.972   4.636  27.824  0.0880 -0.4725  0.5220
    5DNSX   H50 4935  15.873   4.583  27.829 -1.6352  1.1407 -0.7638
    5DNSX   O51 4936  16.061   4.587  27.935  0.4587 -0.5677 -0.6919
    5DNSX   H52 4937  16.101   4.503  27.922 -1.5186 -1.9566  0.5028
    5DNSX   C44 4938  15.958   4.793  27.843  0.2087 -0.3943  0.6755
    5DNSX   H45 4939  16.065   4.829  27.858  0.8826 -0.1519 -0.8239
    5DNSX   O48 4940  15.893   4.852  27.733 -0.4486  0.2028 -0.1917
    5DNSX   C46 4941  15.958   4.840  27.607 -0.2058  0.0126  0.7900
    5DNSX   H47 4942  16.059   4.885  27.607 -0.5891 -1.9823 -1.0696
    5DNSX   C60 4943  15.872   4.923  27.505 -0.1127 -0.2133  0.6226
    5DNSX   H61 4944  15.839   4.850  27.424  0.0796 -0.1622 -0.2367
    5DNSX   H62 4945  15.782   4.969  27.545 -0.0672 -2.5581  0.8988
    5DNSX   O63 4946  15.940   5.020  27.424  0.6866  0.4233  0.1222
    5DNSX   H64 4947  15.953   5.101  27.473  0.3558 -2.1976 -0.7257
    5DNSX   O80 4948  15.865   4.814  27.945 -0.2842  0.3561  0.0824
    5DNSX   H60 4949  17.045   2.811   7.114  1.7178 -1.2326  2.6680
    5DNSX   H81 4950  15.883   4.766  28.038 -0.3124  1.3451  1.2458
    6DNSX   O59 4951  16.014   3.614  18.533 -0.3089 -0.1415 -0.5447
    6DNSX   C57 4952  15.969   3.551  18.652 -0.2013 -0.0817 -0.3286
    6DNSX   H58 4953  15.869   3.505  18.645 -1.7177  0.9595  1.2954
    6DNSX   C53 4954  16.073   3.445  18.698 -0.6553  0.4934  0.5476
    6DNSX   H54 4955  16.181   3.479  18.715  0.9598  1.2057 -0.6104
    6DNSX   O55 4956  16.086   3.334  18.599 -0.2298  0.0663 -1.1725
    6DNSX   H56 4957  16.135   3.261  18.630  0.5401  3.2245 -2.9535
    6DNSX   C49 4958  16.042   3.381  18.832 -0.3477  0.2558 -0.0675
    6DNSX   H50 4959  15.952   3.319  18.830  0.6229  0.3146  0.7092
    6DNSX   O51 4960  16.162   3.314  18.868 -0.8407  0.4109  0.3531
    6DNSX   H52 4961  16.167   3.227  18.810  2.5739  0.4670 -3.2312
    6DNSX   C44 4962  16.014   3.498  18.938  0.1664  0.1587  0.2958
    6DNSX   H45 4963  16.106   3.560  18.957  0.1140  1.5602  0.9422
    6DNSX   O48 4964  15.914   3.591  18.887 -0.0941  0.9176 -1.1105
    6DNSX   C46 4965  15.957   3.656  18.768 -0.6492  0.1368  0.9839
    6DNSX   H47 4966  16.044   3.720  18.779 -1.9443  1.0517 -0.4671
    6DNSX   C60 4967  15.841   3.756  18.743  0.4390 -0.2219 -0.2831
    6DNSX   H61 4968  15.806   3.771  18.639  0.8523 -0.1537  1.2800
    6DNSX   H62 4969  15.746   3.753  18.805  0.4594  0.3982  0.3240
    6DNSX   O63 4970  15.900   3.886  18.766 -0.5831  0.5204 -0.0183
    6DNSX   H64 4971  15.939   3.890  18.863 -2.0530  0.7767  3.2374
    6DNSX   O80 4972  15.950   3.449  19.053 -0.7009 -0.5933 -0.0597
    6DNSX   C78 4973  15.955   3.516  19.178  0.2895 -0.3807  0.2689
    6DNSX   H79 4974  16.037   3.594  19.177  0.4612  1.9810 -1.1258
    6DNSX   C74 4975  15.804   3.579  19.211 -0.7337 -0.0135 -0.3458
    6DNSX   H75 4976  15.723   3.510  19.187  1.4190  0.9588 -3.8674
    6DNSX   O76 4977  15.776   3.695  19.130 -0.3813  0.4384 -0.3155
    6DNSX   H77 4978  15.770   3.678  19.034 -0.7692 -0.6144 -0.1871
    6DNSX   C70 4979  15.794   3.619  19.362 -0.0821 -0.2837  0.2791
    6DNSX   H71 4980  15.850   3.716  19.365 -1.7595 -0.1136  2.6093
    6DNSX   O72 4981  15.647   3.644  19.389  0.1425 -0.2102  0.2679
    6DNSX   H73 4982  15.614   3.720  19.336 -2.1393  1.3100 -2.8933
    6DNSX   C65 4983  15.852   3.508  19.459  0.5475 -0.5194  0.1670
    6DNSX   H66 4984  15.781   3.418  19.456  0.5727 -2.1073 -1.3111
    6DNSX   O69 4985  15.983   3.450  19.428 -0.7048 -0.3153  0.4065
    6DNSX   C67 4986  15.986   3.408  19.289 -0.2586 -0.6158 -0.2800
    6DNSX   H68 4987  15.903   3.328  19.283 -1.4539 -0.7409  0.2567
    6DNSX   C81 4988  16.129   3.343  19.272 -0.5934  0.4427 -0.3986
    6DNSX   H82 4989  16.212   3.421  19.272 -1.5448  1.1388  1.7102
    6DNSX   H83 4990  16.150   3.264  19.349  1.1336 -2.8713  1.4204
    6DNSX   O84 4991  16.145   3.277  19.150  0.1934  0.2412  0.2540
    6DNSX   H85 4992  16.112   3.331  19.075 -0.6096  0.6356 -1.3024
    6DNSX   O59 4993  15.880   3.559  19.593  0.5728  0.0451 -0.6127
    6DNSX   C57 4994  15.857   3.491  19.718  0.0831  0.3744  0.2746
    6DNSX   H58 4995  15.794   3.400  19.707  0.5830 -2.4362 -1.3109
    6DNSX   C53 4996  15.994   3.438  19.774 -0.0081 -0.1609  0.2317
    6DNSX   H54 4997  16.052   3.526  19.768  0.2543  1.4406  1.5357
    6DNSX   O55 4998  16.057   3.350  19.678 -0.1060  0.4476  0.2973
    6DNSX   H56 4999  16.077   3.397  19.593  1.2473 -1.2533 -2.4486
    6DNSX   C49 5000  15.986   3.381  19.918  0.4541  0.1485  0.3699
    6DNSX   H50 5001  15.914   3.298  19.933  1.4762 -0.0128  0.0199
    6DNSX   O51 5002  16.115   3.344  19.961 -0.3216  0.4997  0.1609
    6DNSX   H52 5003  16.106   3.313  20.047  3.3202 -0.5635  1.4440
    6DNSX   C44 5004  15.930   3.489  20.012  0.5840  0.3530 -0.8946
    6DNSX   H45 5005  16.002   3.575  20.013  1.4261  0.1167 -1.0596
    6DNSX   O48 5006  15.800   3.535  19.963 -0.5098  0.4436 -0.1093
    6DNSX   C46 5007  15.802   3.591  19.829 -0.0322 -0.9646 -0.0569
    6DNSX   H47 5008  15.852   3.689  19.830 -1.9936  1.4496  3.3120
    6DNSX   C60 5009  15.655   3.626  19.784 -0.0781 -0.2295 -0.4634
    6DNSX   H61 5010  15.653   3.657  19.677 -0.2080  0.0339  0.0445
    6DNSX   H62 5011  15.589   3.537  19.797  2.0149  1.7861 -3.2670
    6DNSX   O63 5012  15.602   3.741  19.843  0.3846  0.6698  0.1573
    6DNSX   H64 5013  15.579   3.720  19.932  0.4454 -0.0237  0.4062
    6DNSX   O80 5014  15.899   3.442  20.142 -0.2101  0.4231  0.6530
    6DNSX   C78 5015  15.890   3.509  20.268  0.4351  0.3361  0.4741
    6DNSX   H79 5016  15.961   3.591  20.270  1.2023 -2.2033  0.0206
    6DNSX   C74 5017  15.751   3.568  20.290  0.4345  0.1457  0.3724
    6DNSX   H75 5018  15.674   3.482  20.280  0.3078  2.1047  0.8878
    6DNSX   O76 5019  15.725   3.671  20.204 -0.0383  0.3545  0.1185
    6DNSX   H77 5020  15.728   3.647  20.112  0.2599  1.4104  0.7365
    6DNSX   C70 5021  15.744   3.628  20.434  0.2618 -0.3764  1.0330
    6DNSX   H71 5022  15.819   3.713  20.423 -1.7498 -0.4440  0.0521
    6DNSX   O72 5023  15.613   3.678  20.451  0.1678  0.0204 -0.8411
    6DNSX   H73 5024  15.570   3.697  20.359 -2.4699  1.2651  1.7148
    6DNSX   C65 5025  15.792   3.521  20.542 -0.1371 -1.3817  0.8533
    6DNSX   H66 5026  15.710   3.443  20.555 -2.4072  0.9508  1.5964
    6DNSX   O69 5027  15.921   3.461  20.507  0.0970  0.5307  0.1763
    6DNSX   C67 5028  15.933   3.404  20.373  0.1791  0.3496 -0.5667
    6DNSX   H68 5029  15.867   3.311  20.361 -1.3877  0.0160 -0.4670
    6DNSX   C81 5030  16.081   3.367  20.358  0.2424  0.6441  0.1620
    6DNSX   H82 5031  16.147   3.463  20.337 -2.0906 -0.0048 -0.3384
    6DNSX   H83 5032  16.125   3.321  20.448 -0.4456  0.3983  1.9622
    6DNSX   O84 5033  16.103   3.262  20.263 -0.0445 -0.1816  0.1449
    6DNSX   H85 5034  16.161   3.190  20.281 -3.3056 -2.8485  0.0717
    6DNSX   O59 5035  15.831   3.587  20.666  0.1570 -0.3235  0.0487
    6DNSX   C57 5036  15.822   3.512  20.787  0.3266  0.1127 -0.4734
    6DNSX   H58 5037  15.747   3.426  20.778 -2.3888 -0.7244  0.0435
    6DNSX   C53 5038  15.964   3.446  20.827 -0.3140  0.3299 -0.1909
    6DNSX   H54 5039  16.053   3.520  20.818  2.3698  1.8194 -1.4576
    6DNSX   O55 5040  15.978   3.333  20.730 -0.1485 -0.5153 -0.5820
    6DNSX   H56 5041  15.970   3.364  20.636 -1.9715 -0.7484 -0.9146
    6DNSX   C49 5042  15.957   3.387  20.971  0.2666  0.4459 -0.1545
    6DNSX   H50 5043  15.884   3.304  20.982 -0.5069 -2.3578  0.6139
    6DNSX   O51 5044  16.088   3.350  21.028  0.0617  0.0918 -0.1001
    6DNSX   H52 5045  16.070   3.287  21.102 -0.6491 -1.3428 -1.4641
    6DNSX   C44 5046  15.897   3.508  21.065 -0.5751  0.1922  0.0853
    6DNSX   H45 5047  15.962   3.599  21.061 -0.9691  1.5621  2.9002
    6DNSX   O48 5048  15.768   3.541  21.030 -0.0813  0.1208 -0.0244
    6DNSX   C46 5049  15.766   3.607  20.899 -0.0505  0.2268 -0.2497
    6DNSX   H47 5050  15.832   3.706  20.907 -1.2562  0.1545  0.9189
    6DNSX   C60 5051  15.624   3.646  20.871  0.3853  0.0611 -0.1207
    6DNSX   H61 5052  15.614   3.670  20.771 -1.9985 -2.5618  2.8768
    6DNSX   H62 5053  15.553   3.566  20.905 -0.4193  0.7052  0.0032
    6DNSX   O63 5054  15.601   3.773  20.930  0.4344  0.4830 -0.1741
    6DNSX   H64 5055  15.556   3.765  21.020 -0.0334 -2.1723  0.0982
    6DNSX   O80 5056  15.876   3.450  21.192  0.3624 -0.0323  0.3400
    6DNSX   C78 5057  15.891   3.510  21.321 -0.0984  0.2004  0.4968
    6DNSX   H79 5058  15.974   3.585  21.325 -0.4802 -1.1565  0.8759
    6DNSX   C74 5059  15.752   3.579  21.358  0.6705  0.8563  0.2054
    6DNSX   H75 5060  15.688   3.491  21.364  0.9440 -0.1622  0.6459
    6DNSX   O76 5061  15.716   3.677  21.261  0.5683 -0.1073  0.2051
    6DNSX   H77 5062  15.706   3.626  21.181  1.2614  0.9999 -2.2829
    6DNSX   C70 5063  15.756   3.637  21.504  0.3269 -0.0031  0.4873
    6DNSX   H71 5064  15.837   3.717  21.510  1.5569 -1.3127  0.2958
    6DNSX   O72 5065  15.624   3.703  21.535 -0.2323  0.7004  0.4638
    6DNSX   H73 5066  15.598   3.766  21.472  1.0315  1.4429  1.0420
    6DNSX   C65 5067  15.784   3.524  21.604 -0.8329 -0.4767  0.2846
    6DNSX   H66 5068  15.711   3.434  21.609  0.9495 -1.4268 -0.2646
    6DNSX   O69 5069  15.912   3.472  21.562  0.2793  0.5223  0.0672
    6DNSX   C67 5070  15.916   3.409  21.432 -0.0307  0.1157 -0.6642
    6DNSX   H68 5071  15.847   3.322  21.418 -1.6445  1.8569 -0.5488
    6DNSX   C81 5072  16.052   3.342  21.395  0.1355 -0.1692  0.1627
    6DNSX   H82 5073  16.120   3.424  21.363  1.4241 -0.2881  1.9027
    6DNSX   H83 5074  16.089   3.295  21.490 -1.2288  1.3419  0.1921
    6DNSX   O84 5075  16.072   3.238  21.299 -0.0083  0.1049  0.4563
    6DNSX   H85 5076  16.054   3.152  21.340  0.2624 -0.7897 -2.7766
    6DNSX   O59 5077  15.810   3.578  21.730  0.0533  0.2095 -0.0990
    6DNSX   C57 5078  15.799   3.528  21.866  0.1551 -0.2418 -0.6651
    6DNSX   H58 5079  15.720   3.452  21.877 -1.2215  1.2411  0.5723
    6DNSX   C53 5080  15.928   3.458  21.917  0.4122 -0.1765 -0.1985
    6DNSX   H54 5081  16.013   3.531  21.896  0.5760  1.0912  1.0940
    6DNSX   O55 5082  15.963   3.356  21.823  0.1813  0.1999  0.5246
    6DNSX   H56 5083  15.967   3.392  21.732  3.6637  0.0679  0.4446
    6DNSX   C49 5084  15.929   3.412  22.062  0.1092  0.4430 -0.0450
    6DNSX   H50 5085  15.852   3.339  22.091  2.7331 -0.6723  0.4696
    6DNSX   O51 5086  16.053   3.366  22.116  0.4303  0.1660  0.1831
    6DNSX   H52 5087  16.028   3.288  22.170  0.1621  1.2987  2.7898
    6DNSX   C44 5088  15.880   3.533  22.144 -0.5048  0.0445  0.1735
    6DNSX   H45 5089  15.958   3.610  22.128  0.5158  0.1712  2.7974
    6DNSX   O48 5090  15.754   3.585  22.103 -0.4925 -0.6231 -0.0645
    6DNSX   C46 5091  15.744   3.636  21.968 -0.0011 -0.1184  0.0306
    6DNSX   H47 5092  15.817   3.729  21.963  0.4319  0.3291 -0.5025
    6DNSX   C60 5093  15.602   3.679  21.944  0.2130  0.4439 -0.3778
    6DNSX   H61 5094  15.525   3.605  21.929 -1.6544  0.2684  1.1117
    6DNSX   H62 5095  15.553   3.738  22.026  0.4785  1.1703 -1.1142
    6DNSX   O63 5096  15.600   3.762  21.828 -0.1628 -0.0992 -0.2267
    6DNSX   H64 5097  15.616   3.703  21.756  0.8095  0.3824  0.5925
    6DNSX   O80 5098  15.847   3.494  22.278 -0.0019  0.0731  0.1493
    6DNSX   C78 5099  15.853   3.562  22.400  0.0498 -0.7127 -0.7672
    6DNSX   H79 5100  15.926   3.647  22.395  0.8531 -1.5343 -1.4112
    6DNSX   C74 5101  15.713   3.623  22.437  0.3127 -0.6944 -0.5329
    6DNSX   H75 5102  15.640   3.540  22.436 -1.1159 -2.6043 -0.1962
    6DNSX   O76 5103  15.680   3.723  22.340  0.2265  0.2293 -0.2829
    6DNSX   H77 5104  15.658   3.673  22.257 -1.7347  0.3386 -1.2936
    6DNSX   C70 5105  15.705   3.683  22.571 -0.0162  0.3225 -0.2635
    6DNSX   H71 5106  15.757   3.777  22.574 -4.3886 -1.1134  0.1783
    6DNSX   O72 5107  15.572   3.717  22.615 -0.0990  0.3927  0.5935
    6DNSX   H73 5108  15.545   3.788  22.558 -0.3390 -2.3222 -0.5174
    6DNSX   C65 5109  15.759   3.580  22.673  0.0463  0.0540  0.4183
    6DNSX   H66 5110  15.685   3.493  22.689  0.4682 -0.0824  1.1367
    6DNSX   O69 5111  15.887   3.532  22.643 -0.3253 -0.1600  0.0916
    6DNSX   C67 5112  15.892   3.460  22.515  0.0726 -0.5698  0.0288
    6DNSX   H68 5113  15.824   3.379  22.514  1.6277 -1.3907 -0.0756
    6DNSX   C81 5114  16.034   3.405  22.505 -0.2515 -0.1422 -0.1533
    6DNSX   H82 5115  16.101   3.493  22.494  0.6186 -2.6266  0.3665
    6DNSX   H83 5116  16.051   3.346  22.598 -0.6696 -3.3597  1.3402
    6DNSX   O84 5117  16.061   3.326  22.390 -0.2521 -0.6571  0.0230
    6DNSX   H85 5118  16.106   3.248  22.425  3.1224 -0.1683 -0.0948
    6DNSX   O59 5119  15.789   3.638  22.798 -0.4496 -0.1851 -0.7021
    6DNSX   C57 5120  15.762   3.580  22.931  0.4999  0.0452  0.1889
    6DNSX   H58 5121  15.678   3.501  22.926  1.0360 -2.4787  1.3568
    6DNSX   C53 5122  15.896   3.505  22.977  0.4797 -0.3171  0.5314
    6DNSX   H54 5123  15.976   3.592  22.980 -1.5313  1.2856 -0.9552
    6DNSX   O55 5124  15.938   3.403  22.886  0.4219 -0.0844  0.3633
    6DNSX   H56 5125  15.961   3.444  22.797  2.6916 -0.4066 -0.5531
    6DNSX   C49 5126  15.875   3.456  23.124 -0.6265  0.6261 -0.1386
    6DNSX   H50 5127  15.794   3.377  23.116 -3.0510  2.1563  3.0655
    6DNSX   O51 5128  15.998   3.411  23.170 -0.1532  0.0996 -0.4420
    6DNSX   H52 5129  16.018   3.330  23.122  2.4058  1.7435 -0.1689
    6DNSX   C44 5130  15.821   3.573  23.218 -1.5853 -0.4461  0.5442
    6DNSX   H45 5131  15.906   3.654  23.224 -0.2826  1.3345  4.4827
    6DNSX   O48 5132  15.706   3.633  23.170 -0.2088 -0.6523  0.0229
    6DNSX   C46 5133  15.716   3.689  23.032 -0.1062  0.4193  0.5894
    6DNSX   H47 5134  15.799   3.770  23.036 -0.3703 -0.7321  0.6157
    6DNSX   C60 5135  15.581   3.762  23.001 -0.5457  0.1173  0.3013
    6DNSX   H61 5136  15.505   3.681  22.967  3.7970  1.1061  1.4455
    6DNSX   H62 5137  15.561   3.815  23.099  0.8093 -0.0802  2.4961
    6DNSX   O63 5138  15.593   3.851  22.888 -0.1146 -0.0361 -0.0800
    6DNSX   H64 5139  15.590   3.800  22.803 -2.1464 -2.2085 -0.6757
    6DNSX   O80 5140  15.782   3.532  23.343 -0.1848  0.6610 -0.7598
    6DNSX   C78 5141  15.782   3.596  23.472  0.2342  0.9359  0.2877
    6DNSX   H79 5142  15.843   3.687  23.470  0.0121  0.9772 -2.0143
    6DNSX   C74 5143  15.635   3.636  23.501  0.3631  0.2078  0.6339
    6DNSX   H75 5144  15.572   3.547  23.509  0.6895 -2.7806 -0.4472
    6DNSX   O76 5145  15.596   3.736  23.406  0.3089 -0.2553  0.4168
    6DNSX   H77 5146  15.599   3.705  23.311 -1.1045  2.0400 -0.0502
    6DNSX   C70 5147  15.641   3.711  23.636 -0.1299 -0.2835 -0.0141
    6DNSX   H71 5148  15.724   3.786  23.627 -1.8345  0.3856 -3.8448
    6DNSX   O72 5149  15.508   3.766  23.662 -0.0438 -0.2503  0.2363
    6DNSX   H73 5150  15.485   3.790  23.577  0.6426  2.7157  1.8825
    6DNSX   C65 5151  15.686   3.614  23.749  0.0581 -0.5519 -0.1983
    6DNSX   H66 5152  15.616   3.529  23.756 -0.4335 -1.0226 -1.6395
    6DNSX   O69 5153  15.819   3.569  23.713 -0.1293  0.3454  0.2668
    6DNSX   C67 5154  15.827   3.497  23.588 -0.5605 -0.5957  0.1928
    6DNSX   H68 5155  15.772   3.393  23.577  1.0333  0.3572  1.0700
    6DNSX   C81 5156  15.977   3.459  23.576 -0.1911  0.7420 -0.1721
    6DNSX   H82 5157  16.010   3.450  23.466  3.4162 -0.4313  1.4635
    6DNSX   H83 5158  16.047   3.531  23.629  1.8951 -1.0199 -0.0899
    6DNSX   O84 5159  16.003   3.325  23.629  0.4259  0.6024 -0.0941
    6DNSX   H85 5160  16.107   3.316  23.630  0.2068 -1.9539  0.2883
    6DNSX   O59 5161  15.715   3.685  23.867  0.2772 -0.9700 -0.0935
    6DNSX   C57 5162  15.696   3.620  23.992 -0.2395  0.0599  1.1799
    6DNSX   H58 5163  15.620   3.539  23.984 -1.5823  1.1429  1.1886
    6DNSX   C53 5164  15.832   3.552  24.045 -0.0743  0.0874 -0.3227
    6DNSX   H54 5165  15.916   3.624  24.041 -0.2060  1.7472 -2.0910
    6DNSX   O55 5166  15.859   3.448  23.957  0.0573  0.0390  0.3623
    6DNSX   H56 5167  15.868   3.483  23.859  2.0111  2.1118 -0.1856
    6DNSX   C49 5168  15.834   3.499  24.191  0.4291 -0.3879  0.6574
    6DNSX   H50 5169  15.761   3.420  24.218  1.2508  1.3650 -0.4179
    6DNSX   O51 5170  15.964   3.466  24.231 -0.6680  0.2341 -0.1227
    6DNSX   H52 5171  15.963   3.423  24.318 -1.0437 -0.7731 -0.3349
    6DNSX   C44 5172  15.781   3.626  24.275 -0.4080  0.2468 -0.7118
    6DNSX   H45 5173  15.848   3.722  24.281  0.3568 -0.4118  2.2306
    6DNSX   O48 5174  15.653   3.660  24.234 -0.3053 -0.6575  0.0496
    6DNSX   C46 5175  15.653   3.719  24.101 -0.0570  0.2320  0.1552
    6DNSX   H47 5176  15.730   3.792  24.091  0.7511 -0.1751  3.1391
    6DNSX   C60 5177  15.518   3.785  24.071 -0.1204 -0.6595  0.2637
    6DNSX   H61 5178  15.507   3.803  23.960  2.4545  0.3470  0.2484
    6DNSX   H62 5179  15.435   3.723  24.109 -0.5540  1.8203 -1.9686
    6DNSX   O63 5180  15.522   3.913  24.124  0.4697 -0.4600  0.3973
    6DNSX   H64 5181  15.444   3.964  24.119  0.2710 -2.2459 -2.1763
    6DNSX   O80 5182  15.744   3.580  24.406 -0.1935 -0.1280 -0.4226
    6DNSX   C78 5183  15.757   3.626  24.543 -0.3778  0.0509  0.6669
    6DNSX   H79 5184  15.836   3.701  24.548  0.4470 -0.5509  0.1131
    6DNSX   C74 5185  15.621   3.685  24.576 -0.4126 -0.5058  0.0357
    6DNSX   H75 5186  15.539   3.610  24.569  0.4089 -0.2185 -2.0841
    6DNSX   O76 5187  15.588   3.799  24.494  0.1474  0.0099  0.0413
    6DNSX   H77 5188  15.585   3.757  24.403  0.9197 -2.2413 -0.5528
    6DNSX   C70 5189  15.625   3.740  24.717  0.0779 -0.4279  0.6576
    6DNSX   H71 5190  15.674   3.842  24.722 -0.8131 -0.3716  1.2650
    6DNSX   O72 5191  15.499   3.765  24.770  0.0671 -0.3123  0.1309
    6DNSX   H73 5192  15.450   3.795  24.699  3.4338 -0.8866 -0.6903
    6DNSX   C65 5193  15.682   3.636  24.818 -0.3711  0.4049  0.3062
    6DNSX   H66 5194  15.605   3.556  24.844 -0.1678  1.1506 -1.2413
    6DNSX   O69 5195  15.808   3.580  24.775  0.2358 -0.5452 -0.1783
    6DNSX   C67 5196  15.812   3.522  24.641 -0.9287 -0.3533  0.6495
    6DNSX   H68 5197  15.749   3.429  24.635  0.9346 -0.9232  2.2057
    6DNSX   C81 5198  15.953   3.475  24.626 -0.3417 -0.2873  0.2740
    6DNSX   H82 5199  16.028   3.556  24.658  2.4132 -1.2661  0.9567
    6DNSX   H83 5200  15.983   3.397  24.701  0.8994  0.9082 -0.7878
    6DNSX   O84 5201  15.975   3.417  24.497 -0.3015 -0.0557  0.4490
    6DNSX   H85 5202  16.053   3.358  24.486  0.0841 -2.1589  1.4797
    6DNSX   O59 5203  15.725   3.709  24.931 -0.5563 -0.4911 -0.3856
    6DNSX   C57 5204  15.718   3.659  25.070  0.2212 -0.5696 -0.0593
    6DNSX   H58 5205  15.656   3.567  25.078 -0.9252 -0.0667  1.4284
    6DNSX   C53 5206  15.851   3.594  25.110  0.2804  0.3435 -0.6164
    6DNSX   H54 5207  15.934   3.675  25.090 -0.0475 -0.5844  0.7879
    6DNSX   O55 5208  15.857   3.471  25.038 -0.0606  0.3581  0.3791
    6DNSX   H56 5209  15.851   3.490  24.940  1.6820  0.4527  1.6802
    6DNSX   C49 5210  15.849   3.558  25.258 -0.1626  0.4480  0.0055
    6DNSX   H50 5211  15.770   3.479  25.264  0.9265 -0.9511 -0.0519
    6DNSX   O51 5212  15.973   3.514  25.295 -0.7219  0.0122  0.3223
    6DNSX   H52 5213  15.969   3.486  25.403 -1.9758 -0.3801 -2.6779
    6DNSX   C44 5214  15.808   3.680  25.345  0.7059 -1.0438  0.1284
    6DNSX   H45 5215  15.889   3.754  25.339 -1.7569 -2.3945 -1.0692
    6DNSX   O48 5216  15.674   3.728  25.298 -0.2577 -0.2167 -0.6744
    6DNSX   C46 5217  15.669   3.776  25.160  0.8973 -0.1130 -0.6621
    6DNSX   H47 5218  15.718   3.873  25.143  0.3093 -1.5597  1.0954
    6DNSX   C60 5219  15.521   3.797  25.132  0.0983 -0.1169  0.0236
    6DNSX   H61 5220  15.492   3.720  25.055 -0.5018  0.6406 -0.6205
    6DNSX   H62 5221  15.439   3.778  25.208 -0.3286 -0.1015 -0.4815
    6DNSX   O63 5222  15.498   3.909  25.053 -0.1329  0.1540 -0.2396
    6DNSX   H64 5223  15.404   3.937  25.046 -4.4845 -2.8925 -1.0557
    6DNSX   O80 5224  15.775   3.635  25.472  0.8342 -0.1514 -0.2582
    6DNSX   C78 5225  15.774   3.702  25.600  0.2040 -0.2257 -0.0425
    6DNSX   H79 5226  15.846   3.789  25.606 -1.0521  0.9776 -0.2946
    6DNSX   C74 5227  15.631   3.740  25.633  0.3123  0.1152 -0.5003
    6DNSX   H75 5228  15.564   3.643  25.620 -0.1435 -1.6458  2.6220
    6DNSX   O76 5229  15.590   3.841  25.548  0.7270 -0.0888  0.6223
    6DNSX   H77 5230  15.597   3.805  25.456 -0.9073 -0.1304 -1.7659
    6DNSX   C70 5231  15.617   3.774  25.780  0.0760 -0.3044 -0.4649
    6DNSX   H71 5232  15.674   3.866  25.797  2.1349 -1.4411  2.0849
    6DNSX   O72 5233  15.486   3.783  25.823  0.4347 -0.2891  0.2089
    6DNSX   H73 5234  15.444   3.842  25.768 -0.6642  1.6718 -0.2060
    6DNSX   C65 5235  15.689   3.669  25.875 -0.4038 -0.1574  0.0446
    6DNSX   H66 5236  15.629   3.580  25.875 -2.8267  0.6051 -1.2796
    6DNSX   O69 5237  15.820   3.642  25.832  0.2412  0.3754  0.4137
    6DNSX   C67 5238  15.836   3.595  25.696  0.5028 -0.8246  0.0664
    6DNSX   H68 5239  15.755   3.515  25.688  1.0379  0.0134  1.4531
    6DNSX   C81 5240  15.985   3.545  25.686  0.5560 -0.4308 -0.4916
    6DNSX   H82 5241  16.058   3.637  25.685 -0.9081  0.1386 -0.4682
    6DNSX   H83 5242  16.022   3.489  25.772  0.3483  1.2210 -3.9520
    6DNSX   O84 5243  16.019   3.471  25.562  0.4248 -1.0548 -0.1707
    6DNSX   H85 5244  16.091   3.407  25.571  0.7933 -2.9160 -0.6429
    6DNSX   O59 5245  15.720   3.722  25.999 -0.1148 -0.2677 -0.1980
    6DNSX   C57 5246  15.691   3.676  26.136 -0.4167  0.3612 -0.0445
    6DNSX   H58 5247  15.623   3.589  26.134  2.4863  2.2103 -1.8016
    6DNSX   C53 5248  15.835   3.622  26.181 -0.6794 -0.2367  0.4781
    6DNSX   H54 5249  15.902   3.710  26.167  0.1194 -2.6809 -2.7545
    6DNSX   O55 5250  15.891   3.508  26.102 -0.4462 -0.6780  0.0882
    6DNSX   H56 5251  15.878   3.525  26.005 -0.7024  1.3835  0.3235
    6DNSX   C49 5252  15.830   3.585  26.329  0.1737 -0.6925 -0.4076
    6DNSX   H50 5253  15.739   3.523  26.334  1.1210 -0.1566  0.5693
    6DNSX   O51 5254  15.953   3.547  26.394 -0.2437 -0.0659  0.2501
    6DNSX   H52 5255  15.933   3.473  26.461  2.1681 -2.1178 -1.5578
    6DNSX   C44 5256  15.783   3.717  26.404  0.3985  0.1222  0.4529
    6DNSX   H45 5257  15.869   3.794  26.397  0.6544  0.3720  2.3352
    6DNSX   O48 5258  15.653   3.762  26.364  0.4154  0.5810 -0.7351
    6DNSX   C46 5259  15.644   3.792  26.224  0.8838  0.3918 -0.1700
    6DNSX   H47 5260  15.709   3.882  26.219 -0.4222 -0.9553  1.8351
    6DNSX   C60 5261  15.500   3.813  26.189 -0.3929 -0.0515 -0.0978
    6DNSX   H61 5262  15.483   3.826  26.077 -0.9218  0.3708 -3.1433
    6DNSX   H62 5263  15.438   3.725  26.217  2.2970 -0.5766 -0.4551
    6DNSX   O63 5264  15.449   3.927  26.248  0.3759 -0.3041 -0.4625
    6DNSX   H64 5265  15.354   3.928  26.242  2.1261 -1.0303 -2.8848
    6DNSX   O80 5266  15.753   3.682  26.539 -0.3977 -0.0609  0.0849
    6DNSX   C78 5267  15.765   3.753  26.662 -0.2816 -0.0087  0.6113
    6DNSX   H79 5268  15.835   3.840  26.659 -2.0311  1.6583 -0.4169
    6DNSX   C74 5269  15.611   3.790  26.700 -0.2020 -0.0653 -0.1596
    6DNSX   H75 5270  15.547   3.700  26.703 -0.0392 -2.5736  0.4620
    6DNSX   O76 5271  15.570   3.886  26.591  0.1881 -0.1197  0.3846
    6DNSX   H77 5272  15.590   3.841  26.507  1.7905 -3.7450  0.2624
    6DNSX   C70 5273  15.603   3.858  26.839 -0.2395  0.2261  0.2507
    6DNSX   H71 5274  15.676   3.943  26.847  1.5077  0.3943  0.0441
    6DNSX   O72 5275  15.472   3.885  26.869  0.0133 -0.2115  0.4914
    6DNSX   H73 5276  15.431   3.966  26.817 -0.5900  1.1031  0.8672
    6DNSX   C65 5277  15.662   3.758  26.942 -0.1282  0.6838  0.9659
    6DNSX   H66 5278  15.591   3.676  26.961 -1.4804  3.2220  1.3225
    6DNSX   O69 5279  15.792   3.706  26.897  0.0082  0.5631  0.1941
    6DNSX   C67 5280  15.803   3.649  26.766  0.1483  0.1388  0.1959
    6DNSX   H68 5281  15.731   3.562  26.768  2.2412  3.2111  1.9392
    6DNSX   C81 5282  15.947   3.598  26.745  0.3454  0.0627  0.2740
    6DNSX   H82 5283  15.996   3.673  26.689 -0.9074  1.4212  1.8169
    6DNSX   H83 5284  16.002   3.578  26.840  0.2765 -0.4431 -0.0018
    6DNSX   O84 5285  15.956   3.473  26.685  0.0496  0.0262  0.3795
    6DNSX   H85 5286  16.050   3.451  26.670  0.7645 -1.1357 -2.5969
    6DNSX   O59 5287  15.708   3.820  27.066  0.1401  0.1670 -0.5405
    6DNSX   C57 5288  15.714   3.745  27.194  0.5597  0.1266 -0.0464
    6DNSX   H58 5289  15.662   3.648  27.186 -0.9747  1.8810  0.8846
    6DNSX   C53 5290  15.861   3.710  27.241  0.8174  0.0050 -0.2432
    6DNSX   H54 5291  15.920   3.810  27.238  0.0505 -2.9452  1.6143
    6DNSX   O55 5292  15.921   3.638  27.133  0.2647  0.6120  0.3862
    6DNSX   H56 5293  15.898   3.681  27.048  1.1323  1.8485  0.8569
    6DNSX   C49 5294  15.865   3.654  27.384  0.2052 -0.7134  0.2544
    6DNSX   H50 5295  15.795   3.570  27.377  0.4245 -1.7585  1.7461
    6DNSX   O51 5296  15.992   3.610  27.426  0.2150  0.0443 -0.1636
    6DNSX   H52 5297  15.991   3.607  27.520  0.6192 -0.3905 -1.4569
    6DNSX   C44 5298  15.798   3.755  27.474  0.5382  0.6865  0.5380
    6DNSX   H45 5299  15.851   3.846  27.478 -3.4139  1.9277  0.2977
    6DNSX   O48 5300  15.662   3.790  27.430  0.2868 -0.3781 -0.7969
    6DNSX   C46 5301  15.653   3.843  27.297  0.0264  0.1672 -0.4519
    6DNSX   H47 5302  15.704   3.942  27.295 -1.2495  2.4935  2.0369
    6DNSX   C60 5303  15.507   3.874  27.267  0.1764 -0.0498 -0.4658
    6DNSX   H61 5304  15.492   3.922  27.171 -2.7829  3.2644  2.2736
    6DNSX   H62 5305  15.451   3.778  27.276  2.8737  1.1051  0.4795
    6DNSX   O63 5306  15.456   3.972  27.358 -0.4826  0.6674  0.0517
    6DNSX   H64 5307  15.379   4.020  27.333  2.7619 -4.5855  2.2548
    6DNSX   O80 5308  15.777   3.698  27.595  0.0797 -0.1355 -0.0664
    6DNSX   C78 5309  15.773   3.778  27.717  0.0967  0.4572 -0.7756
    6DNSX   H79 5310  15.832   3.870  27.706  1.2420 -2.1246 -1.1591
    6DNSX   C74 5311  15.631   3.814  27.761 -0.2206  0.3110 -0.1349
    6DNSX   H75 5312  15.585   3.710  27.763 -2.2580  0.8590  0.4154
    6DNSX   O76 5313  15.559   3.908  27.668  0.1021  0.0530  0.3236
    6DNSX   H77 5314  15.558   3.867  27.567 -1.0984 -1.1751 -1.3469
    6DNSX   C70 5315  15.635   3.869  27.905  0.1435  0.3907  0.6921
    6DNSX   H71 5316  15.690   3.965  27.908 -1.9068 -2.9581 -1.3331
    6DNSX   O72 5317  15.504   3.884  27.947 -0.2637  0.2940 -0.2115
    6DNSX   H73 5318  15.441   3.914  27.881 -0.4607  2.7483 -2.1350
    6DNSX   C65 5319  15.710   3.772  28.000  0.4893  0.3851 -0.3317
    6DNSX   H66 5320  15.652   3.671  28.006  0.9362 -1.6349  0.0182
    6DNSX   O69 5321  15.841   3.744  27.958 -0.1089  0.1454 -0.3406
    6DNSX   C67 5322  15.840   3.689  27.823 -0.5382 -0.2559 -0.0393
    6DNSX   H68 5323  15.772   3.598  27.822  0.6028 -1.8349  0.1270
    6DNSX   C81 5324  15.991   3.669  27.792 -0.2612 -0.1201 -0.4323
    6DNSX   H82 5325  16.027   3.755  27.738 -0.4218 -3.2240  0.0694
    6DNSX   H83 5326  16.064   3.665  27.878 -1.1198  0.4764 -0.2113
    6DNSX   O84 5327  16.025   3.558  27.713 -0.1267 -0.0047  0.2248
    6DNSX   H85 5328  16.119   3.541  27.696 -2.7732  1.6840 -0.9137
    6DNSX   O59 5329  15.732   3.836  28.132 -0.3765  1.0011  0.2027
    6DNSX   C57 5330  15.707   3.780  28.260 -0.2342 -0.2425  0.3870
    6DNSX   H58 5331  15.664   3.681  28.252 -2.0131  1.5507 -1.4590
    6DNSX   C53 5332  15.859   3.753  28.311 -0.0544  0.3300 -0.2385
    6DNSX   H54 5333  15.912   3.849  28.315 -0.9425  0.8307 -1.4769
    6DNSX   O55 5334  15.927   3.664  28.222 -0.3728  0.1564  0.1413
    6DNSX   H56 5335  15.921   3.705  28.131  0.0497 -0.1800  0.6852
    6DNSX   C49 5336  15.855   3.699  28.454  0.1096  0.2350  0.0525
    6DNSX   H50 5337  15.807   3.603  28.441 -1.0696  1.6576 -1.1743
    6DNSX   O51 5338  15.985   3.686  28.501  0.4512 -0.4894 -0.5360
    6DNSX   H52 5339  16.020   3.619  28.441  0.3361  3.9955  1.7353
    6DNSX   C44 5340  15.785   3.802  28.542 -0.2155 -0.1773 -1.0122
    6DNSX   H45 5341  15.840   3.900  28.546  0.2598  1.3960  0.3219
    6DNSX   O48 5342  15.650   3.831  28.490  0.0232 -0.3340  0.2308
    6DNSX   C46 5343  15.633   3.877  28.358  0.7193 -0.0674  0.1851
    6DNSX   H47 5344  15.679   3.982  28.356  1.5246 -0.0525  1.0025
    6DNSX   C60 5345  15.487   3.869  28.316 -0.5421  0.1496 -0.5623
    6DNSX   H61 5346  15.478   3.890  28.200  1.2640  1.4562  0.6418
    6DNSX   H62 5347  15.450   3.762  28.342 -2.8139 -1.7854 -1.1031
    6DNSX   O63 5348  15.406   3.972  28.372  0.0222 -0.2260  0.4851
    6DNSX   H64 5349  15.386   3.942  28.460 -1.4940 -1.9842  1.2517
    6DNSX   O80 5350  15.750   3.752  28.670  0.0696 -0.3749 -0.7039
    6DNSX   C78 5351  15.762   3.828  28.792 -0.5215 -0.4106  0.3215
    6DNSX   H79 5352  15.822   3.923  28.775  1.4354  0.7010 -2.1272
    6DNSX   C74 5353  15.624   3.858  28.849 -0.5008 -0.1919  0.8517
    6DNSX   H75 5354  15.567   3.763  28.855 -2.1234 -2.0837 -2.3566
    6DNSX   O76 5355  15.557   3.948  28.760 -0.0864  0.1784  0.2111
    6DNSX   H77 5356  15.560   3.926  28.662 -0.8552  1.0992 -0.4339
    6DNSX   C70 5357  15.619   3.922  28.989  0.4624 -0.6074 -0.7014
    6DNSX   H71 5358  15.678   4.018  28.987  0.9024  0.4833  2.8977
    6DNSX   O72 5359  15.483   3.938  29.052 -0.2179  0.1097  0.2971
    6DNSX   H73 5360  15.438   4.020  29.027  1.1598  0.1191 -2.2603
    6DNSX   C65 5361  15.720   3.822  29.077 -0.3885  0.3010 -0.4888
    6DNSX   H66 5362  15.687   3.715  29.090  1.1497 -0.7750  1.0886
    6DNSX   O69 5363  15.849   3.819  29.016  0.3132  0.1043  0.0870
    6DNSX   C67 5364  15.849   3.751  28.891  0.5117  0.8522 -0.3408
    6DNSX   H68 5365  15.799   3.646  28.896 -1.1748  1.6679 -1.3596
    6DNSX   C81 5366  15.992   3.730  28.847  0.0913 -0.1647  0.1402
    6DNSX   H82 5367  16.019   3.796  28.763  1.0673 -1.5612 -1.5904
    6DNSX   H83 5368  16.064   3.756  28.928  1.5971 -2.0933  1.8047
    6DNSX   O84 5369  16.022   3.592  28.815 -0.0472  0.1253 -0.4693
    6DNSX   H85 5370  16.006   3.581  28.719  0.0136 -0.2140 -0.0262
    6DNSX   O59 5371  15.749   3.884  29.204  0.4057  0.2867  0.5280
    6DNSX   C57 5372  15.758   3.813  29.327  0.7739 -0.0978  0.6860
    6DNSX   H58 5373  15.698   3.719  29.321 -2.6957  0.8109 -2.8573
    6DNSX   C53 5374  15.905   3.790  29.355  0.3691 -0.2375 -1.1246
    6DNSX   H54 5375  15.950   3.892  29.358  0.6108 -0.2286  1.4692
    6DNSX   O55 5376  15.975   3.696  29.261  0.7696  0.0187  0.1636
    6DNSX   H56 5377  15.975   3.730  29.168 -2.2420  0.4263 -1.3664
    6DNSX   C49 5378  15.926   3.730  29.493 -0.1683  0.1525 -1.0003
    6DNSX   H50 5379  15.875   3.632  29.516 -0.4058  2.0473 -1.0954
    6DNSX   O51 5380  16.067   3.713  29.519 -0.2631 -0.2758  0.3004
    6DNSX   H52 5381  16.110   3.683  29.433 -0.0684  0.7628  2.1693
    6DNSX   C44 5382  15.856   3.818  29.603 -0.5275 -0.3920  0.4328
    6DNSX   H45 5383  15.911   3.923  29.613  0.1778 -0.0565  1.4126
    6DNSX   O48 5384  15.717   3.836  29.565  0.0435 -0.7173 -0.5711
    6DNSX   C46 5385  15.693   3.901  29.436  0.6373 -0.0457  0.5920
    6DNSX   H47 5386  15.743   4.004  29.432  0.7940  2.0528  1.9383
    6DNSX   C60 5387  15.541   3.902  29.413  0.1744  0.6306 -0.4396
    6DNSX   H61 5388  15.520   3.917  29.302  0.9310 -0.3212  2.3666
    6DNSX   H62 5389  15.486   3.811  29.444 -0.7818  1.0199 -1.9262
    6DNSX   O63 5390  15.487   4.015  29.474  0.8151 -0.6167  0.0159
    6DNSX   H64 5391  15.401   4.010  29.489  1.2823 -0.1284 -1.1488
    6DNSX   O80 5392  15.840   3.748  29.722  0.3535 -0.1606 -0.2972
    6DNSX   C78 5393  15.843   3.808  29.858 -0.7219 -0.2564  0.3722
    6DNSX   H79 5394  15.891   3.909  29.853  0.6368 -2.8261 -0.1476
    6DNSX   C74 5395  15.694   3.826  29.908 -0.5150  0.3310 -0.0711
    6DNSX   H75 5396  15.643   3.729  29.906 -0.2308  0.8492  1.3193
    6DNSX   O76 5397  15.628   3.922  29.821  0.3647 -0.1652  0.0748
    6DNSX   H77 5398  15.632   3.905  29.717  0.5735  2.9513 -0.8420
    6DNSX   C70 5399  15.695   3.877  30.057  0.4214 -1.0216 -0.0460
    6DNSX   H71 5400  15.742   3.974  30.047  0.6461 -2.4849  2.2151
    6DNSX   O72 5401  15.575   3.893  30.120 -0.1096  0.3114  0.0264
    6DNSX   H73 5402  15.513   3.921  30.063  1.4434 -1.4102  0.4230
    6DNSX   C65 5403  15.791   3.796  30.144  0.1199  0.5930  0.0768
    6DNSX   H66 5404  15.751   3.696  30.168  0.4359  0.9505 -1.0579
    6DNSX   O69 5405  15.921   3.773  30.090  0.1817 -0.0567 -0.1895
    6DNSX   C67 5406  15.922   3.720  29.952 -0.4329 -0.4100  0.7014
    6DNSX   H68 5407  15.871   3.618  29.954 -1.2672  0.2921 -2.3835
    6DNSX   C81 5408  16.059   3.695  29.908  0.4628  0.1186  0.1821
    6DNSX   H82 5409  16.121   3.783  29.873  2.1767 -2.3061 -1.0482
    6DNSX   H83 5410  16.113   3.647  29.995  1.1807 -0.8395 -0.2481
    6DNSX   O84 5411  16.063   3.605  29.801  0.0017 -0.1385 -0.6237
    6DNSX   H85 5412  15.988   3.606  29.753  0.9260 -0.3160 -0.2459
    6DNSX   O59 5413  15.826   3.870  30.252  0.0816 -0.3680  0.1658
    6DNSX   C57 5414  15.831   3.822  30.391 -0.0433  0.2068 -0.3055
    6DNSX   H58 5415  15.770   3.728  30.402  0.0473 -1.1177 -1.4964
    6DNSX   C53 5416  15.983   3.790  30.428 -0.0960 -0.2018  0.3508
    6DNSX   H54 5417  16.037   3.883  30.401 -0.4583  2.0377  4.9222
    6DNSX   O55 5418  16.030   3.690  30.345  0.2171 -0.3498 -0.0856
    6DNSX   H56 5419  16.029   3.723  30.256 -0.9083 -1.1438  0.2677
    6DNSX   C49 5420  16.001   3.747  30.578  0.8824  0.8298  0.4596
    6DNSX   H50 5421  15.951   3.645  30.593 -0.8669 -1.6774 -1.7514
    6DNSX   O51 5422  16.148   3.756  30.602  0.0910  0.1267 -0.0036
    6DNSX   H52 5423  16.169   3.756  30.704 -1.2077 -1.1469 -0.0949
    6DNSX   C44 5424  15.921   3.857  30.666 -0.0475  0.8280  0.0399
    6DNSX   H45 5425  15.987   3.943  30.668 -1.2993 -3.5502 -0.1380
    6DNSX   O48 5426  15.780   3.878  30.626 -0.0095 -0.0773  0.4447
    6DNSX   C46 5427  15.763   3.929  30.487 -0.1905  0.8302 -0.1495
    6DNSX   H47 5428  15.813   4.029  30.473 -0.7800  1.6330 -0.5168
    6DNSX   C60 5429  15.610   3.941  30.465 -0.2397  0.4318 -0.4541
    6DNSX   H61 5430  15.584   3.877  30.381 -0.7002  0.0801  0.3780
    6DNSX   H62 5431  15.554   3.909  30.557  1.6840  1.2989  1.4400
    6DNSX   O63 5432  15.571   4.069  30.419  0.1609 -0.1263  0.4464
    6DNSX   H64 5433  15.470   4.066  30.404 -1.8808 -2.6070 -2.1626
    6DNSX   O80 5434  15.907   3.797  30.799 -0.1630  0.4911  0.1586
    6DNSX   C78 5435  15.928   3.876  30.918 -0.0449 -0.0395  0.3489
    6DNSX   H79 5436  16.002   3.960  30.902  3.3569  1.5094 -3.8225
    6DNSX   C74 5437  15.782   3.929  30.956  0.3047 -0.1657  0.3005
    6DNSX   H75 5438  15.714   3.845  30.972  0.5770  0.6428  1.9242
    6DNSX   O76 5439  15.737   4.013  30.855  0.6877  0.4789  0.4183
    6DNSX   H77 5440  15.735   3.965  30.774 -0.5698 -0.2203  2.8949
    6DNSX   C70 5441  15.788   4.000  31.091  0.0492 -0.2552 -0.1086
    6DNSX   H71 5442  15.854   4.090  31.072 -0.0166  0.2427  1.4056
    6DNSX   O72 5443  15.657   4.045  31.123 -0.2369  0.2001 -0.3756
    6DNSX   H73 5444  15.614   4.084  31.054  3.1124  1.0364  0.2463
    6DNSX   C65 5445  15.840   3.901  31.197  0.4966 -0.8478 -0.5211
    6DNSX   H66 5446  15.766   3.817  31.211  0.3199  2.6236 -0.4187
    6DNSX   O69 5447  15.974   3.861  31.157 -0.3134  0.0955  0.0277
    6DNSX   C67 5448  15.980   3.795  31.032  0.1640  0.1513  0.3925
    6DNSX   H68 5449  15.919   3.701  31.029 -1.5801  2.9715 -0.1262
    6DNSX   C81 5450  16.128   3.769  31.020 -1.0906  0.5770 -0.1188
    6DNSX   H82 5451  16.178   3.867  31.052  1.1944  0.1852 -1.8731
    6DNSX   H83 5452  16.159   3.700  31.101  0.7913  1.6013 -0.1226
    6DNSX   O84 5453  16.174   3.726  30.888  0.0800  0.3862  0.1328
    6DNSX   H85 5454  16.237   3.663  30.892  0.7737 -1.2221  0.3928
    6DNSX   O59 5455  15.862   3.959  31.317  0.3917 -0.1007 -0.2596
    6DNSX   C57 5456  15.849   3.888  31.441 -0.8003  0.4252  0.5925
    6DNSX   H58 5457  15.785   3.796  31.430 -0.7782 -2.3481  1.3790
    6DNSX   C53 5458  15.992   3.842  31.489  0.5743 -0.3213 -0.2865
    6DNSX   H54 5459  16.045   3.934  31.495 -0.8845  1.7938  3.6377
    6DNSX   O55 5460  16.045   3.745  31.393  0.1133  1.2756  0.3882
    6DNSX   H56 5461  16.049   3.788  31.304 -0.1710 -1.5151 -0.7926
    6DNSX   C49 5462  15.985   3.777  31.627  0.0180  0.7551 -0.0532
    6DNSX   H50 5463  15.918   3.687  31.626 -1.9378  1.0123 -2.1519
    6DNSX   O51 5464  16.110   3.729  31.683  1.0645  0.0558  0.1644
    6DNSX   H52 5465  16.097   3.696  31.782  1.0271 -2.0516  3.6071
    6DNSX   C44 5466  15.917   3.890  31.719  0.4190  0.5048  0.4327
    6DNSX   H45 5467  15.984   3.977  31.716 -0.2101 -0.2956 -1.1865
    6DNSX   O48 5468  15.785   3.925  31.675  0.8930  0.4053  1.0802
    6DNSX   C46 5469  15.785   3.981  31.542 -1.0133 -0.4098  0.6048
    6DNSX   H47 5470  15.841   4.079  31.533  0.0454 -1.1929 -0.7200
    6DNSX   C60 5471  15.640   4.009  31.501 -0.4045 -0.1680 -0.7420
    6DNSX   H61 5472  15.581   4.040  31.592 -1.4906 -2.4314 -1.2601
    6DNSX   H62 5473  15.581   3.924  31.457  0.4996 -2.0571 -0.5797
    6DNSX   O63 5474  15.632   4.125  31.411  0.5707 -0.5555 -0.1513
    6DNSX   H64 5475  15.620   4.089  31.317 -1.5792  0.6818 -0.1150
    6DNSX   O80 5476  15.887   3.843  31.847  0.3494  0.0835 -0.0506
    6DNSX   C78 5477  15.889   3.905  31.980 -0.3234 -0.7032 -0.2444
    6DNSX   H79 5478  15.937   4.005  31.974 -3.6099  0.1996  0.9249
    6DNSX   C74 5479  15.739   3.951  32.022 -0.6915  0.1862 -0.6296
    6DNSX   H75 5480  15.674   3.858  32.011 -1.2732 -1.2755 -1.6664
    6DNSX   O76 5481  15.697   4.051  31.928  0.0038  0.3563  0.0109
    6DNSX   H77 5482  15.690   4.011  31.837 -0.4092 -0.4118 -0.4029
    6DNSX   C70 5483  15.742   4.016  32.161  0.4709 -0.2593  0.1453
    6DNSX   H71 5484  15.802   4.107  32.152 -0.3685 -0.4072 -1.4725
    6DNSX   O72 5485  15.603   4.046  32.208 -0.0691 -0.4731 -0.1917
    6DNSX   H73 5486  15.600   4.080  32.302 -1.3703  0.9858 -0.8522
    6DNSX   C65 5487  15.819   3.927  32.259  0.2110 -0.1050 -0.4507
    6DNSX   H66 5488  15.763   3.830  32.278 -1.0734 -0.3952 -0.1834
    6DNSX   O69 5489  15.953   3.901  32.217  0.2704  0.3084 -0.1929
    6DNSX   C67 5490  15.956   3.823  32.092 -0.3252 -0.5944 -0.1599
    6DNSX   H68 5491  15.895   3.731  32.106 -0.0422 -0.0986 -0.0608
    6DNSX   C81 5492  16.107   3.791  32.069  0.2578 -0.2232 -0.0666
    6DNSX   H82 5493  16.152   3.885  32.037 -3.2451 -0.8314  1.3796
    6DNSX   H83 5494  16.143   3.755  32.168  2.3967 -1.9688 -1.1699
    6DNSX   O84 5495  16.135   3.683  31.981 -0.3787  0.4848 -0.2066
    6DNSX   H85 5496  16.231   3.659  31.979  1.3116  0.1924 -1.4555
    6DNSX   O59 5497  15.845   3.999  32.377 -0.1431 -0.6519 -0.3292
    6DNSX   C57 5498  15.843   3.931  32.507 -0.1268 -0.2976 -0.3854
    6DNSX   H58 5499  15.795   3.830  32.502  0.4848 -2.6135 -4.1316
    6DNSX   C53 5500  15.990   3.899  32.549  0.2092 -0.3017  0.3386
    6DNSX   H54 5501  16.055   3.994  32.538 -3.2776  0.8614  2.9562
    6DNSX   O55 5502  16.040   3.798  32.465  0.9059  0.1783 -0.4948
    6DNSX   H56 5503  16.026   3.823  32.373  0.7168 -0.8967  1.5126
    6DNSX   C49 5504  16.000   3.848  32.697  0.1040  0.0716  0.2635
    6DNSX   H50 5505  15.930   3.760  32.697  0.4059 -0.8580  0.8019
    6DNSX   O51 5506  16.123   3.814  32.750 -0.1155  0.6203  0.2769
    6DNSX   H52 5507  16.161   3.723  32.727  0.7984  0.9167 -0.8419
    6DNSX   C44 5508  15.924   3.950  32.793 -0.1620  0.8604  0.6692
    6DNSX   H45 5509  15.986   4.047  32.803 -0.2479 -1.7762  2.7890
    6DNSX   O48 5510  15.793   3.983  32.751  0.0622 -0.3489 -0.5183
    6DNSX   C46 5511  15.785   4.028  32.613  0.3353 -0.5021 -0.0233
    6DNSX   H47 5512  15.842   4.125  32.615  1.4992  1.0528  1.0823
    6DNSX   C60 5513  15.634   4.060  32.584  0.3858  0.7965  0.5921
    6DNSX   H61 5514  15.576   3.978  32.532  0.6103  0.4565 -3.2117
    6DNSX   H62 5515  15.568   4.088  32.671 -1.8983 -1.5414  0.1799
    6DNSX   O63 5516  15.633   4.174  32.502  0.1194  0.3443  0.0261
    6DNSX   H64 5517  15.554   4.221  32.522  0.4108 -0.9353 -1.1165
    6DNSX   O80 5518  15.894   3.893  32.914  0.7353 -0.4575 -0.4674
    6DNSX   C78 5519  15.885   3.950  33.048 -0.0318  0.1631  0.0941
    6DNSX   H79 5520  15.943   4.047  33.058 -0.5612  0.7965 -1.1591
    6DNSX   C74 5521  15.740   3.999  33.075  0.1897 -0.5754 -0.1296
    6DNSX   H75 5522  15.671   3.915  33.065  1.2911 -1.2274  1.8632
    6DNSX   O76 5523  15.699   4.100  32.989  0.4992 -0.0593 -0.3471
    6DNSX   H77 5524  15.724   4.082  32.899  2.5474  2.9925 -1.0006
    6DNSX   C70 5525  15.732   4.050  33.222  0.8722 -0.7614 -0.9630
    6DNSX   H71 5526  15.797   4.138  33.233 -1.4250  3.0760 -0.0835
    6DNSX   O72 5527  15.598   4.094  33.269  0.2178 -0.0546 -0.3377
    6DNSX   H73 5528  15.609   4.097  33.373 -0.0441 -0.6157  1.0650
    6DNSX   C65 5529  15.789   3.940  33.323 -0.3857  0.5275 -0.9239
    6DNSX   H66 5530  15.719   3.854  33.316  0.3371 -0.7102 -0.5966
    6DNSX   O69 5531  15.924   3.897  33.288  0.7357 -0.0754  0.6802
    6DNSX   C67 5532  15.940   3.847  33.151  0.5068 -0.0126  0.3692
    6DNSX   H68 5533  15.893   3.756  33.148 -0.5615 -0.3442 -1.2142
    6DNSX   C81 5534  16.091   3.833  33.121  0.6041 -0.7079 -0.1145
    6DNSX   H82 5535  16.106   3.809  33.011  0.1665 -4.1884  0.8816
    6DNSX   H83 5536  16.147   3.927  33.145  1.4132  0.0340  1.2901
    6DNSX   O84 5537  16.157   3.738  33.203  0.1076 -0.6081 -0.1692
    6DNSX   H85 5538  16.252   3.736  33.184  0.5476 -1.4535 -0.1227
    6DNSX   O59 5539  15.809   3.986  33.449 -0.0791  0.3980  0.2503
    6DNSX   C57 5540  15.827   3.920  33.578 -0.4308 -0.2385 -0.2611
    6DNSX   H58 5541  15.776   3.821  33.579 -1.4231 -1.2113 -1.9161
    6DNSX   C53 5542  15.971   3.883  33.605  0.2620 -0.2492  0.9239
    6DNSX   H54 5543  16.036   3.973  33.596  0.1336  1.3706  0.2371
    6DNSX   O55 5544  16.016   3.784  33.505 -0.0528 -0.5886  0.0811
    6DNSX   H56 5545  15.980   3.809  33.412 -0.9542 -2.3794 -1.3662
    6DNSX   C49 5546  15.993   3.823  33.744  0.1743  0.7071 -0.2993
    6DNSX   H50 5547  15.937   3.726  33.756  1.3562 -3.2754  0.2513
    6DNSX   O51 5548  16.138   3.804  33.779  0.0751 -0.3492  0.3510
    6DNSX   H52 5549  16.176   3.737  33.719  0.5547  1.0513  0.4444
    6DNSX   C44 5550  15.927   3.928  33.844 -0.3136  0.8507 -0.1871
    6DNSX   H45 5551  15.990   4.021  33.849  2.2990  1.2994 -0.7797
    6DNSX   O48 5552  15.797   3.970  33.807 -0.4089  0.2681  0.2505
    6DNSX   C46 5553  15.769   4.017  33.677 -0.2172 -0.4127  0.8939
    6DNSX   H47 5554  15.823   4.113  33.657  0.2576  4.3043 -0.0275
    6DNSX   C60 5555  15.618   4.018  33.662  0.3864 -0.1293  0.9545
    6DNSX   H61 5556  15.580   3.924  33.601 -0.2537 -0.2306 -3.0627
    6DNSX   H62 5557  15.568   4.014  33.764  0.2090 -1.8896  0.1513
    6DNSX   O63 5558  15.572   4.130  33.593  0.1124 -0.0969 -0.1285
    6DNSX   H64 5559  15.613   4.204  33.632  2.2521 -0.3419 -0.2442
    6DNSX   O80 5560  15.904   3.875  33.974  0.2387  0.2648  0.2270
    6DNSX   C78 5561  15.884   3.923  34.108 -0.1738  0.1862  0.4741
    6DNSX   H79 5562  15.940   4.018  34.127  0.1118 -0.4442  0.3551
    6DNSX   C74 5563  15.730   3.960  34.142 -0.0286  0.7436 -0.3856
    6DNSX   H75 5564  15.661   3.861  34.134 -2.0035 -2.3110 -2.1766
    6DNSX   O76 5565  15.683   4.060  34.052  0.0276 -0.2143 -0.3088
    6DNSX   H77 5566  15.695   4.024  33.963 -1.9423  2.4093 -1.3255
    6DNSX   C70 5567  15.727   4.011  34.290 -0.5384  0.3676 -0.2771
    6DNSX   H71 5568  15.792   4.101  34.300  1.9777 -1.0200 -0.8266
    6DNSX   O72 5569  15.595   4.041  34.322 -0.3879  0.1172  0.3197
    6DNSX   H73 5570  15.566   4.121  34.266  1.6849  2.5830 -2.0410
    6DNSX   C65 5571  15.783   3.899  34.384 -0.2784 -0.0218 -0.0504
    6DNSX   H66 5572  15.711   3.807  34.394  0.2252 -2.5770  2.3528
    6DNSX   O69 5573  15.915   3.856  34.338  0.0049  0.0813 -0.1495
    6DNSX   C67 5574  15.927   3.814  34.207  0.2462 -0.5743  0.3626
    6DNSX   H68 5575  15.857   3.729  34.187 -0.0388 -0.2175  0.8489
    6DNSX   C81 5576  16.070   3.771  34.180 -0.2085  0.2542 -0.3052
    6DNSX   H82 5577  16.134   3.857  34.177  0.8454  2.1403 -0.2065
    6DNSX   H83 5578  16.106   3.694  34.251  3.6037  2.5120 -3.1611
    6DNSX   O84 5579  16.081   3.697  34.058  0.2425  0.3775 -1.2327
    6DNSX   H85 5580  16.041   3.749  33.995  1.5690 -2.6477  1.1845
    6DNSX   O59 5581  15.818   3.959  34.505  0.1618 -0.2590  0.1924
    6DNSX   C57 5582  15.807   3.889  34.629 -0.1809 -0.0954 -1.3555
    6DNSX   H58 5583  15.737   3.799  34.620  0.7827 -0.2120 -2.3271
    6DNSX   C53 5584  15.957   3.856  34.671  0.3457 -0.0099  0.3800
    6DNSX   H54 5585  16.022   3.948  34.668 -1.0333  2.3300 -1.4042
    6DNSX   O55 5586  16.000   3.765  34.579  0.0162 -0.3744  0.1340
    6DNSX   H56 5587  15.984   3.795  34.483  0.6420 -0.8365  2.0285
    6DNSX   C49 5588  15.955   3.794  34.811  0.1949  0.6243 -0.0468
    6DNSX   H50 5589  15.877   3.709  34.818 -2.7129 -1.0654 -3.0922
    6DNSX   O51 5590  16.089   3.762  34.856  0.2840 -0.0573 -0.7150
    6DNSX   H52 5591  16.120   3.689  34.791  1.3108  0.2599  1.9571
    6DNSX   C44 5592  15.894   3.905  34.902 -0.1865 -0.4274  0.0571
    6DNSX   H45 5593  15.959   3.995  34.901  2.7742  1.1211  2.5015
    6DNSX   O48 5594  15.759   3.933  34.861  0.3427  0.4685 -0.0406
    6DNSX   C46 5595  15.747   3.989  34.729  0.0073  0.7107 -0.6123
    6DNSX   H47 5596  15.810   4.084  34.726  2.0227 -0.2472  1.4149
    6DNSX   C60 5597  15.600   4.016  34.717 -0.1877 -0.1329 -0.3699
    6DNSX   H61 5598  15.543   3.926  34.696  0.6681  0.1951  2.0775
    6DNSX   H62 5599  15.568   4.059  34.815  0.9943  0.2629  0.4326
    6DNSX   O63 5600  15.573   4.102  34.617 -0.2813  0.3732  0.2532
    6DNSX   H64 5601  15.565   4.057  34.530 -0.5997 -0.0616  0.3789
    6DNSX   O80 5602  15.877   3.859  35.035  0.2206  0.4737 -0.0733
    6DNSX   C78 5603  15.871   3.924  35.168 -0.1419  0.5517  0.5741
    6DNSX   H79 5604  15.928   4.019  35.171  0.4618  1.1401 -2.3296
    6DNSX   C74 5605  15.727   3.966  35.199 -0.3454  0.0246  0.0000
    6DNSX   H75 5606  15.663   3.874  35.190  1.1477 -1.2759  1.9747
    6DNSX   O76 5607  15.670   4.050  35.100 -0.4068  0.0513  0.3087
    6DNSX   H77 5608  15.669   4.006  35.012  1.8247  0.5486  2.6476
    6DNSX   C70 5609  15.719   4.041  35.334  0.0005 -0.3336 -0.6790
    6DNSX   H71 5610  15.763   4.143  35.332  0.6125 -0.8251  2.5323
    6DNSX   O72 5611  15.585   4.053  35.377  0.1528 -0.4104  0.3806
    6DNSX   H73 5612  15.564   4.151  35.348  1.9888  1.2559 -0.6894
    6DNSX   C65 5613  15.785   3.946  35.445  0.2300 -0.7311  0.4277
    6DNSX   H66 5614  15.711   3.853  35.454 -1.9453 -0.3175  2.8693
    6DNSX   O69 5615  15.920   3.901  35.410  0.0625  0.6432 -0.8338
    6DNSX   C67 5616  15.912   3.830  35.284 -0.3446 -0.1778 -0.2314
    6DNSX   H68 5617  15.850   3.738  35.294 -1.5359 -2.0392  0.8497
    6DNSX   C81 5618  16.059   3.778  35.259  0.1500  0.3681  0.2249
    6DNSX   H82 5619  16.088   3.784  35.153 -0.2523  1.5752  0.3095
    6DNSX   H83 5620  16.128   3.848  35.314 -2.0058  2.6006  1.3308
    6DNSX   O84 5621  16.079   3.650  35.318 -0.0330  0.4035  0.5144
    6DNSX   H85 5622  16.141   3.655  35.397  0.2280  0.0019 -2.0430
    6DNSX   O59 5623  15.802   4.018  35.567  0.1953  0.3561  0.4294
    6DNSX   C57 5624  15.777   3.948  35.689 -0.3966 -0.0758  0.4591
    6DNSX   H58 5625  15.696   3.868  35.676 -5.3547 -0.5750 -0.4251
    6DNSX   C53 5626  15.909   3.875  35.741 -0.3679 -0.3201 -0.1207
    6DNSX   H54 5627  15.995   3.947  35.757 -0.8163 -0.9011 -0.0992
    6DNSX   O55 5628  15.947   3.769  35.650 -0.4952  0.5144  0.2706
    6DNSX   H56 5629  15.943   3.811  35.563 -4.6390  2.6178  0.1689
    6DNSX   C49 5630  15.877   3.825  35.882  0.0108 -0.7949 -0.1962
    6DNSX   H50 5631  15.792   3.760  35.867  2.8977  0.8537 -2.5273
    6DNSX   O51 5632  15.984   3.750  35.924 -0.3737  0.0402 -0.3599
    6DNSX   H52 5633  16.032   3.705  35.844  0.4761 -0.9507  0.3083
    6DNSX   C44 5634  15.848   3.942  35.973  0.5934 -0.2861  0.1145
    6DNSX   H45 5635  15.933   4.017  35.982  0.8326  1.3780  1.3830
    6DNSX   O48 5636  15.731   4.007  35.922  0.0961 -0.7689 -0.1792
    6DNSX   C46 5637  15.744   4.061  35.788  0.5611  0.0722  0.0917
    6DNSX   H47 5638  15.815   4.143  35.789 -2.1228 -0.4930 -0.9935
    6DNSX   C60 5639  15.610   4.129  35.744 -0.5506  0.3053  0.0660
    6DNSX   H61 5640  15.545   4.048  35.697  1.2992  0.9207  1.1900
    6DNSX   H62 5641  15.548   4.174  35.828 -3.8366 -1.5531  0.1619
    6DNSX   O63 5642  15.624   4.230  35.651  0.5499 -0.0025  0.4121
    6DNSX   H64 5643  15.552   4.233  35.591 -0.9503  1.8015  2.1669
    6DNSX   O80 5644  15.796   3.894  36.092  0.1229 -0.3214 -0.2613
    6DNSX   C78 5645  15.796   3.946  36.222  0.5679 -0.2275  0.1892
    6DNSX   H79 5646  15.872   4.031  36.234  1.7508 -0.3886  1.1810
    6DNSX   C74 5647  15.659   4.004  36.257  0.1219  0.4068  0.8581
    6DNSX   H75 5648  15.582   3.911  36.242 -1.8905 -1.8891 -0.0939
    6DNSX   O76 5649  15.625   4.111  36.172  0.4985  0.2727 -0.4381
    6DNSX   H77 5650  15.620   4.078  36.078 -1.0751  1.2696 -0.7450
    6DNSX   C70 5651  15.646   4.050  36.406 -0.2206 -0.3644 -0.0133
    6DNSX   H71 5652  15.706   4.146  36.422 -0.9718  2.7937 -0.3442
    6DNSX   O72 5653  15.506   4.078  36.432  0.6004 -0.4078  0.4724
    6DNSX   H73 5654  15.511   4.115  36.520 -0.2043 -2.7150  1.3808
    6DNSX   C65 5655  15.699   3.945  36.505 -0.3130 -0.2349  0.1467
    6DNSX   H66 5656  15.616   3.868  36.520 -0.1873 -0.7090  0.5126
    6DNSX   O69 5657  15.822   3.886  36.460 -0.2160 -0.6177  0.3643
    6DNSX   C67 5658  15.835   3.837  36.328 -0.1767 -0.3311  0.5579
    6DNSX   H68 5659  15.762   3.752  36.294 -0.4729 -1.6557  0.8154
    6DNSX   C81 5660  15.975   3.790  36.311 -0.1186 -0.8300  0.7796
    6DNSX   H82 5661  16.043   3.881  36.279  1.1258  0.7679  0.2586
    6DNSX   H83 5662  16.011   3.745  36.410 -1.3281  0.1760  1.3230
    6DNSX   O84 5663  15.984   3.681  36.216 -0.6812 -0.1952 -0.6547
    6DNSX   H85 5664  15.974   3.707  36.119  0.4468 -1.2849 -1.8438
    6DNSX   O59 5665  15.741   4.004  36.627 -0.9695 -0.5106 -0.0459
    6DNSX   C57 5666  15.731   3.953  36.758  0.9421 -0.3099 -0.0060
    6DNSX   H58 5667  15.667   3.862  36.762  0.4392  1.0277  0.4108
    6DNSX   C53 5668  15.870   3.916  36.799 -0.8120 -1.0108  0.1130
    6DNSX   H54 5669  15.936   4.007  36.774  0.4997 -1.1390  0.1948
    6DNSX   O55 5670  15.928   3.809  36.723 -0.0941  0.0698 -0.0940
    6DNSX   H56 5671  15.921   3.835  36.632 -2.5292  1.2673  0.7063
    6DNSX   C49 5672  15.877   3.873  36.946  0.5775 -0.7768 -0.4212
    6DNSX   H50 5673  15.841   3.768  36.960 -3.1425 -0.3050 -2.9983
    6DNSX   O51 5674  16.016   3.872  36.983  0.6170 -0.1203  0.2169
    6DNSX   H52 5675  16.062   3.818  36.923 -1.6489  0.9445  1.1934
    6DNSX   C44 5676  15.804   3.981  37.033 -0.1507  1.1695  0.6836
    6DNSX   H45 5677  15.872   4.067  37.036  0.5193 -0.1013  0.8619
    6DNSX   O48 5678  15.681   4.022  36.984  0.0763 -0.3792  0.1057
    6DNSX   C46 5679  15.675   4.066  36.851 -0.2809 -0.0401  0.1030
    6DNSX   H47 5680  15.740   4.155  36.840  0.8227  0.4802 -0.1068
    6DNSX   C60 5681  15.536   4.116  36.821  0.6067  0.9970 -0.2673
    6DNSX   H61 5682  15.453   4.027  36.806 -2.0807  0.3187 -2.8974
    6DNSX   H62 5683  15.509   4.182  36.903  1.6161 -1.6664 -2.5016
    6DNSX   O63 5684  15.536   4.195  36.703  0.3910  0.7670  0.5936
    6DNSX   H64 5685  15.441   4.211  36.691 -0.8739  1.6399  0.1828
    6DNSX   O80 5686  15.766   3.930  37.156 -0.7138  0.9586 -0.2411
    6DNSX   C78 5687  15.766   3.984  37.284  0.3059  0.3576  0.4537
    6DNSX   H79 5688  15.836   4.070  37.292  0.0865 -1.6160  0.2550
    6DNSX   C74 5689  15.623   4.035  37.308 -0.3051 -0.3091  0.5252
    6DNSX   H75 5690  15.552   3.953  37.296  1.9609 -0.7670  0.4463
    6DNSX   O76 5691  15.607   4.151  37.224  0.1923  0.1041 -0.0436
    6DNSX   H77 5692  15.620   4.134  37.124  1.4185  2.6733 -2.3089
    6DNSX   C70 5693  15.602   4.091  37.454  0.1343  0.3998 -0.2192
    6DNSX   H71 5694  15.666   4.180  37.477  0.3940  1.8830  0.3584
    6DNSX   O72 5695  15.463   4.109  37.479  0.1725  0.2482  0.6741
    6DNSX   H73 5696  15.421   4.184  37.428  0.1214 -1.6185 -0.9403
    6DNSX   C65 5697  15.652   3.990  37.557  0.1709 -0.7143 -0.6252
    6DNSX   H66 5698  15.583   3.906  37.564 -1.3173 -0.6108 -4.1397
    6DNSX   O69 5699  15.785   3.937  37.524  0.0120  0.0758 -0.0671
    6DNSX   C67 5700  15.795   3.878  37.391  0.0340  1.0078  0.2097
    6DNSX   H68 5701  15.714   3.799  37.365  3.3828  0.4472 -1.6648
    6DNSX   C81 5702  15.937   3.822  37.368 -0.0169  0.2442 -0.0058
    6DNSX   H82 5703  16.011   3.911  37.346 -0.1580  0.9084  3.2994
    6DNSX   H83 5704  15.962   3.761  37.459 -1.0025  2.8239 -0.2658
    6DNSX   O84 5705  15.945   3.730  37.267 -0.5612  0.2627  0.3692
    6DNSX   H85 5706  15.925   3.781  37.190  1.1881  0.4622 -2.2704
    6DNSX   O59 5707  15.684   4.049  37.686 -0.2815 -0.2633  0.3935
    6DNSX   C57 5708  15.684   3.981  37.810 -0.5547 -0.0310  0.3910
    6DNSX   H58 5709  15.617   3.895  37.811  2.9898  0.4728 -1.7341
    6DNSX   C53 5710  15.835   3.929  37.846  1.4324  0.5102 -0.1570
    6DNSX   H54 5711  15.902   4.022  37.842  2.4164  0.3790  2.0560
    6DNSX   O55 5712  15.879   3.837  37.752 -0.1035 -0.0367  0.0621
    6DNSX   H56 5713  15.857   3.872  37.656 -1.3710 -2.7208 -1.6697
    6DNSX   C49 5714  15.839   3.873  37.984  0.5005 -0.2673  0.5640
    6DNSX   H50 5715  15.770   3.788  37.984 -0.4900  0.8262 -1.0212
    6DNSX   O51 5716  15.971   3.828  38.022  0.0559  0.2372  0.3546
    6DNSX   H52 5717  15.991   3.747  37.981 -0.0708  1.0985 -0.7046
    6DNSX   C44 5718  15.781   3.977  38.083 -0.1275 -0.5136  0.4680
    6DNSX   H45 5719  15.854   4.066  38.085 -1.6685  1.6206  0.1450
    6DNSX   O48 5720  15.655   4.024  38.040 -0.3235 -0.6166  0.1583
    6DNSX   C46 5721  15.639   4.085  37.909 -0.1424  0.2086  0.2350
    6DNSX   H47 5722  15.698   4.186  37.905  1.6758  2.7583  2.7881
    6DNSX   C60 5723  15.489   4.118  37.887  0.0454  0.7304 -0.5484
    6DNSX   H61 5724  15.449   4.043  37.818  1.0282 -1.4461 -0.1397
    6DNSX   H62 5725  15.446   4.117  37.993 -1.1221  0.9332  0.4761
    6DNSX   O63 5726  15.456   4.235  37.821  0.4175 -0.5131 -0.2103
    6DNSX   H64 5727  15.480   4.240  37.727  2.7398 -1.7902 -0.4888
    6DNSX   O80 5728  15.751   3.929  38.208  0.8154  0.0880  0.0246
    6DNSX   C78 5729  15.751   3.994  38.335  0.6955 -0.3633 -0.6553
    6DNSX   H79 5730  15.793   4.096  38.328 -2.0039 -1.2153  1.2338
    6DNSX   C74 5731  15.600   4.021  38.380  0.6219  0.2347  0.0013
    6DNSX   H75 5732  15.564   3.922  38.386  2.6304 -2.6876  1.9435
    6DNSX   O76 5733  15.529   4.105  38.282  0.5904  0.3857 -0.0872
    6DNSX   H77 5734  15.543   4.056  38.194  1.5286  1.4543 -0.5989
    6DNSX   C70 5735  15.590   4.087  38.513 -0.0138 -0.1863 -0.3565
    6DNSX   H71 5736  15.622   4.194  38.515 -0.9941 -0.7365  0.5320
    6DNSX   O72 5737  15.453   4.077  38.565  0.4826  0.2066  0.0979
    6DNSX   H73 5738  15.392   4.105  38.494 -0.7697  2.2670  1.5985
    6DNSX   C65 5739  15.683   4.016  38.617 -0.8028  0.9659 -0.2975
    6DNSX   H66 5740  15.638   3.908  38.637 -1.0683 -2.6010 -2.9851
    6DNSX   O69 5741  15.817   3.997  38.570 -0.0314  0.0541  0.2184
    6DNSX   C67 5742  15.827   3.921  38.448  0.6400  0.0021 -0.6524
    6DNSX   H68 5743  15.778   3.822  38.464  0.3704  0.8928 -1.3662
    6DNSX   C81 5744  15.967   3.904  38.401  0.5061 -0.4890  0.1740
    6DNSX   H82 5745  15.977   3.917  38.295  2.4306  2.9621  3.1629
    6DNSX   H83 5746  16.017   3.990  38.452 -0.9330  2.4824  0.0612
    6DNSX   O84 5747  16.017   3.786  38.447  0.2671 -0.1122  0.1368
    6DNSX   H85 5748  15.972   3.710  38.408 -2.1758  3.2759  1.0550
    6DNSX   O59 5749  15.704   4.092  38.738  0.3978 -0.0758 -0.0341
    6DNSX   C57 5750  15.689   4.025  38.863  0.1454 -0.0427 -0.5705
    6DNSX   H58 5751  15.623   3.939  38.851  1.6971  0.6141 -1.5254
    6DNSX   C53 5752  15.827   3.979  38.920 -0.3410 -0.4134 -0.0247
    6DNSX   H54 5753  15.883   4.074  38.940 -0.3680  2.0496 -0.5078
    6DNSX   O55 5754  15.901   3.896  38.834 -0.0646 -0.3042  0.7032
    6DNSX   H56 5755  15.919   3.940  38.748 -1.6626  0.2906  2.5465
    6DNSX   C49 5756  15.815   3.919  39.061  0.6795  0.5282  1.2881
    6DNSX   H50 5757  15.746   3.832  39.046 -0.9536 -3.1347  3.0779
    6DNSX   O51 5758  15.935   3.893  39.125  0.4099 -0.2341  0.3881
    6DNSX   H52 5759  15.918   3.864  39.214  0.7692  3.2669 -1.2383
    6DNSX   C44 5760  15.742   4.022  39.155 -0.1419  0.5329 -0.1424
    6DNSX   H45 5761  15.812   4.106  39.172 -1.6602 -2.8842 -2.1921
    6DNSX   O48 5762  15.620   4.071  39.101  0.2380  0.1371  0.4412
    6DNSX   C46 5763  15.630   4.122  38.967  0.6757 -0.1828  0.1248
    6DNSX   H47 5764  15.706   4.209  38.970 -2.6802  1.2424 -0.9243
    6DNSX   C60 5765  15.492   4.171  38.925 -0.7388  0.4182  0.4521
    6DNSX   H61 5766  15.485   4.240  38.832  0.9062 -0.8727  1.3275
    6DNSX   H62 5767  15.419   4.085  38.926 -0.2137 -0.7125 -0.8944
    6DNSX   O63 5768  15.438   4.256  39.021  0.1552 -0.2476  0.3161
    6DNSX   H64 5769  15.407   4.211  39.092  0.7681 -0.9252 -0.0504
    6DNSX   O80 5770  15.698   3.961  39.275 -0.0016  0.3973  0.4362
    6DNSX   C78 5771  15.694   4.022  39.399 -0.0660  0.4912 -0.0124
    6DNSX   H79 5772  15.753   4.114  39.403 -1.7621 -1.1381 -0.2635
    6DNSX   C74 5773  15.547   4.069  39.425  0.0910 -0.0717  1.0817
    6DNSX   H75 5774  15.486   3.976  39.403  0.6639  4.3836  0.5674
    6DNSX   O76 5775  15.509   4.179  39.330  0.4611  0.4076  0.1836
    6DNSX   H77 5776  15.513   4.148  39.235  0.8013 -1.1111  0.4194
    6DNSX   C70 5777  15.532   4.127  39.571 -0.2824 -0.3716 -0.2768
    6DNSX   H71 5778  15.575   4.220  39.591  1.3217 -3.8324 -0.9494
    6DNSX   O72 5779  15.395   4.156  39.599 -0.4034  0.0375 -0.0506
    6DNSX   H73 5780  15.395   4.196  39.684  1.5484  2.2431 -0.0570
    6DNSX   C65 5781  15.590   4.026  39.671 -0.0517 -0.1307 -0.3365
    6DNSX   H66 5782  15.519   3.931  39.681 -1.0484 -1.5123  0.2629
    6DNSX   O69 5783  15.719   3.979  39.645 -0.9053 -0.0626  0.2082
    6DNSX   C67 5784  15.735   3.922  39.514 -0.0893 -0.6579 -0.4062
    6DNSX   H68 5785  15.673   3.831  39.509 -0.4665  1.8679  1.2961
    6DNSX   C81 5786  15.883   3.888  39.499  0.3052  0.0971  0.1435
    6DNSX   H82 5787  15.936   3.982  39.463  1.7300  2.2459 -0.9543
    6DNSX   H83 5788  15.927   3.866  39.601 -0.7344  1.1425 -1.1697
    6DNSX   O84 5789  15.912   3.782  39.411  0.1752 -0.1524  0.6901
    6DNSX   H85 5790  16.003   3.738  39.424 -3.9152 -0.4928 -2.4353
    6DNSX   O59 5791  15.614   4.085  39.794 -0.3089  0.1391  0.7603
    6DNSX   C57 5792  15.612   4.031  39.926 -0.7263  0.4341  0.4459
    6DNSX   H58 5793  15.546   3.941  39.932 -0.0435  1.6651  2.5903
    6DNSX   C53 5794  15.759   3.990  39.966  0.0825  0.3384 -0.1966
    6DNSX   H54 5795  15.821   4.084  39.957  0.6060  1.9583  0.2545
[truncated: 14,355,137 more chars]
