# Supplementary material for: Cellulose–Callose Hydrogels: Computational Exploration of Their Nanostructure and Mechanical Properties
Source: Biomacromolecules. 2024 Feb 27;25(3):1989–2006. doi: 10.1021/acs.biomac.3c01396 (PMC10934845; doi:10.1021/acs.biomac.3c01396)
Supplement: Supplementary file 3 — bm3c01396_si_003.xyz [file bm3c01396_si_003.xyz]

Gallium Rubidium Oxygen Manganese Argon Carbon Silicon t=   0.00000 in water
 214218
    2DNSX   O59    1  15.681   3.837  17.965  0.6668 -0.6042  0.1626
    2DNSX   C57    2  15.670   3.786  18.096  0.5768  0.2577 -0.2411
    2DNSX   H58    3  15.565   3.764  18.123  0.0080 -1.1378 -1.4561
    2DNSX   C53    4  15.762   3.663  18.120 -0.0873 -0.2196  0.4396
    2DNSX   H54    5  15.872   3.690  18.085  1.3609  1.9536 -1.6653
    2DNSX   O55    6  15.716   3.544  18.056  0.1317  0.1309  0.2105
    2DNSX   H56    7  15.716   3.551  17.957  0.5902  1.1067  1.5796
    2DNSX   C49    8  15.764   3.626  18.272 -0.2219  0.2383  0.6986
    2DNSX   H50    9  15.669   3.594  18.318  4.8461  2.7318  1.9446
    2DNSX   O51   10  15.872   3.524  18.282 -0.5882  0.4810  0.0026
    2DNSX   H52   11  15.846   3.460  18.217 -0.2179  2.9327 -0.1551
    2DNSX   C44   12  15.794   3.756  18.358  0.3888 -0.0783  0.4248
    2DNSX   H45   13  15.908   3.788  18.329  1.0957  0.9914 -2.2330
    2DNSX   O48   14  15.699   3.862  18.330 -0.4880  0.1087  0.6534
    2DNSX   C46   15  15.707   3.908  18.192  0.5358  0.2643  0.1595
    2DNSX   H47   16  15.810   3.939  18.166  0.0387  0.5120  0.2569
    2DNSX   C60   17  15.613   4.024  18.168  0.4053  0.1433 -0.1349
    2DNSX   H61   18  15.563   4.013  18.061 -0.6848  1.2662 -0.3822
    2DNSX   H62   19  15.527   4.034  18.237 -0.4153 -1.1033  1.0237
    2DNSX   O63   20  15.684   4.145  18.157 -0.2605 -0.1815  0.3617
    2DNSX   H64   21  15.748   4.146  18.082 -0.0270  0.0979  0.9367
    2DNSX   O80   22  15.767   3.739  18.495  0.1015 -0.5460 -0.3478
    2DNSX   C78   23  15.786   3.784  18.631 -0.4246 -0.0172 -0.0867
    2DNSX   H79   24  15.876   3.853  18.635 -1.1181 -2.1682 -2.1219
    2DNSX   C74   25  15.650   3.858  18.673 -0.3947  0.1435  0.3255
    2DNSX   H75   26  15.564   3.782  18.661 -0.9121 -0.3489 -1.1566
    2DNSX   O76   27  15.613   3.967  18.591  0.6176 -0.2267 -0.1608
    2DNSX   H77   28  15.606   3.945  18.497 -1.6247 -0.8903 -0.3813
    2DNSX   C70   29  15.660   3.901  18.818 -0.2833 -0.4170  0.0364
    2DNSX   H71   30  15.733   3.984  18.824  1.6602 -2.1226 -4.8623
    2DNSX   O72   31  15.540   3.949  18.874  0.0187 -0.1191 -0.1612
    2DNSX   H73   32  15.541   4.056  18.887 -2.9805  0.9023 -1.9320
    2DNSX   C65   33  15.696   3.777  18.905  0.3296 -0.9567 -0.0409
    2DNSX   H66   34  15.610   3.712  18.910  1.3463 -1.9649 -2.2060
    2DNSX   O69   35  15.814   3.703  18.854 -0.1144  0.1497  0.0081
    2DNSX   C67   36  15.805   3.658  18.717 -0.2546 -0.1480  0.0515
    2DNSX   H68   37  15.714   3.595  18.694 -0.0619 -0.0593  0.6562
    2DNSX   C81   38  15.926   3.584  18.665 -0.0497 -0.2152  0.4630
    2DNSX   H82   39  15.922   3.575  18.556  0.1019 -0.8313  0.9284
    2DNSX   H83   40  16.019   3.638  18.686 -0.5263  0.1214 -0.7223
    2DNSX   O84   41  15.944   3.456  18.727  0.2988 -0.5189 -0.1505
    2DNSX   H85   42  16.006   3.406  18.673 -0.6866  1.4108  2.0164
    2DNSX   O59   43  15.749   3.813  19.028 -0.4826 -0.1927 -0.7237
    2DNSX   C57   44  15.731   3.741  19.147 -0.1915 -0.5473 -1.0241
    2DNSX   H58   45  15.638   3.681  19.143 -1.0139  2.1712 -0.8240
    2DNSX   C53   46  15.854   3.648  19.185 -0.3596  0.1127 -0.2421
    2DNSX   H54   47  15.958   3.707  19.171 -3.0265  0.3232  1.9356
    2DNSX   O55   48  15.864   3.541  19.077 -0.0296  0.7240 -0.0515
    2DNSX   H56   49  15.883   3.582  18.992 -1.9918  0.5961  1.5005
    2DNSX   C49   50  15.835   3.588  19.325  0.0623 -0.2685 -0.0574
    2DNSX   H50   51  15.757   3.510  19.325  2.5182  0.2371 -2.1339
    2DNSX   O51   52  15.953   3.526  19.367 -0.1520  0.0448 -0.3003
    2DNSX   H52   53  15.934   3.498  19.454 -0.4491 -2.5471  0.7108
    2DNSX   C44   54  15.818   3.712  19.418  0.4316 -0.6657  0.0745
    2DNSX   H45   55  15.912   3.775  19.400  1.5853  1.9432 -0.6478
    2DNSX   O48   56  15.695   3.789  19.389  0.5885 -0.1546 -0.2543
    2DNSX   C46   57  15.703   3.847  19.255  0.4665 -0.1935 -0.0334
    2DNSX   H47   58  15.789   3.915  19.258 -1.0858  0.8391  0.9302
    2DNSX   C60   59  15.584   3.936  19.213 -0.8111 -0.7846  0.2004
    2DNSX   H61   60  15.546   3.990  19.308  0.8692 -1.3492 -2.3704
    2DNSX   H62   61  15.616   4.005  19.132 -0.2354 -1.2323  0.8002
    2DNSX   O63   62  15.469   3.869  19.171  0.2710  0.7640 -0.3272
    2DNSX   H64   63  15.406   3.853  19.250 -0.6018 -0.2689 -2.5880
    2DNSX   O80   64  15.803   3.686  19.552 -0.0891  0.7874 -0.0321
    2DNSX   C78   65  15.811   3.753  19.678  0.0065  0.1003  0.0188
    2DNSX   H79   66  15.909   3.807  19.683  3.8285  0.7367 -0.6880
    2DNSX   C74   67  15.704   3.864  19.713  0.1364 -0.5442  0.0543
    2DNSX   H75   68  15.607   3.815  19.691  1.9103 -2.1955  1.4960
    2DNSX   O76   69  15.713   3.966  19.619 -0.1047 -0.1055 -0.0577
    2DNSX   H77   70  15.714   3.935  19.527 -1.1817  0.5881  0.4240
    2DNSX   C70   71  15.699   3.920  19.856  0.6951  0.3385  0.0658
    2DNSX   H71   72  15.772   4.002  19.871 -0.3398 -1.0459 -0.7545
    2DNSX   O72   73  15.561   3.962  19.877  0.6859 -0.3532 -0.4325
    2DNSX   H73   74  15.554   4.049  19.818  1.3398  1.1479 -0.4162
    2DNSX   C65   75  15.713   3.802  19.960  0.9238  0.4843 -0.0258
    2DNSX   H66   76  15.614   3.743  19.953 -1.2823  0.5465 -0.2952
    2DNSX   O69   77  15.821   3.711  19.924  0.3801  0.1796 -0.0130
    2DNSX   C67   78  15.815   3.651  19.792  0.1055 -0.2857  0.1979
    2DNSX   H68   79  15.732   3.587  19.782  2.4805 -0.9955 -0.4401
    2DNSX   C81   80  15.945   3.569  19.771  0.0845 -0.2294 -0.4346
    2DNSX   H82   81  16.024   3.645  19.755  1.4929 -1.9353  0.5333
    2DNSX   H83   82  15.984   3.519  19.867  2.7627 -1.1335  0.0156
    2DNSX   O84   83  15.935   3.478  19.670  0.2588  0.0184 -0.7138
    2DNSX   H85   84  16.022   3.439  19.649  1.4974  1.3803  1.2025
    2DNSX   O59   85  15.756   3.843  20.086 -0.0922  0.2931 -0.0572
    2DNSX   C57   86  15.733   3.781  20.213 -0.0498  0.2728 -0.0131
    2DNSX   H58   87  15.641   3.720  20.211  1.4522  0.6902 -1.5758
    2DNSX   C53   88  15.852   3.695  20.261  0.0386 -0.5369  0.3361
    2DNSX   H54   89  15.952   3.745  20.266  1.2182 -1.1110  0.1913
    2DNSX   O55   90  15.857   3.589  20.165 -0.4780  1.0039  0.2928
    2DNSX   H56   91  15.870   3.628  20.068 -0.7189  1.6733  1.4952
    2DNSX   C49   92  15.827   3.640  20.403 -0.0788  0.5678  0.3137
    2DNSX   H50   93  15.730   3.578  20.390 -0.4054 -2.5189  0.4143
    2DNSX   O51   94  15.936   3.568  20.464  0.2242 -0.0909  0.0869
    2DNSX   H52   95  15.931   3.470  20.417 -0.0735 -5.5457 -1.8724
    2DNSX   C44   96  15.780   3.755  20.495  0.0085  0.1436 -0.6131
    2DNSX   H45   97  15.874   3.815  20.514  0.9142  1.3735  0.6658
    2DNSX   O48   98  15.675   3.834  20.437 -0.1360 -0.1895 -0.4915
    2DNSX   C46   99  15.711   3.891  20.313  0.3947  0.4489 -0.0533
    2DNSX   H47  100  15.811   3.936  20.326 -1.6378 -2.1549 -0.1975
    2DNSX   C60  101  15.613   3.997  20.269 -0.1658 -0.6741 -0.6260
    2DNSX   H61  102  15.645   4.033  20.164 -0.6858 -0.3289 -0.7423
    2DNSX   H62  103  15.516   3.947  20.262  3.0697 -1.8222  1.1391
    2DNSX   O63  104  15.626   4.110  20.353 -0.1437  0.1632  0.1501
    2DNSX   H64  105  15.689   4.170  20.320 -2.1974  0.5136  1.9288
    2DNSX   O80  106  15.714   3.708  20.608 -0.3890  0.7593  0.6288
    2DNSX   C78  107  15.728   3.772  20.736  0.4578 -0.1912 -0.1091
    2DNSX   H79  108  15.799   3.858  20.732  1.5922 -0.8393 -1.0771
    2DNSX   C74  109  15.592   3.844  20.772  0.2144  0.3759 -0.1672
    2DNSX   H75  110  15.509   3.770  20.758 -1.6415 -1.5422  2.5211
    2DNSX   O76  111  15.574   3.957  20.676  0.0864  0.6584  0.0600
    2DNSX   H77  112  15.572   3.925  20.582  0.9536  0.0397 -0.1092
    2DNSX   C70  113  15.584   3.898  20.917 -0.7485 -0.1536 -0.2971
    2DNSX   H71  114  15.644   3.993  20.929  1.5460  2.1438  1.7457
    2DNSX   O72  115  15.443   3.916  20.948 -0.2722  0.7953 -0.2147
    2DNSX   H73  116  15.414   4.011  20.976 -0.2423 -0.2492 -1.4907
    2DNSX   C65  117  15.644   3.790  21.017 -0.2901 -0.2609 -0.3661
    2DNSX   H66  118  15.560   3.710  21.037 -2.6660 -0.6477 -0.4958
    2DNSX   O69  119  15.771   3.739  20.977 -0.3507  0.6267  0.2850
    2DNSX   C67  120  15.770   3.678  20.847 -0.3105 -0.1441 -0.9399
    2DNSX   H68  121  15.690   3.593  20.846  0.2526 -1.5974  1.2838
    2DNSX   C81  122  15.906   3.611  20.827 -0.3767 -0.4017  0.1031
    2DNSX   H82  123  15.943   3.580  20.924  1.2869 -1.7144 -1.7492
    2DNSX   H83  124  15.886   3.519  20.765 -1.2742 -2.6246 -2.1258
    2DNSX   O84  125  15.987   3.689  20.738  0.6657  0.4627  0.3977
    2DNSX   H85  126  16.082   3.663  20.756 -0.4147  1.7509  0.8171
    2DNSX   O59  127  15.683   3.860  21.138 -0.2769  0.8178 -1.0267
    2DNSX   C57  128  15.652   3.824  21.274  0.4943  0.4751  0.1136
    2DNSX   H58  129  15.569   3.750  21.281  2.1595 -0.3064  0.8945
    2DNSX   C53  130  15.774   3.750  21.329 -1.3445  0.4530 -0.8352
    2DNSX   H54  131  15.851   3.831  21.316 -2.2252  2.8125  0.4256
    2DNSX   O55  132  15.814   3.634  21.253 -0.7628  0.1229  0.2614
    2DNSX   H56  133  15.835   3.659  21.161  1.3468 -1.2025 -0.0355
    2DNSX   C49  134  15.764   3.711  21.478  0.9016  1.2515  0.0977
    2DNSX   H50  135  15.695   3.621  21.482  1.0304 -1.4822 -1.9467
    2DNSX   O51  136  15.891   3.675  21.517 -0.2877  0.3284  0.3577
    2DNSX   H52  137  15.921   3.611  21.452  2.3253 -2.3033 -1.6669
    2DNSX   C44  138  15.715   3.837  21.554  1.1632  0.4711  0.0922
    2DNSX   H45  139  15.811   3.899  21.571 -0.4321 -2.3001  2.0166
    2DNSX   O48  140  15.604   3.912  21.491 -0.6236  0.2741 -0.6444
    2DNSX   C46  141  15.621   3.947  21.361  0.4537  0.2125 -0.3275
    2DNSX   H47  142  15.708   4.011  21.355  0.1309 -2.8823  0.7907
    2DNSX   C60  143  15.492   4.021  21.315 -0.7263 -0.0143  0.6858
    2DNSX   H61  144  15.490   4.024  21.200  1.2922  1.6849  0.0027
    2DNSX   H62  145  15.398   3.982  21.349  1.7042  2.0788  0.2755
    2DNSX   O63  146  15.494   4.160  21.346  0.5387 -0.4797 -0.2440
    2DNSX   H64  147  15.556   4.209  21.282  1.1494 -2.2569 -2.0622
    2DNSX   O80  148  15.652   3.795  21.676  0.3463 -0.2925  0.0176
    2DNSX   C78  149  15.634   3.848  21.804  0.5605 -0.4127 -0.1314
    2DNSX   H79  150  15.708   3.930  21.830 -1.6461  3.8011  1.6889
    2DNSX   C74  151  15.483   3.895  21.835 -0.4933  0.4640 -0.2587
    2DNSX   H75  152  15.408   3.814  21.820  1.1944  1.1339 -1.7554
    2DNSX   O76  153  15.461   4.006  21.749 -0.3592  0.2051 -0.2844
    2DNSX   H77  154  15.459   3.985  21.659  4.8132  0.7924 -0.5779
    2DNSX   C70  155  15.467   3.929  21.986 -0.1918  0.7985  0.3321
    2DNSX   H71  156  15.517   4.026  21.988  0.5868  0.1053  2.7291
    2DNSX   O72  157  15.331   3.934  22.021  0.7757  0.1904 -0.3992
    2DNSX   H73  158  15.285   3.838  21.997  0.6877 -0.6364  0.8331
    2DNSX   C65  159  15.536   3.826  22.075  0.0815  0.4591  0.3022
    2DNSX   H66  160  15.475   3.737  22.074 -3.6189  1.5960  0.2669
    2DNSX   O69  161  15.669   3.790  22.043 -0.2888  0.3361  0.1822
    2DNSX   C67  162  15.675   3.738  21.907 -0.3392 -0.3211 -0.8671
    2DNSX   H68  163  15.620   3.638  21.898 -1.0362  0.0329  1.4035
    2DNSX   C81  164  15.820   3.695  21.883  0.0660 -0.3998  0.0046
    2DNSX   H82  165  15.886   3.781  21.862  1.4992  0.4580 -1.1813
    2DNSX   H83  166  15.858   3.650  21.976 -1.5428  1.8198 -2.2569
    2DNSX   O84  167  15.834   3.588  21.795  0.1404  0.4961 -0.0183
    2DNSX   H85  168  15.925   3.561  21.783  2.9858 -0.9432 -2.5898
    2DNSX   O59  169  15.556   3.884  22.207  0.1219 -0.1407 -0.1718
    2DNSX   C57  170  15.539   3.806  22.327  0.5760  0.0712  0.4387
    2DNSX   H58  171  15.478   3.713  22.306 -1.4769  1.8099  0.0369
    2DNSX   C53  172  15.684   3.758  22.384  0.0646  0.6599  1.0551
    2DNSX   H54  173  15.769   3.836  22.375 -0.4719 -0.2762 -1.2205
    2DNSX   O55  174  15.722   3.655  22.294 -0.3955  0.2810  0.2938
    2DNSX   H56  175  15.700   3.687  22.200  0.3661 -1.1877 -1.4949
    2DNSX   C49  176  15.684   3.700  22.527 -0.0447 -0.3665  0.2948
    2DNSX   H50  177  15.644   3.595  22.515 -0.3879 -2.3554 -3.0458
    2DNSX   O51  178  15.814   3.708  22.581 -0.3684  0.6663  0.0816
    2DNSX   H52  179  15.820   3.665  22.669  1.0702  2.4084 -0.2651
    2DNSX   C44  180  15.592   3.793  22.621 -0.5430 -0.4401 -0.1213
    2DNSX   H45  181  15.640   3.898  22.638  0.6236  2.1793 -0.2667
    2DNSX   O48  182  15.461   3.819  22.567  0.1734  0.1594 -0.0076
    2DNSX   C46  183  15.474   3.890  22.441  0.3261 -0.1985 -0.3753
    2DNSX   H47  184  15.531   3.987  22.448  0.6735  0.8180 -1.9674
    2DNSX   C60  185  15.334   3.924  22.399  0.5862  0.7589 -0.2467
    2DNSX   H61  186  15.336   3.932  22.287  0.8642  1.1070 -0.9579
    2DNSX   H62  187  15.262   3.839  22.424  3.3515 -2.2189  0.0334
    2DNSX   O63  188  15.294   4.051  22.457 -0.1936  0.5338  0.2465
    2DNSX   H64  189  15.340   4.067  22.534 -0.7922  1.8680 -1.2541
    2DNSX   O80  190  15.554   3.734  22.741  0.6102  0.8122  0.7893
    2DNSX   C78  191  15.551   3.791  22.876  0.6091  0.4772  0.3201
    2DNSX   H79  192  15.603   3.890  22.880 -1.5526  1.6612 -0.1661
    2DNSX   C74  193  15.403   3.814  22.916 -0.3245 -0.1746  0.6866
    2DNSX   H75  194  15.363   3.701  22.912  2.5343  1.6043  2.6993
    2DNSX   O76  195  15.331   3.890  22.829 -0.0872  0.1842 -0.3311
    2DNSX   H77  196  15.354   3.867  22.730 -0.1786  0.6083 -1.1436
    2DNSX   C70  197  15.385   3.865  23.056  0.1187  0.1916 -0.0687
    2DNSX   H71  198  15.428   3.968  23.071 -0.3391  1.5501 -0.3191
    2DNSX   O72  199  15.246   3.864  23.100 -0.3063 -0.1420 -0.0801
    2DNSX   H73  200  15.180   3.840  23.033  1.5355  2.1713  1.3816
    2DNSX   C65  201  15.474   3.778  23.153 -0.1698  0.0435  0.1760
    2DNSX   H66  202  15.432   3.676  23.164 -4.9811 -1.0369 -0.1613
    2DNSX   O69  203  15.611   3.769  23.114 -0.4634 -0.1303 -0.4391
    2DNSX   C67  204  15.622   3.704  22.983 -0.1009  0.3106 -0.3299
    2DNSX   H68  205  15.585   3.594  22.978 -0.5301  1.0656  0.0653
    2DNSX   C81  206  15.773   3.698  22.956  0.1920 -0.0113  0.5992
    2DNSX   H82  207  15.821   3.796  22.953 -0.4141 -1.1970 -1.2551
    2DNSX   H83  208  15.819   3.646  23.044  0.7811 -1.1795  1.6421
    2DNSX   O84  209  15.807   3.610  22.852 -0.1283 -0.1355 -0.5159
    2DNSX   H85  210  15.883   3.564  22.877 -0.8360  0.8500 -0.1212
    2DNSX   O59  211  15.485   3.845  23.270 -0.0571  0.2751 -0.1362
    2DNSX   C57  212  15.485   3.807  23.408  0.0650  0.2279  0.4018
    2DNSX   H58  213  15.440   3.709  23.428 -0.7969  2.4380  2.2450
    2DNSX   C53  214  15.634   3.796  23.452 -0.4931  0.6322  0.6997
    2DNSX   H54  215  15.696   3.884  23.445  2.2480 -2.6074  0.6418
    2DNSX   O55  216  15.692   3.699  23.365  0.2497  0.1084 -0.1803
    2DNSX   H56  217  15.699   3.744  23.274 -1.8598  1.2903  0.1499
    2DNSX   C49  218  15.647   3.746  23.600  0.0745 -0.2726 -0.2709
    2DNSX   H50  219  15.588   3.649  23.608 -2.8765  0.2513 -1.0931
    2DNSX   O51  220  15.782   3.729  23.645  0.3795 -0.3055 -0.3208
    2DNSX   H52  221  15.790   3.711  23.745  0.1572  2.9629  0.1303
    2DNSX   C44  222  15.563   3.850  23.683 -0.0222 -0.4148  0.4037
    2DNSX   H45  223  15.619   3.946  23.692 -0.5600  0.8391 -1.2480
    2DNSX   O48  224  15.428   3.874  23.638 -0.2679  0.3818 -0.4068
    2DNSX   C46  225  15.425   3.914  23.500 -0.3938 -0.1123  0.3905
    2DNSX   H47  226  15.485   4.012  23.479  3.1936  1.4442 -1.1412
    2DNSX   C60  227  15.280   3.951  23.458 -0.3388 -0.1569  0.5282
    2DNSX   H61  228  15.224   3.863  23.402 -0.2376 -0.8986  0.0474
    2DNSX   H62  229  15.228   3.972  23.553  1.0364  1.9001  0.9911
    2DNSX   O63  230  15.265   4.068  23.381 -0.6469  0.5551 -0.1161
    2DNSX   H64  231  15.336   4.132  23.389 -0.2926  0.4355 -2.4134
    2DNSX   O80  232  15.524   3.791  23.808 -0.3006  0.8339 -0.2144
    2DNSX   C78  233  15.506   3.846  23.931 -0.3360  0.0131  0.0432
    2DNSX   H79  234  15.523   3.958  23.928 -1.0730  2.8275 -0.3187
    2DNSX   C74  235  15.369   3.821  23.982 -0.3164 -0.5506  0.6028
    2DNSX   H75  236  15.359   3.707  23.993 -4.9213 -0.5679  1.4329
    2DNSX   O76  237  15.282   3.887  23.895 -0.0668 -0.2405 -0.7732
    2DNSX   H77  238  15.288   3.854  23.799  1.3987 -0.9686 -1.2504
    2DNSX   C70  239  15.351   3.880  24.123  0.4281  0.0994 -0.4963
    2DNSX   H71  240  15.367   3.991  24.118  0.1478 -0.4084 -3.8899
    2DNSX   O72  241  15.225   3.845  24.173 -0.0077  0.0577 -0.0431
    2DNSX   H73  242  15.162   3.864  24.100  0.0878  2.2053  1.9495
    2DNSX   C65  243  15.461   3.828  24.223 -0.7531  0.0926  0.5381
    2DNSX   H66  244  15.442   3.721  24.247 -0.6324 -0.1208  0.2173
    2DNSX   O69  245  15.596   3.849  24.169 -0.0775 -0.7094  0.2605
    2DNSX   C67  246  15.608   3.790  24.032 -0.2468 -0.4120 -0.4674
    2DNSX   H68  247  15.593   3.679  24.030 -0.6970  1.6351  1.7866
    2DNSX   C81  248  15.750   3.832  23.986 -0.1860  0.0273  0.2429
    2DNSX   H82  249  15.742   3.930  23.930  0.3845  0.9640 -1.5853
    2DNSX   H83  250  15.810   3.837  24.083 -0.6098 -2.9465  0.8197
    2DNSX   O84  251  15.818   3.736  23.906 -0.1751  0.5998 -0.5026
    2DNSX   H85  252  15.924   3.763  23.904  0.6539  1.1376 -1.7149
    2DNSX   O59  253  15.460   3.918  24.338  0.0981  0.3205 -0.5274
    2DNSX   C57  254  15.463   3.864  24.472 -0.3615  0.5561  0.0008
    2DNSX   H58  255  15.393   3.775  24.486  0.6705 -0.4307  0.4984
    2DNSX   C53  256  15.602   3.835  24.520 -0.3791  0.5302  0.5828
    2DNSX   H54  257  15.661   3.924  24.516 -0.2333 -3.2392  2.5754
    2DNSX   O55  258  15.658   3.723  24.432 -0.0583 -0.3071 -0.3207
    2DNSX   H56  259  15.668   3.757  24.353 -0.5583 -1.6522 -0.1799
    2DNSX   C49  260  15.610   3.794  24.669 -0.1985 -0.5958  0.3474
    2DNSX   H50  261  15.547   3.700  24.679 -1.0037  2.2439  1.8738
    2DNSX   O51  262  15.744   3.772  24.718 -0.0565  0.0606  0.3712
    2DNSX   H52  263  15.778   3.687  24.682 -0.7755 -2.3203 -0.5612
    2DNSX   C44  264  15.542   3.911  24.752 -0.2913  0.6584  0.4712
    2DNSX   H45  265  15.607   3.994  24.747 -2.5997  0.7625  0.4987
    2DNSX   O48  266  15.412   3.936  24.691  0.1061 -0.1036 -0.0969
    2DNSX   C46  267  15.405   3.977  24.557  0.4207 -0.4432  0.2012
    2DNSX   H47  268  15.468   4.070  24.541  2.8324 -1.4483 -0.8016
    2DNSX   C60  269  15.252   3.994  24.527 -0.3539  0.7796  0.3356
    2DNSX   H61  270  15.220   3.974  24.423  0.0269 -0.8297  1.4406
    2DNSX   H62  271  15.194   3.911  24.574  0.0126  2.9944 -0.2515
    2DNSX   O63  272  15.199   4.120  24.574  0.1546  0.5876  0.0498
    2DNSX   H64  273  15.192   4.129  24.668  1.5745 -1.5700 -0.3813
    2DNSX   O80  274  15.508   3.866  24.880  0.4660  0.4017  0.3861
    2DNSX   C78  275  15.501   3.941  25.004  0.3350 -0.1059 -0.0922
    2DNSX   H79  276  15.539   4.043  24.993 -0.5626 -4.6179  1.8191
    2DNSX   C74  277  15.356   3.954  25.053 -0.7755 -0.3442  0.2691
    2DNSX   H75  278  15.300   3.852  25.050 -1.3943 -1.1212 -0.7243
    2DNSX   O76  279  15.277   4.034  24.961  0.5487  0.7921 -0.4086
    2DNSX   H77  280  15.291   3.999  24.883  0.1218 -0.0884  0.2996
    2DNSX   C70  281  15.351   4.020  25.192  0.0903  0.2846 -0.5511
    2DNSX   H71  282  15.400   4.119  25.202  0.2355  2.4607  3.1763
    2DNSX   O72  283  15.217   4.025  25.241 -0.1807  0.1413 -0.1365
    2DNSX   H73  284  15.159   4.069  25.182 -0.4768  1.8788 -1.7788
    2DNSX   C65  285  15.437   3.932  25.282 -0.3336  0.5708  0.4212
    2DNSX   H66  286  15.386   3.833  25.281 -1.1192 -1.4156 -0.9772
    2DNSX   O69  287  15.574   3.918  25.237  0.0108  0.3979  0.0422
    2DNSX   C67  288  15.586   3.865  25.106 -0.4392 -0.7546  0.3542
    2DNSX   H68  289  15.555   3.753  25.107  0.8719 -0.6749  0.3118
    2DNSX   C81  290  15.735   3.870  25.073  0.4927  0.0630  0.0189
    2DNSX   H82  291  15.755   3.908  24.961  0.4173 -1.2029  0.3495
    2DNSX   H83  292  15.790   3.942  25.137  1.7104 -0.9422  0.8742
    2DNSX   O84  293  15.783   3.737  25.091 -0.1353  0.2093  0.5608
    2DNSX   H85  294  15.866   3.738  25.046 -0.6930  1.0905 -1.6210
    2DNSX   O59  295  15.453   4.000  25.409 -0.3952  0.5296 -0.3753
    2DNSX   C57  296  15.460   3.948  25.542 -0.2198  0.8875 -0.5853
    2DNSX   H58  297  15.389   3.861  25.559 -2.0448  0.5552  1.4129
    2DNSX   C53  298  15.611   3.913  25.564  0.5547 -0.6396 -0.6733
    2DNSX   H54  299  15.664   4.009  25.554 -0.3388  2.0892 -0.6994
    2DNSX   O55  300  15.656   3.809  25.476  0.3108  0.0466 -0.0557
    2DNSX   H56  301  15.649   3.831  25.387  1.2219 -0.1721 -0.2037
    2DNSX   C49  302  15.620   3.859  25.711  0.2348  0.0860  0.1197
    2DNSX   H50  303  15.559   3.764  25.721 -0.9620 -2.7954 -2.9924
    2DNSX   O51  304  15.762   3.831  25.747  0.1159 -0.7612 -0.4711
    2DNSX   H52  305  15.815   3.861  25.661  1.6274 -2.4323  1.6970
    2DNSX   C44  306  15.559   3.959  25.812  0.4801 -0.6091  0.4368
    2DNSX   H45  307  15.620   4.050  25.805  0.5834  0.9044  1.0389
    2DNSX   O48  308  15.426   3.997  25.786  0.1114 -0.1719 -0.4281
    2DNSX   C46  309  15.415   4.054  25.655 -0.3572 -0.3902 -0.0478
    2DNSX   H47  310  15.481   4.145  25.650 -0.5795 -4.0842 -0.7936
    2DNSX   C60  311  15.263   4.080  25.630 -0.8459 -0.7054  0.2192
    2DNSX   H61  312  15.231   4.103  25.519  0.9915  4.3792  3.1221
    2DNSX   H62  313  15.207   3.994  25.677 -0.5422 -1.4836  1.5371
    2DNSX   O63  314  15.236   4.198  25.704  0.1258  0.3407  0.6476
    2DNSX   H64  315  15.255   4.186  25.808  0.9102 -2.7043 -1.7609
    2DNSX   O80  316  15.547   3.901  25.940 -0.7611 -0.9912 -0.1266
    2DNSX   C78  317  15.530   3.946  26.076  0.0058 -0.5049  1.0974
    2DNSX   H79  318  15.569   4.050  26.091  0.6458  1.1281  0.3976
    2DNSX   C74  319  15.375   3.943  26.110  0.1625 -0.8361 -0.5799
    2DNSX   H75  320  15.315   3.862  26.073 -3.2519  0.4574  0.1439
    2DNSX   O76  321  15.309   4.052  26.033  0.5053 -0.1286  0.0790
    2DNSX   H77  322  15.335   4.039  25.931  4.9171 -1.2639 -2.8481
    2DNSX   C70  323  15.352   3.984  26.260 -1.3440  1.0615  0.5840
    2DNSX   H71  324  15.400   4.085  26.278  2.7518  0.7087  0.5260
    2DNSX   O72  325  15.216   3.977  26.295 -0.6273 -0.4672 -0.0218
    2DNSX   H73  326  15.182   4.046  26.255  0.6047 -1.0945  0.3153
    2DNSX   C65  327  15.443   3.885  26.344 -0.3016  0.6520  0.6729
    2DNSX   H66  328  15.402   3.777  26.332 -1.2036  2.7849 -1.8625
    2DNSX   O69  329  15.581   3.897  26.305  0.1040 -0.5733  0.1477
    2DNSX   C67  330  15.610   3.853  26.173 -1.1220  0.2180 -0.2176
    2DNSX   H68  331  15.595   3.743  26.163  0.3457  0.7042  0.0610
    2DNSX   C81  332  15.760   3.859  26.143 -0.0209  0.1358  0.5135
    2DNSX   H82  333  15.781   3.825  26.037 -4.7555  2.5706 -2.3116
    2DNSX   H83  334  15.793   3.964  26.150 -1.0167 -0.2931 -2.3148
    2DNSX   O84  335  15.823   3.772  26.238  0.1782 -0.3798  0.0661
    2DNSX   H85  336  15.922   3.782  26.232  0.7342  0.6874 -1.7723
    2DNSX   O59  337  15.458   3.927  26.486  0.2954  0.1260 -0.0281
    2DNSX   C57  338  15.457   3.865  26.616  0.1672 -0.5954 -1.0176
    2DNSX   H58  339  15.403   3.766  26.619 -0.6474  2.2468  0.8765
    2DNSX   C53  340  15.606   3.828  26.654  0.2431 -0.8307 -0.0968
    2DNSX   H54  341  15.669   3.921  26.638 -1.0716  1.1336  4.3410
    2DNSX   O55  342  15.649   3.738  26.557 -0.0513 -0.1461 -0.6540
    2DNSX   H56  343  15.645   3.772  26.466  1.1681 -3.1194 -1.0458
    2DNSX   C49  344  15.621   3.784  26.807  0.4670  0.1026  0.0518
    2DNSX   H50  345  15.576   3.684  26.832  1.0313  2.6048 -1.1460
    2DNSX   O51  346  15.761   3.776  26.845 -0.0131  0.3150 -0.1791
    2DNSX   H52  347  15.772   3.743  26.945  3.3434 -0.4255 -0.2641
    2DNSX   C44  348  15.546   3.896  26.899 -0.1137 -0.3730 -0.1148
    2DNSX   H45  349  15.607   3.986  26.896 -0.8505 -2.3449 -0.9652
    2DNSX   O48  350  15.407   3.917  26.858 -0.3124  0.2532 -0.2167
    2DNSX   C46  351  15.397   3.963  26.721  0.5231  0.5816  0.2145
    2DNSX   H47  352  15.449   4.062  26.712 -0.1612 -2.6665 -1.7369
    2DNSX   C60  353  15.247   3.974  26.692 -0.4720 -0.6858  0.3493
    2DNSX   H61  354  15.212   4.058  26.751  2.4511  1.2193 -0.7750
    2DNSX   H62  355  15.225   3.997  26.584 -1.0460 -0.2656 -0.5693
    2DNSX   O63  356  15.172   3.857  26.727  0.8058  0.3434 -0.0235
    2DNSX   H64  357  15.075   3.872  26.715 -0.1706  0.1767 -0.4694
    2DNSX   O80  358  15.523   3.838  27.022 -0.0159 -0.1547 -0.1706
    2DNSX   C78  359  15.524   3.894  27.158 -0.6508  0.0070  0.2404
    2DNSX   H79  360  15.586   3.990  27.167  0.8256  0.8156 -0.8948
    2DNSX   C74  361  15.376   3.923  27.191  0.8121  0.5243  0.5174
    2DNSX   H75  362  15.316   3.830  27.174  0.3379 -2.2100 -1.3955
    2DNSX   O76  363  15.320   4.024  27.099 -0.0563  0.3291 -0.2272
    2DNSX   H77  364  15.235   4.038  27.117 -0.6494  1.9893  1.4442
    2DNSX   C70  365  15.352   3.966  27.342  0.0382 -0.5208 -0.5758
    2DNSX   H71  366  15.415   4.059  27.365  1.9637  0.7893 -0.2650
    2DNSX   O72  367  15.212   3.975  27.371 -0.4316  0.1471 -0.2246
    2DNSX   H73  368  15.166   3.895  27.337  0.0360 -0.5054  0.2573
    2DNSX   C65  369  15.419   3.851  27.421 -0.5354  0.6352  0.6141
    2DNSX   H66  370  15.357   3.753  27.403 -1.2070 -0.4496  0.2692
    2DNSX   O69  371  15.561   3.836  27.390 -0.0713  0.6964  0.8513
    2DNSX   C67  372  15.592   3.795  27.254 -0.0239  0.6373  0.0792
    2DNSX   H68  373  15.561   3.695  27.229  0.1911  1.2060 -0.0342
    2DNSX   C81  374  15.748   3.797  27.241 -0.1098  0.0196  0.5897
    2DNSX   H82  375  15.789   3.902  27.260  1.1430  1.0737 -1.7043
    2DNSX   H83  376  15.800   3.721  27.306  0.1335 -0.7464 -0.4645
    2DNSX   O84  377  15.795   3.744  27.122 -0.2199 -0.1699 -0.1278
    2DNSX   H85  378  15.829   3.655  27.128  0.3703  1.7817  2.9814
    2DNSX   O59  379  15.429   3.894  27.554 -0.2253  0.0096  0.2295
    2DNSX   C57  380  15.428   3.824  27.681  0.3308  0.3106 -0.8116
    2DNSX   H58  381  15.400   3.716  27.674 -0.3397  0.3335  2.5618
    2DNSX   C53  382  15.576   3.825  27.741 -0.1987  0.0099  0.8091
    2DNSX   H54  383  15.614   3.932  27.746  1.2545 -0.0061  0.1444
    2DNSX   O55  384  15.658   3.755  27.644  0.6241 -0.1450 -0.1192
    2DNSX   H56  385  15.653   3.805  27.556  4.9959 -0.6046  0.5702
    2DNSX   C49  386  15.573   3.757  27.880  0.3230 -0.3270  0.1170
    2DNSX   H50  387  15.541   3.652  27.858  0.3678 -0.5927 -0.9128
    2DNSX   O51  388  15.709   3.768  27.936  0.3126  0.2155  0.3190
    2DNSX   H52  389  15.705   3.770  28.038  0.5511 -2.1659 -0.7171
    2DNSX   C44  390  15.470   3.838  27.973 -0.1803 -0.2589 -0.7471
    2DNSX   H45  391  15.522   3.942  27.998  1.6865  2.7132  1.3458
    2DNSX   O48  392  15.339   3.846  27.915 -0.5543 -0.5948 -0.6738
    2DNSX   C46  393  15.329   3.899  27.774 -0.0590  0.7715  0.6615
    2DNSX   H47  394  15.371   4.013  27.770 -2.4647  1.7553 -0.6065
    2DNSX   C60  395  15.186   3.887  27.713 -0.2361 -0.5610  0.6027
    2DNSX   H61  396  15.165   3.946  27.612 -0.8657  0.5472  0.0350
    2DNSX   H62  397  15.170   3.776  27.707  1.4524 -1.3273  0.2999
    2DNSX   O63  398  15.095   3.947  27.803 -0.5859 -0.2287 -0.1249
    2DNSX   H64  399  15.009   3.926  27.764 -0.3777  1.1240  2.2389
    2DNSX   O80  400  15.430   3.762  28.090  0.0823 -0.7557 -0.1512
    2DNSX   C78  401  15.412   3.822  28.218 -0.5544 -0.9451 -0.8665
    2DNSX   H79  402  15.408   3.936  28.211  0.1285 -1.5629  0.9043
    2DNSX   C74  403  15.271   3.791  28.276 -0.2949  0.1030 -0.0744
    2DNSX   H75  404  15.264   3.677  28.279  0.5179 -0.2234  2.0293
    2DNSX   O76  405  15.171   3.847  28.194 -0.4818  0.1993 -0.1625
    2DNSX   H77  406  15.173   3.803  28.105  1.1854  0.3144 -0.9171
    2DNSX   C70  407  15.253   3.851  28.413  0.1265  0.2041  0.3894
    2DNSX   H71  408  15.241   3.962  28.393  2.0493  1.2372 -1.3240
    2DNSX   O72  409  15.138   3.783  28.467  0.1526 -0.0701  0.8921
    2DNSX   H73  410  15.071   3.844  28.492  2.0945 -0.5280 -2.1067
    2DNSX   C65  411  15.370   3.814  28.502 -0.1830 -0.6444 -0.4081
    2DNSX   H66  412  15.361   3.715  28.538 -0.3016  3.2892 -0.8369
    2DNSX   O69  413  15.496   3.845  28.445 -0.4909 -0.1447 -0.2507
    2DNSX   C67  414  15.529   3.784  28.319  0.7150 -0.9804 -0.0583
    2DNSX   H68  415  15.535   3.680  28.331  1.1870 -0.4254  1.6099
    2DNSX   C81  416  15.666   3.851  28.276  0.2107 -0.0109 -0.2207
    2DNSX   H82  417  15.662   3.954  28.231 -0.2408 -0.6379 -1.7088
    2DNSX   H83  418  15.733   3.870  28.362 -1.0032 -1.2155 -0.4159
    2DNSX   O84  419  15.738   3.764  28.197  0.1260  0.4729 -0.2980
    2DNSX   H85  420  15.835   3.785  28.191  0.5251 -0.1168  0.8735
    2DNSX   O59  421  15.371   3.910  28.615 -0.8762 -0.3138 -0.9917
    2DNSX   C57  422  15.382   3.870  28.754  0.3813 -0.6069 -0.2480
    2DNSX   H58  423  15.373   3.759  28.768  2.3883  0.3743 -0.5858
    2DNSX   C53  424  15.528   3.882  28.803 -0.0140  0.3007  0.5622
    2DNSX   H54  425  15.556   3.995  28.798 -0.3920 -0.9193 -0.9611
    2DNSX   O55  426  15.615   3.823  28.704 -0.3379 -0.3054 -0.4766
    2DNSX   H56  427  15.603   3.848  28.611 -0.8477 -0.8985 -1.5137
    2DNSX   C49  428  15.545   3.834  28.949  0.5262 -0.0668  0.6108
    2DNSX   H50  429  15.534   3.724  28.957  2.3418  0.2314 -3.8672
    2DNSX   O51  430  15.675   3.871  29.009 -0.0430  0.0075 -0.0025
    2DNSX   H52  431  15.714   3.809  29.070  1.4846  0.6450  0.1743
    2DNSX   C44  432  15.429   3.897  29.037 -0.1770 -0.0594  0.5364
    2DNSX   H45  433  15.452   4.002  29.067  0.4335 -0.5547  0.4884
    2DNSX   O48  434  15.297   3.892  28.974  0.3716 -0.3483  0.4007
    2DNSX   C46  435  15.285   3.955  28.846  0.4752  0.1419 -0.0774
    2DNSX   H47  436  15.319   4.067  28.847  0.5160  0.7674  1.8763
    2DNSX   C60  437  15.136   3.947  28.802  0.5334 -0.5048 -0.1447
    2DNSX   H61  438  15.125   3.859  28.734  0.3732 -0.8022  1.9084
    2DNSX   H62  439  15.069   3.928  28.890  1.6771 -1.3440  1.4694
    2DNSX   O63  440  15.101   4.061  28.725  0.2909 -0.0535  0.2737
    2DNSX   H64  441  15.089   4.156  28.768  0.3784 -0.7851  2.0262
    2DNSX   O80  442  15.408   3.810  29.141  0.3735 -0.4130  0.1321
    2DNSX   C78  443  15.380   3.873  29.266 -0.1585  0.3543  0.2735
    2DNSX   H79  444  15.422   3.980  29.275  0.0126 -1.9192  2.1284
    2DNSX   C74  445  15.230   3.853  29.313 -0.0519 -0.4852 -0.0167
    2DNSX   H75  446  15.206   3.748  29.306 -1.2612  1.3473  2.5701
    2DNSX   O76  447  15.148   3.921  29.211 -0.0554  0.7514  0.4009
    2DNSX   H77  448  15.165   3.887  29.116 -1.2219 -4.7013  2.7372
    2DNSX   C70  449  15.203   3.926  29.449  0.2338  0.8367  0.1168
    2DNSX   H71  450  15.225   4.037  29.443  1.1867  0.3218 -1.9759
    2DNSX   O72  451  15.066   3.899  29.488 -0.5896  0.0110  0.5645
    2DNSX   H73  452  15.061   3.808  29.492  0.7891 -0.1306  0.6580
    2DNSX   C65  453  15.303   3.866  29.554  0.7964  0.2025  0.4119
    2DNSX   H66  454  15.254   3.769  29.586  1.5716 -0.1309  1.7611
    2DNSX   O69  455  15.439   3.860  29.503  0.1521 -0.1809 -0.0146
    2DNSX   C67  456  15.465   3.802  29.373 -0.1496 -0.1658 -0.4968
    2DNSX   H68  457  15.437   3.691  29.375  2.4418 -1.4364 -0.2242
    2DNSX   C81  458  15.617   3.812  29.354  0.0403 -0.0673 -0.0534
    2DNSX   H82  459  15.639   3.909  29.292 -1.2008  0.7532  1.2858
    2DNSX   H83  460  15.664   3.828  29.454 -1.1667 -1.1348  0.4256
    2DNSX   O84  461  15.673   3.699  29.281 -0.0656 -0.0805  0.1618
    2DNSX   H85  462  15.757   3.676  29.327 -0.1468  1.3088  1.4483
    2DNSX   O59  463  15.319   3.945  29.667  0.0561  0.0634  0.3093
    2DNSX   C57  464  15.345   3.903  29.797 -0.1488 -0.7398  0.2152
    2DNSX   H58  465  15.337   3.791  29.811 -2.9302 -2.1417  1.1274
    2DNSX   C53  466  15.487   3.946  29.834  0.1241 -0.3050  0.6976
    2DNSX   H54  467  15.514   4.052  29.829  2.2759 -2.0702  1.6200
    2DNSX   O55  468  15.572   3.871  29.742 -0.1396  0.0626 -0.4610
    2DNSX   H56  469  15.544   3.892  29.646  1.3543  0.7151 -0.4597
    2DNSX   C49  470  15.521   3.915  29.973 -0.0309  0.4329 -0.0553
    2DNSX   H50  471  15.525   3.806  29.988 -1.6766  1.9379 -0.3717
    2DNSX   O51  472  15.645   3.984  30.005  0.5607 -0.5641 -0.1033
    2DNSX   H52  473  15.702   4.015  29.922  3.3580 -1.3388 -1.9399
    2DNSX   C44  474  15.411   3.964  30.068  0.6015  0.2940 -0.2053
    2DNSX   H45  475  15.412   4.076  30.067  1.8777 -3.7359 -0.8304
    2DNSX   O48  476  15.277   3.924  30.032 -0.5689  0.3569 -0.1824
    2DNSX   C46  477  15.245   3.964  29.895 -0.5640 -0.3230  0.3777
    2DNSX   H47  478  15.235   4.082  29.877  0.7333 -0.3856 -0.9516
    2DNSX   C60  479  15.109   3.909  29.875 -0.4892 -0.3559  0.1514
    2DNSX   H61  480  15.103   3.827  29.797  1.4962 -1.1503  2.1101
    2DNSX   H62  481  15.070   3.861  29.967  0.3327  2.6882  0.4434
    2DNSX   O63  482  15.008   3.999  29.827 -0.0625 -0.6929  0.2671
    2DNSX   H64  483  15.032   4.041  29.738  0.2092  2.0520 -2.0847
    2DNSX   O80  484  15.427   3.910  30.196  0.1978 -0.1410  0.3464
    2DNSX   C78  485  15.426   3.992  30.313  0.1442 -0.2410 -0.1856
    2DNSX   H79  486  15.444   4.100  30.293 -0.5203  1.3944 -0.7725
    2DNSX   C74  487  15.279   3.999  30.380 -0.3856 -0.2731  0.3194
    2DNSX   H75  488  15.235   3.903  30.377  1.2794  1.5895 -0.5487
    2DNSX   O76  489  15.195   4.074  30.293 -0.4762 -0.7416  0.1939
    2DNSX   H77  490  15.220   4.161  30.286 -0.4704 -3.1619  2.7771
    2DNSX   C70  491  15.279   4.065  30.516 -0.6686 -0.3266 -0.2261
    2DNSX   H71  492  15.304   4.172  30.498  1.1984 -2.0913 -0.2677
    2DNSX   O72  493  15.156   4.044  30.592  0.5348 -0.3019 -0.5684
    2DNSX   H73  494  15.101   4.115  30.560  2.9173  1.8348 -1.3389
    2DNSX   C65  495  15.393   3.993  30.600 -0.5163  0.5644 -0.6390
    2DNSX   H66  496  15.378   3.886  30.613  2.9446  0.1376  0.3289
    2DNSX   O69  497  15.526   4.009  30.538 -0.0702 -0.1871 -0.0938
    2DNSX   C67  498  15.538   3.946  30.411  0.2489  0.0494 -0.4337
    2DNSX   H68  499  15.521   3.838  30.431 -0.5887 -0.0537  0.4315
    2DNSX   C81  500  15.672   3.964  30.349 -0.3731 -0.6568 -0.0827
    2DNSX   H82  501  15.671   3.926  30.250  1.4598  3.2303  3.8108
    2DNSX   H83  502  15.706   4.068  30.347  1.0194 -1.9128  0.6073
    2DNSX   O84  503  15.774   3.903  30.415  0.3632 -0.0995 -0.3365
    2DNSX   H85  504  15.861   3.940  30.382  1.6006 -0.8413  0.1185
    2DNSX   O59  505  15.417   4.066  30.721  0.4976 -0.2434 -0.8802
    2DNSX   C57  506  15.429   4.008  30.848  0.1761 -0.2936 -0.1905
    2DNSX   H58  507  15.369   3.916  30.861  0.3460  1.1005  1.9736
    2DNSX   C53  508  15.578   3.970  30.871  0.6707 -0.1771  0.4439
    2DNSX   H54  509  15.646   4.055  30.853 -1.3961  1.3060  2.2116
    2DNSX   O55  510  15.610   3.857  30.788  0.5484 -0.5842 -0.2894
    2DNSX   H56  511  15.700   3.819  30.809  0.4557  0.0419  1.8603
    2DNSX   C49  512  15.599   3.919  31.019  0.3220  0.3082 -0.1023
    2DNSX   H50  513  15.553   3.822  31.042 -0.6546 -0.3717  0.7673
    2DNSX   O51  514  15.741   3.917  31.030  0.2491  0.0839  0.1746
    2DNSX   H52  515  15.768   3.917  31.117  0.4947  2.0768 -3.5510
    2DNSX   C44  516  15.542   4.028  31.119  0.1445 -0.5077 -0.1839
    2DNSX   H45  517  15.613   4.120  31.114  2.0788  1.5738 -2.6315
    2DNSX   O48  518  15.407   4.065  31.098 -0.3020 -0.2100 -0.1455
    2DNSX   C46  519  15.386   4.108  30.961  0.2135  0.8036  0.5766
    2DNSX   H47  520  15.438   4.204  30.929  1.2194  1.4496 -1.4283
    2DNSX   C60  521  15.239   4.150  30.942 -0.4094  0.4074 -1.0442
    2DNSX   H61  522  15.173   4.064  30.915 -2.9586 -1.5769 -1.9932
    2DNSX   H62  523  15.192   4.184  31.039  0.6521  0.0547 -0.4522
    2DNSX   O63  524  15.222   4.251  30.846  0.0315  0.1300  0.3766
    2DNSX   H64  525  15.269   4.218  30.768 -0.9974 -1.1369 -0.7677
    2DNSX   O80  526  15.542   3.970  31.250 -0.2075 -0.6460 -0.6053
    2DNSX   C78  527  15.514   4.029  31.377 -0.0124  0.4964  0.4636
    2DNSX   H79  528  15.509   4.139  31.373  1.0985  1.2783  0.2750
    2DNSX   C74  529  15.372   3.988  31.428 -0.0098  0.0679 -0.3301
    2DNSX   H75  530  15.374   3.874  31.436  0.0004 -1.1330 -0.8959
    2DNSX   O76  531  15.281   4.034  31.330  0.1310 -0.0115 -0.6472
    2DNSX   H77  532  15.323   4.019  31.237  0.5026 -1.2734  2.1030
    2DNSX   C70  533  15.344   4.045  31.563  0.3901 -0.5009  0.0442
    2DNSX   H71  534  15.329   4.158  31.556 -0.0660  0.6592  0.4050
    2DNSX   O72  535  15.219   3.991  31.620 -0.0064  0.5620 -0.5098
    2DNSX   H73  536  15.143   4.015  31.573 -0.1876  0.2865  1.7740
    2DNSX   C65  537  15.453   4.009  31.668 -0.1247 -0.9562  0.1908
    2DNSX   H66  538  15.470   3.905  31.694 -0.9972  0.4790  0.4158
    2DNSX   O69  539  15.583   4.049  31.615  0.2420  0.0624  0.2997
    2DNSX   C67  540  15.620   3.991  31.486 -0.1581  0.2374 -0.3461
    2DNSX   H68  541  15.630   3.875  31.495 -2.7093 -1.1226 -1.7346
    2DNSX   C81  542  15.762   4.040  31.428 -0.0170  0.0225 -0.2992
    2DNSX   H82  543  15.759   4.045  31.325  1.0460  1.8249 -2.4605
    2DNSX   H83  544  15.792   4.133  31.481 -0.8174  1.4923 -2.1025
    2DNSX   O84  545  15.856   3.946  31.469 -0.4210  0.1601  0.2144
    2DNSX   H85  546  15.949   3.981  31.458 -2.9149 -0.3486 -1.8432
    2DNSX   O59  547  15.447   4.093  31.788 -0.3709 -0.2226  0.2441
    2DNSX   C57  548  15.457   4.038  31.916 -0.5163 -0.4108  0.4129
    2DNSX   H58  549  15.428   3.932  31.918  2.2468  2.9590 -1.5871
    2DNSX   C53  550  15.607   4.043  31.964  0.5863 -0.3689 -0.1657
    2DNSX   H54  551  15.625   4.155  31.967 -1.3712 -0.3500  1.9201
    2DNSX   O55  552  15.677   3.967  31.870 -0.3376  0.1328  0.1673
    2DNSX   H56  553  15.665   4.006  31.774  2.9552  1.2745  0.3153
    2DNSX   C49  554  15.615   3.983  32.109  0.2595  0.0826 -0.4804
    2DNSX   H50  555  15.587   3.874  32.100 -0.7314 -2.2718  2.9624
    2DNSX   O51  556  15.749   3.993  32.158  0.3587 -0.3061  0.1413
    2DNSX   H52  557  15.818   3.937  32.117 -0.1437 -1.2069 -1.0560
    2DNSX   C44  558  15.522   4.067  32.197  0.1518 -0.1678 -0.6194
    2DNSX   H45  559  15.555   4.173  32.206 -1.1200  0.2997  1.4777
    2DNSX   O48  560  15.387   4.066  32.145  0.6454  0.1846 -0.7796
    2DNSX   C46  561  15.375   4.119  32.014 -0.2045 -0.1849  0.4354
    2DNSX   H47  562  15.413   4.224  32.013 -1.3517  1.3639  0.6982
    2DNSX   C60  563  15.222   4.119  31.984  0.1013  0.6747  0.6795
    2DNSX   H61  564  15.211   4.104  31.873 -0.9143  1.8977  0.7544
    2DNSX   H62  565  15.177   4.027  32.032  0.7951  1.4931  1.1279
    2DNSX   O63  566  15.151   4.235  32.011 -0.1066 -0.3206  0.4545
    2DNSX   H64  567  15.164   4.274  32.103 -0.5127  3.6417 -0.3355
    2DNSX   O80  568  15.504   4.009  32.329  0.0975 -0.1329  0.1291
    2DNSX   C78  569  15.489   4.077  32.459 -0.3527  0.8921 -0.1481
    2DNSX   H79  570  15.543   4.177  32.460  2.0762 -0.8841 -1.3747
    2DNSX   C74  571  15.335   4.105  32.483  0.2782 -0.0100  0.1965
    2DNSX   H75  572  15.275   4.012  32.460  0.2839  1.6925  0.1683
    2DNSX   O76  573  15.290   4.194  32.385 -0.0704 -0.4043 -0.5513
    2DNSX   H77  574  15.303   4.140  32.306 -0.3075  0.1450  2.1619
    2DNSX   C70  575  15.312   4.154  32.626 -0.7516 -1.1916 -0.0901
    2DNSX   H71  576  15.342   4.261  32.634 -2.5926  1.1402 -0.6644
    2DNSX   O72  577  15.175   4.125  32.661 -0.1184 -0.3712 -0.3468
    2DNSX   H73  578  15.131   4.212  32.675 -1.0977 -1.5294 -0.8481
    2DNSX   C65  579  15.392   4.073  32.736 -0.1794 -0.0723 -0.0485
    2DNSX   H66  580  15.340   3.973  32.751  1.3888 -2.4250 -0.5682
    2DNSX   O69  581  15.532   4.057  32.698 -0.3879 -0.1718  0.1463
    2DNSX   C67  582  15.555   3.996  32.569  0.4702 -0.1877 -0.1341
    2DNSX   H68  583  15.509   3.889  32.561 -0.1510  1.8513 -1.7861
    2DNSX   C81  584  15.708   3.978  32.543 -0.8581 -0.2861 -0.5189
    2DNSX   H82  585  15.746   4.075  32.518 -2.0259 -1.3073 -3.4475
    2DNSX   H83  586  15.758   3.931  32.636 -1.4505  0.9743  1.1585
    2DNSX   O84  587  15.732   3.884  32.439  0.0531 -0.0594  0.1255
    2DNSX   H85  588  15.707   3.928  32.355 -0.5417  0.3891  0.1137
    2DNSX   O59  589  15.411   4.147  32.857 -0.3150 -0.1897  0.1430
    2DNSX   C57  590  15.403   4.086  32.988  0.5364 -0.3019  0.1577
    2DNSX   H58  591  15.353   3.986  32.984 -1.5913 -1.4199  0.2051
    2DNSX   C53  592  15.549   4.055  33.042  0.1802  0.3866  0.1218
    2DNSX   H54  593  15.607   4.151  33.040  0.7714  3.9429 -0.3186
    2DNSX   O55  594  15.622   3.965  32.955 -0.6144 -0.2340 -0.0499
    2DNSX   H56  595  15.625   3.996  32.857 -0.4908  1.6989  0.4370
    2DNSX   C49  596  15.537   4.008  33.183  0.2601 -0.2186 -0.2651
    2DNSX   H50  597  15.491   3.906  33.173  1.1875 -0.5220  1.1068
    2DNSX   O51  598  15.669   3.999  33.245  0.0870 -0.0562 -0.3358
    2DNSX   H52  599  15.719   3.926  33.209  0.8530 -0.8536  0.2675
    2DNSX   C44  600  15.452   4.110  33.263 -0.6604 -0.2973 -0.0537
    2DNSX   H45  601  15.495   4.212  33.267  2.7448  1.6606 -2.5772
    2DNSX   O48  602  15.321   4.131  33.211 -0.1030  0.2146 -0.4563
    2DNSX   C46  603  15.325   4.185  33.074 -0.0213  0.0746 -0.0281
    2DNSX   H47  604  15.358   4.293  33.091 -1.4929  0.2874  0.7766
    2DNSX   C60  605  15.179   4.204  33.029  0.3040 -0.3749  0.1453
    2DNSX   H61  606  15.139   4.105  32.975 -1.1191 -2.8227 -0.9166
    2DNSX   H62  607  15.116   4.222  33.118  2.3321  0.4828  1.0853
    2DNSX   O63  608  15.166   4.296  32.921  1.0985 -0.5727 -0.5760
    2DNSX   H64  609  15.210   4.270  32.836 -0.3110  0.9241  2.8282
    2DNSX   O80  610  15.422   4.049  33.384 -0.4347  0.1766  0.6184
    2DNSX   C78  611  15.405   4.098  33.511  0.6378  0.0905  0.2531
    2DNSX   H79  612  15.461   4.194  33.524  2.7676  2.3345  0.8175
    2DNSX   C74  613  15.252   4.126  33.546  0.4600 -0.2433 -0.0086
    2DNSX   H75  614  15.188   4.030  33.542  1.5375 -1.0737 -0.2283
    2DNSX   O76  615  15.193   4.231  33.465  0.6947  0.0180 -0.3492
    2DNSX   H77  616  15.184   4.205  33.370  0.0864 -0.4576 -1.6139
    2DNSX   C70  617  15.239   4.177  33.687 -0.0876 -0.0383 -1.0016
    2DNSX   H71  618  15.288   4.277  33.695  1.8124  1.4328 -2.8545
    2DNSX   O72  619  15.093   4.182  33.721 -0.6685  0.2052 -0.6000
    2DNSX   H73  620  15.046   4.102  33.728  0.3399 -1.0133 -0.4756
    2DNSX   C65  621  15.315   4.082  33.794  0.1552  0.1682 -0.9004
    2DNSX   H66  622  15.261   3.991  33.802 -3.5228  2.3495  0.4599
    2DNSX   O69  623  15.448   4.051  33.746  0.7522  0.5883  0.1418
    2DNSX   C67  624  15.472   3.997  33.612  0.6272  0.2135  0.3962
    2DNSX   H68  625  15.422   3.902  33.592  0.8369  0.3414  0.6885
    2DNSX   C81  626  15.623   3.986  33.584  0.3480  0.0830 -0.4144
    2DNSX   H82  627  15.669   4.091  33.565  1.0970  0.0525 -5.0499
    2DNSX   H83  628  15.668   3.939  33.672 -1.3835  0.6508  1.1142
    2DNSX   O84  629  15.663   3.886  33.487  0.2532 -0.5738 -0.4412
    2DNSX   H85  630  15.747   3.916  33.444  0.0318 -2.5512 -0.1784
    2DNSX   O59  631  15.351   4.147  33.914 -0.1297  0.1904 -0.2234
    2DNSX   C57  632  15.359   4.089  34.047 -1.0269 -0.3266 -0.7570
    2DNSX   H58  633  15.305   3.991  34.053 -1.7679 -0.5824  0.5549
    2DNSX   C53  634  15.509   4.062  34.082 -0.3571 -0.1992  0.8051
    2DNSX   H54  635  15.566   4.157  34.068 -0.1234 -1.1238  1.4112
    2DNSX   O55  636  15.563   3.971  33.989  0.2667  0.5000  0.4519
    2DNSX   H56  637  15.550   4.008  33.896  2.1563 -1.1884  0.2512
    2DNSX   C49  638  15.517   4.008  34.227  0.2187  0.6602 -0.1277
    2DNSX   H50  639  15.455   3.915  34.230  0.8829 -2.1733  2.7831
    2DNSX   O51  640  15.654   3.984  34.279  0.3204 -0.0599 -0.5286
    2DNSX   H52  641  15.677   3.890  34.266 -0.0275  0.1945 -1.5160
    2DNSX   C44  642  15.451   4.108  34.320  0.1986  0.3425 -0.6897
    2DNSX   H45  643  15.511   4.201  34.322 -1.0186  0.0893  0.8628
    2DNSX   O48  644  15.316   4.132  34.281 -0.5805  0.2954  0.1487
    2DNSX   C46  645  15.298   4.185  34.148 -0.4514  0.1167  0.6514
    2DNSX   H47  646  15.342   4.285  34.147 -1.1680  2.2296 -0.8215
    2DNSX   C60  647  15.152   4.217  34.120 -0.7023 -0.1962 -0.0758
    2DNSX   H61  648  15.079   4.126  34.129 -3.3428  2.6642  0.6028
    2DNSX   H62  649  15.119   4.289  34.202  1.9514 -2.1938  0.9221
    2DNSX   O63  650  15.121   4.266  33.992  0.3110  0.1247  0.0532
    2DNSX   H64  651  15.145   4.197  33.923  2.3180 -0.8330 -1.9633
    2DNSX   O80  652  15.430   4.046  34.447  0.2370 -0.4152  0.5396
    2DNSX   C78  653  15.417   4.107  34.575  0.2363 -0.3617  0.4101
    2DNSX   H79  654  15.463   4.211  34.578  0.1019 -0.4461  0.1752
    2DNSX   C74  655  15.267   4.141  34.612 -0.0516 -0.2396 -0.5347
    2DNSX   H75  656  15.209   4.047  34.622  1.8173 -1.2661 -1.9396
    2DNSX   O76  657  15.213   4.225  34.504 -0.2385  0.1825 -0.7746
    2DNSX   H77  658  15.201   4.174  34.430  1.9119  0.4897 -1.5089
    2DNSX   C70  659  15.260   4.195  34.753  0.7820 -0.2953  0.2753
    2DNSX   H71  660  15.309   4.295  34.739  0.1036  1.1586  1.6728
    2DNSX   O72  661  15.119   4.185  34.790  0.3844  0.0069  0.2877
    2DNSX   H73  662  15.081   4.268  34.802  0.5014 -0.5463  0.5627
    2DNSX   C65  663  15.335   4.107  34.857 -0.1634 -0.1241 -0.3368
    2DNSX   H66  664  15.277   4.009  34.879 -0.3061 -1.1738  0.5535
    2DNSX   O69  665  15.464   4.076  34.811  0.1475  0.5849  0.0427
    2DNSX   C67  666  15.478   4.015  34.680 -0.3487 -0.2198  0.0655
    2DNSX   H68  667  15.437   3.913  34.672 -1.1849  1.4623 -0.5563
    2DNSX   C81  668  15.633   4.017  34.666 -1.1277  0.5792 -0.2628
    2DNSX   H82  669  15.668   4.109  34.612 -0.2492  1.4262 -1.7232
    2DNSX   H83  670  15.691   4.003  34.760  2.5597 -0.7869 -0.6765
    2DNSX   O84  671  15.672   3.912  34.582 -0.2161 -0.3926  0.4608
    2DNSX   H85  672  15.643   3.925  34.488 -2.1838 -1.3190 -2.7256
    2DNSX   O59  673  15.362   4.188  34.973  0.1205  0.4164 -0.4714
    2DNSX   C57  674  15.357   4.123  35.103  0.0701 -0.7413  0.8601
    2DNSX   H58  675  15.317   4.016  35.096  1.1152  0.5202 -3.3204
    2DNSX   C53  676  15.497   4.108  35.164 -0.0377 -0.3351  0.1931
    2DNSX   H54  677  15.554   4.210  35.171 -1.0873  1.7597  1.6546
    2DNSX   O55  678  15.568   4.017  35.086 -0.0901 -0.6029 -0.0465
    2DNSX   H56  679  15.584   4.048  34.987  2.7276  0.0123  1.3880
    2DNSX   C49  680  15.501   4.042  35.308 -0.7503  0.4872  0.2206
    2DNSX   H50  681  15.478   3.933  35.305  0.2997  0.2177 -2.4699
    2DNSX   O51  682  15.637   4.052  35.371  0.9371  0.3876  0.3502
    2DNSX   H52  683  15.625   4.052  35.467 -0.2656  0.2076 -0.4910
    2DNSX   C44  684  15.404   4.136  35.389 -0.0022  0.3241 -0.2502
    2DNSX   H45  685  15.447   4.241  35.398  2.1112 -0.1725  0.2724
    2DNSX   O48  686  15.271   4.151  35.336  0.2733 -0.2932  0.2181
    2DNSX   C46  687  15.265   4.199  35.200 -0.5076 -0.4698 -0.1505
    2DNSX   H47  688  15.315   4.297  35.199  1.0238 -1.7685  1.4623
    2DNSX   C60  689  15.119   4.221  35.158 -0.1299 -0.0599 -0.5971
    2DNSX   H61  690  15.069   4.122  35.124 -1.3513 -2.1059 -1.0359
    2DNSX   H62  691  15.071   4.247  35.257  0.5412  2.2514 -0.2013
    2DNSX   O63  692  15.094   4.320  35.055  0.4005 -0.2321 -0.0797
    2DNSX   H64  693  14.999   4.322  35.042  1.1607  3.6342  1.5050
    2DNSX   O80  694  15.376   4.067  35.513  0.8118 -0.1317 -1.5190
    2DNSX   C78  695  15.373   4.140  35.635  0.5489 -0.2246 -0.3134
    2DNSX   H79  696  15.422   4.245  35.627  3.5223  3.3893 -0.5191
    2DNSX   C74  697  15.220   4.155  35.682  0.1241 -0.1643 -0.3052
    2DNSX   H75  698  15.165   4.060  35.670  2.0204 -1.6447 -0.5590
    2DNSX   O76  699  15.149   4.243  35.587 -0.0125 -0.4825 -0.0347
    2DNSX   H77  700  15.141   4.212  35.496  2.9012  0.0372  0.3161
    2DNSX   C70  701  15.212   4.205  35.824  0.7250  0.3116  0.6829
    2DNSX   H71  702  15.262   4.303  35.818  0.4571 -1.6473 -0.6429
    2DNSX   O72  703  15.077   4.209  35.861 -0.4871  0.3551 -0.0239
    2DNSX   H73  704  15.048   4.306  35.868  0.7504  1.9720 -0.9508
    2DNSX   C65  705  15.301   4.108  35.913 -0.1950  0.3603  0.2955
    2DNSX   H66  706  15.263   4.005  35.925  0.3519  2.3206  0.8707
    2DNSX   O69  707  15.442   4.101  35.870 -0.0362  0.0029 -0.4371
    2DNSX   C67  708  15.448   4.046  35.736  0.4600 -0.1966  0.0107
    2DNSX   H68  709  15.389   3.950  35.733 -1.7956 -0.7876 -1.0444
    2DNSX   C81  710  15.595   4.031  35.697  0.1588 -0.3728 -0.2369
    2DNSX   H82  711  15.628   4.121  35.651  0.7143 -0.5876 -1.9904
    2DNSX   H83  712  15.662   4.006  35.783 -2.3646  0.2486  0.9104
    2DNSX   O84  713  15.594   3.916  35.607 -0.0611  0.4161  0.2225
    2DNSX   H85  714  15.681   3.895  35.569 -1.0862  1.1739  1.6373
    2DNSX   O59  715  15.318   4.181  36.036 -0.1413  0.2763 -0.1376
    2DNSX   C57  716  15.316   4.103  36.154 -0.3386  0.2521  0.1664
    2DNSX   H58  717  15.257   4.007  36.137 -1.9056  2.5839 -1.0198
    2DNSX   C53  718  15.467   4.074  36.198 -0.2223  0.0273 -0.0090
    2DNSX   H54  719  15.520   4.174  36.206  2.6297 -1.1713  1.4628
    2DNSX   O55  720  15.537   3.996  36.099  0.0862  0.0743  0.1831
    2DNSX   H56  721  15.529   4.048  36.017  1.0504 -1.1936 -2.6305
    2DNSX   C49  722  15.465   4.000  36.340  0.1275  0.2786 -0.4812
    2DNSX   H50  723  15.411   3.904  36.323 -0.5967  0.1788 -0.1104
    2DNSX   O51  724  15.600   3.974  36.393 -0.1107  0.0260  0.1832
    2DNSX   H52  725  15.577   3.909  36.472 -1.8792  1.1084  1.6557
    2DNSX   C44  726  15.390   4.101  36.435 -0.1188 -0.1001  0.0212
    2DNSX   H45  727  15.461   4.193  36.439  0.8772 -0.7983 -2.1509
    2DNSX   O48  728  15.254   4.133  36.388 -0.0159 -0.0355  0.0781
    2DNSX   C46  729  15.246   4.194  36.255 -0.0228  0.4732  0.1738
    2DNSX   H47  730  15.312   4.290  36.258  0.2295 -1.5413 -3.8288
    2DNSX   C60  731  15.099   4.220  36.212 -0.2335  0.0891  0.0067
    2DNSX   H61  732  15.070   4.165  36.118 -0.0185  0.0572  1.4303
    2DNSX   H62  733  15.034   4.185  36.297 -0.7248 -1.7961  0.8516
    2DNSX   O63  734  15.094   4.356  36.183  0.3754  0.0713 -0.2977
    2DNSX   H64  735  15.142   4.377  36.100 -2.6419 -2.0352 -0.6328
    2DNSX   O80  736  15.360   4.042  36.566 -0.1911  0.1236 -0.1071
    2DNSX   C78  737  15.353   4.090  36.703  0.1276  0.4581 -0.1909
    2DNSX   H79  738  15.424   4.176  36.718 -0.2818  0.5764 -1.7858
    2DNSX   C74  739  15.213   4.147  36.732 -0.5216  0.0660 -0.9115
    2DNSX   H75  740  15.145   4.059  36.729  1.9200 -0.3670 -1.4803
    2DNSX   O76  741  15.177   4.263  36.644 -0.0734 -0.0115  0.6441
    2DNSX   H77  742  15.193   4.220  36.555  0.0109 -0.7850  2.7664
    2DNSX   C70  743  15.204   4.192  36.880 -0.3177  0.3134  0.5528
    2DNSX   H71  744  15.266   4.280  36.899 -2.4497 -0.7261 -1.2502
    2DNSX   O72  745  15.065   4.237  36.901  0.2973  0.5795  0.5392
    2DNSX   H73  746  15.071   4.328  36.883  0.3826 -0.2227 -2.8446
    2DNSX   C65  747  15.247   4.088  36.983  0.4789 -0.0609  0.4049
    2DNSX   H66  748  15.174   4.002  36.990  0.8034 -1.3601 -1.0024
    2DNSX   O69  749  15.373   4.029  36.948 -0.0914  0.1390 -0.3311
    2DNSX   C67  750  15.386   3.986  36.807  0.0951  0.0307  0.5310
    2DNSX   H68  751  15.303   3.905  36.788  1.8787  1.3753  1.9768
    2DNSX   C81  752  15.529   3.929  36.791  0.5116 -0.3989 -0.2447
    2DNSX   H82  753  15.599   4.021  36.770  2.3610  1.3636  1.1256
    2DNSX   H83  754  15.573   3.878  36.882 -0.7436  2.3985 -0.5027
    2DNSX   O84  755  15.545   3.845  36.684 -0.0529 -0.2219  0.1767
    2DNSX   H85  756  15.634   3.805  36.678  1.3947 -2.6149 -2.6125
    2DNSX   O59  757  15.275   4.150  37.107 -0.5611  0.2573 -0.1223
    2DNSX   C57  758  15.270   4.078  37.230 -0.7718  0.8082  0.0142
    2DNSX   H58  759  15.222   3.976  37.213  1.7309 -2.3132  0.6084
    2DNSX   C53  760  15.412   4.040  37.283 -1.1362 -0.8796 -0.2359
    2DNSX   H54  761  15.452   4.137  37.301  1.3708 -0.3783  0.5079
    2DNSX   O55  762  15.479   3.953  37.190  0.1376 -0.4442  0.5284
    2DNSX   H56  763  15.479   3.986  37.101 -0.8448 -0.8097  2.2553
    2DNSX   C49  764  15.407   3.967  37.419 -0.2455  0.7754 -0.6578
    2DNSX   H50  765  15.335   3.882  37.408 -1.2068  0.1973  1.0699
    2DNSX   O51  766  15.538   3.940  37.476 -0.3117 -0.2003 -0.1559
    2DNSX   H52  767  15.523   3.906  37.561  0.0053  0.9202 -3.6688
    2DNSX   C44  768  15.333   4.065  37.508  0.5403  0.0714 -0.6103
    2DNSX   H45  769  15.393   4.158  37.523 -1.7590 -2.4629 -1.9408
    2DNSX   O48  770  15.199   4.101  37.463  0.7929 -0.5608  0.2821
    2DNSX   C46  771  15.193   4.159  37.334 -0.1454  0.6085  0.3080
    2DNSX   H47  772  15.234   4.265  37.333  0.6662  0.0018 -0.3219
    2DNSX   C60  773  15.043   4.183  37.305  0.0172  0.3404 -0.1224
    2DNSX   H61  774  14.988   4.082  37.280 -1.3237  1.1795  0.2021
    2DNSX   H62  775  14.992   4.230  37.390 -1.1687 -2.0126 -0.6589
    2DNSX   O63  776  15.029   4.246  37.183 -0.5784 -0.3526 -0.4990
    2DNSX   H64  777  15.074   4.211  37.106 -0.5585 -0.5874  1.4027
    2DNSX   O80  778  15.300   4.006  37.630 -0.0675  0.4076 -0.3170
    2DNSX   C78  779  15.284   4.092  37.746 -0.1022 -0.2762  0.0957
    2DNSX   H79  780  15.301   4.202  37.722  0.0956  0.2311  0.9284
    2DNSX   C74  781  15.129   4.073  37.794 -0.7610 -0.8240  0.0437
    2DNSX   H75  782  15.115   3.960  37.818 -0.3144  1.4324  1.0805
    2DNSX   O76  783  15.041   4.130  37.688  0.1440 -0.4801  0.3273
    2DNSX   H77  784  15.060   4.082  37.603  0.8493 -2.4231  0.7088
    2DNSX   C70  785  15.107   4.142  37.930  0.1598 -0.2509 -0.3861
    2DNSX   H71  786  15.104   4.254  37.919  2.2208  0.5570 -0.8048
    2DNSX   O72  787  14.973   4.101  37.978 -0.2624  0.0814  0.1804
    2DNSX   H73  788  14.903   4.159  37.941  1.0465 -1.9041 -2.2466
    2DNSX   C65  789  15.223   4.096  38.026  0.0243 -0.1483  0.1402
    2DNSX   H66  790  15.212   3.987  38.058  1.6244 -0.2064  2.6537
    2DNSX   O69  791  15.358   4.114  37.971  0.4962 -0.6403 -0.2135
    2DNSX   C67  792  15.380   4.036  37.849  0.5968 -0.0260 -0.2709
    2DNSX   H68  793  15.356   3.928  37.864 -0.3857 -1.3470  3.1208
    2DNSX   C81  794  15.527   4.057  37.803 -0.0902  0.0012  0.0677
    2DNSX   H82  795  15.542   4.055  37.693  0.6597 -0.4401 -0.0267
    2DNSX   H83  796  15.579   4.145  37.851  0.4894 -1.1380  0.8425
    2DNSX   O84  797  15.610   3.949  37.851  0.0702 -0.0090  0.0645
    2DNSX   H85  798  15.706   3.974  37.840 -0.0429 -0.8688  0.0624
    2DNSX   O59  799  15.231   4.188  38.135  0.3837  0.3650 -0.2915
    2DNSX   C57  800  15.259   4.161  38.278  0.0247 -0.7842  0.5711
    2DNSX   H58  801  15.229   4.059  38.303  0.6636  0.5511  0.2520
    2DNSX   C53  802  15.407   4.171  38.303  0.3912  0.3692  0.5806
    2DNSX   H54  803  15.449   4.264  38.279 -2.2061 -2.1985  1.0953
    2DNSX   O55  804  15.474   4.074  38.215 -0.6477 -0.1618  0.2554
    2DNSX   H56  805  15.432   4.077  38.121  0.2075 -1.3061  1.9488
    2DNSX   C49  806  15.437   4.141  38.448 -0.2696  0.7397  0.4568
    2DNSX   H50  807  15.417   4.034  38.475 -2.9987  0.7522  2.8058
    2DNSX   O51  808  15.572   4.181  38.483  0.5387 -0.7541  0.3682
    2DNSX   H52  809  15.617   4.205  38.397  0.1025  0.5478 -0.2687
    2DNSX   C44  810  15.337   4.223  38.541 -0.7664  0.5585  0.0955
    2DNSX   H45  811  15.374   4.333  38.555  0.7326  0.2755 -0.1926
    2DNSX   O48  812  15.199   4.213  38.496 -0.2870 -0.1000 -0.6406
    2DNSX   C46  813  15.182   4.258  38.363  1.0289 -0.4064  0.4877
    2DNSX   H47  814  15.219   4.362  38.342  0.5502  0.7462 -1.8388
    2DNSX   C60  815  15.029   4.263  38.340  0.1681  0.0210 -0.2292
    2DNSX   H61  816  14.992   4.233  38.242  0.3939 -0.0045 -1.3759
    2DNSX   H62  817  14.975   4.201  38.415  1.0387 -0.4749 -0.5996
    2DNSX   O63  818  14.993   4.408  38.352  0.0293 -0.1911 -0.6777
    2DNSX   H64  819  14.945   4.436  38.273 -2.1567 -0.0559  0.8300
    2DNSX   O80  820  15.324   4.152  38.669 -0.0843 -0.4225  0.1258
    2DNSX   C78  821  15.342   4.222  38.793  0.2602 -0.1212  0.3457
    2DNSX   H79  822  15.388   4.320  38.778  0.1288 -1.4867 -0.2715
    2DNSX   C74  823  15.204   4.259  38.849 -0.1433 -0.3958 -0.0810
    2DNSX   H75  824  15.148   4.166  38.862  1.4058  0.5450  1.3187
    2DNSX   O76  825  15.125   4.341  38.757 -0.2874  0.2096 -0.0477
    2DNSX   H77  826  15.121   4.295  38.672  0.3779 -2.5599  0.1220
    2DNSX   C70  827  15.220   4.330  38.988 -0.0294 -0.4637 -0.1295
    2DNSX   H71  828  15.283   4.423  38.975 -0.1697 -0.7147 -1.0621
    2DNSX   O72  829  15.089   4.371  39.038  0.5210  0.2172 -0.5376
    2DNSX   H73  830  15.060   4.450  38.980 -1.7360  0.1070  2.0744
    2DNSX   C65  831  15.299   4.240  39.074  0.6833 -1.2984 -0.4262
    2DNSX   H66  832  15.234   4.151  39.101  0.9550 -1.3541 -3.1291
    2DNSX   O69  833  15.426   4.197  39.022  0.2713 -0.0925 -0.0277
    2DNSX   C67  834  15.425   4.134  38.886 -0.3329  0.1442 -0.1668
    2DNSX   H68  835  15.368   4.035  38.890 -2.1486 -1.1008  0.5598
    2DNSX   C81  836  15.567   4.117  38.838  0.6189  0.8235 -0.0631
    2DNSX   H82  837  15.600   4.227  38.820  1.2189  2.4057 -0.6667
    2DNSX   H83  838  15.639   4.076  38.915 -3.7488 -1.2137 -1.5402
    2DNSX   O84  839  15.568   4.031  38.727 -0.3090  0.0682  0.3140
    2DNSX   H85  840  15.518   4.070  38.650  0.9354 -0.9955 -0.6323
    2DNSX   O59  841  15.346   4.309  39.188  0.7158 -0.5734 -0.0222
    2DNSX   C57  842  15.327   4.260  39.320  0.3818  0.1339  0.1394
    2DNSX   H58  843  15.229   4.212  39.325  2.8831  1.7575 -0.8483
    2DNSX   C53  844  15.436   4.155  39.361  0.2124 -0.7689 -0.3208
    2DNSX   H54  845  15.532   4.202  39.348 -1.6845 -0.6162  0.4795
    2DNSX   O55  846  15.418   4.037  39.270 -0.3800  0.2596 -0.0848
    2DNSX   H56  847  15.429   4.076  39.176  1.3805  1.4127  1.3415
    2DNSX   C49  848  15.424   4.112  39.506  0.8867 -0.0640 -0.2942
    2DNSX   H50  849  15.330   4.052  39.531 -1.3544 -0.2156  0.3198
    2DNSX   O51  850  15.554   4.049  39.551 -0.4787  0.0645 -0.0192
    2DNSX   H52  851  15.570   3.983  39.483 -0.4489 -1.3249  1.1086
    2DNSX   C44  852  15.411   4.235  39.603 -0.5599 -0.2807  0.5242
    2DNSX   H45  853  15.516   4.275  39.626  2.2484  1.7801  1.5978
    2DNSX   O48  854  15.318   4.340  39.555  0.7573 -0.3311  0.4535
    2DNSX   C46  855  15.334   4.382  39.416 -0.4038 -0.0098 -0.2728
    2DNSX   H47  856  15.437   4.426  39.401  1.9942 -2.0936  0.6705
    2DNSX   C60  857  15.235   4.490  39.376  0.3378  0.0770  0.4836
    2DNSX   H61  858  15.197   4.467  39.270  0.4325 -0.4058  1.5536
    2DNSX   H62  859  15.148   4.480  39.447  0.4389 -1.1046  1.6792
    2DNSX   O63  860  15.290   4.626  39.376  0.5117  0.0978  0.1419
    2DNSX   H64  861  15.271   4.673  39.462  0.9711 -0.1681 -0.0495
    2DNSX   O80  862  15.343   4.195  39.721 -0.1332 -0.1179 -0.6342
    2DNSX   C78  863  15.334   4.262  39.842 -0.0155 -0.2099 -0.6041
    2DNSX   H79  864  15.383   4.366  39.832  0.9055  2.1194 -3.2895
    2DNSX   C74  865  15.186   4.287  39.883 -0.0594  0.5306 -0.1924
    2DNSX   H75  866  15.129   4.182  39.899  0.9153 -0.8699  0.6163
    2DNSX   O76  867  15.124   4.371  39.778  0.0592 -0.4282  0.1525
    2DNSX   H77  868  15.117   4.313  39.702 -3.5359  0.6903  0.1995
    2DNSX   C70  869  15.163   4.360  40.020 -0.6132 -0.1422 -0.1398
    2DNSX   H71  870  15.215   4.460  40.016 -1.8577  1.1531  2.2151
    2DNSX   O72  871  15.015   4.372  40.050 -0.0876  0.0024  0.1763
    2DNSX   H73  872  14.989   4.455  40.096  0.3560  0.3983 -1.6018
    2DNSX   C65  873  15.243   4.281  40.131  0.8022 -0.1324 -0.3825
    2DNSX   H66  874  15.186   4.186  40.160  0.2978 -0.4494  0.3194
    2DNSX   O69  875  15.383   4.255  40.084  0.6159  0.1965  0.7578
    2DNSX   C67  876  15.398   4.183  39.955 -0.1295 -0.0129  0.2134
    2DNSX   H68  877  15.342   4.086  39.970 -1.7690 -0.3726 -1.5671
    2DNSX   C81  878  15.547   4.155  39.944  0.3951 -0.3595  0.2636
    2DNSX   H82  879  15.606   4.252  39.922 -0.2727 -0.3026 -0.9345
    2DNSX   H83  880  15.566   4.106  40.042 -1.9870  1.6164 -0.5738
    2DNSX   O84  881  15.586   4.060  39.847 -0.2849 -0.2209  0.4355
    2DNSX   H85  882  15.638   4.099  39.779  0.0417  1.3670 -2.1387
    2DNSX   O59  883  15.268   4.371  40.243 -0.3528 -0.2441 -0.0501
    2DNSX   C57  884  15.268   4.313  40.375  0.5143 -0.2694 -0.0947
    2DNSX   H58  885  15.194   4.225  40.378 -0.6313 -4.5560  2.2997
    2DNSX   C53  886  15.408   4.254  40.412 -0.1126 -0.0286 -0.3593
    2DNSX   H54  887  15.485   4.342  40.411 -0.2472 -0.5513  0.6856
    2DNSX   O55  888  15.443   4.150  40.304 -0.8104  0.5337 -0.3046
    2DNSX   H56  889  15.456   4.195  40.218 -1.2242 -2.3164 -0.1105
    2DNSX   C49  890  15.398   4.194  40.561 -0.1968  0.2288 -0.4983
    2DNSX   H50  891  15.318   4.113  40.556  1.5014 -1.5603 -0.0671
    2DNSX   O51  892  15.524   4.140  40.596 -0.5031 -0.0762  0.7908
    2DNSX   H52  893  15.539   4.170  40.695 -0.7119 -5.5189  0.9307
    2DNSX   C44  894  15.357   4.315  40.650  0.2538 -0.1440 -0.4167
    2DNSX   H45  895  15.436   4.399  40.645  2.5726  1.1065  1.1067
    2DNSX   O48  896  15.233   4.369  40.611  0.1940  0.3217 -0.4403
    2DNSX   C46  897  15.233   4.420  40.477  0.5939 -0.7061  0.2778
    2DNSX   H47  898  15.321   4.496  40.458 -1.0513  0.9992 -3.4207
    2DNSX   C60  899  15.092   4.479  40.453 -0.4852 -0.6263  0.0897
    2DNSX   H61  900  15.026   4.417  40.384 -0.3188  1.3246  0.0464
    2DNSX   H62  901  15.032   4.488  40.544  0.1392 -1.5550 -1.4704
    2DNSX   O63  902  15.106   4.604  40.390 -0.6955  0.3121  0.5015
    2DNSX   H64  903  15.106   4.680  40.453  0.6374 -1.6592  0.7829
    2DNSX   O80  904  15.334   4.267  40.782  0.6807 -0.0417  0.3523
    2DNSX   C78  905  15.352   4.339  40.907  0.3096 -0.8024 -0.2548
    2DNSX   H79  906  15.423   4.426  40.896 -2.0507  0.7207 -2.1427
    2DNSX   C74  907  15.214   4.397  40.955 -0.3061  0.0481 -0.5675
    2DNSX   H75  908  15.132   4.318  40.965 -1.3714 -1.8574  1.8004
    2DNSX   O76  909  15.173   4.487  40.852  0.0033 -0.7692  0.7968
    2DNSX   H77  910  15.165   4.447  40.769  1.2975  0.2750  3.5818
    2DNSX   C70  911  15.226   4.468  41.090  0.3989  0.1474  0.8867
    2DNSX   H71  912  15.288   4.561  41.075  1.7700  0.2321  0.0587
    2DNSX   O72  913  15.108   4.495  41.146  0.0437 -0.4772  0.2335
    2DNSX   H73  914  15.060   4.415  41.173 -1.0730 -0.7094 -1.8787
    2DNSX   C65  915  15.298   4.384  41.193 -0.9378 -0.6165 -0.5447
    2DNSX   H66  916  15.225   4.309  41.236  0.0577  0.2413  1.1881
    2DNSX   O69  917  15.416   4.317  41.137 -0.1263  0.0251  0.2357
    2DNSX   C67  918  15.395   4.244  41.015 -0.1212  0.7183 -0.1616
    2DNSX   H68  919  15.318   4.164  41.026  0.9503  1.9662 -2.6136
    2DNSX   C81  920  15.537   4.193  40.983 -0.5861  0.6225 -0.0379
    2DNSX   H82  921  15.605   4.280  40.946  0.2552 -2.0340 -0.6473
    2DNSX   H83  922  15.584   4.151  41.075  2.1291  0.5007  0.0382
    2DNSX   O84  923  15.536   4.090  40.888 -0.5570  0.5092  0.6141
    2DNSX   H85  924  15.606   4.019  40.896 -0.4959  2.4753 -0.5995
    2DNSX   O59  925  15.357   4.473  41.284 -0.3461 -0.0583  0.0322
    2DNSX   C57  926  15.351   4.448  41.424 -0.1501 -0.5102  0.4616
    2DNSX   H58  927  15.270   4.376  41.451  1.6917  0.0570  3.0616
    2DNSX   C53  928  15.486   4.382  41.464 -1.0261 -0.0802 -0.0815
    2DNSX   H54  929  15.573   4.467  41.443  1.0037  1.0093  1.1346
    2DNSX   O55  930  15.516   4.261  41.391  0.0097  0.6781 -1.0698
    2DNSX   H56  931  15.508   4.284  41.297 -0.5498  3.2608 -0.8970
    2DNSX   C49  932  15.495   4.353  41.616 -0.0474  0.2977 -1.2005
    2DNSX   H50  933  15.408   4.289  41.631 -2.1395  1.9515 -0.7025
    2DNSX   O51  934  15.617   4.301  41.667 -0.7545 -0.0561 -0.2246
    2DNSX   H52  935  15.606   4.263  41.755  0.2599  1.3937  1.3883
    2DNSX   C44  936  15.454   4.475  41.696 -0.9008 -0.6286 -0.2433
    2DNSX   H45  937  15.543   4.547  41.696  0.2130  1.0166  2.2289
    2DNSX   O48  938  15.336   4.539  41.647 -0.2083 -0.1467  0.6385
    2DNSX   C46  939  15.337   4.580  41.508  0.2228  0.0221 -0.2629
    2DNSX   H47  940  15.423   4.643  41.474 -4.7468  0.7789  2.9881
    2DNSX   C60  941  15.203   4.657  41.485 -0.0278  0.2748 -0.2149
    2DNSX   H61  942  15.152   4.622  41.384  1.0756 -2.1830  1.6657
    2DNSX   H62  943  15.130   4.636  41.567 -0.7624 -0.5588 -0.1555
    2DNSX   O63  944  15.215   4.796  41.464  0.6069  0.1440  0.6222
    2DNSX   H64  945  15.243   4.815  41.372  0.1333 -0.9546  0.7927
    2DNSX   O80  946  15.414   4.447  41.826  0.1558 -0.1331  0.4988
    2DNSX   C78  947  15.434   4.507  41.956  0.2915  0.0202 -0.2980
    2DNSX   H79  948  15.516   4.580  41.956  0.0597 -1.8573 -0.0517
    2DNSX   C74  949  15.294   4.578  41.983 -0.2033  0.0490 -0.0944
    2DNSX   H75  950  15.224   4.497  41.962 -1.0166  3.9288 -1.1052
    2DNSX   O76  951  15.271   4.686  41.886  0.2478  0.6513 -0.0852
    2DNSX   H77  952  15.276   4.655  41.791  0.7629  0.0788  0.1688
    2DNSX   C70  953  15.295   4.633  42.128 -0.8317 -0.2173  0.5437
    2DNSX   H71  954  15.372   4.711  42.121 -2.7944 -1.0947  1.3165
    2DNSX   O72  955  15.173   4.685  42.163 -0.2525  0.0092 -0.4130
    2DNSX   H73  956  15.148   4.752  42.093  0.6762 -2.3131 -0.6247
    2DNSX   C65  957  15.333   4.521  42.229 -0.5031 -0.3978 -0.1809
    2DNSX   H66  958  15.248   4.445  42.231 -2.4751  3.2948  1.1205
    2DNSX   O69  959  15.458   4.456  42.192 -0.5247 -0.4454 -0.7817
    2DNSX   C67  960  15.449   4.394  42.064 -0.1425  0.5049 -0.0378
    2DNSX   H68  961  15.377   4.306  42.073 -0.2541  0.5904 -1.3398
    2DNSX   C81  962  15.583   4.319  42.044 -0.4078 -0.5353 -0.0635
    2DNSX   H82  963  15.662   4.398  42.013  1.2158  0.5527  0.6052
    2DNSX   H83  964  15.620   4.262  42.133 -1.4811 -2.5743  1.1287
    2DNSX   O84  965  15.569   4.211  41.952  0.5878 -0.4753  0.3575
    2DNSX   H85  966  15.601   4.127  41.978 -0.6126 -1.4564  1.1077
    2DNSX   O59  967  15.373   4.579  42.353 -0.5176 -0.0321  0.1124
    2DNSX   C57  968  15.354   4.564  42.494  0.4336  0.2986  0.2609
    2DNSX   H58  969  15.440   4.600  42.555  0.8730 -0.1109  1.5654
    2DNSX   C53  970  15.216   4.635  42.530  0.3366 -0.7034 -0.0207
    2DNSX   H54  971  15.143   4.591  42.450 -1.0399 -1.9983 -1.0582
    2DNSX   O55  972  15.234   4.782  42.518 -0.4273  0.0687  0.6879
    2DNSX   H56  973  15.249   4.811  42.427  0.7190 -2.1266  1.4143
    2DNSX   C49  974  15.177   4.603  42.677 -0.1418 -0.0521 -0.0016
    2DNSX   H50  975  15.236   4.656  42.755 -2.2852 -1.5734  3.6979
    2DNSX   O51  976  15.034   4.639  42.696 -0.2736 -0.5491  0.1346
    2DNSX   H52  977  15.008   4.606  42.781 -0.8931  1.3002  0.8895
    2DNSX   C44  978  15.184   4.452  42.707  0.5856 -1.1350  0.1419
    2DNSX   H45  979  15.094   4.405  42.659  3.7071 -0.1406 -0.1690
    2DNSX   O48  980  15.308   4.389  42.666 -0.1515  0.2766  0.2250
    2DNSX   C46  981  15.341   4.415  42.533 -0.1389  0.0100  0.3704
    2DNSX   H47  982  15.254   4.374  42.470 -0.2038  2.6183  0.3509
    2DNSX   C60  983  15.479   4.361  42.507  0.3641 -0.0076 -0.4236
    2DNSX   H61  984  15.555   4.440  42.495 -1.2342 -0.7241  0.7900
    2DNSX   H62  985  15.507   4.297  42.599 -0.9854 -3.0415  3.4416
    2DNSX   O63  986  15.491   4.283  42.393  0.4073 -0.2235  0.1590
    2DNSX   H64  987  15.465   4.318  42.308  2.2596  1.2120 -0.8617
    2DNSX   O80  988  15.187   4.426  42.845  0.2561  0.7599 -0.2866
    2DNSX   H60  989  15.783   3.872  17.949 -0.0408  0.1708 -3.1073
    2DNSX   H81  990  15.263   4.479  42.888  0.3075  0.6458  0.5235
    3DNSX   O59  991  16.507   2.157  18.039  0.1384  0.1100  0.6378
    3DNSX   C57  992  16.491   2.132  18.181  0.4166  0.1984 -0.0764
    3DNSX   H58  993  16.397   2.071  18.202 -0.5397 -2.0651 -1.0624
    3DNSX   C53  994  16.603   2.041  18.233  0.8612 -0.8242  0.9792
    3DNSX   H54  995  16.705   2.088  18.213 -0.7934  0.6356  2.2823
    3DNSX   O55  996  16.585   1.925  18.165  0.4984  0.2634 -0.1447
    3DNSX   H56  997  16.648   1.858  18.199  0.4077  2.2421 -0.9074
    3DNSX   C49  998  16.594   2.010  18.385  0.2816  0.3736 -0.4317
    3DNSX   H50  999  16.505   1.952  18.412  2.3042  1.0999  0.4967
    3DNSX   O51 1000  16.719   1.942  18.425 -0.1769  0.3459 -0.6652
    3DNSX   H52 1001  16.802   2.002  18.401 -0.2149  1.4648 -0.5274
    3DNSX   C44 1002  16.569   2.148  18.454  0.0809  0.9205 -0.0501
    3DNSX   H45 1003  16.667   2.204  18.441  2.6433  0.4751  0.8013
    3DNSX   O48 1004  16.471   2.235  18.397  0.1059  0.2399  0.2105
    3DNSX   C46 1005  16.486   2.263  18.257  0.0341 -0.7201  1.0598
    3DNSX   H47 1006  16.588   2.295  18.223 -2.1406 -1.7386 -2.6166
    3DNSX   C60 1007  16.367   2.357  18.215  0.5482  0.5456 -0.0468
    3DNSX   H61 1008  16.279   2.289  18.198 -0.3910 -0.6731 -0.0437
    3DNSX   H62 1009  16.350   2.435  18.292  2.4201 -0.5100 -1.0483
    3DNSX   O63 1010  16.388   2.419  18.084 -0.2104 -1.2394  0.2398
    3DNSX   H64 1011  16.417   2.337  18.026  3.0332 -1.3706  1.8764
    3DNSX   O80 1012  16.525   2.141  18.580 -0.5907 -0.4290  0.1951
    3DNSX   C78 1013  16.552   2.217  18.698 -0.4452  0.6987 -0.7799
    3DNSX   H79 1014  16.641   2.279  18.682 -2.4690  0.1079 -2.8546
    3DNSX   C74 1015  16.445   2.324  18.733 -0.1276 -0.7499 -0.0831
    3DNSX   H75 1016  16.352   2.272  18.745  0.7512 -0.2303 -0.3976
    3DNSX   O76 1017  16.433   2.419  18.621 -0.1401 -0.0528 -0.2300
    3DNSX   H77 1018  16.414   2.355  18.546  0.6004  0.1749  1.3496
    3DNSX   C70 1019  16.475   2.403  18.864  0.1026  1.0759 -0.4240
    3DNSX   H71 1020  16.569   2.450  18.832  0.8306 -1.0094 -0.4085
    3DNSX   O72 1021  16.363   2.485  18.896  0.8506  0.6235 -0.1696
    3DNSX   H73 1022  16.372   2.516  18.992  1.9660 -0.3995  0.2922
    3DNSX   C65 1023  16.498   2.290  18.973 -0.4218 -0.1548 -0.0204
    3DNSX   H66 1024  16.402   2.243  18.990 -0.4395 -0.8392  0.1953
    3DNSX   O69 1025  16.592   2.186  18.934  0.4281  0.7789 -0.3834
    3DNSX   C67 1026  16.574   2.114  18.811  0.4896  0.6692 -0.5008
    3DNSX   H68 1027  16.479   2.050  18.826 -0.9846  0.2349  1.5273
    3DNSX   C81 1028  16.694   2.033  18.782 -0.2742 -0.2013  0.4013
    3DNSX   H82 1029  16.776   2.099  18.742 -0.6888 -0.6012  0.2457
    3DNSX   H83 1030  16.709   1.979  18.877  0.7967 -0.8973 -1.9662
    3DNSX   O84 1031  16.661   1.930  18.690  0.0412  0.3699  0.3294
    3DNSX   H85 1032  16.679   1.953  18.596 -0.7280 -1.8458  0.5443
    3DNSX   O59 1033  16.557   2.342  19.086  0.0523  0.2589 -0.3670
    3DNSX   C57 1034  16.540   2.306  19.224  0.2883 -0.6400 -0.2222
    3DNSX   H58 1035  16.466   2.223  19.236  0.7508 -0.1011  0.4055
    3DNSX   C53 1036  16.669   2.228  19.267  0.3162  0.3020  0.5540
    3DNSX   H54 1037  16.763   2.287  19.255 -0.4074  0.9673  0.3425
    3DNSX   O55 1038  16.676   2.105  19.186  0.3062  0.1654  0.4378
    3DNSX   H56 1039  16.679   2.134  19.098 -0.5136 -0.0958  0.5837
    3DNSX   C49 1040  16.671   2.188  19.414 -0.6739  0.6700 -1.3692
    3DNSX   H50 1041  16.591   2.112  19.430  0.2250  1.4761 -0.8855
    3DNSX   O51 1042  16.802   2.133  19.441  0.1665 -0.6093  0.6113
    3DNSX   H52 1043  16.848   2.108  19.354  0.4836 -1.2906 -0.6692
    3DNSX   C44 1044  16.627   2.311  19.499 -0.7128  0.5404  0.4139
    3DNSX   H45 1045  16.709   2.386  19.518 -3.0728  0.3778  2.3191
    3DNSX   O48 1046  16.510   2.373  19.446 -0.5070  0.3018 -0.1636
    3DNSX   C46 1047  16.520   2.430  19.316  0.2751 -0.0034  0.3823
    3DNSX   H47 1048  16.613   2.508  19.314 -0.3325 -1.7980  0.0384
    3DNSX   C60 1049  16.395   2.499  19.282  0.3124  0.3608  0.0834
    3DNSX   H61 1050  16.313   2.420  19.284 -1.0779 -0.1357  2.5996
    3DNSX   H62 1051  16.383   2.569  19.367  0.5590 -1.0767  2.4296
    3DNSX   O63 1052  16.389   2.566  19.152  0.3783 -1.0252 -0.0859
    3DNSX   H64 1053  16.329   2.642  19.154  0.3715 -0.2177  1.0067
    3DNSX   O80 1054  16.573   2.255  19.622  0.7060  0.2334 -0.2628
    3DNSX   C78 1055  16.618   2.316  19.741 -0.8911 -0.3900 -0.0881
    3DNSX   H79 1056  16.717   2.371  19.728  2.8372 -0.8178 -0.5570
    3DNSX   C74 1057  16.509   2.423  19.778  0.2423  0.3101 -0.0027
    3DNSX   H75 1058  16.414   2.366  19.781 -1.9226 -2.1036 -1.7288
    3DNSX   O76 1059  16.510   2.525  19.673  0.1471  0.0313  0.2232
    3DNSX   H77 1060  16.496   2.490  19.577  1.4104 -0.7032  0.4599
    3DNSX   C70 1061  16.533   2.482  19.918  0.0258  0.1429  0.0383
    3DNSX   H71 1062  16.623   2.543  19.931 -0.1310 -1.9292 -0.0475
    3DNSX   O72 1063  16.421   2.560  19.967  0.7211  0.2144 -0.5461
    3DNSX   H73 1064  16.436   2.577  20.064 -0.4488 -1.5733 -0.1763
    3DNSX   C65 1065  16.564   2.366  20.020 -0.2473 -0.0783  0.3342
    3DNSX   H66 1066  16.469   2.314  20.046 -0.4394  0.0431  3.5043
    3DNSX   O69 1067  16.670   2.275  19.968  0.5869 -0.4037 -0.6284
    3DNSX   C67 1068  16.641   2.205  19.853 -0.6901  0.6790 -0.4720
    3DNSX   H68 1069  16.556   2.129  19.873 -1.7675 -1.0364 -0.6621
    3DNSX   C81 1070  16.765   2.120  19.829 -0.0612 -0.2598 -0.0248
    3DNSX   H82 1071  16.853   2.188  19.836 -1.8259  0.7440  2.0228
    3DNSX   H83 1072  16.758   2.034  19.904 -1.3480 -0.9434  1.5803
    3DNSX   O84 1073  16.752   2.053  19.701  0.1548 -0.0430 -0.5139
    3DNSX   H85 1074  16.777   2.112  19.618 -0.0278 -0.8061 -0.4034
    3DNSX   O59 1075  16.634   2.416  20.136 -0.1112  0.0399  0.0372
    3DNSX   C57 1076  16.610   2.366  20.274  0.0754 -0.0265  0.2470
    3DNSX   H58 1077  16.522   2.297  20.279  2.4249 -0.9400 -0.6003
    3DNSX   C53 1078  16.745   2.294  20.323  0.5005 -0.1491  0.1087
    3DNSX   H54 1079  16.826   2.374  20.322 -0.4596  0.9851  3.0938
    3DNSX   O55 1080  16.777   2.183  20.239 -0.3447  0.4267  0.1646
    3DNSX   H56 1081  16.790   2.218  20.146  1.6368 -1.9477 -0.3416
    3DNSX   C49 1082  16.722   2.249  20.467 -0.4065 -0.0327 -0.5789
    3DNSX   H50 1083  16.626   2.192  20.488 -1.5512 -0.7966  1.3858
    3DNSX   O51 1084  16.843   2.179  20.512  0.1971  0.1858 -0.7302
    3DNSX   H52 1085  16.843   2.082  20.490  1.0838 -1.9324 -1.3380
    3DNSX   C44 1086  16.695   2.374  20.550 -0.2216  0.9249 -0.0652
    3DNSX   H45 1087  16.776   2.456  20.536  0.9489 -2.4561 -2.7938
    3DNSX   O48 1088  16.570   2.429  20.509 -0.3753 -0.1363  0.3269
    3DNSX   C46 1089  16.571   2.480  20.369 -0.0121 -0.7420  0.2678
    3DNSX   H47 1090  16.637   2.568  20.364  0.3074 -0.2586  0.1530
    3DNSX   C60 1091  16.432   2.535  20.348 -0.7060  0.3188  0.2980
    3DNSX   H61 1092  16.370   2.448  20.333 -1.3955  1.7564  0.5327
    3DNSX   H62 1093  16.409   2.603  20.436 -0.1025  1.6878 -0.7629
    3DNSX   O63 1094  16.415   2.604  20.228  0.8785  0.0451  0.4200
    3DNSX   H64 1095  16.422   2.701  20.225 -1.4157  0.9347 -2.2393
    3DNSX   O80 1096  16.666   2.341  20.686 -0.1945  0.0129 -0.1720
    3DNSX   C78 1097  16.703   2.417  20.801 -0.7481 -0.1302 -0.4981
    3DNSX   H79 1098  16.789   2.491  20.780  0.9461 -1.2412 -1.6669
    3DNSX   C74 1099  16.576   2.492  20.844 -0.2157  0.1465  0.5111
    3DNSX   H75 1100  16.488   2.419  20.849 -2.0167  1.7248 -1.4112
    3DNSX   O76 1101  16.536   2.577  20.737  0.0258 -0.0897  0.0394
    3DNSX   H77 1102  16.524   2.523  20.658  0.1108  0.5629  4.1113
    3DNSX   C70 1103  16.590   2.566  20.974  0.0694 -0.2352 -0.5543
    3DNSX   H71 1104  16.671   2.643  20.979  0.7664 -0.2454  1.2209
    3DNSX   O72 1105  16.464   2.615  21.020  0.0061 -0.2292  0.9089
    3DNSX   H73 1106  16.473   2.667  21.106 -2.3311  1.0829  1.3212
    3DNSX   C65 1107  16.641   2.461  21.080 -0.2828 -0.4334  0.3934
    3DNSX   H66 1108  16.549   2.396  21.111 -4.8078  2.7603 -0.7138
    3DNSX   O69 1109  16.755   2.388  21.042  0.0900  0.7942  0.0008
    3DNSX   C67 1110  16.757   2.318  20.914 -1.1513  1.0261 -0.3523
    3DNSX   H68 1111  16.683   2.229  20.913  0.0439  1.2632  1.4278
    3DNSX   C81 1112  16.896   2.251  20.871  0.4269  0.7139  0.3598
    3DNSX   H82 1113  16.947   2.306  20.788  0.6424 -0.4195 -2.2001
    3DNSX   H83 1114  16.963   2.236  20.960 -0.6112 -1.2069  1.4258
    3DNSX   O84 1115  16.880   2.116  20.821  0.1333  0.2310 -0.0612
    3DNSX   H85 1116  16.824   2.117  20.733  0.3527 -2.8656 -1.9333
    3DNSX   O59 1117  16.695   2.519  21.194 -0.2754 -0.2110 -0.6139
    3DNSX   C57 1118  16.696   2.478  21.332  0.5648 -0.3544 -0.2093
    3DNSX   H58 1119  16.613   2.405  21.361 -1.3683  0.2398 -1.5181
    3DNSX   C53 1120  16.837   2.410  21.370  0.8593  0.7117  0.2080
    3DNSX   H54 1121  16.908   2.489  21.344  0.8719 -0.8082  0.0024
    3DNSX   O55 1122  16.862   2.294  21.287  0.3599 -0.5467  0.2389
    3DNSX   H56 1123  16.834   2.324  21.194  0.0502 -0.8277  0.6971
    3DNSX   C49 1124  16.831   2.370  21.520 -0.1458 -0.1856  0.4054
    3DNSX   H50 1125  16.747   2.294  21.520 -0.2201 -0.0347 -1.3902
    3DNSX   O51 1126  16.955   2.313  21.550  0.7305 -0.2718 -0.2602
    3DNSX   H52 1127  16.972   2.314  21.649 -0.5984 -2.6013 -0.0215
    3DNSX   C44 1128  16.807   2.507  21.596 -0.6178  0.6791  0.4819
    3DNSX   H45 1129  16.893   2.576  21.579 -0.8285  0.1366  2.2661
    3DNSX   O48 1130  16.682   2.568  21.558  0.2739 -0.1881  0.2543
    3DNSX   C46 1131  16.669   2.598  21.420  0.0603 -0.0364  0.4405
    3DNSX   H47 1132  16.750   2.671  21.410 -1.2271 -2.1292  1.0593
    3DNSX   C60 1133  16.526   2.660  21.410  0.0492  0.4285 -0.1870
    3DNSX   H61 1134  16.448   2.576  21.410  1.6710  1.1693 -1.5705
    3DNSX   H62 1135  16.509   2.725  21.501 -0.3544  1.1256  0.4865
    3DNSX   O63 1136  16.495   2.723  21.284  0.2302  0.3227  0.0314
    3DNSX   H64 1137  16.434   2.791  21.304  2.0886  0.4039 -0.8605
    3DNSX   O80 1138  16.783   2.468  21.729  0.1283 -0.0054 -0.2009
    3DNSX   C78 1139  16.782   2.544  21.854 -0.3824  0.2950  0.6810
    3DNSX   H79 1140  16.846   2.637  21.849 -0.1022  1.2957 -1.9099
    3DNSX   C74 1141  16.639   2.599  21.888 -0.3830  0.3271 -0.3584
    3DNSX   H75 1142  16.567   2.509  21.901  1.1169 -1.7852 -0.3494
    3DNSX   O76 1143  16.600   2.682  21.782  0.3657 -0.5028  0.0353
    3DNSX   H77 1144  16.617   2.634  21.691  0.6756 -0.2295 -0.8333
    3DNSX   C70 1145  16.645   2.678  22.022 -0.0571  0.3260  0.5151
    3DNSX   H71 1146  16.719   2.759  22.026 -1.3318 -0.7988  0.6361
    3DNSX   O72 1147  16.519   2.735  22.061  0.2057 -0.1590 -0.6141
    3DNSX   H73 1148  16.528   2.791  22.141  0.1792  0.8328 -0.6078
    3DNSX   C65 1149  16.705   2.587  22.128 -0.5884  0.6864 -0.3454
    3DNSX   H66 1150  16.626   2.504  22.150 -1.5031  2.1569  0.0959
    3DNSX   O69 1151  16.835   2.539  22.089 -0.3169  0.2379 -0.2553
    3DNSX   C67 1152  16.841   2.458  21.968  0.6070 -0.0197 -0.3382
    3DNSX   H68 1153  16.783   2.364  21.986 -0.7733 -3.6300 -2.1124
    3DNSX   C81 1154  16.993   2.428  21.954 -0.0654 -0.5366  0.4063
    3DNSX   H82 1155  17.042   2.515  21.895 -1.1509  1.5545 -2.2250
    3DNSX   H83 1156  17.049   2.417  22.054 -0.3855  1.2412  3.4936
    3DNSX   O84 1157  17.006   2.313  21.867  0.2033 -0.5487 -0.6305
    3DNSX   H85 1158  17.097   2.316  21.829 -0.5389  1.8499 -0.7554
    3DNSX   O59 1159  16.741   2.663  22.243 -0.2606  0.3455  0.1361
    3DNSX   C57 1160  16.732   2.635  22.381 -0.1754  0.0653 -0.5528
    3DNSX   H58 1161  16.668   2.546  22.400 -1.7536  2.3195 -4.6247
    3DNSX   C53 1162  16.874   2.588  22.428 -0.5521 -0.3171 -0.2670
    3DNSX   H54 1163  16.953   2.661  22.404 -2.8774 -1.4090 -2.3380
    3DNSX   O55 1164  16.910   2.469  22.361 -0.0883 -0.4666  0.6972
    3DNSX   H56 1165  16.912   2.490  22.259  0.0728  2.0415 -0.5796
    3DNSX   C49 1166  16.872   2.544  22.576 -0.3003  0.0711 -0.6527
    3DNSX   H50 1167  16.823   2.448  22.586  2.0330  1.1862 -0.0607
    3DNSX   O51 1168  17.012   2.522  22.616 -0.7134  0.0467  0.6091
    3DNSX   H52 1169  17.033   2.427  22.595  0.4929  1.2107  0.4611
    3DNSX   C44 1170  16.809   2.652  22.660 -0.3391 -0.4716 -1.0030
    3DNSX   H45 1171  16.880   2.744  22.667 -1.0755 -0.0929 -0.8309
    3DNSX   O48 1172  16.676   2.692  22.616 -0.1744 -0.5707  0.4654
    3DNSX   C46 1173  16.675   2.740  22.476  0.1627 -0.4437 -0.3297
    3DNSX   H47 1174  16.730   2.837  22.460  2.1368  0.2298 -2.5459
    3DNSX   C60 1175  16.530   2.781  22.454  0.1472  0.2431  0.4391
    3DNSX   H61 1176  16.481   2.703  22.392  2.3391 -2.2602 -1.3296
    3DNSX   H62 1177  16.478   2.799  22.550  2.3911 -2.5016  1.0215
    3DNSX   O63 1178  16.510   2.884  22.358 -0.0873  1.0275 -0.3713
    3DNSX   H64 1179  16.413   2.913  22.348 -0.8020  0.8335 -0.1609
    3DNSX   O80 1180  16.778   2.600  22.788 -0.0008 -0.3823  0.2480
    3DNSX   C78 1181  16.776   2.683  22.906  0.5518  0.5209  0.9573
    3DNSX   H79 1182  16.851   2.765  22.898  0.6684  0.0271 -0.9066
    3DNSX   C74 1183  16.628   2.720  22.945 -0.1208 -1.2736 -0.0965
    3DNSX   H75 1184  16.568   2.626  22.943 -1.7915 -1.0967  0.3953
    3DNSX   O76 1185  16.575   2.812  22.842  0.1579  0.0395 -0.0315
    3DNSX   H77 1186  16.596   2.780  22.750  0.0908 -0.8838 -0.5323
    3DNSX   C70 1187  16.621   2.798  23.077  0.4365  0.9029 -0.0528
    3DNSX   H71 1188  16.691   2.888  23.082  0.6839  0.6561  0.2935
    3DNSX   O72 1189  16.488   2.822  23.126 -0.6723  0.2691 -0.0247
    3DNSX   H73 1190  16.484   2.849  23.221 -2.6783 -1.5361  0.5414
    3DNSX   C65 1191  16.693   2.704  23.183  0.3730 -0.2277  0.4037
    3DNSX   H66 1192  16.630   2.615  23.197 -0.1629 -1.8969  0.8008
    3DNSX   O69 1193  16.823   2.661  23.144  0.4396 -0.0353  0.1080
    3DNSX   C67 1194  16.834   2.590  23.019  0.0323  0.7165 -0.0410
    3DNSX   H68 1195  16.774   2.493  23.030 -0.0304  0.0829 -0.0681
    3DNSX   C81 1196  16.980   2.550  23.003 -0.2890  0.2720  0.9840
    3DNSX   H82 1197  16.991   2.521  22.891 -0.1595  1.9543 -1.8107
    3DNSX   H83 1198  17.045   2.640  23.023  0.5150 -1.1677  0.5159
    3DNSX   O84 1199  17.027   2.439  23.089  0.2169 -0.5641 -0.0980
    3DNSX   H85 1200  17.120   2.442  23.103  0.9276  1.4273  0.4185
    3DNSX   O59 1201  16.723   2.778  23.300 -0.1252  0.8122 -0.1010
    3DNSX   C57 1202  16.728   2.716  23.432 -0.1009 -1.0090 -0.7782
    3DNSX   H58 1203  16.673   2.618  23.435  3.2535  0.1125 -2.0056
    3DNSX   C53 1204  16.875   2.687  23.484  0.3387 -0.4580  0.3225
    3DNSX   H54 1205  16.935   2.778  23.466  0.1454 -0.7490  1.0507
    3DNSX   O55 1206  16.934   2.576  23.414 -0.0415  0.1741  0.4391
    3DNSX   H56 1207  16.924   2.597  23.310 -0.6776 -0.9401  0.2352
    3DNSX   C49 1208  16.879   2.648  23.631  0.1443  0.2613 -0.9039
    3DNSX   H50 1209  16.818   2.555  23.635 -0.3834 -1.0983  0.6701
    3DNSX   O51 1210  17.016   2.638  23.673  0.1640  0.7180 -0.5446
    3DNSX   H52 1211  17.054   2.547  23.693  0.6353 -1.2691 -3.5803
    3DNSX   C44 1212  16.798   2.751  23.717 -0.1349  0.4854 -0.0349
    3DNSX   H45 1213  16.845   2.858  23.718  0.7764  2.3407 -0.6819
    3DNSX   O48 1214  16.667   2.777  23.662 -1.2082  0.0085  0.2547
    3DNSX   C46 1215  16.659   2.821  23.522  0.0479 -0.3966  0.5857
    3DNSX   H47 1216  16.716   2.914  23.508 -0.4695  0.9671  1.4779
    3DNSX   C60 1217  16.518   2.863  23.489  0.9258  0.9131 -0.5654
    3DNSX   H61 1218  16.463   2.770  23.445  0.5631 -0.2982 -0.5581
    3DNSX   H62 1219  16.457   2.897  23.576 -1.3168  0.8782 -0.6969
    3DNSX   O63 1220  16.515   2.956  23.388  0.2664  0.2292  0.3260
    3DNSX   H64 1221  16.420   3.001  23.406 -0.3692  0.3194  0.2337
    3DNSX   O80 1222  16.766   2.703  23.841  0.2465  0.1802  0.0415
    3DNSX   C78 1223  16.776   2.772  23.971 -0.0278  0.0546  0.2837
    3DNSX   H79 1224  16.839   2.863  23.967  1.3002 -0.6808  1.9986
    3DNSX   C74 1225  16.636   2.822  24.013  0.0897 -0.6199  0.2826
    3DNSX   H75 1226  16.573   2.737  24.005 -0.0162 -0.5725  3.0985
    3DNSX   O76 1227  16.595   2.928  23.918 -0.4901  0.5821  0.2989
    3DNSX   H77 1228  16.606   2.899  23.830 -0.4398 -1.5440  1.0062
    3DNSX   C70 1229  16.621   2.878  24.155 -0.1827 -0.4432 -0.5704
    3DNSX   H71 1230  16.674   2.974  24.156 -1.1172 -4.4974  0.7818
    3DNSX   O72 1231  16.480   2.889  24.177  0.0899  0.4631 -0.0124
    3DNSX   H73 1232  16.459   2.939  24.263  0.5253 -1.2516 -0.3526
    3DNSX   C65 1233  16.686   2.773  24.255 -0.2576 -0.7331  0.1381
    3DNSX   H66 1234  16.625   2.681  24.274  0.0535  1.1783  2.0766
    3DNSX   O69 1235  16.814   2.740  24.215 -0.0845  0.2470 -0.0374
    3DNSX   C67 1236  16.826   2.675  24.084 -0.5085  0.1162  0.1404
    3DNSX   H68 1237  16.764   2.581  24.090  2.8751 -0.0621 -0.1627
    3DNSX   C81 1238  16.968   2.620  24.054  0.3569 -0.5354 -0.1432
    3DNSX   H82 1239  16.953   2.520  23.999  0.5133 -0.3057  2.5828
    3DNSX   H83 1240  17.029   2.701  24.005 -0.8206  0.5639 -1.3804
    3DNSX   O84 1241  17.048   2.581  24.166 -0.4982 -0.2205 -0.1948
    3DNSX   H85 1242  17.137   2.621  24.158  0.3087  0.6807 -0.6244
    3DNSX   O59 1243  16.719   2.844  24.377 -0.3161 -0.1664  0.6681
    3DNSX   C57 1244  16.703   2.786  24.506  0.2519  0.1100  0.1623
    3DNSX   H58 1245  16.633   2.702  24.498  0.9652  2.2164  0.1450
    3DNSX   C53 1246  16.852   2.745  24.545  0.0799  0.4485 -0.4444
    3DNSX   H54 1247  16.902   2.846  24.549 -0.1188 -0.7800  0.5149
    3DNSX   O55 1248  16.907   2.651  24.460  0.5171  0.7192 -0.0633
    3DNSX   H56 1249  16.909   2.691  24.373  1.1990  1.4338  0.5595
    3DNSX   C49 1250  16.864   2.694  24.687  0.2279 -0.3721 -0.0618
    3DNSX   H50 1251  16.796   2.605  24.691 -0.7193 -1.3322 -1.4787
    3DNSX   O51 1252  16.995   2.672  24.717 -0.0423 -0.0184  0.4593
    3DNSX   H52 1253  17.028   2.609  24.640 -1.1843  0.7517 -0.5569
    3DNSX   C44 1254  16.798   2.796  24.784  0.2214 -0.4291 -0.0850
    3DNSX   H45 1255  16.875   2.883  24.787 -1.0817  4.0475  2.6805
    3DNSX   O48 1256  16.663   2.837  24.741 -0.1300  0.4388  0.1709
    3DNSX   C46 1257  16.632   2.881  24.607  0.4447  0.2122  0.1718
    3DNSX   H47 1258  16.657   2.991  24.598  0.9466  2.1266  0.4905
    3DNSX   C60 1259  16.478   2.895  24.590 -0.4756  0.6576  0.2400
    3DNSX   H61 1260  16.435   2.796  24.557 -0.4118  0.7885  0.4700
    3DNSX   H62 1261  16.420   2.931  24.678 -0.8923  0.6555  1.6517
    3DNSX   O63 1262  16.445   2.975  24.477  0.6061  0.6287  0.3527
    3DNSX   H64 1263  16.403   3.056  24.494 -0.6913  2.0383 -1.8831
    3DNSX   O80 1264  16.770   2.742  24.910  0.2944  0.1450 -0.2101
    3DNSX   C78 1265  16.761   2.799  25.042 -0.2327  0.3574 -0.5394
    3DNSX   H79 1266  16.815   2.896  25.048  1.9681  0.4584  0.9417
    3DNSX   C74 1267  16.615   2.838  25.070  0.8749  0.0953 -0.1950
    3DNSX   H75 1268  16.549   2.749  25.062  0.4263  3.9806  1.5814
    3DNSX   O76 1269  16.568   2.942  24.979 -0.1720  0.2401 -0.1743
    3DNSX   H77 1270  16.581   2.919  24.888 -0.9629  2.1010  1.3419
    3DNSX   C70 1271  16.598   2.903  25.208 -0.6222 -0.5333 -0.0577
    3DNSX   H71 1272  16.651   3.001  25.218 -1.8953  0.7731  2.6585
    3DNSX   O72 1273  16.462   2.914  25.259 -0.4673  0.2934  0.4479
    3DNSX   H73 1274  16.457   2.983  25.325 -1.7269 -4.5111 -0.0834
    3DNSX   C65 1275  16.678   2.820  25.309  0.7993 -0.2800  0.0076
    3DNSX   H66 1276  16.620   2.725  25.329 -0.2034 -0.9672  1.0980
    3DNSX   O69 1277  16.816   2.780  25.272  0.2232  0.1035 -0.2172
    3DNSX   C67 1278  16.834   2.715  25.148  0.1979  0.0916  0.4580
    3DNSX   H68 1279  16.777   2.618  25.163 -0.2047 -2.2488 -0.4613
    3DNSX   C81 1280  16.982   2.687  25.118  0.1852  0.0606 -0.1191
    3DNSX   H82 1281  17.002   2.658  25.012  0.6346 -1.4051 -1.9045
    3DNSX   H83 1282  17.035   2.788  25.136  3.7822  4.1485  0.3861
    3DNSX   O84 1283  17.026   2.588  25.211  0.6742 -0.6167  1.1818
    3DNSX   H85 1284  17.099   2.623  25.267  3.0931 -0.1124  1.6621
    3DNSX   O59 1285  16.700   2.897  25.430  0.0972  0.6092 -0.9648
    3DNSX   C57 1286  16.705   2.843  25.565 -0.1926  0.7458  0.5431
    3DNSX   H58 1287  16.651   2.748  25.578  2.3032  0.3526  0.4073
    3DNSX   C53 1288  16.848   2.805  25.605 -1.5894 -0.6740 -0.1589
    3DNSX   H54 1289  16.916   2.900  25.597  1.6027  2.2379 -1.7227
    3DNSX   O55 1290  16.901   2.710  25.515  0.5783  0.2469 -0.1445
    3DNSX   H56 1291  16.886   2.745  25.421  1.2866  0.1750  0.5884
    3DNSX   C49 1292  16.868   2.757  25.745 -0.0541 -0.0123 -0.7104
    3DNSX   H50 1293  16.833   2.651  25.754  2.3280  0.6811 -0.6018
    3DNSX   O51 1294  17.007   2.757  25.781 -0.1544 -0.6532  0.2856
    3DNSX   H52 1295  17.067   2.727  25.720 -2.9672  0.9803 -0.4851
    3DNSX   C44 1296  16.793   2.852  25.843  0.1104 -0.0632  0.3799
    3DNSX   H45 1297  16.859   2.941  25.851  1.9965 -0.5571 -0.1154
    3DNSX   O48 1298  16.658   2.879  25.806 -0.1596  0.8814  0.1138
    3DNSX   C46 1299  16.642   2.937  25.673 -0.1510 -0.0993  0.0982
    3DNSX   H47 1300  16.683   3.043  25.666 -1.0161  1.7538 -3.1255
    3DNSX   C60 1301  16.492   2.954  25.659  0.4371  0.5077 -0.3269
    3DNSX   H61 1302  16.460   2.845  25.628  1.2534 -0.5095  2.8086
    3DNSX   H62 1303  16.440   3.002  25.744 -0.0573  0.0340  0.6940
    3DNSX   O63 1304  16.452   3.023  25.541  0.1258  0.4292 -0.5079
    3DNSX   H64 1305  16.355   3.053  25.547 -1.8962 -1.8750  0.7656
    3DNSX   O80 1306  16.781   2.781  25.963  0.1208  0.4572  0.6475
    3DNSX   C78 1307  16.799   2.855  26.090 -0.0929 -0.6724  0.7946
    3DNSX   H79 1308  16.863   2.948  26.078  1.4989  1.3049  1.4117
    3DNSX   C74 1309  16.652   2.904  26.142 -0.6238 -0.2106  0.0067
    3DNSX   H75 1310  16.576   2.817  26.133 -0.7690  3.2237 -2.0930
    3DNSX   O76 1311  16.596   3.008  26.055 -0.1102 -0.2385  0.8112
    3DNSX   H77 1312  16.605   2.966  25.961 -1.4220 -2.6082 -1.2749
    3DNSX   C70 1313  16.658   2.959  26.283 -1.1827 -0.8074 -0.3228
    3DNSX   H71 1314  16.717   3.049  26.291 -2.9454 -0.5979 -2.2504
    3DNSX   O72 1315  16.522   2.982  26.337 -0.6274  0.6241 -0.2665
    3DNSX   H73 1316  16.539   3.019  26.427 -3.6444  2.2476 -1.1459
    3DNSX   C65 1317  16.731   2.864  26.379 -0.1647 -0.8012 -0.2151
    3DNSX   H66 1318  16.666   2.776  26.392  1.0621 -0.2576  0.2907
    3DNSX   O69 1319  16.862   2.821  26.325 -0.3460 -0.1107 -0.1372
    3DNSX   C67 1320  16.866   2.760  26.193 -0.6452 -0.0174  0.8870
    3DNSX   H68 1321  16.795   2.664  26.199  0.4010  1.7501  0.1510
    3DNSX   C81 1322  17.010   2.715  26.150 -0.0390  0.0147 -0.5154
    3DNSX   H82 1323  17.039   2.753  26.042  0.5491 -0.4137  0.7333
    3DNSX   H83 1324  17.080   2.766  26.218 -0.0909 -2.4290 -0.7475
    3DNSX   O84 1325  17.045   2.581  26.171  0.5841  0.2162  0.4361
    3DNSX   H85 1326  17.053   2.565  26.266 -2.1151 -0.5471 -2.7337
    3DNSX   O59 1327  16.764   2.925  26.502 -0.8280 -0.8380  0.2155
    3DNSX   C57 1328  16.750   2.867  26.631 -0.0165 -0.0588 -0.0625
    3DNSX   H58 1329  16.681   2.776  26.627  0.6551 -0.5735 -3.2121
    3DNSX   C53 1330  16.895   2.829  26.670 -0.1966 -0.7156  0.0244
    3DNSX   H54 1331  16.949   2.926  26.660  1.5163  2.0199 -0.7319
    3DNSX   O55 1332  16.960   2.738  26.576  0.3705  0.2593  0.2525
    3DNSX   H56 1333  16.947   2.773  26.477  2.8353 -0.3372 -1.8161
    3DNSX   C49 1334  16.907   2.776  26.812 -0.1811 -1.0762  0.1740
    3DNSX   H50 1335  16.856   2.679  26.827 -3.7568  1.5309 -1.4609
    3DNSX   O51 1336  17.043   2.766  26.846 -0.4228 -0.4993  0.8404
    3DNSX   H52 1337  17.097   2.758  26.755  0.1102 -0.1271 -0.8306
    3DNSX   C44 1338  16.845   2.878  26.904  0.0085  0.0650  0.8732
    3DNSX   H45 1339  16.915   2.970  26.908 -0.1660 -0.2026  3.6124
    3DNSX   O48 1340  16.709   2.916  26.865  0.1465  0.2440 -0.2674
    3DNSX   C46 1341  16.695   2.964  26.731  0.1302 -0.5191  0.0806
    3DNSX   H47 1342  16.754   3.057  26.729  0.1932  1.1218  0.5514
    3DNSX   C60 1343  16.543   2.978  26.713 -0.9157  0.8494 -0.2201
    3DNSX   H61 1344  16.497   2.885  26.703 -5.2944 -1.2071  2.3357
    3DNSX   H62 1345  16.495   3.011  26.807 -1.0688  1.3722 -0.0222
    3DNSX   O63 1346  16.503   3.046  26.600  0.4139 -1.1009  0.1126
    3DNSX   H64 1347  16.428   3.110  26.622  0.0806 -0.7557 -3.5940
    3DNSX   O80 1348  16.826   2.819  27.034 -0.0936 -0.4059  0.1774
    3DNSX   C78 1349  16.832   2.885  27.158 -0.5172 -0.2213  0.0345
    3DNSX   H79 1350  16.889   2.983  27.153  1.7033 -1.1968  1.7521
    3DNSX   C74 1351  16.684   2.915  27.199 -0.6348  0.1573  0.3100
    3DNSX   H75 1352  16.625   2.812  27.208  0.2123  0.8324  0.1767
    3DNSX   O76 1353  16.615   3.002  27.112 -0.5842  0.0375 -0.1187
    3DNSX   H77 1354  16.620   2.966  27.015 -0.3200  2.3239 -0.1652
    3DNSX   C70 1355  16.691   2.983  27.336  0.3758  0.5310 -0.4007
    3DNSX   H71 1356  16.750   3.079  27.320 -1.7025  1.4598 -0.9714
    3DNSX   O72 1357  16.555   3.002  27.391  0.2929  0.4568 -0.4065
    3DNSX   H73 1358  16.541   3.066  27.463 -3.1100  3.1966 -0.7251
    3DNSX   C65 1359  16.762   2.887  27.437 -0.8809 -0.4199  0.8451
    3DNSX   H66 1360  16.704   2.795  27.458  0.6876  0.9844  0.6043
    3DNSX   O69 1361  16.897   2.852  27.393 -0.1947 -0.5346 -0.0901
    3DNSX   C67 1362  16.901   2.792  27.262 -0.1345 -0.6120  0.3964
    3DNSX   H68 1363  16.852   2.688  27.254  0.4495 -1.0909 -0.4151
    3DNSX   C81 1364  17.045   2.784  27.213  0.5843  0.0817  0.3804
    3DNSX   H82 1365  17.042   2.717  27.122  0.8532  0.7064 -1.7456
    3DNSX   H83 1366  17.082   2.886  27.187  0.7187  0.5443  0.2236
    3DNSX   O84 1367  17.138   2.740  27.308  0.1862 -0.1924 -0.0153
    3DNSX   H85 1368  17.187   2.657  27.277 -3.3826 -0.8377 -0.8141
    3DNSX   O59 1369  16.797   2.955  27.550  0.6202  0.2937  0.0876
    3DNSX   C57 1370  16.794   2.907  27.688 -1.0441 -0.2038  0.4978
    3DNSX   H58 1371  16.741   2.811  27.703  0.3410  2.8702  0.4743
    3DNSX   C53 1372  16.945   2.889  27.732 -0.7157  0.4250 -0.4211
    3DNSX   H54 1373  17.001   2.988  27.722  2.3633  2.6382  0.6363
    3DNSX   O55 1374  17.000   2.786  27.653 -0.5496 -0.0227 -0.5938
    3DNSX   H56 1375  16.998   2.813  27.556  2.7087 -0.8960  0.2662
    3DNSX   C49 1376  16.955   2.853  27.882  0.0382  0.4743 -0.2030
    3DNSX   H50 1377  16.919   2.746  27.895  2.2325 -2.6498  2.4558
    3DNSX   O51 1378  17.099   2.875  27.923  0.0279 -0.0583 -0.0621
    3DNSX   H52 1379  17.160   2.801  27.887  0.9694  2.0112  1.1659
    3DNSX   C44 1380  16.862   2.950  27.965  0.4201  0.6343 -0.0625
    3DNSX   H45 1381  16.923   3.051  27.970 -0.7629  1.6022  1.0573
    3DNSX   O48 1382  16.726   2.959  27.914  0.1029 -0.6303  0.4036
    3DNSX   C46 1383  16.718   3.006  27.781  0.3717  0.0469  0.1393
    3DNSX   H47 1384  16.777   3.105  27.777 -0.4408  0.7652 -2.2120
    3DNSX   C60 1385  16.573   3.022  27.747  0.8272 -0.4893  0.4098
    3DNSX   H61 1386  16.539   2.921  27.696 -0.8063 -1.4261 -0.8729
    3DNSX   H62 1387  16.508   3.030  27.835 -0.5294  0.2145 -0.0325
    3DNSX   O63 1388  16.536   3.119  27.653  0.0444  0.3434  0.0749
    3DNSX   H64 1389  16.441   3.125  27.639 -1.7916 -0.9480  2.1313
    3DNSX   O80 1390  16.843   2.890  28.092  0.1600  0.3605  0.0594
    3DNSX   C78 1391  16.847   2.956  28.217 -0.2052  0.5586  0.0315
    3DNSX   H79 1392  16.899   3.054  28.210 -1.6875  1.8852 -1.2669
    3DNSX   C74 1393  16.698   2.987  28.270 -0.1184 -0.2407 -0.6795
    3DNSX   H75 1394  16.654   2.890  28.289 -0.3740 -0.7104  0.6664
    3DNSX   O76 1395  16.616   3.056  28.169 -0.4549 -0.1790  0.2206
    3DNSX   H77 1396  16.622   2.998  28.090 -0.7832 -1.4208  1.3886
    3DNSX   C70 1397  16.691   3.050  28.410 -0.1431  0.6434  0.1612
    3DNSX   H71 1398  16.726   3.153  28.389 -0.7871  0.8187  2.0084
    3DNSX   O72 1399  16.554   3.050  28.459  0.4782  0.9611 -0.2623
    3DNSX   H73 1400  16.501   3.102  28.399  0.9357 -2.7323  0.4119
    3DNSX   C65 1401  16.773   2.954  28.501  0.5973  0.3072 -0.0883
    3DNSX   H66 1402  16.715   2.861  28.521  0.8801  0.7579  2.4484
    3DNSX   O69 1403  16.906   2.925  28.452  0.0631 -0.4424  0.2921
    3DNSX   C67 1404  16.916   2.865  28.318 -0.3228  0.0261 -0.5310
    3DNSX   H68 1405  16.857   2.766  28.303 -0.2033  2.0811 -0.9569
    3DNSX   C81 1406  17.068   2.850  28.291 -0.4879 -0.7817  0.4972
    3DNSX   H82 1407  17.115   2.949  28.275 -0.5240 -2.8211  1.7395
    3DNSX   H83 1408  17.124   2.808  28.374 -4.3417 -0.2399 -1.2533
    3DNSX   O84 1409  17.088   2.762  28.184  0.9101 -0.4304  0.0616
    3DNSX   H85 1410  17.163   2.785  28.124 -0.7631 -0.3846 -0.2953
    3DNSX   O59 1411  16.808   3.022  28.620  0.2188  0.0886  0.6116
    3DNSX   C57 1412  16.801   2.970  28.756  1.5496  0.1617 -0.0392
    3DNSX   H58 1413  16.770   2.860  28.762 -0.4266 -2.0479  1.5699
    3DNSX   C53 1414  16.947   2.963  28.808 -0.4804 -0.5932  0.0753
    3DNSX   H54 1415  16.999   3.061  28.787 -1.1134 -3.4687 -0.6422
    3DNSX   O55 1416  17.018   2.871  28.721 -0.9361  0.6659  0.5258
    3DNSX   H56 1417  17.019   2.907  28.626  0.1033  0.5596 -0.4010
    3DNSX   C49 1418  16.963   2.916  28.954  0.7948 -0.2989  0.9662
    3DNSX   H50 1419  16.939   2.807  28.961 -1.3558  0.6680  1.4757
    3DNSX   O51 1420  17.089   2.949  29.016  0.2645 -0.6087 -0.1653
    3DNSX   H52 1421  17.152   2.872  29.036  1.7949  1.2106  0.1749
    3DNSX   C44 1422  16.860   2.993  29.042 -0.3994 -0.3206 -0.4248
    3DNSX   H45 1423  16.895   3.102  29.046 -1.6559 -0.5198  3.1462
    3DNSX   O48 1424  16.729   2.991  28.983 -0.4058  0.1187  0.3251
    3DNSX   C46 1425  16.712   3.049  28.853  0.2033 -0.3518  0.1131
    3DNSX   H47 1426  16.751   3.162  28.842 -0.3171 -0.6804 -1.1037
    3DNSX   C60 1427  16.566   3.031  28.815 -0.1548 -0.4266  0.8447
    3DNSX   H61 1428  16.544   3.099  28.725 -0.7081 -0.1975  0.2768
    3DNSX   H62 1429  16.538   2.924  28.796 -1.7717  0.3568 -1.9243
    3DNSX   O63 1430  16.475   3.087  28.909  0.1272  0.2054  0.6215
    3DNSX   H64 1431  16.406   3.030  28.937  1.8951  0.4221  1.7068
    3DNSX   O80 1432  16.840   2.930  29.167  0.2781 -0.1345  0.3416
    3DNSX   C78 1433  16.830   2.995  29.296  0.0798  0.2952 -0.7418
    3DNSX   H79 1434  16.870   3.099  29.294  1.3403 -2.7506 -0.9678
    3DNSX   C74 1435  16.677   3.011  29.330 -0.5631 -0.2250  0.8072
    3DNSX   H75 1436  16.624   2.912  29.341  2.3437  1.2375 -0.1567
    3DNSX   O76 1437  16.619   3.097  29.227  0.1533  0.0647  0.5897
    3DNSX   H77 1438  16.633   3.040  29.149  0.3083 -2.7696  3.3214
    3DNSX   C70 1439  16.661   3.073  29.472 -0.5925 -0.0134 -0.3061
    3DNSX   H71 1440  16.710   3.171  29.483  0.6502 -2.4148  2.6917
    3DNSX   O72 1441  16.522   3.065  29.518 -0.3437 -0.3686  0.4647
    3DNSX   H73 1442  16.469   3.122  29.458 -0.2081 -1.4400  1.6459
    3DNSX   C65 1443  16.749   2.982  29.572  0.5158 -1.3853  0.5804
    3DNSX   H66 1444  16.701   2.878  29.582 -1.4820 -0.8903  0.3791
    3DNSX   O69 1445  16.883   2.951  29.533  0.0181  0.3523  0.1273
    3DNSX   C67 1446  16.902   2.905  29.396  0.3218  0.1792  0.2519
    3DNSX   H68 1447  16.846   2.805  29.382 -0.3592 -0.9893 -1.7478
    3DNSX   C81 1448  17.053   2.863  29.378  1.0291 -0.0880 -0.1183
    3DNSX   H82 1449  17.065   2.809  29.280  0.6385  2.3385  1.8571
    3DNSX   H83 1450  17.113   2.958  29.363 -1.1365  0.5823  0.7670
    3DNSX   O84 1451  17.111   2.782  29.477  0.2255 -0.3204 -0.2769
    3DNSX   H85 1452  17.184   2.720  29.443  1.2448  0.8632  0.9200
    3DNSX   O59 1453  16.774   3.052  29.696  0.0100 -0.3977 -0.4036
    3DNSX   C57 1454  16.774   2.995  29.835 -0.8176 -0.3859 -0.5829
    3DNSX   H58 1455  16.722   2.897  29.840 -0.2073 -2.6953  1.5943
    3DNSX   C53 1456  16.926   2.970  29.873 -1.1797 -0.1462  0.1583
    3DNSX   H54 1457  16.983   3.060  29.857  0.9583  2.2845  1.0437
    3DNSX   O55 1458  16.977   2.863  29.798  0.4472 -0.6854  0.0250
    3DNSX   H56 1459  16.970   2.898  29.707 -2.1745 -1.1481  1.0563
    3DNSX   C49 1460  16.925   2.933  30.025  0.2708 -0.7015 -0.6164
    3DNSX   H50 1461  16.885   2.829  30.028  1.5716 -0.9964 -1.1146
    3DNSX   O51 1462  17.058   2.929  30.083  0.2169 -0.1903  0.4512
    3DNSX   H52 1463  17.121   2.893  30.017  1.3039  1.9775  0.0950
    3DNSX   C44 1464  16.847   3.032  30.115 -0.2882  0.3984  0.8450
    3DNSX   H45 1465  16.901   3.126  30.115 -1.7578 -1.5546 -0.5612
    3DNSX   O48 1466  16.712   3.047  30.073  0.0134 -0.2732 -0.1239
    3DNSX   C46 1467  16.703   3.094  29.935  0.3837  0.1069  0.0011
    3DNSX   H47 1468  16.753   3.195  29.927 -0.6000  1.8272 -2.6911
    3DNSX   C60 1469  16.550   3.104  29.914 -0.4156 -0.5905 -0.4467
    3DNSX   H61 1470  16.505   2.998  29.902 -0.1793  0.8323  0.0343
    3DNSX   H62 1471  16.502   3.171  29.993 -1.4762  2.9518 -2.3086
    3DNSX   O63 1472  16.524   3.178  29.795  0.3765  0.0615  0.1973
    3DNSX   H64 1473  16.528   3.124  29.712 -0.7198 -0.8273 -0.8164
    3DNSX   O80 1474  16.822   2.972  30.239  0.1989 -0.1834 -0.6057
    3DNSX   C78 1475  16.817   3.045  30.366  0.6756  0.7311 -0.2174
    3DNSX   H79 1476  16.870   3.145  30.363 -1.5023  0.7554  2.2788
    3DNSX   C74 1477  16.671   3.074  30.409 -0.0344 -0.2424 -0.2155
    3DNSX   H75 1478  16.613   2.977  30.402  0.5416 -0.6040 -0.0366
    3DNSX   O76 1479  16.608   3.160  30.312  0.1320 -0.3312  0.1048
    3DNSX   H77 1480  16.625   3.125  30.217  1.0538  0.0300 -0.4622
    3DNSX   C70 1481  16.663   3.137  30.551  0.5400 -0.0194  0.2749
    3DNSX   H71 1482  16.723   3.227  30.554  1.9321 -1.8010 -0.1214
    3DNSX   O72 1483  16.526   3.140  30.592 -0.1241  0.3756 -0.5359
    3DNSX   H73 1484  16.482   3.205  30.529 -1.2498 -1.0078 -1.3339
    3DNSX   C65 1485  16.756   3.051  30.640 -0.2553  0.2538  0.3993
    3DNSX   H66 1486  16.719   2.950  30.646 -0.3243 -0.9883 -0.6838
    3DNSX   O69 1487  16.893   3.029  30.591  0.1985  0.0477 -0.4194
    3DNSX   C67 1488  16.897   2.961  30.468  0.1899  0.2717 -0.1501
    3DNSX   H68 1489  16.853   2.861  30.484 -0.2714  2.6551 -0.5760
    3DNSX   C81 1490  17.042   2.944  30.414 -0.1613 -0.1467 -0.2581
    3DNSX   H82 1491  17.102   2.893  30.494 -1.1792  0.9556  0.4781
    3DNSX   H83 1492  17.043   2.885  30.322 -0.4796  1.9650  1.0064
    3DNSX   O84 1493  17.104   3.068  30.383  0.4040 -0.0096  0.0567
    3DNSX   H85 1494  17.118   3.117  30.463 -2.4895 -0.9179  1.7936
    3DNSX   O59 1495  16.785   3.103  30.769  0.0118  0.4836  0.2077
    3DNSX   C57 1496  16.790   3.037  30.896  0.0636 -0.6858  0.0920
    3DNSX   H58 1497  16.742   2.936  30.891 -2.5587 -1.1962  1.2450
    3DNSX   C53 1498  16.940   3.017  30.921  0.0860  0.4836 -0.3310
    3DNSX   H54 1499  16.983   3.118  30.901 -1.2838 -1.1016  2.3336
    3DNSX   O55 1500  16.992   2.916  30.834  0.0818 -0.3397 -0.0680
    3DNSX   H56 1501  16.971   2.929  30.736 -0.6592 -1.3348  0.5793
    3DNSX   C49 1502  16.960   2.981  31.070 -0.3406 -0.1984  0.9063
    3DNSX   H50 1503  16.933   2.872  31.080 -0.0921 -0.0159  1.0069
    3DNSX   O51 1504  17.100   2.999  31.103 -0.0823  0.1699 -0.4661
    3DNSX   H52 1505  17.148   3.059  31.037  2.6950 -0.4228  1.2559
    3DNSX   C44 1506  16.871   3.063  31.170 -0.5002  0.2403  0.2312
    3DNSX   H45 1507  16.905   3.168  31.179 -0.9123 -0.4199  0.2046
    3DNSX   O48 1508  16.727   3.069  31.130  0.4295 -0.5807 -0.1318
    3DNSX   C46 1509  16.712   3.125  30.999  0.7630  0.7507  0.3735
    3DNSX   H47 1510  16.760   3.230  30.994  0.3207  0.6550 -2.4627
    3DNSX   C60 1511  16.562   3.138  30.960 -0.8739 -0.6031  0.0096
    3DNSX   H61 1512  16.523   3.040  30.909  0.3626 -1.4886 -0.4759
    3DNSX   H62 1513  16.508   3.148  31.055  1.1162  1.0689 -2.4487
    3DNSX   O63 1514  16.537   3.252  30.882 -0.1494  0.1876  0.3441
    3DNSX   H64 1515  16.562   3.222  30.789 -0.0564 -2.8559 -1.9623
    3DNSX   O80 1516  16.864   3.006  31.294  0.3422 -0.4167 -0.6894
    3DNSX   C78 1517  16.861   3.069  31.420  0.1990  0.1996  0.4797
    3DNSX   H79 1518  16.908   3.171  31.414 -0.0467  0.6238  2.6279
    3DNSX   C74 1519  16.713   3.101  31.459 -0.2276  0.4751 -0.8090
    3DNSX   H75 1520  16.653   3.010  31.458 -2.5525  1.4377  0.7037
    3DNSX   O76 1521  16.658   3.180  31.367 -0.0123  0.1321  0.3585
    3DNSX   H77 1522  16.643   3.123  31.280  1.9406 -0.2390  0.6395
    3DNSX   C70 1523  16.697   3.158  31.599  0.1994 -0.0180 -0.6833
    3DNSX   H71 1524  16.751   3.255  31.589 -1.8871 -0.0066  1.4547
    3DNSX   O72 1525  16.556   3.164  31.634 -0.3478  0.0499 -0.9229
    3DNSX   H73 1526  16.539   3.232  31.701 -0.6136 -0.2624  1.1070
    3DNSX   C65 1527  16.776   3.070  31.698  0.2905  1.2359 -0.3487
    3DNSX   H66 1528  16.713   2.973  31.700 -1.3125 -1.1556  0.3099
    3DNSX   O69 1529  16.916   3.038  31.659  0.1659 -0.2133 -0.1720
    3DNSX   C67 1530  16.936   2.981  31.529  0.4125  0.3680 -0.1796
    3DNSX   H68 1531  16.891   2.886  31.510  3.1241 -0.1975  0.8714
    3DNSX   C81 1532  17.083   2.967  31.489 -0.2044  0.3210  0.9679
    3DNSX   H82 1533  17.100   2.940  31.382  1.1051  1.3323 -0.2509
    3DNSX   H83 1534  17.129   3.072  31.485  0.8102 -0.2309 -0.8027
    3DNSX   O84 1535  17.147   2.865  31.561 -0.3315  0.3906  0.0034
    3DNSX   H85 1536  17.128   2.860  31.665 -0.9593 -2.6272 -0.9011
    3DNSX   O59 1537  16.796   3.125  31.827  0.3259  0.0794  0.0917
    3DNSX   C57 1538  16.803   3.065  31.958  0.1133  0.2278  0.6698
    3DNSX   H58 1539  16.742   2.969  31.964  1.0467 -2.1760 -1.0866
    3DNSX   C53 1540  16.949   3.055  32.001 -0.0654  0.4136 -0.7765
    3DNSX   H54 1541  16.989   3.153  31.998 -1.8389 -0.7006 -0.9937
    3DNSX   O55 1542  17.033   2.972  31.912  0.1197  0.7083  0.4913
    3DNSX   H56 1543  17.024   3.000  31.828 -1.3046  2.6079  0.6954
    3DNSX   C49 1544  16.962   3.003  32.145 -0.2158  0.5292  0.1160
    3DNSX   H50 1545  16.922   2.901  32.151  2.2778 -0.6283  0.3940
    3DNSX   O51 1546  17.095   3.000  32.192  0.3324 -0.1138  0.0905
    3DNSX   H52 1547  17.165   2.969  32.128  0.5233  1.2840 -0.7794
    3DNSX   C44 1548  16.874   3.091  32.236 -0.3616  0.6116 -0.5868
    3DNSX   H45 1549  16.912   3.193  32.243  1.0995 -0.8879 -1.3824
    3DNSX   O48 1550  16.738   3.104  32.196  0.8981 -0.2312 -0.2862
    3DNSX   C46 1551  16.727   3.156  32.061  0.3355 -0.6277  0.0882
    3DNSX   H47 1552  16.774   3.256  32.065  0.2928  0.9571  2.5810
    3DNSX   C60 1553  16.579   3.165  32.031  0.3365 -0.5552  0.5244
    3DNSX   H61 1554  16.535   3.064  32.016  1.7047  0.5112  2.2900
    3DNSX   H62 1555  16.532   3.199  32.124  1.8931 -0.8131  0.0054
    3DNSX   O63 1556  16.526   3.237  31.918  0.2412  0.9098  0.1162
    3DNSX   H64 1557  16.503   3.323  31.953 -0.5837 -1.2859  1.8386
    3DNSX   O80 1558  16.861   3.023  32.363  0.1152  0.6801 -0.1554
    3DNSX   C78 1559  16.838   3.094  32.491 -0.4195  0.1616 -0.6573
    3DNSX   H79 1560  16.872   3.201  32.487  3.1033  0.8215  2.3312
    3DNSX   C74 1561  16.686   3.097  32.524  0.0943  0.0924  0.9159
    3DNSX   H75 1562  16.657   2.994  32.508  1.5338  2.3229 -1.4650
    3DNSX   O76 1563  16.626   3.195  32.430 -0.2186 -0.2038 -0.2712
    3DNSX   H77 1564  16.646   3.161  32.338 -0.9315  0.0122  1.1755
    3DNSX   C70 1565  16.653   3.142  32.667  0.1497  0.0831  0.0955
    3DNSX   H71 1566  16.679   3.248  32.673 -2.5470 -0.5714 -1.7827
    3DNSX   O72 1567  16.504   3.121  32.688  0.7054  0.0959 -0.0392
    3DNSX   H73 1568  16.481   3.036  32.677 -0.2292 -1.8677 -0.3728
    3DNSX   C65 1569  16.750   3.063  32.767 -0.0283 -0.4920  1.0902
    3DNSX   H66 1570  16.726   2.959  32.766  1.5929  0.6478  0.4083
    3DNSX   O69 1571  16.893   3.076  32.733 -0.4375 -0.0284  0.6776
    3DNSX   C67 1572  16.924   3.024  32.600  0.7520 -0.6507 -1.2511
    3DNSX   H68 1573  16.909   2.914  32.606  0.9470 -0.3472  0.6399
    3DNSX   C81 1574  17.073   3.049  32.588  0.3683 -0.0117  0.3521
    3DNSX   H82 1575  17.086   3.151  32.531 -0.6024  1.5748 -0.4791
    3DNSX   H83 1576  17.125   3.049  32.685 -0.3168 -1.0354  0.5782
    3DNSX   O84 1577  17.142   2.958  32.498 -0.5186  0.0087 -0.3079
    3DNSX   H85 1578  17.129   2.990  32.403 -2.5242  1.2679 -2.1017
    3DNSX   O59 1579  16.751   3.126  32.893  0.1908 -0.4457 -0.5357
    3DNSX   C57 1580  16.756   3.067  33.025  0.2201 -0.4137 -0.4554
    3DNSX   H58 1581  16.704   2.969  33.024 -0.7688  0.3198 -1.5661
    3DNSX   C53 1582  16.902   3.032  33.066  0.3873 -0.3264 -0.2627
    3DNSX   H54 1583  16.946   3.143  33.062 -2.2712  2.0982 -0.4545
    3DNSX   O55 1584  16.977   2.939  32.968  0.6338 -0.6608  0.1348
    3DNSX   H56 1585  16.968   2.986  32.877  0.3568  0.2438  0.6452
    3DNSX   C49 1586  16.913   2.972  33.210  0.0684  0.0779 -0.0946
    3DNSX   H50 1587  16.864   2.872  33.204  0.7863 -2.9865  0.1413
    3DNSX   O51 1588  17.044   2.955  33.245  0.6652  0.3637 -0.2964
    3DNSX   H52 1589  17.102   2.887  33.190  0.4366  1.0259  0.7125
    3DNSX   C44 1590  16.838   3.064  33.307 -0.2672 -0.2229  0.0861
    3DNSX   H45 1591  16.904   3.156  33.328 -0.1428  1.5816 -3.0549
    3DNSX   O48 1592  16.709   3.099  33.265 -0.2606 -0.0663  1.0300
    3DNSX   C46 1593  16.682   3.150  33.129  0.4530  0.1991 -0.0361
    3DNSX   H47 1594  16.717   3.255  33.122 -1.4872  0.4919  1.6242
    3DNSX   C60 1595  16.533   3.161  33.111 -0.2819  0.6105 -0.3767
    3DNSX   H61 1596  16.485   3.068  33.076 -2.3951  1.6207  0.7103
    3DNSX   H62 1597  16.482   3.179  33.209  0.3089 -0.4730 -0.6585
    3DNSX   O63 1598  16.508   3.246  33.001 -0.0539 -0.6155 -0.2542
    3DNSX   H64 1599  16.426   3.289  33.018 -1.9757  0.9838  0.5575
    3DNSX   O80 1600  16.799   2.989  33.418  0.3234  0.7734  0.5000
    3DNSX   C78 1601  16.750   3.047  33.543  1.1516  0.3926 -0.2145
    3DNSX   H79 1602  16.786   3.155  33.560 -0.9294  2.9474 -0.5607
    3DNSX   C74 1603  16.596   3.058  33.556  0.4053 -0.0199  0.7116
    3DNSX   H75 1604  16.543   2.964  33.535 -1.2761  0.9934 -2.4706
    3DNSX   O76 1605  16.536   3.146  33.457  0.1949 -0.0390 -0.1530
    3DNSX   H77 1606  16.566   3.108  33.374 -2.1434  0.7859  0.3846
    3DNSX   C70 1607  16.562   3.112  33.699  0.1381  0.0415 -0.1455
    3DNSX   H71 1608  16.594   3.221  33.715  1.0354 -0.1575 -0.6116
    3DNSX   O72 1609  16.418   3.099  33.729 -0.5026 -0.1377 -0.0858
    3DNSX   H73 1610  16.406   3.100  33.828  0.1706 -0.3038  0.0355
    3DNSX   C65 1611  16.636   3.023  33.808 -0.0484 -0.2591  0.8607
    3DNSX   H66 1612  16.588   2.926  33.810 -2.3600 -2.2422  0.9480
    3DNSX   O69 1613  16.781   3.007  33.786  0.1500 -0.7841  0.2834
    3DNSX   C67 1614  16.819   2.958  33.654  0.1686 -0.5263 -0.2089
    3DNSX   H68 1615  16.776   2.852  33.653 -1.6821  2.8896 -1.8247
    3DNSX   C81 1616  16.971   2.958  33.635 -0.5463  0.0184 -1.1593
    3DNSX   H82 1617  17.002   2.904  33.540 -2.1638 -0.5373  1.9451
    3DNSX   H83 1618  16.997   3.067  33.634 -1.8921 -2.0507 -0.8124
    3DNSX   O84 1619  17.051   2.907  33.736  0.1153  0.1865 -0.0797
    3DNSX   H85 1620  17.142   2.901  33.696  0.0172  0.0143 -1.1328
    3DNSX   O59 1621  16.638   3.090  33.931  0.0310 -0.4151 -0.0186
    3DNSX   C57 1622  16.635   3.020  34.058  0.3241  0.7540  0.4725
    3DNSX   H58 1623  16.592   2.918  34.047  0.1232 -0.1635  0.5924
    3DNSX   C53 1624  16.785   3.005  34.115 -0.1028  0.1912  0.1965
    3DNSX   H54 1625  16.833   3.109  34.116  0.3896 -0.0622 -2.3693
    3DNSX   O55 1626  16.850   2.906  34.032 -0.0084 -0.2078 -0.1524
    3DNSX   H56 1627  16.857   2.940  33.943  0.4922  3.1202  2.5655
    3DNSX   C49 1628  16.789   2.942  34.257 -0.7341  0.2035  0.4276
    3DNSX   H50 1629  16.762   2.836  34.238  1.8067 -0.4093 -0.9522
    3DNSX   O51 1630  16.927   2.944  34.307  0.3903 -0.6693 -0.8872
    3DNSX   H52 1631  16.983   2.904  34.239  0.6625  1.4232  1.0394
    3DNSX   C44 1632  16.699   3.023  34.350  0.2653  0.1095 -0.1589
    3DNSX   H45 1633  16.727   3.128  34.355 -1.1383  1.7035  0.8483
    3DNSX   O48 1634  16.565   3.034  34.295  0.3700 -0.1007 -0.5346
    3DNSX   C46 1635  16.546   3.094  34.162 -0.4108  0.7082 -0.7412
    3DNSX   H47 1636  16.592   3.198  34.157 -0.8186  0.3790 -2.4163
    3DNSX   C60 1637  16.396   3.082  34.127 -0.1446 -0.1821 -0.0991
    3DNSX   H61 1638  16.381   2.984  34.076 -2.4639 -2.1254  0.4404
    3DNSX   H62 1639  16.342   3.091  34.224 -0.9333 -0.8540 -0.2021
    3DNSX   O63 1640  16.350   3.173  34.033 -0.4635 -0.3560 -0.3273
    3DNSX   H64 1641  16.353   3.258  34.071 -3.0659 -3.4449 -1.9436
    3DNSX   O80 1642  16.677   2.965  34.476 -0.3966  0.8558  0.1816
    3DNSX   C78 1643  16.665   3.013  34.617 -0.7962 -0.5946 -0.5583
    3DNSX   H79 1644  16.720   3.111  34.633  1.6325  1.7550 -0.7351
    3DNSX   C74 1645  16.508   3.062  34.635  0.6541 -0.2334  0.4149
    3DNSX   H75 1646  16.440   2.970  34.620 -0.1924 -1.2893  0.7225
    3DNSX   O76 1647  16.477   3.164  34.546  0.4198 -0.2631  0.0131
    3DNSX   H77 1648  16.494   3.143  34.452 -0.7834 -1.1423  1.9885
    3DNSX   C70 1649  16.496   3.125  34.781  0.3554 -0.0710  0.2446
    3DNSX   H71 1650  16.553   3.220  34.796 -0.1638  0.1095 -0.6398
    3DNSX   O72 1651  16.352   3.136  34.810 -0.0247  0.1620  0.0869
    3DNSX   H73 1652  16.316   3.195  34.741  1.2474  0.8149  1.9293
    3DNSX   C65 1653  16.561   3.022  34.882  0.0011  0.4007 -0.1499
    3DNSX   H66 1654  16.483   2.935  34.884 -0.2097 -1.0344 -2.0147
    3DNSX   O69 1655  16.695   2.973  34.845  0.3566  0.2455  0.4632
    3DNSX   C67 1656  16.716   2.909  34.720  0.1171  0.0006 -0.3061
    3DNSX   H68 1657  16.669   2.804  34.729 -0.6182  0.2865  0.5493
    3DNSX   C81 1658  16.869   2.897  34.715 -0.4898 -0.2938  0.4577
    3DNSX   H82 1659  16.914   2.997  34.704  0.1398 -1.0353 -1.4600
    3DNSX   H83 1660  16.909   2.843  34.805 -0.4451  0.3666  2.4661
    3DNSX   O84 1661  16.901   2.811  34.605 -0.1080 -0.3711 -0.6132
    3DNSX   H85 1662  16.921   2.865  34.522 -1.4908  0.3558 -0.5560
    3DNSX   O59 1663  16.585   3.086  35.007 -0.0986 -0.0494 -0.4583
    3DNSX   C57 1664  16.564   3.020  35.135  0.0483  0.0150 -0.2493
    3DNSX   H58 1665  16.511   2.922  35.124 -1.0091  0.3047 -1.0719
    3DNSX   C53 1666  16.706   2.993  35.187  0.1190 -0.2321 -0.0975
    3DNSX   H54 1667  16.758   3.089  35.195 -0.7927 -2.7475 -3.9416
    3DNSX   O55 1668  16.789   2.912  35.095 -0.3367  0.2447 -0.1866
    3DNSX   H56 1669  16.821   2.968  35.014  1.8311  0.7011 -1.9364
    3DNSX   C49 1670  16.698   2.924  35.324 -0.0451  0.1075  0.0228
    3DNSX   H50 1671  16.655   2.821  35.309 -1.4913 -0.8503 -0.7392
    3DNSX   O51 1672  16.831   2.912  35.385 -0.7710  0.5529  0.2590
    3DNSX   H52 1673  16.899   2.880  35.319  2.8116  0.6635  0.4485
    3DNSX   C44 1674  16.606   3.011  35.422 -0.0271 -0.2438 -0.3043
    3DNSX   H45 1675  16.649   3.109  35.441 -2.8031 -0.3367 -1.9769
    3DNSX   O48 1676  16.474   3.027  35.365  0.0765  0.7493  0.6741
    3DNSX   C46 1677  16.486   3.099  35.241 -0.3227 -0.1361  0.2683
    3DNSX   H47 1678  16.518   3.196  35.259 -2.4321  0.1003 -1.6165
    3DNSX   C60 1679  16.341   3.112  35.189  0.2521 -0.0516 -1.1930
    3DNSX   H61 1680  16.318   3.035  35.123  0.5047 -3.1750  3.0945
    3DNSX   H62 1681  16.277   3.119  35.282 -1.1438  2.5990 -0.3380
    3DNSX   O63 1682  16.306   3.231  35.126 -0.0858 -0.1730 -0.0744
    3DNSX   H64 1683  16.344   3.250  35.038  1.8339  2.7977 -1.3444
    3DNSX   O80 1684  16.583   2.928  35.538 -0.3534 -0.2373 -0.3624
    3DNSX   C78 1685  16.577   2.985  35.669 -0.0544  0.3064 -0.7953
    3DNSX   H79 1686  16.644   3.077  35.677  0.0462  0.0918 -1.5601
    3DNSX   C74 1687  16.433   3.032  35.703  0.2911 -0.0639 -0.6951
    3DNSX   H75 1688  16.364   2.949  35.674  3.6360  2.1040  2.3892
    3DNSX   O76 1689  16.394   3.134  35.608  0.2654 -0.0371 -0.4077
    3DNSX   H77 1690  16.400   3.094  35.500 -0.1912  2.0758 -3.3866
    3DNSX   C70 1691  16.417   3.074  35.852 -0.0394 -0.3197 -0.8881
    3DNSX   H71 1692  16.466   3.172  35.864  1.4471 -1.2093  0.1373
    3DNSX   O72 1693  16.274   3.075  35.885  0.5529  0.0527  0.1039
    3DNSX   H73 1694  16.274   3.061  35.981  0.5061  0.1696  0.5968
    3DNSX   C65 1695  16.489   2.975  35.944 -0.1139 -0.6178 -0.2585
    3DNSX   H66 1696  16.427   2.882  35.941 -0.3278 -1.9390  1.0153
    3DNSX   O69 1697  16.620   2.936  35.905  0.6918  0.1592 -0.0579
    3DNSX   C67 1698  16.630   2.880  35.766  0.2615 -0.5013 -0.0032
    3DNSX   H68 1699  16.553   2.792  35.761 -0.1864  3.6740  0.0360
    3DNSX   C81 1700  16.775   2.839  35.749  0.0145  0.8755  0.0577
    3DNSX   H82 1701  16.832   2.910  35.674 -1.4017  1.2463  3.4558
    3DNSX   H83 1702  16.832   2.840  35.845 -1.2472 -0.4452 -0.3000
    3DNSX   O84 1703  16.775   2.701  35.711 -0.1823  0.0244  0.2652
    3DNSX   H85 1704  16.723   2.678  35.629 -0.2690 -0.5378 -1.5124
    3DNSX   O59 1705  16.514   3.026  36.070 -0.6335 -0.9199 -0.5321
    3DNSX   C57 1706  16.477   2.963  36.199 -0.4804  0.1040 -1.1223
    3DNSX   H58 1707  16.407   2.877  36.179  0.3740  0.9643 -2.3296
    3DNSX   C53 1708  16.606   2.922  36.276 -0.0919 -0.2382 -0.1148
    3DNSX   H54 1709  16.673   3.013  36.278  4.1800 -3.9617 -0.5382
    3DNSX   O55 1710  16.666   2.811  36.210  0.0777  0.4039 -0.1511
    3DNSX   H56 1711  16.691   2.836  36.121  0.9643 -0.6137 -0.3258
    3DNSX   C49 1712  16.599   2.879  36.419 -0.1041 -0.5867 -0.0809
    3DNSX   H50 1713  16.571   2.775  36.441  1.6786  0.6918 -2.7823
    3DNSX   O51 1714  16.728   2.898  36.489 -0.5466  0.0404  0.2437
    3DNSX   H52 1715  16.806   2.838  36.451  1.8277  0.0741  2.2456
    3DNSX   C44 1716  16.504   2.976  36.492  0.5715  0.1808 -0.0590
    3DNSX   H45 1717  16.554   3.074  36.524  3.0844 -2.0742  0.1820
    3DNSX   O48 1718  16.382   3.004  36.426  0.1423 -0.3399 -0.2486
    3DNSX   C46 1719  16.395   3.055  36.287 -0.3513 -1.1958  0.0125
    3DNSX   H47 1720  16.454   3.148  36.287  2.0316 -0.4603 -0.4690
    3DNSX   C60 1721  16.262   3.086  36.224 -0.5972  0.4929  0.0685
    3DNSX   H61 1722  16.217   2.996  36.171  2.0470  0.1961 -2.2827
    3DNSX   H62 1723  16.192   3.107  36.307 -2.0602  0.7146 -1.9979
    3DNSX   O63 1724  16.274   3.198  36.132 -0.2884  0.0789 -0.6509
    3DNSX   H64 1725  16.234   3.278  36.171 -2.9175 -0.9122 -0.4316
    3DNSX   O80 1726  16.463   2.900  36.604 -0.1587 -0.0669  0.0848
    3DNSX   C78 1727  16.464   2.938  36.738 -0.3212 -0.5012 -0.4039
    3DNSX   H79 1728  16.536   3.023  36.757 -0.2669 -0.9401 -2.9515
    3DNSX   C74 1729  16.328   2.987  36.788  0.2870 -0.8641 -0.2293
    3DNSX   H75 1730  16.246   2.912  36.771  0.6230 -0.0506  2.5304
    3DNSX   O76 1731  16.299   3.095  36.700 -0.1589 -0.0722 -0.3275
    3DNSX   H77 1732  16.288   3.053  36.605  2.1380  1.2164  0.9698
    3DNSX   C70 1733  16.330   3.037  36.933 -0.0146  0.1226 -0.0618
    3DNSX   H71 1734  16.413   3.105  36.948 -0.1712  0.4926 -2.2945
    3DNSX   O72 1735  16.209   3.074  36.976  0.1604 -0.4898 -0.7718
    3DNSX   H73 1736  16.214   3.123  37.063  2.0734 -0.7445 -0.7664
    3DNSX   C65 1737  16.387   2.919  37.018  0.2062 -0.0912  0.8226
    3DNSX   H66 1738  16.314   2.835  37.018  1.6297 -2.9027  0.5716
    3DNSX   O69 1739  16.510   2.867  36.968 -0.6459 -0.0142  0.7409
    3DNSX   C67 1740  16.515   2.826  36.827  0.4144 -0.5190  0.3395
    3DNSX   H68 1741  16.459   2.727  36.814  0.6932 -0.0646 -0.4430
    3DNSX   C81 1742  16.661   2.788  36.796 -0.3849 -0.2290 -0.0353
    3DNSX   H82 1743  16.677   2.814  36.691 -0.1576 -2.1162  1.1770
    3DNSX   H83 1744  16.736   2.845  36.851 -1.1800 -2.2295 -3.2840
    3DNSX   O84 1745  16.690   2.658  36.824  0.3875 -0.2854 -0.1873
    3DNSX   H85 1746  16.694   2.647  36.922  0.4350  1.3558  0.1046
    3DNSX   O59 1747  16.425   2.965  37.146 -0.9386 -0.5708 -0.6892
    3DNSX   C57 1748  16.416   2.916  37.281 -0.4812  0.6270 -0.2552
    3DNSX   H58 1749  16.344   2.829  37.289 -3.2053 -0.0821 -2.9739
    3DNSX   C53 1750  16.554   2.865  37.316 -0.0909  0.0872  0.0848
    3DNSX   H54 1751  16.632   2.944  37.302  1.2977 -0.8046 -1.2016
    3DNSX   O55 1752  16.585   2.758  37.239  0.4706 -0.0697  0.5395
    3DNSX   H56 1753  16.606   2.786  37.150 -0.1489  2.5610  0.7799
    3DNSX   C49 1754  16.552   2.805  37.460 -0.5289 -0.4723  0.4198
    3DNSX   H50 1755  16.473   2.727  37.471 -1.1153  0.6851 -0.7768
    3DNSX   O51 1756  16.682   2.751  37.512 -0.8784 -0.4032  0.0648
    3DNSX   H52 1757  16.729   2.710  37.437 -0.2111  0.6677 -1.1577
    3DNSX   C44 1758  16.505   2.925  37.550  0.9061 -0.3209 -0.3707
    3DNSX   H45 1759  16.581   3.009  37.561  0.4663 -1.5761 -0.6102
    3DNSX   O48 1760  16.378   2.979  37.519 -0.0499  0.0874  0.0905
    3DNSX   C46 1761  16.362   3.018  37.376 -0.2019  0.5813  0.1956
    3DNSX   H47 1762  16.422   3.120  37.362 -3.2525  1.4001  0.2585
    3DNSX   C60 1763  16.214   3.046  37.335  0.2453 -0.5404  0.1027
    3DNSX   H61 1764  16.185   2.972  37.261  0.8311 -2.0074  0.9928
    3DNSX   H62 1765  16.142   3.044  37.421  3.0576 -0.3556  2.9904
    3DNSX   O63 1766  16.197   3.163  37.266 -0.2322  0.1246  0.6213
    3DNSX   H64 1767  16.104   3.190  37.255 -0.2734 -0.0976 -0.6104
    3DNSX   O80 1768  16.467   2.871  37.672  0.2846  0.3967  0.6348
    3DNSX   C78 1769  16.454   2.925  37.805  0.2639 -0.6537 -0.7277
    3DNSX   H79 1770  16.532   3.003  37.828 -1.3713  2.0037  0.1437
    3DNSX   C74 1771  16.311   2.980  37.841  0.0736 -1.0175  0.6444
    3DNSX   H75 1772  16.237   2.893  37.827 -0.7017 -0.9002 -0.1105
    3DNSX   O76 1773  16.287   3.088  37.743 -0.2333 -0.1044 -0.4998
    3DNSX   H77 1774  16.301   3.068  37.646 -1.3709 -0.0160 -0.0871
    3DNSX   C70 1775  16.296   3.032  37.986 -0.2675 -0.2402  0.0988
    3DNSX   H71 1776  16.356   3.124  38.009 -0.0265  1.6627  0.9996
    3DNSX   O72 1777  16.163   3.061  38.005 -0.2706  0.2184  0.4375
    3DNSX   H73 1778  16.154   3.163  38.012 -0.9466  0.9834  0.1852
    3DNSX   C65 1779  16.342   2.922  38.086  0.0318  0.3108  0.1826
    3DNSX   H66 1780  16.264   2.836  38.085  0.4604  1.8839  1.4220
    3DNSX   O69 1781  16.473   2.870  38.048  0.1741  0.2609  0.5889
    3DNSX   C67 1782  16.480   2.819  37.914 -1.3574 -0.0763 -0.3212
    3DNSX   H68 1783  16.401   2.735  37.905  0.2300  2.6710  3.0918
    3DNSX   C81 1784  16.615   2.756  37.897  0.1249 -0.2233 -0.2041
    3DNSX   H82 1785  16.626   2.676  37.977 -0.6460  3.8885  3.2880
    3DNSX   H83 1786  16.618   2.707  37.796  1.7006 -1.8956  1.4115
    3DNSX   O84 1787  16.721   2.854  37.892 -0.2625  0.2539 -0.6903
    3DNSX   H85 1788  16.692   2.949  37.912 -0.6413  0.5110  0.0083
    3DNSX   O59 1789  16.365   2.985  38.213 -0.7074 -0.3757 -0.8655
    3DNSX   C57 1790  16.371   2.945  38.348 -0.7432  0.1020  1.0410
    3DNSX   H58 1791  16.308   2.856  38.371 -1.5292  3.3999  0.4422
    3DNSX   C53 1792  16.517   2.906  38.384 -0.2945 -0.0258  0.5248
    3DNSX   H54 1793  16.582   2.992  38.361  4.7621 -0.2634 -1.5628
    3DNSX   O55 1794  16.557   2.802  38.295  0.5036  0.6164 -0.0083
    3DNSX   H56 1795  16.546   2.827  38.201 -3.7148 -1.5575 -1.7235
    3DNSX   C49 1796  16.536   2.866  38.534 -0.9409 -0.6916  0.2965
    3DNSX   H50 1797  16.468   2.778  38.550 -0.9968  0.3762  1.2930
    3DNSX   O51 1798  16.681   2.836  38.550  0.8320  0.2698  0.3463
    3DNSX   H52 1799  16.723   2.831  38.462 -0.6904 -2.0393 -1.1849
    3DNSX   C44 1800  16.471   2.972  38.621  0.7495  0.2550 -0.8461
    3DNSX   H45 1801  16.552   3.057  38.625  1.4291 -0.4194  0.0652
    3DNSX   O48 1802  16.340   3.014  38.582  0.0171 -0.5489 -0.0394
    3DNSX   C46 1803  16.324   3.062  38.444 -0.1760  0.4196  0.5439
    3DNSX   H47 1804  16.390   3.150  38.419  1.3361 -0.7469 -1.8632
    3DNSX   C60 1805  16.182   3.100  38.417  0.6774 -0.1947 -0.5754
    3DNSX   H61 1806  16.123   3.015  38.381 -0.8243  2.0429 -1.7146
    3DNSX   H62 1807  16.136   3.153  38.505  0.0238 -1.1880 -1.1623
    3DNSX   O63 1808  16.171   3.192  38.309 -0.4393 -0.4297 -0.4521
    3DNSX   H64 1809  16.144   3.157  38.227  0.9985 -2.3169  0.3538
    3DNSX   O80 1810  16.433   2.922  38.750 -0.3520 -0.1832 -0.2341
    3DNSX   C78 1811  16.458   3.005  38.866 -0.1875  0.1044 -0.4538
    3DNSX   H79 1812  16.529   3.086  38.844 -0.0904  2.9328 -0.7542
    3DNSX   C74 1813  16.304   3.049  38.902 -0.4384 -0.4449 -0.3934
    3DNSX   H75 1814  16.234   2.959  38.913 -0.9046 -0.4297 -2.2632
    3DNSX   O76 1815  16.254   3.143  38.807  0.4330  0.2382 -0.0176
    3DNSX   H77 1816  16.241   3.104  38.721 -0.2353  1.6127  3.9146
    3DNSX   C70 1817  16.305   3.117  39.044  0.2636  0.2365  0.2068
    3DNSX   H71 1818  16.366   3.210  39.054 -0.5230 -0.3526  0.4233
    3DNSX   O72 1819  16.165   3.146  39.073 -0.2137  0.1934  0.0102
    3DNSX   H73 1820  16.137   3.214  39.017  2.0239  0.7026  0.7804
    3DNSX   C65 1821  16.374   3.009  39.141 -0.2618 -0.2020 -0.2909
    3DNSX   H66 1822  16.302   2.920  39.147 -4.0614  0.1435  1.5176
    3DNSX   O69 1823  16.507   2.973  39.106 -0.1238  0.0508  0.8875
    3DNSX   C67 1824  16.512   2.909  38.975  0.4398 -0.0976 -0.7481
    3DNSX   H68 1825  16.454   2.811  38.986 -0.3379  1.2278 -2.2043
    3DNSX   C81 1826  16.663   2.886  38.955 -0.0352 -0.0950 -0.8800
    3DNSX   H82 1827  16.710   2.981  38.914 -1.6704  2.5729 -1.5112
    3DNSX   H83 1828  16.704   2.859  39.053 -0.5767  2.9775 -2.2822
    3DNSX   O84 1829  16.682   2.780  38.859  0.2647 -0.6703  0.0917
    3DNSX   H85 1830  16.624   2.787  38.778  2.7517 -0.3409  1.5962
    3DNSX   O59 1831  16.403   3.069  39.264  0.1699  0.8794 -0.1720
    3DNSX   C57 1832  16.393   3.001  39.393  0.0405 -0.6292  0.1234
    3DNSX   H58 1833  16.328   2.911  39.384  0.8900  0.3107 -1.8160
    3DNSX   C53 1834  16.539   2.958  39.435  0.7065  0.3807 -0.2077
    3DNSX   H54 1835  16.600   3.048  39.425 -1.5493 -3.8922  1.4761
    3DNSX   O55 1836  16.581   2.862  39.331 -0.0245  0.5339  0.0786
    3DNSX   H56 1837  16.570   2.905  39.242 -0.1686 -1.5308 -0.1978
    3DNSX   C49 1838  16.559   2.919  39.584 -0.3353 -0.1398  0.4927
    3DNSX   H50 1839  16.531   2.810  39.591  1.7683  0.3553 -0.1941
    3DNSX   O51 1840  16.701   2.942  39.612 -0.3664 -0.4515 -0.3699
    3DNSX   H52 1841  16.758   2.905  39.541 -2.3081  1.1130 -2.5584
    3DNSX   C44 1842  16.478   3.022  39.671  0.7182  0.3756 -0.3301
    3DNSX   H45 1843  16.530   3.121  39.672  1.4088  0.1215 -1.0717
    3DNSX   O48 1844  16.344   3.035  39.628  0.0435  0.3369 -0.5955
    3DNSX   C46 1845  16.332   3.098  39.500  0.7952  0.1585 -0.2060
    3DNSX   H47 1846  16.395   3.189  39.499  0.4646  1.0613 -1.9144
    3DNSX   C60 1847  16.182   3.136  39.473 -0.1473 -0.2579 -0.1691
    3DNSX   H61 1848  16.180   3.201  39.371 -0.4233 -0.9597 -0.2255
    3DNSX   H62 1849  16.110   3.051  39.474 -0.9984  1.5453  1.5402
    3DNSX   O63 1850  16.138   3.225  39.572  0.1766  0.2579  0.1561
    3DNSX   H64 1851  16.045   3.242  39.575  3.0652  0.1289  0.5017
    3DNSX   O80 1852  16.463   2.966  39.794  0.1572 -1.0830  0.0634
    3DNSX   C78 1853  16.472   3.034  39.921  0.5325  0.6272 -0.0729
    3DNSX   H79 1854  16.550   3.109  39.919 -1.7493 -2.2428  2.6180
    3DNSX   C74 1855  16.334   3.103  39.956  0.0479  0.0317  0.3973
    3DNSX   H75 1856  16.251   3.017  39.948  0.9283 -2.1903 -0.3311
    3DNSX   O76 1857  16.287   3.197  39.862  0.0167 -0.5382  0.2087
    3DNSX   H77 1858  16.277   3.146  39.768 -1.1884 -0.4092 -0.7706
    3DNSX   C70 1859  16.332   3.173  40.093  0.3266  0.6256  0.1091
    3DNSX   H71 1860  16.406   3.256  40.080  0.5906 -1.4876  0.9505
    3DNSX   O72 1861  16.194   3.217  40.124 -0.3651 -0.1029  0.4652
    3DNSX   H73 1862  16.205   3.284  40.202  2.1500  1.1418 -3.7223
    3DNSX   C65 1863  16.390   3.066  40.195  0.6041 -0.7044 -0.0195
    3DNSX   H66 1864  16.305   2.987  40.212  0.5590  0.4064  0.3451
    3DNSX   O69 1865  16.513   3.004  40.158 -0.0859 -0.0043 -0.3070
    3DNSX   C67 1866  16.510   2.932  40.033 -0.3954  0.3158  0.1188
    3DNSX   H68 1867  16.428   2.851  40.028  0.5602 -1.3910  0.4958
    3DNSX   C81 1868  16.649   2.880  40.000  0.3542  0.3629 -0.6519
    3DNSX   H82 1869  16.658   2.853  39.889 -1.4340 -2.4255  0.7945
    3DNSX   H83 1870  16.726   2.961  40.014  0.3524 -2.2318  1.4624
    3DNSX   O84 1871  16.688   2.776  40.085 -0.1291  0.5720 -0.5618
    3DNSX   H85 1872  16.722   2.695  40.027 -2.8387  1.7876 -1.8893
    3DNSX   O59 1873  16.434   3.133  40.307  0.5796 -0.5661 -0.5821
    3DNSX   C57 1874  16.438   3.092  40.449 -0.0406 -0.0259 -0.2467
    3DNSX   H58 1875  16.374   3.000  40.470  1.1648  1.5246  2.2017
    3DNSX   C53 1876  16.582   3.043  40.486 -0.0193 -0.2323 -0.1365
    3DNSX   H54 1877  16.677   3.107  40.462  1.1898 -0.0991 -0.0216
    3DNSX   O55 1878  16.607   2.930  40.410  0.2013  0.6174 -0.2051
    3DNSX   H56 1879  16.601   2.960  40.321  1.1165 -1.0055  1.9014
    3DNSX   C49 1880  16.600   3.016  40.634  0.3424 -0.4852 -0.6118
    3DNSX   H50 1881  16.542   2.924  40.657  0.9870 -2.1237 -0.0706
    3DNSX   O51 1882  16.741   3.015  40.675  0.2743  0.1358  0.1358
    3DNSX   H52 1883  16.792   2.954  40.626  0.4587  2.2290  0.7665
    3DNSX   C44 1884  16.547   3.128  40.718  0.6653 -0.1643 -0.3239
    3DNSX   H45 1885  16.612   3.217  40.705 -2.0919  1.3257 -1.7791
    3DNSX   O48 1886  16.409   3.161  40.679  0.2654  0.1964 -0.4335
    3DNSX   C46 1887  16.394   3.211  40.540  0.0341 -0.9690 -0.1559
    3DNSX   H47 1888  16.465   3.304  40.528  0.5170 -0.2068  1.2693
    3DNSX   C60 1889  16.251   3.260  40.523  0.4205  0.0341 -0.5015
    3DNSX   H61 1890  16.174   3.174  40.524  0.8704  0.6704 -1.2535
    3DNSX   H62 1891  16.235   3.335  40.609 -0.5541  0.6853  3.5122
    3DNSX   O63 1892  16.236   3.324  40.401  0.0947  0.5081  0.4275
    3DNSX   H64 1893  16.168   3.392  40.418  1.0839 -0.9256  0.2399
    3DNSX   O80 1894  16.525   3.079  40.851  0.4620 -0.4388 -0.8266
    3DNSX   C78 1895  16.512   3.152  40.972 -0.6803 -0.0561 -0.1393
    3DNSX   H79 1896  16.573   3.250  40.976  2.9738  0.9625  2.4581
    3DNSX   C74 1897  16.363   3.193  41.001  0.0046 -0.2153 -0.5326
    3DNSX   H75 1898  16.301   3.101  41.006 -1.6808 -0.8000 -1.5612
    3DNSX   O76 1899  16.299   3.278  40.899  0.1076  0.1324 -0.3873
    3DNSX   H77 1900  16.311   3.238  40.812  0.3382 -0.6155 -0.3874
    3DNSX   C70 1901  16.352   3.260  41.140 -0.9900 -0.2282  0.7947
    3DNSX   H71 1902  16.415   3.356  41.136  0.7920  2.1344 -0.3313
    3DNSX   O72 1903  16.212   3.288  41.171  0.1022 -0.0470  0.3481
    3DNSX   H73 1904  16.215   3.327  41.262 -0.0996 -2.0700 -1.3675
    3DNSX   C65 1905  16.409   3.155  41.242  0.7916 -0.2457 -0.2668
    3DNSX   H66 1906  16.354   3.059  41.254 -0.5452 -3.8868  2.0701
    3DNSX   O69 1907  16.544   3.123  41.213 -0.3620 -0.3322 -0.0910
    3DNSX   C67 1908  16.565   3.064  41.083  0.1470  0.1597 -0.0303
    3DNSX   H68 1909  16.506   2.965  41.082 -3.2402  2.0346  0.1757
    3DNSX   C81 1910  16.710   3.020  41.067 -0.2408  0.0554 -0.0315
    3DNSX   H82 1911  16.727   3.032  40.964  0.6657  0.5899 -1.4368
    3DNSX   H83 1912  16.771   3.096  41.126 -2.4583 -1.3995  0.2311
    3DNSX   O84 1913  16.738   2.892  41.117 -0.1605  0.2316  0.0526
    3DNSX   H85 1914  16.836   2.874  41.122  2.1941 -3.8059 -1.1319
    3DNSX   O59 1915  16.427   3.220  41.365 -0.2536  0.6227  0.0769
    3DNSX   C57 1916  16.414   3.166  41.497  0.4357 -0.3899  0.8593
    3DNSX   H58 1917  16.354   3.071  41.495  0.0732  1.3748 -1.0340
    3DNSX   C53 1918  16.559   3.128  41.548 -0.5024 -0.2634 -1.0102
    3DNSX   H54 1919  16.637   3.203  41.535 -1.3271  0.2563 -1.0945
    3DNSX   O55 1920  16.601   3.010  41.476  0.0765 -0.1249  0.6050
    3DNSX   H56 1921  16.604   3.017  41.376 -2.7348  1.9252  0.3628
    3DNSX   C49 1922  16.561   3.081  41.698  0.1502 -0.3395 -0.3311
    3DNSX   H50 1923  16.506   2.982  41.709  1.3843 -0.4617 -0.6323
    3DNSX   O51 1924  16.698   3.077  41.749  0.4412  0.5851 -0.5842
    3DNSX   H52 1925  16.746   3.148  41.699 -0.0090 -1.3847  2.6373
    3DNSX   C44 1926  16.479   3.190  41.773  0.0605 -0.0136  0.3730
    3DNSX   H45 1927  16.535   3.285  41.787 -0.4086  2.1782 -2.7212
    3DNSX   O48 1928  16.348   3.224  41.715  0.7216  0.5395  0.2033
    3DNSX   C46 1929  16.345   3.276  41.580 -0.1363 -0.4201 -0.1875
    3DNSX   H47 1930  16.406   3.366  41.568 -3.9191 -0.2917  1.0894
    3DNSX   C60 1931  16.199   3.307  41.549  0.4490 -0.9103 -0.3524
    3DNSX   H61 1932  16.147   3.206  41.537 -0.8351  1.7149  2.4561
    3DNSX   H62 1933  16.160   3.363  41.640 -2.0812 -0.2095  1.0497
    3DNSX   O63 1934  16.170   3.398  41.441  0.3001 -0.1951 -0.2829
    3DNSX   H64 1935  16.073   3.424  41.456  0.7031  1.7746  3.3837
    3DNSX   O80 1936  16.443   3.137  41.903 -0.6581 -0.1390  0.3946
    3DNSX   C78 1937  16.449   3.206  42.030 -0.0540  0.8946  0.7624
    3DNSX   H79 1938  16.528   3.280  42.031 -0.7982  1.8517  2.6905
    3DNSX   C74 1939  16.318   3.275  42.058 -0.3272  0.4592 -0.4286
    3DNSX   H75 1940  16.246   3.190  42.045 -2.1725 -0.1201 -1.2306
    3DNSX   O76 1941  16.303   3.370  41.953 -0.0283 -0.6091 -0.0647
    3DNSX   H77 1942  16.306   3.328  41.864  1.7518 -0.7078 -0.0450
    3DNSX   C70 1943  16.311   3.341  42.200  0.0319 -0.5729 -0.7338
    3DNSX   H71 1944  16.379   3.431  42.190 -1.5586  1.6116 -0.2103
    3DNSX   O72 1945  16.183   3.390  42.232  0.0274  0.5680 -0.0029
    3DNSX   H73 1946  16.182   3.423  42.328  0.5150 -0.8163  0.8027
    3DNSX   C65 1947  16.364   3.235  42.297 -0.1716  0.2642  0.1642
    3DNSX   H66 1948  16.288   3.156  42.303  2.9732 -2.7066 -0.4648
    3DNSX   O69 1949  16.490   3.166  42.269 -0.2535  0.5222 -0.0568
    3DNSX   C67 1950  16.486   3.106  42.136 -0.0088 -0.3673  0.6196
    3DNSX   H68 1951  16.408   3.027  42.133  2.3329 -2.4491  0.5568
    3DNSX   C81 1952  16.627   3.047  42.098 -0.0821 -0.2872  0.0361
    3DNSX   H82 1953  16.703   3.122  42.074  0.2953 -0.9114 -0.4596
    3DNSX   H83 1954  16.663   2.994  42.192  2.3307 -1.6376  0.8298
    3DNSX   O84 1955  16.619   2.950  41.996 -0.2571  0.1255  0.1649
    3DNSX   H85 1956  16.593   2.994  41.911 -1.2412 -0.6435  3.5244
    3DNSX   O59 1957  16.393   3.294  42.422 -0.3246 -0.3799 -0.3432
    3DNSX   C57 1958  16.379   3.232  42.546  0.3680 -0.0241 -0.3284
    3DNSX   H58 1959  16.328   3.136  42.538  1.9744  0.3524 -2.7618
    3DNSX   C53 1960  16.520   3.186  42.606 -0.1432 -0.5849  0.1854
    3DNSX   H54 1961  16.597   3.276  42.609 -0.1000  1.2223 -0.2835
    3DNSX   O55 1962  16.576   3.077  42.527 -0.3335 -0.6271 -0.3688
    3DNSX   H56 1963  16.579   3.105  42.439 -0.8784  0.7940  3.8189
    3DNSX   C49 1964  16.499   3.130  42.747  0.2932 -0.3955  0.5556
    3DNSX   H50 1965  16.447   3.032  42.741 -0.5751  0.4553 -2.0587
    3DNSX   O51 1966  16.625   3.117  42.806 -0.1912 -0.2940  0.0803
    3DNSX   H52 1967  16.623   3.104  42.896  1.9466 -0.5133  0.7147
    3DNSX   C44 1968  16.415   3.222  42.837 -0.0984  0.2572  0.2026
    3DNSX   H45 1969  16.480   3.303  42.874  2.7599 -0.5210  1.7869
    3DNSX   O48 1970  16.296   3.271  42.771  0.0763  0.4908 -0.0286
    3DNSX   C46 1971  16.305   3.335  42.640  0.2904  0.2009 -0.5810
    3DNSX   H47 1972  16.374   3.425  42.637  1.5207  1.1928 -2.6666
    3DNSX   C60 1973  16.169   3.371  42.594 -0.0834  0.2187 -0.3526
    3DNSX   H61 1974  16.123   3.278  42.551  1.3131 -1.2114  1.9876
    3DNSX   H62 1975  16.101   3.411  42.671  1.7737 -1.1762 -1.7822
    3DNSX   O63 1976  16.170   3.463  42.489  0.3066 -0.1272 -0.3283
    3DNSX   H64 1977  16.125   3.539  42.518 -1.8783  0.6968 -1.3562
    3DNSX   O80 1978  16.357   3.144  42.943 -0.2656 -0.3486  0.5603
    3DNSX   H60 1979  16.534   2.069  17.988 -1.3052 -2.0126 -0.2572
    3DNSX   H81 1980  16.362   3.199  43.025  0.6746  0.2475  2.8585
    4DNSX   O59 1981  16.346   3.518  18.236 -0.5132 -0.4240  0.0445
    4DNSX   C57 1982  16.318   3.460  18.368  0.8194  0.4269 -0.2892
    4DNSX   H58 1983  16.237   3.384  18.364 -1.2589 -0.5772 -2.7681
    4DNSX   C53 1984  16.433   3.370  18.428 -0.0419 -0.3937 -0.6882
    4DNSX   H54 1985  16.528   3.430  18.428 -0.2844  0.2541 -1.4075
    4DNSX   O55 1986  16.455   3.252  18.347 -0.0479  0.0419 -0.1124
    4DNSX   H56 1987  16.472   3.279  18.258 -1.4076  0.3465 -1.1619
    4DNSX   C49 1988  16.397   3.334  18.572 -0.4899 -0.0620  0.4497
    4DNSX   H50 1989  16.309   3.267  18.567 -2.0108  1.2264 -0.5563
    4DNSX   O51 1990  16.515   3.264  18.629 -0.1262  0.5584 -0.0704
    4DNSX   H52 1991  16.573   3.322  18.690  1.7486  0.9366 -0.7521
    4DNSX   C44 1992  16.353   3.458  18.662  0.4001  0.4186  0.3122
    4DNSX   H45 1993  16.432   3.533  18.686  0.6323  0.1192  1.6863
    4DNSX   O48 1994  16.248   3.524  18.592  0.7095 -0.2639  0.7969
    4DNSX   C46 1995  16.274   3.576  18.466  0.3417 -0.6172  0.6735
    4DNSX   H47 1996  16.353   3.649  18.472 -0.8530 -0.6735  0.6293
    4DNSX   C60 1997  16.155   3.652  18.409  0.0972 -1.1472  0.2573
    4DNSX   H61 1998  16.180   3.694  18.316 -0.5535 -2.0166  3.1149
    4DNSX   H62 1999  16.059   3.597  18.393  1.1621 -0.4811 -2.2238
    4DNSX   O63 2000  16.126   3.766  18.493 -0.1966  0.0663  0.1720
    4DNSX   H64 2001  16.030   3.780  18.512  2.0226  0.3837  1.1373
    4DNSX   O80 2002  16.286   3.417  18.780  0.0930  0.3617 -0.4205
    4DNSX   C78 2003  16.341   3.464  18.907 -0.2970 -0.7780 -0.0178
    4DNSX   H79 2004  16.447   3.503  18.894 -1.1245 -0.9112 -1.9383
    4DNSX   C74 2005  16.251   3.580  18.956  0.1783 -0.3307  0.2049
    4DNSX   H75 2006  16.136   3.560  18.967 -0.7656  0.8846 -1.4591
    4DNSX   O76 2007  16.257   3.686  18.860  0.8573 -0.7061 -0.0137
    4DNSX   H77 2008  16.232   3.658  18.771 -1.4266  1.0259 -0.2907
    4DNSX   C70 2009  16.297   3.627  19.094  0.5519  0.4217 -0.5105
    4DNSX   H71 2010  16.406   3.642  19.078  0.7462  0.3042  2.9911
    4DNSX   O72 2011  16.222   3.733  19.141 -0.1342 -0.5224 -0.0792
    4DNSX   H73 2012  16.241   3.746  19.240  0.1271  0.0609 -1.4082
    4DNSX   C65 2013  16.299   3.507  19.188 -0.1915 -0.6242 -0.2142
    4DNSX   H66 2014  16.195   3.472  19.209  3.1220 -0.8174  2.1794
    4DNSX   O69 2015  16.378   3.392  19.147 -0.8704 -0.6302  0.1466
    4DNSX   C67 2016  16.339   3.351  19.012 -1.1171  0.3533 -0.3288
    4DNSX   H68 2017  16.235   3.305  19.028 -1.3078  0.4321  0.7339
    4DNSX   C81 2018  16.440   3.244  18.969  0.9178  0.1603  0.7051
    4DNSX   H82 2019  16.435   3.157  19.042  1.8633  0.3353  0.4354
    4DNSX   H83 2020  16.406   3.202  18.868  0.6689  1.2679 -2.0440
    4DNSX   O84 2021  16.572   3.291  18.941  0.1780  0.3093  0.7721
    4DNSX   H85 2022  16.635   3.225  18.911 -1.1479 -1.7948  1.7460
    4DNSX   O59 2023  16.372   3.541  19.306  0.3469 -0.1733 -0.3213
    4DNSX   C57 2024  16.317   3.513  19.437  0.3286 -0.1048 -0.3206
    4DNSX   H58 2025  16.209   3.480  19.434  0.2347 -1.6597 -1.8853
    4DNSX   C53 2026  16.403   3.394  19.495  0.3364 -0.0594  0.7789
    4DNSX   H54 2027  16.517   3.420  19.496  0.0004  0.3801 -1.9291
    4DNSX   O55 2028  16.394   3.279  19.414  0.3101 -0.1246  0.2853
    4DNSX   H56 2029  16.423   3.297  19.330 -1.4928  3.3922 -2.0795
    4DNSX   C49 2030  16.373   3.368  19.649  0.1199  0.0524 -0.4198
    4DNSX   H50 2031  16.273   3.318  19.650 -1.4377 -1.4704 -1.8287
    4DNSX   O51 2032  16.473   3.283  19.705  1.0224 -0.0120 -0.2215
    4DNSX   H52 2033  16.474   3.269  19.802  2.3087  1.7985 -1.1746
    4DNSX   C44 2034  16.350   3.506  19.732 -0.4041  0.0616 -0.8670
    4DNSX   H45 2035  16.459   3.553  19.745 -0.2763  3.8137  0.6065
    4DNSX   O48 2036  16.272   3.604  19.663 -0.4549 -0.1460  0.1960
    4DNSX   C46 2037  16.325   3.638  19.532  0.8635  0.4691  0.1969
    4DNSX   H47 2038  16.427   3.681  19.538 -0.9503  1.9654 -0.9785
    4DNSX   C60 2039  16.232   3.753  19.483  0.0984  0.0456 -0.0617
    4DNSX   H61 2040  16.149   3.716  19.418 -1.3740  2.0193  0.2553
    4DNSX   H62 2041  16.192   3.794  19.580  1.0763  0.0718  1.2803
    4DNSX   O63 2042  16.299   3.855  19.411  0.0218  0.6529  0.1202
    4DNSX   H64 2043  16.397   3.849  19.423 -1.6074 -1.5064 -0.8114
    4DNSX   O80 2044  16.276   3.483  19.852 -0.6608  0.2970  0.3594
    4DNSX   C78 2045  16.326   3.531  19.975 -0.3592  0.3283 -0.3450
    4DNSX   H79 2046  16.424   3.587  19.963 -1.5504  0.5324 -1.8966
    4DNSX   C74 2047  16.227   3.644  20.016  0.0243  0.1831 -1.0598
    4DNSX   H75 2048  16.130   3.595  20.038 -0.7160 -0.6791  3.5500
    4DNSX   O76 2049  16.213   3.747  19.910  0.0531 -0.6648 -0.6298
    4DNSX   H77 2050  16.167   3.818  19.941 -1.0133 -0.1268 -2.8162
    4DNSX   C70 2051  16.287   3.701  20.146 -0.1722 -0.6124  0.2837
    4DNSX   H71 2052  16.383   3.750  20.128 -1.4175 -2.0443 -0.5966
    4DNSX   O72 2053  16.202   3.794  20.204  0.3787 -0.1192  0.6353
    4DNSX   H73 2054  16.243   3.864  20.260 -0.8672  2.1097  4.6130
    4DNSX   C65 2055  16.294   3.589  20.254  0.3461 -0.1146 -0.2007
    4DNSX   H66 2056  16.188   3.542  20.273 -1.7725 -1.0029 -2.2032
    4DNSX   O69 2057  16.383   3.483  20.215  0.0596  0.6835  0.0228
    4DNSX   C67 2058  16.342   3.424  20.088  0.2024 -0.3833 -0.2279
    4DNSX   H68 2059  16.246   3.363  20.105 -0.6756  0.9145 -0.4310
    4DNSX   C81 2060  16.453   3.327  20.064 -0.3821 -0.4133  0.2622
    4DNSX   H82 2061  16.555   3.379  20.058  1.9593  0.2278  4.6832
    4DNSX   H83 2062  16.462   3.266  20.158  0.6730  1.4077 -0.8680
    4DNSX   O84 2063  16.442   3.232  19.962  0.3599  0.0043 -0.2872
    4DNSX   H85 2064  16.383   3.158  19.993 -0.2492 -0.8408  0.8932
    4DNSX   O59 2065  16.362   3.633  20.375  0.1676  0.2345 -0.2781
    4DNSX   C57 2066  16.308   3.588  20.502  0.2415  0.0945  0.4228
    4DNSX   H58 2067  16.199   3.555  20.494 -2.3731  0.6940 -1.5381
    4DNSX   C53 2068  16.404   3.477  20.570  0.0514  0.0749  0.6156
    4DNSX   H54 2069  16.509   3.515  20.579 -2.5330 -0.7775 -0.9108
    4DNSX   O55 2070  16.400   3.364  20.473  0.2626  0.0164  0.2851
    4DNSX   H56 2071  16.455   3.283  20.510 -0.4126  0.0576  1.1697
    4DNSX   C49 2072  16.352   3.439  20.707  0.0166  0.0909  0.3282
    4DNSX   H50 2073  16.249   3.397  20.701 -1.8134 -1.1728  1.0705
    4DNSX   O51 2074  16.437   3.342  20.772 -0.0752  0.1404  0.4047
    4DNSX   H52 2075  16.521   3.334  20.721  1.1045  1.0216 -0.1501
    4DNSX   C44 2076  16.337   3.572  20.791  0.7472 -0.0670  0.8814
    4DNSX   H45 2077  16.444   3.613  20.812 -0.2429 -1.6596  0.3214
    4DNSX   O48 2078  16.256   3.668  20.721  0.0831 -0.1709  0.2462
    4DNSX   C46 2079  16.302   3.709  20.591 -0.0886  1.0975 -0.9263
    4DNSX   H47 2080  16.396   3.767  20.604  0.9850  0.2356 -0.3327
    4DNSX   C60 2081  16.212   3.815  20.539 -0.1400  0.6248 -0.7373
    4DNSX   H61 2082  16.267   3.878  20.460  0.1033 -0.3074 -1.6361
    4DNSX   H62 2083  16.118   3.782  20.493 -0.2006  3.0251  2.1536
    4DNSX   O63 2084  16.182   3.906  20.643 -0.2668  0.2688 -0.4216
    4DNSX   H64 2085  16.130   3.974  20.604  0.4529 -1.3127 -0.0560
    4DNSX   O80 2086  16.259   3.545  20.901 -0.6534 -0.6990 -0.1418
    4DNSX   C78 2087  16.277   3.602  21.034  0.0892 -0.2059  0.1035
    4DNSX   H79 2088  16.373   3.659  21.048  0.4576  1.4083 -0.1891
    4DNSX   C74 2089  16.170   3.701  21.071  0.5922  0.0670 -0.2801
    4DNSX   H75 2090  16.063   3.663  21.048 -0.0028 -1.9520 -0.2834
    4DNSX   O76 2091  16.187   3.805  20.978 -0.1324  0.0806  0.5164
    4DNSX   H77 2092  16.186   3.765  20.875 -1.4589 -1.2604  0.2390
    4DNSX   C70 2093  16.181   3.763  21.213 -0.6295  0.6234  0.1331
    4DNSX   H71 2094  16.282   3.809  21.214  0.0489  0.5529 -0.8735
    4DNSX   O72 2095  16.080   3.869  21.251 -0.8132  0.3629  0.1251
    4DNSX   H73 2096  16.102   3.958  21.227 -0.3144  0.4882  2.8852
    4DNSX   C65 2097  16.183   3.646  21.315 -0.3054  0.1768 -0.5986
    4DNSX   H66 2098  16.082   3.606  21.331  1.0951  2.4105  2.2019
    4DNSX   O69 2099  16.280   3.547  21.275 -0.3980  0.5394 -0.0594
    4DNSX   C67 2100  16.273   3.492  21.141 -0.1512 -0.3243  0.5535
    4DNSX   H68 2101  16.181   3.428  21.125 -3.6583  0.1345  0.0089
    4DNSX   C81 2102  16.389   3.392  21.121  0.4900  0.2637 -0.4359
    4DNSX   H82 2103  16.372   3.297  21.170 -1.7201  2.9438  0.7399
    4DNSX   H83 2104  16.410   3.379  21.015 -0.5911 -0.7760  3.3192
    4DNSX   O84 2105  16.508   3.445  21.172 -0.3665 -0.3728 -0.3934
    4DNSX   H85 2106  16.503   3.445  21.268 -0.8560 -3.1702 -0.9918
    4DNSX   O59 2107  16.235   3.698  21.429 -0.4678  0.4128  0.0175
    4DNSX   C57 2108  16.217   3.667  21.567  0.2850  0.5802 -0.1927
    4DNSX   H58 2109  16.120   3.610  21.583 -2.5652 -2.4685  1.2842
    4DNSX   C53 2110  16.330   3.572  21.622 -0.0161 -0.1809 -0.0243
    4DNSX   H54 2111  16.424   3.623  21.621 -2.1754 -1.2844  0.5710
    4DNSX   O55 2112  16.340   3.454  21.539 -0.7568 -0.0533  0.1219
    4DNSX   H56 2113  16.346   3.484  21.446  1.0466  1.1893 -1.5478
    4DNSX   C49 2114  16.310   3.544  21.773  0.5245 -0.0942  0.4898
    4DNSX   H50 2115  16.218   3.482  21.775  3.2200 -0.8853  0.4682
    4DNSX   O51 2116  16.422   3.487  21.824 -0.1986  0.1722 -1.0918
    4DNSX   H52 2117  16.425   3.505  21.922  0.0115  2.0618  1.2830
    4DNSX   C44 2118  16.282   3.677  21.847  0.4723  0.1463  0.3760
    4DNSX   H45 2119  16.367   3.735  21.857 -0.2601 -0.2846 -2.5457
    4DNSX   O48 2120  16.181   3.757  21.788 -0.2545 -0.3394  0.2413
    4DNSX   C46 2121  16.204   3.791  21.650 -0.1273  0.2317  1.1723
    4DNSX   H47 2122  16.298   3.848  21.653  1.2230 -0.3477  1.4110
    4DNSX   C60 2123  16.088   3.881  21.596 -0.6732  0.5693  0.3927
    4DNSX   H61 2124  16.050   3.833  21.500  0.8043 -0.6900 -1.1654
    4DNSX   H62 2125  15.997   3.899  21.661 -0.7085 -0.8636  0.1399
    4DNSX   O63 2126  16.133   4.006  21.558 -0.3341  0.0930  0.2963
    4DNSX   H64 2127  16.059   4.064  21.539 -1.5160  0.7107 -0.8877
    4DNSX   O80 2128  16.219   3.639  21.965 -0.0160  0.3031 -0.3452
    4DNSX   C78 2129  16.237   3.700  22.095 -0.8639  0.7106  0.1161
    4DNSX   H79 2130  16.334   3.753  22.108 -0.8614 -0.2388  2.4762
    4DNSX   C74 2131  16.122   3.801  22.114  0.6047  0.1587 -0.6743
    4DNSX   H75 2132  16.026   3.740  22.094 -1.4213  0.3173  1.7191
    4DNSX   O76 2133  16.130   3.911  22.024  0.2695 -0.2009  0.2320
    4DNSX   H77 2134  16.126   3.881  21.929 -0.6233  0.9313 -0.6313
    4DNSX   C70 2135  16.123   3.852  22.256  0.9232  0.5043  0.3522
    4DNSX   H71 2136  16.211   3.919  22.275  2.9735  1.4165 -2.5620
    4DNSX   O72 2137  15.999   3.920  22.286 -0.2215 -0.2958  0.3513
    4DNSX   H73 2138  15.985   3.980  22.213  1.2266 -2.1065  1.6306
    4DNSX   C65 2139  16.145   3.736  22.361  0.3408 -0.4150  0.4345
    4DNSX   H66 2140  16.055   3.682  22.371 -1.0035 -1.8366 -0.2542
    4DNSX   O69 2141  16.251   3.650  22.329 -0.7223 -0.8097 -0.8549
    4DNSX   C67 2142  16.244   3.590  22.200  0.0664  0.2987 -0.1876
    4DNSX   H68 2143  16.143   3.538  22.201  1.7168  1.5136 -1.7365
    4DNSX   C81 2144  16.365   3.497  22.190  0.9572 -0.4072  0.0064
    4DNSX   H82 2145  16.458   3.562  22.162  1.0110  0.4878  0.5386
    4DNSX   H83 2146  16.378   3.445  22.289  0.0095 -1.1451 -1.3113
    4DNSX   O84 2147  16.330   3.392  22.099  0.2376  0.0298  0.0211
    4DNSX   H85 2148  16.267   3.329  22.130  0.0994  0.4153  0.2670
    4DNSX   O59 2149  16.186   3.797  22.476 -0.3542  0.2153 -0.4534
    4DNSX   C57 2150  16.156   3.755  22.610  0.4046 -0.3247 -0.4186
    4DNSX   H58 2151  16.071   3.680  22.616  2.6596  4.9038 -0.7977
    4DNSX   C53 2152  16.278   3.679  22.672  0.7358  0.0011  0.2294
    4DNSX   H54 2153  16.365   3.743  22.666 -2.6710 -0.4943 -1.4891
    4DNSX   O55 2154  16.287   3.555  22.596 -0.2394  0.6015  0.3542
    4DNSX   H56 2155  16.290   3.567  22.494  0.7446 -0.1628 -3.5740
    4DNSX   C49 2156  16.251   3.644  22.816 -0.1888  0.5373  0.1163
    4DNSX   H50 2157  16.183   3.559  22.825  0.7919  1.4111 -1.1923
    4DNSX   O51 2158  16.376   3.591  22.880  0.2766  0.3178  0.2391
    4DNSX   H52 2159  16.361   3.560  22.976  1.3437 -0.1227  3.0571
    4DNSX   C44 2160  16.199   3.757  22.898  0.0172 -0.0236 -0.0818
    4DNSX   H45 2161  16.286   3.836  22.916  3.9766  3.2809 -2.2430
    4DNSX   O48 2162  16.085   3.814  22.834  0.0576  0.0160 -0.0941
    4DNSX   C46 2163  16.114   3.871  22.703  0.2246 -0.5104  0.9147
    4DNSX   H47 2164  16.208   3.933  22.702  0.6043 -0.3753  0.7143
    4DNSX   C60 2165  15.991   3.949  22.648 -0.1954  0.0051 -0.5318
    4DNSX   H61 2166  16.003   3.951  22.535  0.5507 -0.0889  0.8253
    4DNSX   H62 2167  15.903   3.890  22.686  0.2510 -0.5712  1.0413
    4DNSX   O63 2168  15.984   4.086  22.685  0.0625 -0.8962 -0.5585
    4DNSX   H64 2169  16.065   4.121  22.661  1.1212 -1.0063 -1.4749
    4DNSX   O80 2170  16.141   3.709  23.015  0.2394  0.0696 -0.0491
    4DNSX   C78 2171  16.168   3.779  23.144 -0.1738 -0.2138  0.2168
    4DNSX   H79 2172  16.248   3.856  23.134  0.8025 -1.8027 -0.8426
    4DNSX   C74 2173  16.036   3.848  23.180 -0.8489 -0.0792  0.0062
    4DNSX   H75 2174  15.954   3.767  23.171  0.2667 -0.4497 -2.3322
    4DNSX   O76 2175  16.001   3.961  23.088 -0.1903 -0.0488  0.6759
    4DNSX   H77 2176  16.000   3.932  22.991 -1.9638  1.3754  1.4509
    4DNSX   C70 2177  16.040   3.913  23.321 -0.3721 -0.0847 -0.9296
    4DNSX   H71 2178  16.111   3.999  23.325 -0.0306 -0.8122  0.8676
    4DNSX   O72 2179  15.913   3.950  23.353  0.4472 -0.1046 -0.1042
    4DNSX   H73 2180  15.866   4.023  23.304  0.7288  1.5306 -2.8883
    4DNSX   C65 2181  16.094   3.805  23.425 -0.1598  0.5258 -0.3984
    4DNSX   H66 2182  16.005   3.731  23.453 -1.8526 -2.7842 -1.5651
    4DNSX   O69 2183  16.216   3.734  23.383 -0.0812 -0.0077 -0.0633
    4DNSX   C67 2184  16.206   3.676  23.252 -1.0458 -0.2844 -0.1517
    4DNSX   H68 2185  16.110   3.607  23.238  0.1188  1.2106 -1.3874
    4DNSX   C81 2186  16.333   3.593  23.231 -0.1945 -0.6269  0.7767
    4DNSX   H82 2187  16.420   3.664  23.196  0.5077  2.0474 -1.6748
    4DNSX   H83 2188  16.375   3.543  23.318 -2.6684  0.1016 -1.5247
    4DNSX   O84 2189  16.302   3.496  23.139  0.1917  0.4881 -0.4027
    4DNSX   H85 2190  16.294   3.410  23.176 -0.0841  1.7701 -0.9205
    4DNSX   O59 2191  16.146   3.880  23.539 -0.2783 -0.6277  0.1756
    4DNSX   C57 2192  16.116   3.834  23.675  0.3923 -0.3806 -0.0574
    4DNSX   H58 2193  16.030   3.763  23.677  1.6345  1.1547 -1.0835
    4DNSX   C53 2194  16.243   3.764  23.736  0.0107  0.1805 -0.2961
    4DNSX   H54 2195  16.328   3.847  23.724  0.1099 -1.0488 -1.7897
    4DNSX   O55 2196  16.251   3.640  23.664  0.4113 -0.5770 -0.0105
    4DNSX   H56 2197  16.254   3.663  23.566  0.3948 -1.8670 -1.5313
    4DNSX   C49 2198  16.225   3.724  23.882 -0.1399 -0.3057 -0.5212
    4DNSX   H50 2199  16.131   3.657  23.881 -0.6473  1.9595 -0.3943
    4DNSX   O51 2200  16.347   3.669  23.929  0.6362 -0.0739 -0.2637
    4DNSX   H52 2201  16.343   3.683  24.029  0.9800  1.7634 -1.0131
    4DNSX   C44 2202  16.177   3.854  23.966  0.0326 -1.0907  0.3235
    4DNSX   H45 2203  16.259   3.937  23.965 -1.8270  2.1772 -2.0694
    4DNSX   O48 2204  16.062   3.909  23.900 -0.2997  0.1917 -0.7773
    4DNSX   C46 2205  16.080   3.959  23.763  0.2061  0.1031 -0.2172
    4DNSX   H47 2206  16.165   4.032  23.766  2.5988  0.8217  0.0515
    4DNSX   C60 2207  15.961   4.037  23.710  1.1583  0.5727 -0.1151
    4DNSX   H61 2208  15.969   4.078  23.609 -1.9010 -0.6767 -1.5298
    4DNSX   H62 2209  15.874   3.967  23.699  0.7809 -0.7947 -0.0344
    4DNSX   O63 2210  15.933   4.159  23.772 -0.0769 -0.8777 -0.0820
    4DNSX   H64 2211  15.865   4.203  23.735  1.2669 -2.7617 -1.4883
    4DNSX   O80 2212  16.120   3.830  24.092  0.0736 -0.3606  0.0823
    4DNSX   C78 2213  16.130   3.880  24.226 -0.2996  0.0758 -0.2474
    4DNSX   H79 2214  16.200   3.968  24.231  0.8183  1.1389 -4.3749
    4DNSX   C74 2215  15.994   3.948  24.258  1.1432 -0.1027 -0.6770
    4DNSX   H75 2216  15.912   3.872  24.254 -4.1245  4.3530 -1.0512
    4DNSX   O76 2217  15.961   4.044  24.155 -0.2710 -0.3415  0.1156
    4DNSX   H77 2218  15.963   4.006  24.061 -0.2837  0.6361 -1.1856
    4DNSX   C70 2219  15.997   4.005  24.398 -0.0951 -0.1811  0.6505
    4DNSX   H71 2220  16.082   4.081  24.401  0.1074  3.4147  2.3146
    4DNSX   O72 2221  15.876   4.071  24.445 -0.5020  0.1492  0.1994
    4DNSX   H73 2222  15.886   4.165  24.426 -1.5354 -0.0888  0.7543
    4DNSX   C65 2223  16.041   3.881  24.501 -0.6933 -0.1240 -0.2067
    4DNSX   H66 2224  15.945   3.811  24.503  0.5535 -0.6355  0.1549
    4DNSX   O69 2225  16.165   3.817  24.459 -0.1095  0.1290  0.0528
    4DNSX   C67 2226  16.172   3.766  24.323 -0.3061  0.0912 -0.4972
    4DNSX   H68 2227  16.098   3.678  24.312 -2.2961 -2.7311  0.2342
    4DNSX   C81 2228  16.308   3.723  24.283 -0.4347 -0.5215 -0.8784
    4DNSX   H82 2229  16.362   3.806  24.236 -0.7990  2.6004 -0.6746
    4DNSX   H83 2230  16.368   3.710  24.381 -1.4540 -1.2780  1.6667
    4DNSX   O84 2231  16.308   3.606  24.205  0.8331 -0.0214 -0.9034
    4DNSX   H85 2232  16.365   3.537  24.244  2.6463  1.4184  0.3116
    4DNSX   O59 2233  16.078   3.928  24.627  0.1067  0.2484 -0.0011
    4DNSX   C57 2234  16.070   3.876  24.759  0.7044  0.0980  0.1252
    4DNSX   H58 2235  15.994   3.795  24.768  1.1831  0.8510  0.2879
    4DNSX   C53 2236  16.208   3.818  24.802 -0.3979 -0.2293  0.3400
    4DNSX   H54 2237  16.291   3.888  24.777 -0.5768 -2.1420 -0.1148
    4DNSX   O55 2238  16.226   3.707  24.719 -0.3319 -0.7362 -0.4498
    4DNSX   H56 2239  16.217   3.736  24.616  1.1790  0.9415 -0.5880
    4DNSX   C49 2240  16.217   3.771  24.948 -0.3254 -0.3997 -0.0627
    4DNSX   H50 2241  16.140   3.687  24.959 -4.0317 -2.6013 -1.2942
    4DNSX   O51 2242  16.354   3.733  24.984 -0.4280 -0.1658  0.2094
    4DNSX   H52 2243  16.367   3.719  25.088 -0.4189 -0.0589  2.1428
    4DNSX   C44 2244  16.171   3.895  25.028  0.0791  0.2836 -0.4228
    4DNSX   H45 2245  16.247   3.974  25.024 -0.1681  0.9061 -1.7691
    4DNSX   O48 2246  16.039   3.947  24.984 -0.3760 -0.7453 -0.6898
    4DNSX   C46 2247  16.040   3.994  24.844 -1.0307  0.1432 -0.2722
    4DNSX   H47 2248  16.123   4.070  24.836 -0.1840 -0.1090  0.4183
    4DNSX   C60 2249  15.903   4.056  24.813 -0.6991 -1.2003  0.1444
    4DNSX   H61 2250  15.900   4.107  24.714 -0.8678 -0.8922  0.3134
    4DNSX   H62 2251  15.829   3.973  24.803 -1.1382  0.7139  0.3980
    4DNSX   O63 2252  15.869   4.162  24.908  0.1339 -0.0711  0.1163
    4DNSX   H64 2253  15.833   4.125  24.985  1.9716  1.4453  0.1823
    4DNSX   O80 2254  16.141   3.849  25.154  0.5211  0.2594 -0.4457
    4DNSX   C78 2255  16.144   3.888  25.293  0.0553 -0.0960  0.0321
    4DNSX   H79 2256  16.216   3.972  25.307  0.8125 -1.3455  1.6252
    4DNSX   C74 2257  16.009   3.953  25.333 -0.3458  0.4066  0.6110
    4DNSX   H75 2258  15.925   3.879  25.309 -2.4381  2.3292 -0.7031
    4DNSX   O76 2259  15.998   4.074  25.255 -0.1815  0.0601  0.0633
    4DNSX   H77 2260  16.003   4.042  25.162  1.1785 -0.7780 -1.5120
    4DNSX   C70 2261  16.012   3.988  25.484 -0.3743 -0.7605 -0.6921
    4DNSX   H71 2262  16.088   4.066  25.506 -0.4410 -0.1813  0.4901
    4DNSX   O72 2263  15.887   4.046  25.528 -0.4486  0.2461  0.9011
    4DNSX   H73 2264  15.915   4.142  25.553  0.9287 -1.5166 -0.5512
    4DNSX   C65 2265  16.048   3.867  25.568 -0.3432 -0.4093  0.5526
    4DNSX   H66 2266  15.964   3.789  25.568 -1.6513  0.4778 -0.1075
    4DNSX   O69 2267  16.178   3.826  25.527  0.0536  0.2035 -0.2618
    4DNSX   C67 2268  16.171   3.774  25.393 -0.4062  0.2069  0.2830
    4DNSX   H68 2269  16.088   3.691  25.384 -1.8813 -1.5157  0.7881
    4DNSX   C81 2270  16.299   3.690  25.373 -0.2813 -0.3384  0.0509
    4DNSX   H82 2271  16.379   3.760  25.354 -2.0226 -0.6320  0.7311
    4DNSX   H83 2272  16.326   3.623  25.460 -2.0169 -1.7492 -3.9497
    4DNSX   O84 2273  16.299   3.598  25.261 -0.5764  0.0077 -0.8066
    4DNSX   H85 2274  16.267   3.507  25.292  0.1718 -0.0573 -0.5740
    4DNSX   O59 2275  16.080   3.913  25.698  0.5687 -0.0278  0.0540
    4DNSX   C57 2276  16.068   3.877  25.834  0.8931  0.8522  0.4986
    4DNSX   H58 2277  15.994   3.795  25.850  0.5018 -0.7055  2.7753
    4DNSX   C53 2278  16.203   3.824  25.892 -0.7013  0.6169  0.4570
    4DNSX   H54 2279  16.281   3.900  25.868  4.2216 -0.0966 -2.4560
    4DNSX   O55 2280  16.239   3.705  25.817 -0.0124  0.3774  0.0542
    4DNSX   H56 2281  16.237   3.724  25.719 -3.4531  0.5744  0.8788
    4DNSX   C49 2282  16.195   3.794  26.042 -0.0277  0.7107  0.1439
    4DNSX   H50 2283  16.121   3.709  26.061 -1.7915 -1.0406 -0.5606
    4DNSX   O51 2284  16.323   3.763  26.096 -0.3519  0.0732  0.0202
    4DNSX   H52 2285  16.291   3.726  26.192 -0.6101  1.9149  2.4914
    4DNSX   C44 2286  16.137   3.919  26.114 -0.3909 -0.2874 -0.5483
    4DNSX   H45 2287  16.219   3.994  26.124 -1.6401 -2.3588 -1.9671
    4DNSX   O48 2288  16.009   3.962  26.056  0.1169  0.3953 -0.3988
    4DNSX   C46 2289  16.036   4.001  25.924 -0.1731  0.2121  1.0960
    4DNSX   H47 2290  16.123   4.073  25.921  1.6914 -0.4068 -0.5939
    4DNSX   C60 2291  15.918   4.086  25.871 -0.1288 -0.4345 -0.1763
    4DNSX   H61 2292  15.887   4.065  25.766 -1.0135 -1.1957  2.9766
    4DNSX   H62 2293  15.833   4.066  25.944  0.7843  0.9190  1.5052
    4DNSX   O63 2294  15.954   4.224  25.878  0.2885  0.4340  0.0219
    4DNSX   H64 2295  15.873   4.276  25.915 -0.7002 -2.2824 -0.2890
    4DNSX   O80 2296  16.090   3.877  26.239  0.3157  0.4181 -0.1154
    4DNSX   C78 2297  16.115   3.951  26.356  0.3943 -0.0081 -0.1405
    4DNSX   H79 2298  16.199   4.023  26.343 -0.8004 -1.6146 -2.8815
    4DNSX   C74 2299  15.989   4.034  26.401 -0.2187 -0.4081  0.4313
    4DNSX   H75 2300  15.901   3.960  26.382 -1.6413  1.7994 -0.7790
    4DNSX   O76 2301  15.975   4.157  26.319  0.3422 -0.2229 -0.0264
    4DNSX   H77 2302  15.882   4.193  26.337  1.7990  1.3648  0.1052
    4DNSX   C70 2303  15.995   4.061  26.549 -0.2240  0.7704  0.4783
    4DNSX   H71 2304  16.079   4.126  26.590  2.8600  1.0573  0.3641
    4DNSX   O72 2305  15.863   4.095  26.601 -0.2852  0.0985  0.0167
    4DNSX   H73 2306  15.814   4.152  26.535 -1.0677  1.0234 -0.6093
    4DNSX   C65 2307  16.030   3.942  26.636 -0.5791 -0.4847 -0.1621
    4DNSX   H66 2308  15.954   3.860  26.633  0.8257  0.1188 -1.8489
    4DNSX   O69 2309  16.158   3.892  26.588 -0.2204  0.0930 -0.2791
    4DNSX   C67 2310  16.155   3.840  26.454  0.2999 -0.1537  0.5831
    4DNSX   H68 2311  16.074   3.759  26.439 -1.6049  1.4553 -0.4584
    4DNSX   C81 2312  16.304   3.788  26.422  0.0744 -0.1094 -0.4885
    4DNSX   H82 2313  16.363   3.867  26.353 -1.2853  2.0729 -2.9518
    4DNSX   H83 2314  16.351   3.777  26.521 -2.2837 -0.8615 -3.1466
    4DNSX   O84 2315  16.298   3.671  26.359  0.2062 -0.2048  0.2377
    4DNSX   H85 2316  16.248   3.600  26.412 -1.8462 -3.0387 -2.1421
    4DNSX   O59 2317  16.068   3.985  26.768  0.2803 -0.6281  0.5523
    4DNSX   C57 2318  16.047   3.934  26.896  0.4586  0.1669  0.4242
    4DNSX   H58 2319  15.988   3.838  26.885 -0.1648 -1.1552 -2.6798
    4DNSX   C53 2320  16.186   3.875  26.943  0.6287 -0.2544  0.0889
    4DNSX   H54 2321  16.281   3.945  26.959  0.1213 -0.5127 -0.8007
    4DNSX   O55 2322  16.225   3.762  26.860  0.1649 -0.2749 -0.1624
    4DNSX   H56 2323  16.234   3.792  26.770  0.8833  1.5868 -1.8841
    4DNSX   C49 2324  16.173   3.812  27.084  0.0562  0.4398  0.0047
    4DNSX   H50 2325  16.092   3.737  27.070 -2.5535  2.8087  1.5774
    4DNSX   O51 2326  16.286   3.747  27.143 -0.0123 -0.1846 -0.1446
    4DNSX   H52 2327  16.268   3.759  27.235 -0.5295 -0.1044  1.9979
    4DNSX   C44 2328  16.118   3.913  27.190 -0.3230 -0.6234  0.1057
    4DNSX   H45 2329  16.176   4.010  27.197  0.1045  1.9398  0.7772
    4DNSX   O48 2330  15.995   3.961  27.140 -0.1277  0.1813  0.2738
    4DNSX   C46 2331  15.981   4.022  27.007 -0.6097 -0.4235 -0.1956
    4DNSX   H47 2332  16.033   4.116  27.003  0.0920  2.7061 -1.6668
    4DNSX   C60 2333  15.836   4.050  26.967  0.2726  0.2016 -1.0970
    4DNSX   H61 2334  15.826   4.032  26.849 -0.1606  0.8490 -3.5400
    4DNSX   H62 2335  15.761   3.986  27.013  1.4394  1.8530 -4.2939
    4DNSX   O63 2336  15.809   4.190  26.987  0.1827  0.1965 -0.2652
    4DNSX   H64 2337  15.733   4.221  26.926  0.7833  2.1151 -0.7726
    4DNSX   O80 2338  16.079   3.858  27.312 -0.5649 -0.1422  0.0864
    4DNSX   C78 2339  16.085   3.923  27.440 -0.2405  0.4953 -0.3992
    4DNSX   H79 2340  16.166   4.001  27.443 -0.6935  1.0288  0.7825
    4DNSX   C74 2341  15.951   4.000  27.461  0.2777 -0.1527  0.1308
    4DNSX   H75 2342  15.878   3.919  27.452 -1.1791  1.3637 -1.8505
    4DNSX   O76 2343  15.935   4.107  27.363  0.3991 -0.4712  0.0224
    4DNSX   H77 2344  15.938   4.065  27.278 -1.0337  1.6628  0.6729
    4DNSX   C70 2345  15.947   4.048  27.611  0.9235 -0.0162  0.7224
    4DNSX   H71 2346  16.015   4.133  27.633  0.8123 -1.6228  2.0254
    4DNSX   O72 2347  15.808   4.088  27.635 -0.0692  0.1152 -0.1257
    4DNSX   H73 2348  15.799   4.112  27.733 -2.3281 -0.1068  1.7440
    4DNSX   C65 2349  15.988   3.932  27.716  0.3050 -0.5214  0.3875
    4DNSX   H66 2350  15.897   3.868  27.727  1.8917 -2.4147 -1.5445
    4DNSX   O69 2351  16.113   3.866  27.685 -0.0326  0.0039  0.2065
    4DNSX   C67 2352  16.123   3.813  27.548 -0.0634  0.5602 -0.3924
    4DNSX   H68 2353  16.056   3.721  27.537  2.4143  0.4096 -1.0138
    4DNSX   C81 2354  16.265   3.755  27.537  0.1330 -0.4741 -0.7047
    4DNSX   H82 2355  16.303   3.738  27.642 -2.3017  0.4626  0.4687
    4DNSX   H83 2356  16.252   3.650  27.498  1.7487 -1.7585 -2.2999
    4DNSX   O84 2357  16.357   3.817  27.452 -0.1271  0.6793  0.4075
    4DNSX   H85 2358  16.415   3.752  27.410 -1.2439 -0.2786 -0.8823
    4DNSX   O59 2359  16.028   3.994  27.837  0.3155  0.2776 -0.0018
    4DNSX   C57 2360  15.999   3.947  27.967 -0.0996  0.5161 -0.7475
    4DNSX   H58 2361  15.921   3.866  27.970 -0.4521  0.1420 -0.3412
    4DNSX   C53 2362  16.139   3.877  28.026  0.2649 -0.3385  0.4317
    4DNSX   H54 2363  16.225   3.950  28.032  0.0347 -0.0945 -0.3905
    4DNSX   O55 2364  16.179   3.762  27.935 -0.0370  0.4519  0.2592
    4DNSX   H56 2365  16.211   3.798  27.848  0.3683  0.2027  1.9242
    4DNSX   C49 2366  16.113   3.824  28.168 -0.7777  0.1551  0.2357
    4DNSX   H50 2367  16.041   3.738  28.167 -0.7331  0.0538  0.3339
    4DNSX   O51 2368  16.239   3.792  28.223 -0.1584 -0.1694  0.8726
    4DNSX   H52 2369  16.310   3.854  28.193  1.7115  2.6449  1.3928
    4DNSX   C44 2370  16.061   3.946  28.251  0.4028 -0.5551 -0.0868
    4DNSX   H45 2371  16.143   4.011  28.257 -2.2496 -2.5271 -1.3120
    4DNSX   O48 2372  15.942   4.013  28.197 -0.3380 -0.2511  0.3424
    4DNSX   C46 2373  15.963   4.064  28.061 -0.0138 -0.2996  0.0074
    4DNSX   H47 2374  16.048   4.127  28.065 -0.8239  2.2320  2.3972
    4DNSX   C60 2375  15.842   4.155  28.009 -0.6674  0.1520 -0.7578
    4DNSX   H61 2376  15.791   4.212  28.096 -2.0121  0.4670  0.0046
    4DNSX   H62 2377  15.899   4.229  27.944  1.3338  1.4215 -2.2826
    4DNSX   O63 2378  15.735   4.074  27.955 -0.1934 -0.0076 -0.2440
    4DNSX   H64 2379  15.677   4.044  28.033  1.3509  1.2709  0.3206
    4DNSX   O80 2380  16.013   3.904  28.370 -0.0935  1.2048 -0.0459
    4DNSX   C78 2381  16.038   3.962  28.501  0.3122 -0.3059  0.0455
    4DNSX   H79 2382  16.114   4.044  28.499 -1.4449  1.1562  2.2779
    4DNSX   C74 2383  15.907   4.031  28.553 -0.3172 -0.2520 -0.1842
    4DNSX   H75 2384  15.820   3.954  28.559  0.3949 -0.3430 -0.5152
    4DNSX   O76 2385  15.878   4.144  28.474  0.7936 -0.1724  0.0145
    4DNSX   H77 2386  15.857   4.111  28.387  0.9934 -0.7583 -0.7584
    4DNSX   C70 2387  15.923   4.078  28.700  0.2836 -0.0946  0.0705
    4DNSX   H71 2388  15.986   4.171  28.702 -0.1911 -0.0115 -0.7291
    4DNSX   O72 2389  15.791   4.106  28.746  0.7582  0.5032 -0.2950
    4DNSX   H73 2390  15.803   4.182  28.806  0.8229 -1.4855  1.0191
    4DNSX   C65 2391  15.979   3.964  28.785 -0.3739  0.4060  0.5817
    4DNSX   H66 2392  15.903   3.883  28.801  1.8603 -0.5525 -0.2835
    4DNSX   O69 2393  16.100   3.913  28.722 -0.1297  0.4839  0.3063
    4DNSX   C67 2394  16.088   3.852  28.594  0.1332  0.1042 -0.0368
    4DNSX   H68 2395  16.009   3.767  28.589  0.0800 -2.0108 -2.2514
    4DNSX   C81 2396  16.216   3.782  28.546 -0.7060 -0.2251 -0.4054
    4DNSX   H82 2397  16.242   3.709  28.636  1.1821  0.2213 -0.6079
    4DNSX   H83 2398  16.206   3.722  28.451  2.7678 -3.3146  0.9648
    4DNSX   O84 2399  16.321   3.874  28.520 -0.0108 -0.1374  0.4004
    4DNSX   H85 2400  16.314   3.952  28.574 -1.5893  0.0834  1.3214
    4DNSX   O59 2401  16.037   4.012  28.903  0.4984 -0.0793 -0.1269
    4DNSX   C57 2402  16.015   3.968  29.045  0.2863  0.1359  0.0432
    4DNSX   H58 2403  15.933   3.895  29.051  0.5258 -0.0749 -2.3233
    4DNSX   C53 2404  16.148   3.907  29.099 -0.1799 -0.5467  0.3520
    4DNSX   H54 2405  16.230   3.991  29.103 -1.4676 -0.6846  0.7796
    4DNSX   O55 2406  16.186   3.795  29.017  0.2222  0.3507  0.1328
    4DNSX   H56 2407  16.179   3.830  28.914  0.4761  0.3595 -1.0963
    4DNSX   C49 2408  16.137   3.864  29.250 -0.0083 -0.6883  0.0201
    4DNSX   H50 2409  16.074   3.775  29.248  3.1855  1.3671 -3.0671
    4DNSX   O51 2410  16.275   3.823  29.297 -0.0494 -0.1759  0.5105
    4DNSX   H52 2411  16.261   3.794  29.386 -1.8823  1.5292 -0.8889
    4DNSX   C44 2412  16.084   3.978  29.337 -0.3608 -0.4477  0.6083
    4DNSX   H45 2413  16.170   4.054  29.352  2.7119 -0.2541 -0.1170
    4DNSX   O48 2414  15.967   4.038  29.274  0.0162 -0.0506 -0.1958
    4DNSX   C46 2415  15.976   4.087  29.139 -0.1342  0.9345  0.2014
    4DNSX   H47 2416  16.039   4.183  29.138  0.2986  1.6556 -1.9372
    4DNSX   C60 2417  15.842   4.141  29.101 -0.8373  0.2350 -0.0717
    4DNSX   H61 2418  15.843   4.154  28.989  0.1837 -1.1650  1.0032
    4DNSX   H62 2419  15.759   4.073  29.137  0.2198 -0.2674 -1.2295
    4DNSX   O63 2420  15.826   4.271  29.154  0.5950  0.1862 -0.2701
    4DNSX   H64 2421  15.727   4.295  29.135  0.4296 -2.2156  1.2155
    4DNSX   O80 2422  16.027   3.930  29.448  0.5445 -0.4288  0.2422
    4DNSX   C78 2423  16.037   3.996  29.576  0.1480  0.2956  0.5493
    4DNSX   H79 2424  16.090   4.097  29.567  0.7158  3.4876 -1.1477
    4DNSX   C74 2425  15.889   4.035  29.624  0.5568 -0.2930 -0.3077
    4DNSX   H75 2426  15.823   3.941  29.617 -0.6394 -0.6373 -2.1366
    4DNSX   O76 2427  15.830   4.129  29.534 -0.3089  0.2229  0.0061
    4DNSX   H77 2428  15.830   4.085  29.447 -2.6297  3.1367 -0.3792
    4DNSX   C70 2429  15.898   4.101  29.760  0.2184 -0.4641 -0.0960
    4DNSX   H71 2430  15.946   4.199  29.753 -1.1412 -0.6433  0.6809
    4DNSX   O72 2431  15.764   4.124  29.797 -0.0355 -0.7535  0.5689
    4DNSX   H73 2432  15.723   4.193  29.746 -0.4318  1.5815  0.8425
    4DNSX   C65 2433  15.983   4.018  29.857  0.2834 -0.4880 -0.0956
    4DNSX   H66 2434  15.923   3.925  29.889  1.3715  0.4846  1.7509
    4DNSX   O69 2435  16.107   3.972  29.801  0.3388 -0.2257 -0.0163
    4DNSX   C67 2436  16.099   3.899  29.678 -0.7450 -0.3166  0.2332
    4DNSX   H68 2437  16.041   3.807  29.679  1.2404  0.7901  1.5134
    4DNSX   C81 2438  16.248   3.876  29.651 -0.4888 -0.1259 -0.0710
    4DNSX   H82 2439  16.288   3.969  29.600 -0.8761  2.2154 -0.2026
    4DNSX   H83 2440  16.298   3.833  29.739 -2.4356 -1.2365  0.9679
    4DNSX   O84 2441  16.253   3.765  29.558  0.0898 -0.0149 -0.0806
    4DNSX   H85 2442  16.241   3.681  29.601 -1.6127 -1.5892 -3.1559
    4DNSX   O59 2443  16.037   4.098  29.965 -0.0750 -0.2915  0.0384
    4DNSX   C57 2444  16.030   4.037  30.097  0.5199  0.1326  0.0075
    4DNSX   H58 2445  15.957   3.955  30.101  2.1269  0.3369  0.3307
    4DNSX   C53 2446  16.169   3.966  30.133  0.6439 -0.5002 -0.0314
    4DNSX   H54 2447  16.242   4.055  30.118  2.4935 -0.4546  3.0875
    4DNSX   O55 2448  16.199   3.858  30.042 -0.0471  0.0749 -0.2201
    4DNSX   H56 2449  16.200   3.899  29.943  1.9234  0.8768  0.8706
    4DNSX   C49 2450  16.168   3.917  30.284  1.1064  0.6572  0.7091
    4DNSX   H50 2451  16.085   3.842  30.287  2.4533 -0.5065  2.5628
    4DNSX   O51 2452  16.292   3.875  30.341  0.1543  0.6075  0.0750
    4DNSX   H52 2453  16.274   3.838  30.431 -0.2149  0.8167 -0.5498
    4DNSX   C44 2454  16.114   4.028  30.382 -0.0857 -0.0816  0.7230
    4DNSX   H45 2455  16.195   4.105  30.382  1.2253 -1.6941 -1.6883
    4DNSX   O48 2456  15.989   4.084  30.338 -0.1278 -0.8330  0.2857
    4DNSX   C46 2457  15.996   4.147  30.206  0.2792  0.2344  0.4297
    4DNSX   H47 2458  16.076   4.224  30.195  2.2135 -1.0416 -0.3451
    4DNSX   C60 2459  15.859   4.214  30.177 -0.0180  0.5289 -0.3117
    4DNSX   H61 2460  15.798   4.137  30.129  0.3351 -0.8923  1.8841
    4DNSX   H62 2461  15.808   4.251  30.269 -1.7166 -2.0962 -0.0917
    4DNSX   O63 2462  15.858   4.325  30.091  0.5522 -0.0237 -0.0265
    4DNSX   H64 2463  15.935   4.327  30.032 -2.3804 -1.6572  1.4037
    4DNSX   O80 2464  16.085   3.976  30.511 -0.0663 -0.4766  0.1603
    4DNSX   C78 2465  16.116   4.057  30.620 -0.3087 -0.8549 -0.6012
    4DNSX   H79 2466  16.186   4.142  30.589 -0.6285  0.2513 -0.2630
    4DNSX   C74 2467  15.977   4.106  30.679  0.0623 -0.0841  0.2848
    4DNSX   H75 2468  15.926   4.015  30.680  1.1582 -0.3811  2.0508
    4DNSX   O76 2469  15.915   4.196  30.589 -0.6983 -0.0761  0.1576
    4DNSX   H77 2470  15.906   4.156  30.500 -0.1082  0.8913 -1.1385
    4DNSX   C70 2471  15.991   4.170  30.820 -0.2448  0.1014 -0.3743
    4DNSX   H71 2472  16.051   4.263  30.810  1.2764  0.3171  2.0900
    4DNSX   O72 2473  15.859   4.180  30.882 -1.1167  0.4874 -0.2228
    4DNSX   H73 2474  15.811   4.261  30.861 -3.1794 -1.8498 -3.2496
    4DNSX   C65 2475  16.074   4.073  30.915 -0.2414  0.1661 -0.1163
    4DNSX   H66 2476  16.016   3.986  30.953  0.9838 -0.6199  0.9608
    4DNSX   O69 2477  16.201   4.023  30.855  0.3429  1.1705  0.2098
    4DNSX   C67 2478  16.185   3.961  30.721  0.3219  0.7050 -0.2626
    4DNSX   H68 2479  16.107   3.880  30.731  1.2588  2.4624  1.0251
    4DNSX   C81 2480  16.315   3.906  30.666 -0.3201  0.3114 -0.1560
    4DNSX   H82 2481  16.356   3.981  30.591 -1.7755 -1.2572 -1.9352
    4DNSX   H83 2482  16.388   3.903  30.748  0.3655 -0.5998 -0.3278
    4DNSX   O84 2483  16.298   3.775  30.614 -0.3985 -0.0405  0.2443
    4DNSX   H85 2484  16.260   3.714  30.682 -0.0713  0.5312  0.5644
    4DNSX   O59 2485  16.126   4.151  31.014 -0.1699 -0.4731 -0.1813
    4DNSX   C57 2486  16.111   4.111  31.159  0.4095  0.5007 -1.2596
    4DNSX   H58 2487  16.024   4.039  31.178 -3.0224  0.1893  0.2967
    4DNSX   C53 2488  16.237   4.027  31.204  0.1091  0.1566  0.1361
    4DNSX   H54 2489  16.338   4.080  31.198  0.1697 -1.2430 -0.9230
    4DNSX   O55 2490  16.248   3.911  31.128  0.1328 -0.2226 -0.3665
    4DNSX   H56 2491  16.265   3.932  31.031  0.4642  0.0276  1.4354
    4DNSX   C49 2492  16.224   3.986  31.357  0.0779  0.0301  0.4130
    4DNSX   H50 2493  16.128   3.928  31.360  2.0853 -3.1323 -2.5407
    4DNSX   O51 2494  16.346   3.918  31.405  0.5324  0.6746  0.5307
    4DNSX   H52 2495  16.338   3.898  31.506  1.2173  2.1357 -2.3240
    4DNSX   C44 2496  16.196   4.117  31.438  0.5622  0.5630 -1.1112
    4DNSX   H45 2497  16.288   4.175  31.449  1.7219  0.2552 -0.2878
    4DNSX   O48 2498  16.076   4.183  31.391  0.6817 -0.5257  0.1818
    4DNSX   C46 2499  16.085   4.229  31.251  0.2072  0.3044 -0.8992
    4DNSX   H47 2500  16.172   4.296  31.237 -0.5116  1.1579  1.5502
    4DNSX   C60 2501  15.958   4.309  31.227 -0.3624 -0.0163  0.0092
    4DNSX   H61 2502  15.906   4.348  31.321  1.3059 -1.1217 -1.2650
    4DNSX   H62 2503  16.005   4.392  31.170 -0.8050 -1.6431  0.3867
    4DNSX   O63 2504  15.859   4.242  31.152  0.3209  0.2553  0.3872
    4DNSX   H64 2505  15.884   4.236  31.064 -3.9027  0.9898  2.4356
    4DNSX   O80 2506  16.150   4.065  31.567  0.3107 -0.1220  0.5413
    4DNSX   C78 2507  16.139   4.115  31.705 -0.1618 -0.4741  0.2507
    4DNSX   H79 2508  16.208   4.199  31.724 -1.3022 -2.4829 -2.2032
    4DNSX   C74 2509  15.990   4.170  31.742 -1.0652  0.1230  0.0911
    4DNSX   H75 2510  15.919   4.082  31.733  1.0141  1.0492  0.0741
    4DNSX   O76 2511  15.960   4.286  31.665  0.2439  0.0807  0.5106
    4DNSX   H77 2512  15.983   4.267  31.562 -1.6676 -1.3764 -2.0280
    4DNSX   C70 2513  15.978   4.216  31.890 -0.2046  0.3500  0.1529
    4DNSX   H71 2514  16.048   4.300  31.906 -3.2005  0.9667 -0.7677
    4DNSX   O72 2515  15.838   4.247  31.937  0.7864 -0.3539 -0.3375
    4DNSX   H73 2516  15.817   4.334  31.892 -0.8043  1.1074  0.9163
    4DNSX   C65 2517  16.043   4.109  31.980 -0.2280  0.6198  0.0966
    4DNSX   H66 2518  15.964   4.026  31.999 -1.9757 -1.4187 -0.1887
    4DNSX   O69 2519  16.170   4.052  31.937 -0.2933 -0.3558 -0.2785
    4DNSX   C67 2520  16.176   4.002  31.807  1.3537  1.3022 -0.2649
    4DNSX   H68 2521  16.091   3.922  31.801 -0.3469  1.6837  0.7900
    4DNSX   C81 2522  16.315   3.944  31.777 -0.2604 -0.2737  0.1918
    4DNSX   H82 2523  16.394   4.029  31.754  1.2688  0.8858 -2.5419
    4DNSX   H83 2524  16.349   3.889  31.866  2.4457  0.4945 -2.1517
    4DNSX   O84 2525  16.316   3.854  31.667  0.2956  0.7375  0.7570
    4DNSX   H85 2526  16.284   3.760  31.697  1.0580 -0.4586  0.3495
    4DNSX   O59 2527  16.081   4.174  32.100  0.3731 -0.0569 -0.1294
    4DNSX   C57 2528  16.070   4.128  32.227 -0.3199  0.5806 -0.5304
    4DNSX   H58 2529  16.014   4.032  32.234  1.2061  0.1374 -1.3004
    4DNSX   C53 2530  16.209   4.060  32.274  0.0530  0.5037  0.9031
    4DNSX   H54 2531  16.276   4.141  32.268  1.8798  2.0739 -0.1499
    4DNSX   O55 2532  16.270   3.969  32.179 -0.0832 -0.2451 -0.6952
    4DNSX   H56 2533  16.278   4.016  32.099 -0.4929  0.0283 -0.2981
    4DNSX   C49 2534  16.198   4.006  32.418 -0.0928 -0.2392  0.4871
    4DNSX   H50 2535  16.143   3.908  32.423  3.0587  0.4412 -0.5197
    4DNSX   O51 2536  16.334   3.992  32.471  0.4153 -0.1276 -0.1177
    4DNSX   H52 2537  16.345   3.961  32.558 -1.2147 -0.5136  0.5857
    4DNSX   C44 2538  16.127   4.111  32.508 -0.6583 -0.4139 -0.3641
    4DNSX   H45 2539  16.212   4.191  32.522  2.4201 -4.5012  0.6943
    4DNSX   O48 2540  16.007   4.172  32.456 -0.5598 -0.2829  0.3554
    4DNSX   C46 2541  16.024   4.230  32.326 -0.9794 -0.3966 -0.4291
    4DNSX   H47 2542  16.098   4.320  32.328  1.3615 -0.1628  0.7997
    4DNSX   C60 2543  15.882   4.281  32.290 -0.7842  0.6869  0.1657
    4DNSX   H61 2544  15.821   4.202  32.233 -0.6021 -0.1975 -0.5127
    4DNSX   H62 2545  15.835   4.307  32.389  0.9367 -1.0589  0.0489
    4DNSX   O63 2546  15.881   4.404  32.211 -0.2649  0.7749  0.2084
    4DNSX   H64 2547  15.913   4.387  32.132 -1.9231 -2.3974 -0.0872
    4DNSX   O80 2548  16.083   4.047  32.628  0.1031  0.1985  0.4476
    4DNSX   C78 2549  16.096   4.113  32.758  0.4724 -0.1910  1.0325
    4DNSX   H79 2550  16.174   4.196  32.757  1.4849  4.6141  0.0569
    4DNSX   C74 2551  15.965   4.183  32.786  0.4505  0.4425 -0.2645
    4DNSX   H75 2552  15.889   4.096  32.766  1.3731  1.5602 -4.1624
    4DNSX   O76 2553  15.930   4.287  32.692 -0.1346 -0.3750  0.0724
    4DNSX   H77 2554  15.919   4.238  32.605 -2.5454  0.8595 -0.1389
    4DNSX   C70 2555  15.961   4.229  32.935 -0.0742 -0.1947  0.2771
    4DNSX   H71 2556  16.042   4.306  32.950 -0.6112  0.8652 -0.9718
    4DNSX   O72 2557  15.830   4.288  32.975  0.3199 -0.2154 -0.1728
    4DNSX   H73 2558  15.763   4.311  32.906 -0.9969 -2.1396 -0.8447
    4DNSX   C65 2559  15.993   4.111  33.029 -0.3016 -0.3273  0.0577
    4DNSX   H66 2560  15.919   4.022  33.025  0.1399  0.8090  1.9256
    4DNSX   O69 2561  16.124   4.052  32.989  0.1117  0.0254  0.3247
    4DNSX   C67 2562  16.123   3.997  32.856  0.4545 -0.5566 -0.2980
    4DNSX   H68 2563  16.039   3.917  32.867  0.3856  1.7504 -1.5081
    4DNSX   C81 2564  16.254   3.927  32.829  0.0903 -0.5347 -0.5362
    4DNSX   H82 2565  16.283   3.872  32.917 -1.4421 -0.8353 -2.9413
    4DNSX   H83 2566  16.239   3.861  32.739 -2.8583  0.1937  0.0346
    4DNSX   O84 2567  16.357   4.013  32.779  0.3572 -0.9722  0.2668
    4DNSX   H85 2568  16.366   4.087  32.845 -0.6206 -2.1813  0.2046
    4DNSX   O59 2569  16.027   4.159  33.158  0.3547 -0.1271  0.0522
    4DNSX   C57 2570  16.004   4.090  33.283 -0.1174 -0.0360 -0.4389
    4DNSX   H58 2571  15.926   4.014  33.276  2.2200  1.1484  1.0817
    4DNSX   C53 2572  16.130   4.014  33.333  0.5394 -1.1167  0.3097
    4DNSX   H54 2573  16.213   4.101  33.332  1.0801 -1.0469  1.6708
    4DNSX   O55 2574  16.159   3.901  33.245 -0.3000 -0.1329 -0.7171
    4DNSX   H56 2575  16.175   3.935  33.150  1.9353 -3.0203 -2.1633
    4DNSX   C49 2576  16.105   3.964  33.476 -1.3688 -1.0044 -0.0313
    4DNSX   H50 2577  16.028   3.883  33.467  0.6129  1.7613 -1.9646
    4DNSX   O51 2578  16.229   3.917  33.537  0.0629 -0.2159  0.1141
    4DNSX   H52 2579  16.303   3.980  33.529 -0.5548 -1.8855 -5.4640
    4DNSX   C44 2580  16.041   4.081  33.556 -0.1175  0.0834 -0.1634
    4DNSX   H45 2581  16.121   4.164  33.577  0.6584  2.5590 -1.6660
    4DNSX   O48 2582  15.924   4.142  33.509  0.2142 -0.0896  0.0526
    4DNSX   C46 2583  15.956   4.201  33.375  0.7948 -0.4045  0.2001
    4DNSX   H47 2584  16.037   4.277  33.399  0.6279 -1.2747  1.3815
    4DNSX   C60 2585  15.837   4.283  33.329  0.9128 -0.0519 -0.3617
    4DNSX   H61 2586  15.791   4.252  33.239  1.7077 -0.3190 -1.9476
    4DNSX   H62 2587  15.758   4.292  33.409 -4.0213 -1.3894  0.9355
    4DNSX   O63 2588  15.879   4.418  33.297  0.5582  0.3146  0.2842
    4DNSX   H64 2589  15.797   4.462  33.268  0.1352 -3.8097  2.2616
    4DNSX   O80 2590  16.001   4.026  33.673 -0.9031 -0.4446 -0.5963
    4DNSX   C78 2591  16.025   4.077  33.810 -0.3789 -0.4518 -0.1623
    4DNSX   H79 2592  16.087   4.169  33.807 -1.9427 -0.8759 -0.3147
    4DNSX   C74 2593  15.883   4.133  33.861 -0.4792 -0.0552 -0.2320
    4DNSX   H75 2594  15.804   4.048  33.874 -0.0037  0.6057 -1.7705
    4DNSX   O76 2595  15.840   4.236  33.772  1.0240 -0.7168  0.7676
    4DNSX   H77 2596  15.753   4.266  33.809 -2.6641  2.2815 -0.8474
    4DNSX   C70 2597  15.904   4.186  34.002 -0.1791  0.5883 -0.7013
    4DNSX   H71 2598  15.983   4.268  34.001  0.6605  0.1410  2.2982
    4DNSX   O72 2599  15.781   4.222  34.047  0.4107 -0.6364 -0.3571
    4DNSX   H73 2600  15.774   4.318  34.037  1.1534 -4.1589 -0.7631
    4DNSX   C65 2601  15.957   4.064  34.093  0.7297  0.5559  0.4510
    4DNSX   H66 2602  15.886   3.975  34.100 -0.7658  0.2448  2.2880
    4DNSX   O69 2603  16.081   4.016  34.045 -0.3673  0.8320  0.1579
    4DNSX   C67 2604  16.084   3.973  33.907  0.1420  0.2717  0.5792
    4DNSX   H68 2605  16.019   3.877  33.902  0.3396 -1.3623 -2.9223
    4DNSX   C81 2606  16.231   3.946  33.878  0.6088  0.4903 -0.4747
    4DNSX   H82 2607  16.270   4.035  33.826 -3.3175 -0.0560 -1.4278
    4DNSX   H83 2608  16.288   3.938  33.974  3.2211  1.5699 -0.9897
    4DNSX   O84 2609  16.262   3.827  33.806 -0.4792 -0.1196  0.3885
    4DNSX   H85 2610  16.179   3.784  33.785  0.4422 -0.1738  0.7156
    4DNSX   O59 2611  16.000   4.117  34.223 -0.5491  0.0067  0.2835
    4DNSX   C57 2612  15.979   4.071  34.358  0.3983  0.3807  0.7842
    4DNSX   H58 2613  15.888   4.008  34.366 -0.7491  1.1608  0.4323
    4DNSX   C53 2614  16.096   3.976  34.403  0.0381  0.3025  0.1322
    4DNSX   H54 2615  16.199   4.029  34.395 -0.5849  3.1286 -1.8941
    4DNSX   O55 2616  16.103   3.856  34.328  0.8542 -0.9227  0.1083
    4DNSX   H56 2617  16.125   3.894  34.243 -1.9171 -0.0703  0.5502
    4DNSX   C49 2618  16.080   3.929  34.551  0.3915  0.3475 -0.3978
    4DNSX   H50 2619  15.985   3.868  34.556 -0.5418 -0.0369  0.2453
    4DNSX   O51 2620  16.196   3.848  34.591  0.3408  0.1648 -0.0226
    4DNSX   H52 2621  16.179   3.818  34.685  0.6626  0.3751 -1.7464
    4DNSX   C44 2622  16.046   4.055  34.637  0.0950  0.6265 -0.7314
    4DNSX   H45 2623  16.133   4.121  34.637  1.3075 -0.3175 -1.1906
    4DNSX   O48 2624  15.935   4.133  34.587 -0.3802 -0.2678 -0.0685
    4DNSX   C46 2625  15.962   4.189  34.457  0.1089 -0.0156 -0.6317
    4DNSX   H47 2626  16.042   4.269  34.461  0.9647  0.4595 -0.3405
    4DNSX   C60 2627  15.834   4.270  34.431  0.2902  0.3332 -0.0681
    4DNSX   H61 2628  15.771   4.219  34.350  2.8092  0.8897 -2.9881
    4DNSX   H62 2629  15.764   4.273  34.520  0.4478  0.0790  1.1401
    4DNSX   O63 2630  15.870   4.403  34.398  0.3260 -0.0080 -0.6848
    4DNSX   H64 2631  15.910   4.412  34.311  0.1304 -1.6468  2.2509
    4DNSX   O80 2632  16.001   4.022  34.767  0.2028 -0.3753 -0.0087
    4DNSX   C78 2633  16.025   4.077  34.897  0.3313 -0.6327 -0.0701
    4DNSX   H79 2634  16.127   4.122  34.901 -2.0693 -2.0915 -1.4562
    4DNSX   C74 2635  15.913   4.181  34.926 -0.1921 -0.4985  0.1461
    4DNSX   H75 2636  15.816   4.122  34.920  2.5351 -0.2314 -1.1356
    4DNSX   O76 2637  15.894   4.279  34.836  0.2372  0.3664  0.2599
    4DNSX   H77 2638  15.890   4.246  34.749  1.3005  1.5350  2.7639
    4DNSX   C70 2639  15.941   4.234  35.072  0.0884 -0.0181 -0.3083
    4DNSX   H71 2640  16.050   4.271  35.068 -0.1220 -0.0408 -2.0631
    4DNSX   O72 2641  15.841   4.333  35.125  0.1171 -0.0277  0.2495
    4DNSX   H73 2642  15.806   4.393  35.055  0.2672 -0.8349  0.1316
    4DNSX   C65 2643  15.939   4.112  35.168  0.4346 -0.0362  0.2540
    4DNSX   H66 2644  15.833   4.078  35.171 -0.1634 -1.7488  1.0202
    4DNSX   O69 2645  16.028   4.005  35.136  0.0011  0.2160 -0.5984
    4DNSX   C67 2646  16.024   3.960  34.997 -0.1187  0.6950  0.5502
    4DNSX   H68 2647  15.925   3.898  34.979  2.5611  0.6720  0.6291
    4DNSX   C81 2648  16.145   3.863  34.977  0.3601  0.1142 -0.2675
    4DNSX   H82 2649  16.233   3.929  34.963 -1.9196  0.5819  0.9732
    4DNSX   H83 2650  16.155   3.796  35.061 -0.1887  1.6460  0.1452
    4DNSX   O84 2651  16.132   3.789  34.858  0.2994  0.6590  0.1839
    4DNSX   H85 2652  16.069   3.723  34.877  0.1896  0.3260 -1.1838
    4DNSX   O59 2653  15.992   4.152  35.294  0.3491  0.3896  0.3261
    4DNSX   C57 2654  15.953   4.098  35.423  0.4098 -0.1513  0.1604
    4DNSX   H58 2655  15.870   4.022  35.417 -1.0765  1.3819 -0.4975
    4DNSX   C53 2656  16.075   4.024  35.490 -0.2375  0.0973 -0.0319
    4DNSX   H54 2657  16.150   4.102  35.478 -1.5876  0.6633 -2.3921
    4DNSX   O55 2658  16.114   3.902  35.418  0.4633 -0.4064 -0.0830
    4DNSX   H56 2659  16.137   3.920  35.322  1.4702 -2.3715  0.3874
    4DNSX   C49 2660  16.039   3.984  35.634 -0.8304 -0.0829 -0.3458
    4DNSX   H50 2661  15.963   3.896  35.630 -1.0333 -3.8809  0.8619
    4DNSX   O51 2662  16.162   3.945  35.702  0.1118  0.3789  0.7121
    4DNSX   H52 2663  16.177   3.987  35.794  1.2665 -4.3248  0.2835
    4DNSX   C44 2664  15.980   4.108  35.708 -0.1101  0.8199 -0.2098
    4DNSX   H45 2665  16.062   4.180  35.734  1.0166  0.5531 -2.5068
    4DNSX   O48 2666  15.867   4.174  35.645 -0.1948  0.3032  0.4992
    4DNSX   C46 2667  15.905   4.215  35.511 -0.4163 -0.3752 -0.3477
    4DNSX   H47 2668  15.988   4.289  35.520  1.3304 -0.2755 -0.9281
    4DNSX   C60 2669  15.788   4.294  35.448 -0.3582 -0.2220 -0.3094
    4DNSX   H61 2670  15.748   4.256  35.354  0.3544  2.8260 -0.9227
    4DNSX   H62 2671  15.702   4.296  35.522 -2.3442 -0.6139  0.8317
    4DNSX   O63 2672  15.816   4.420  35.396 -0.4383 -0.0119 -0.6636
    4DNSX   H64 2673  15.863   4.412  35.310 -1.4495 -1.2371 -1.3728
    4DNSX   O80 2674  15.922   4.058  35.820 -0.3435  0.8823 -0.6563
    4DNSX   C78 2675  15.962   4.105  35.945  0.2494  0.3948 -0.0613
    4DNSX   H79 2676  16.062   4.153  35.942 -1.4283 -0.0575 -1.7828
    4DNSX   C74 2677  15.850   4.211  35.989  0.3894  0.2936  0.1863
    4DNSX   H75 2678  15.754   4.160  35.992 -1.5851 -1.1959  0.6629
    4DNSX   O76 2679  15.867   4.326  35.899  0.3971 -0.3996 -0.5821
    4DNSX   H77 2680  15.857   4.304  35.802 -0.9195  0.4101 -2.3680
    4DNSX   C70 2681  15.869   4.256  36.131 -0.2326 -0.0461 -0.6571
    4DNSX   H71 2682  15.968   4.309  36.137 -0.1649 -0.1646  0.9332
    4DNSX   O72 2683  15.763   4.331  36.177  0.6595  0.2294 -0.1100
    4DNSX   H73 2684  15.696   4.340  36.101  0.7134 -0.4683 -0.7541
    4DNSX   C65 2685  15.881   4.136  36.226 -0.6001 -0.0945  0.4936
    4DNSX   H66 2686  15.782   4.090  36.233  0.2392  1.0719 -0.8423
    4DNSX   O69 2687  15.989   4.049  36.176  0.3594 -0.2237  0.6977
    4DNSX   C67 2688  15.968   3.991  36.046 -0.0921 -1.1396 -0.2714
    4DNSX   H68 2689  15.870   3.931  36.042  0.5080 -0.7638  1.0714
    4DNSX   C81 2690  16.087   3.900  36.012  0.0735 -0.7108  0.2464
    4DNSX   H82 2691  16.100   3.816  36.087 -0.8371  1.9710  0.8974
    4DNSX   H83 2692  16.061   3.853  35.914  2.9249 -1.7693  1.7353
    4DNSX   O84 2693  16.216   3.969  36.007 -0.5511 -0.3093  0.3289
    4DNSX   H85 2694  16.276   3.903  36.001  1.8063  0.1401 -0.4954
    4DNSX   O59 2695  15.935   4.176  36.352  0.5207  1.0306 -0.0782
    4DNSX   C57 2696  15.906   4.097  36.469  0.2205 -0.1540  0.5388
    4DNSX   H58 2697  15.841   4.011  36.444  1.3886  0.9685  0.6297
    4DNSX   C53 2698  16.041   4.026  36.509  0.4954  0.6921  0.0346
    4DNSX   H54 2699  16.111   4.102  36.530  1.8391 -1.9539 -1.3954
    4DNSX   O55 2700  16.094   3.950  36.401 -0.9145  0.3289  0.6194
    4DNSX   H56 2701  16.100   4.010  36.324  1.4215  0.3223  3.7179
    4DNSX   C49 2702  16.026   3.936  36.635 -0.3670 -1.3139 -0.5492
    4DNSX   H50 2703  15.971   3.845  36.614  1.3102  0.7950 -0.9523
    4DNSX   O51 2704  16.156   3.900  36.684 -0.1423 -0.2352 -0.1099
    4DNSX   H52 2705  16.143   3.867  36.776  0.1531 -1.0023  3.7188
    4DNSX   C44 2706  15.949   4.022  36.741  0.0125 -0.4752 -0.5914
    4DNSX   H45 2707  16.020   4.111  36.760 -0.7318  1.8617  0.1671
    4DNSX   O48 2708  15.831   4.079  36.693  0.0070 -0.3274  0.8187
    4DNSX   C46 2709  15.845   4.175  36.585  0.1208 -0.3935 -0.0405
    4DNSX   H47 2710  15.916   4.253  36.620 -2.2249 -0.6789 -0.0980
    4DNSX   C60 2711  15.710   4.242  36.548  0.8114  0.1918  0.5290
    4DNSX   H61 2712  15.707   4.306  36.450 -1.2800  2.4730 -0.6483
    4DNSX   H62 2713  15.638   4.159  36.546 -0.3855  0.0783  0.3316
    4DNSX   O63 2714  15.672   4.332  36.657 -0.1443  0.4845  0.4695
    4DNSX   H64 2715  15.703   4.421  36.636 -3.0976 -2.5754 -1.4494
    4DNSX   O80 2716  15.897   3.956  36.852 -0.3508 -0.4455 -0.0183
    4DNSX   C78 2717  15.926   3.999  36.986  0.0420 -0.3318  0.7121
    4DNSX   H79 2718  16.010   4.075  36.989 -0.1842  0.4444 -2.2016
    4DNSX   C74 2719  15.797   4.079  37.022  0.2094  0.0073 -0.4482
    4DNSX   H75 2720  15.717   4.000  37.013  0.6662 -1.2539  1.0966
    4DNSX   O76 2721  15.772   4.182  36.928  0.1828 -0.2088  0.0142
    4DNSX   H77 2722  15.779   4.142  36.834 -2.4297  1.5223 -3.2765
    4DNSX   C70 2723  15.820   4.135  37.168 -0.2096  0.3615  0.0397
    4DNSX   H71 2724  15.902   4.214  37.167  2.1206 -0.6237 -2.8508
    4DNSX   O72 2725  15.703   4.196  37.203 -0.2916  0.1066  0.0128
    4DNSX   H73 2726  15.670   4.247  37.124 -2.1293 -0.1078 -1.6414
    4DNSX   C65 2727  15.860   4.018  37.263  0.1640  0.0213 -0.7377
    4DNSX   H66 2728  15.779   3.950  37.281  2.5718  3.6633 -2.2465
    4DNSX   O69 2729  15.969   3.933  37.216 -0.1082  0.7479 -0.1717
    4DNSX   C67 2730  15.953   3.885  37.080  0.0885  0.7921 -0.2344
    4DNSX   H68 2731  15.874   3.801  37.055 -1.2486 -3.3517 -3.2628
    4DNSX   C81 2732  16.090   3.819  37.045  0.5072  0.1492 -0.5080
    4DNSX   H82 2733  16.175   3.895  37.033 -0.7528  0.4000 -1.8680
    4DNSX   H83 2734  16.120   3.745  37.125 -0.5547  0.5193 -0.9903
    4DNSX   O84 2735  16.084   3.741  36.926 -0.3606  0.3603  0.1807
    4DNSX   H85 2736  16.051   3.645  36.942  1.2763 -0.4331  0.3274
    4DNSX   O59 2737  15.923   4.069  37.381 -0.3601  0.0376  0.2175
    4DNSX   C57 2738  15.893   4.026  37.509 -0.4018 -0.3288  0.0838
    4DNSX   H58 2739  15.810   3.947  37.506 -0.6960 -2.3950 -1.1556
    4DNSX   C53 2740  16.018   3.954  37.572  0.2554  0.2090  0.1865
    4DNSX   H54 2741  16.096   4.033  37.570  0.8194  0.7109 -1.5982
    4DNSX   O55 2742  16.061   3.853  37.491 -0.1381 -0.3107 -0.1516
    4DNSX   H56 2743  16.072   3.878  37.397  0.5702 -0.7062  1.6735
    4DNSX   C49 2744  16.004   3.914  37.721  0.5284  0.0707  0.8759
    4DNSX   H50 2745  15.930   3.833  37.725 -0.6714 -0.1859  3.4396
    4DNSX   O51 2746  16.128   3.867  37.773 -0.6859 -0.1614  0.0439
    4DNSX   H52 2747  16.110   3.841  37.865 -2.1349  0.6175  0.2532
    4DNSX   C44 2748  15.942   4.033  37.793 -0.5671 -0.4389  0.5589
    4DNSX   H45 2749  16.028   4.107  37.796 -1.4590  0.2096 -0.4896
    4DNSX   O48 2750  15.823   4.101  37.733  0.0810 -0.2742 -0.1852
    4DNSX   C46 2751  15.846   4.148  37.596 -0.2515  0.4748 -0.2010
    4DNSX   H47 2752  15.937   4.224  37.606  2.9683  1.2590 -0.7302
    4DNSX   C60 2753  15.723   4.216  37.542 -0.3973 -0.4913  0.3495
    4DNSX   H61 2754  15.671   4.155  37.463  0.2567 -0.1902  2.5564
    4DNSX   H62 2755  15.648   4.208  37.625  0.7678 -1.9935  1.4057
    4DNSX   O63 2756  15.749   4.348  37.493 -0.2771 -0.9099  0.5983
    4DNSX   H64 2757  15.671   4.389  37.432 -0.2578  1.2291  0.5486
    4DNSX   O80 2758  15.891   3.995  37.918 -0.2668  0.2091 -0.3645
    4DNSX   C78 2759  15.923   4.062  38.047  0.6254  0.5831 -0.3083
    4DNSX   H79 2760  16.020   4.115  38.043 -3.4290  1.0109  0.6608
    4DNSX   C74 2761  15.805   4.160  38.085  0.3036  0.0995 -0.1396
    4DNSX   H75 2762  15.701   4.111  38.076  1.8095 -1.0442  0.1196
    4DNSX   O76 2763  15.814   4.272  37.989 -0.1736  0.8371 -0.0036
    4DNSX   H77 2764  15.807   4.245  37.893  0.1167  2.2893 -3.4749
    4DNSX   C70 2765  15.833   4.216  38.229  0.3503  0.3540  0.2571
    4DNSX   H71 2766  15.930   4.270  38.218  0.6228 -0.5128 -0.1467
    4DNSX   O72 2767  15.744   4.313  38.276  0.3615  0.0436  0.9045
    4DNSX   H73 2768  15.737   4.389  38.212 -0.4842  2.3122  1.5514
    4DNSX   C65 2769  15.856   4.100  38.334 -0.3689  0.7685 -0.1318
    4DNSX   H66 2770  15.758   4.057  38.358 -2.6053 -1.0070 -1.5970
    4DNSX   O69 2771  15.951   4.007  38.283 -0.0961 -0.5491  0.1306
    4DNSX   C67 2772  15.923   3.946  38.155 -0.6499  0.4146 -0.2059
    4DNSX   H68 2773  15.818   3.895  38.153 -1.5380 -0.1034  1.8410
    4DNSX   C81 2774  16.025   3.835  38.123 -0.1891  0.5062 -1.0546
    4DNSX   H82 2775  16.060   3.780  38.218  0.9539 -0.0629  1.6827
    4DNSX   H83 2776  15.991   3.770  38.040  2.1508  1.4580  1.3598
    4DNSX   O84 2777  16.141   3.894  38.075 -0.7570  0.0913  0.2152
    4DNSX   H85 2778  16.204   3.823  38.053  0.0589 -2.2569 -2.3421
    4DNSX   O59 2779  15.930   4.152  38.443 -0.6925 -0.7175 -0.4607
    4DNSX   C57 2780  15.901   4.119  38.581  0.2524  0.2983  0.3141
    4DNSX   H58 2781  15.800   4.067  38.591  0.0605 -1.3989  0.6087
    4DNSX   C53 2782  16.000   4.012  38.627 -0.8352  0.1404 -0.6066
    4DNSX   H54 2783  16.099   4.065  38.607  0.5953  0.6702  0.0137
    4DNSX   O55 2784  15.994   3.896  38.548 -0.6705  0.6069 -0.6936
    4DNSX   H56 2785  16.001   3.926  38.452 -1.0266  1.6093  0.2963
    4DNSX   C49 2786  15.977   3.977  38.769 -0.2983  0.2843 -0.4050
    4DNSX   H50 2787  15.884   3.915  38.775  2.6059  1.7198  2.5498
    4DNSX   O51 2788  16.089   3.904  38.815  0.0720 -0.0336  0.5204
    4DNSX   H52 2789  16.086   3.888  38.908 -0.2962 -3.0132 -0.5199
    4DNSX   C44 2790  15.965   4.097  38.854 -0.0556  0.6739 -0.7819
    4DNSX   H45 2791  16.061   4.160  38.860 -1.5752 -0.5328 -0.5796
    4DNSX   O48 2792  15.871   4.185  38.807 -0.0464  0.1454  0.1090
    4DNSX   C46 2793  15.898   4.236  38.673 -0.3014  0.2740  0.7211
    4DNSX   H47 2794  16.004   4.275  38.677 -0.0241 -0.4795  0.0809
    4DNSX   C60 2795  15.814   4.348  38.630  0.3867  0.4599  0.5852
    4DNSX   H61 2796  15.824   4.382  38.525  0.0309 -1.0072  2.1869
    4DNSX   H62 2797  15.702   4.326  38.636 -2.1843  0.2774  1.2699
    4DNSX   O63 2798  15.835   4.464  38.703 -0.3835 -0.2283  1.0140
    4DNSX   H64 2799  15.758   4.486  38.768 -0.9953  0.4543  1.2253
    4DNSX   O80 2800  15.908   4.056  38.977  0.1279 -0.5900  0.0123
    4DNSX   C78 2801  15.931   4.126  39.103  0.3594  0.4351 -1.1283
    4DNSX   H79 2802  16.022   4.193  39.102 -0.0206 -1.4258  0.1579
    4DNSX   C74 2803  15.804   4.219  39.135 -0.1993  0.1573  0.1493
    4DNSX   H75 2804  15.703   4.159  39.131 -1.9466 -1.8211  0.6323
    4DNSX   O76 2805  15.789   4.319  39.032 -0.2272  0.7682  0.6082
    4DNSX   H77 2806  15.785   4.276  38.948 -0.9360  0.8410  1.9698
    4DNSX   C70 2807  15.825   4.279  39.278  0.0146 -0.2102 -0.3876
    4DNSX   H71 2808  15.922   4.331  39.279 -0.4720  0.8635 -2.8671
    4DNSX   O72 2809  15.714   4.359  39.318 -0.1911  0.4673 -0.5204
    4DNSX   H73 2810  15.721   4.454  39.310  0.9568 -4.0305  1.2096
    4DNSX   C65 2811  15.857   4.169  39.388 -0.1066  0.6949 -0.0859
    4DNSX   H66 2812  15.761   4.117  39.394 -0.1514 -0.5036  1.1064
    4DNSX   O69 2813  15.966   4.083  39.349  0.1064 -0.1092 -0.5723
    4DNSX   C67 2814  15.960   4.023  39.216  0.2844  0.1678  0.8712
    4DNSX   H68 2815  15.868   3.952  39.210 -0.9917  0.8034 -1.0893
    4DNSX   C81 2816  16.083   3.932  39.192  0.0875  0.3533 -0.4361
    4DNSX   H82 2817  16.170   3.999  39.173  0.1744 -0.8548 -2.0381
    4DNSX   H83 2818  16.096   3.863  39.279 -0.5126 -0.2109  0.3012
    4DNSX   O84 2819  16.066   3.843  39.083 -0.1429  0.0426  0.1720
    4DNSX   H85 2820  16.147   3.777  39.090  2.4786 -2.5423  1.0101
    4DNSX   O59 2821  15.907   4.221  39.503 -0.2620  0.2187 -0.2994
    4DNSX   C57 2822  15.875   4.178  39.638  0.0889 -0.5252 -0.5216
    4DNSX   H58 2823  15.777   4.129  39.651 -0.3669 -0.7394  0.7288
    4DNSX   C53 2824  15.980   4.075  39.686 -0.1297  0.1602  1.0087
    4DNSX   H54 2825  16.082   4.110  39.665  3.3272 -0.6548 -0.9892
    4DNSX   O55 2826  15.954   3.957  39.597 -0.0666  0.8496 -0.1967
    4DNSX   H56 2827  15.952   3.972  39.501  0.5232 -0.8728 -0.3597
    4DNSX   C49 2828  15.971   4.043  39.836  0.9290  0.2022 -0.2032
    4DNSX   H50 2829  15.868   4.005  39.856 -1.5961 -1.0739 -0.5011
    4DNSX   O51 2830  16.066   3.950  39.889  0.1378  0.1805 -0.0268
    4DNSX   H52 2831  16.037   3.934  39.979 -0.2518  0.2581 -2.2705
    4DNSX   C44 2832  15.968   4.175  39.914 -0.0705 -0.3396 -0.2424
    4DNSX   H45 2833  16.074   4.219  39.926  0.5900  0.1829 -0.0008
    4DNSX   O48 2834  15.874   4.275  39.860  0.6385  0.7488 -0.4968
    4DNSX   C46 2835  15.893   4.307  39.721  0.0180  0.1290  0.5551
    4DNSX   H47 2836  15.996   4.346  39.697 -3.2854 -0.2217 -0.9269
    4DNSX   C60 2837  15.782   4.406  39.680 -0.2178  0.4975 -0.3476
    4DNSX   H61 2838  15.715   4.359  39.607  1.0944 -1.4128 -0.2384
    4DNSX   H62 2839  15.738   4.441  39.778  2.9325 -0.0647 -0.0052
    4DNSX   O63 2840  15.844   4.515  39.617  0.4930  0.6438  0.8776
    4DNSX   H64 2841  15.790   4.598  39.618 -2.3603 -1.9638  1.6243
    4DNSX   O80 2842  15.906   4.140  40.039  0.4447  0.2944  0.2022
    4DNSX   C78 2843  15.921   4.188  40.167  0.6266 -0.4198 -0.4238
    4DNSX   H79 2844  16.007   4.264  40.172 -1.2902 -1.2338 -0.6657
    4DNSX   C74 2845  15.798   4.268  40.208  0.2686  0.2187 -0.2551
    4DNSX   H75 2846  15.710   4.192  40.205  0.9884 -1.7937 -1.6187
    4DNSX   O76 2847  15.782   4.379  40.119 -0.2192  0.6695  0.0934
    4DNSX   H77 2848  15.776   4.348  40.023 -0.6495  0.8948 -3.2214
    4DNSX   C70 2849  15.826   4.323  40.350 -0.2866  0.0190  0.1290
    4DNSX   H71 2850  15.908   4.397  40.361  1.3984  0.1512 -1.7492
    4DNSX   O72 2851  15.706   4.389  40.395 -0.0135 -0.1522  0.2867
    4DNSX   H73 2852  15.699   4.477  40.348 -2.0186  0.1820 -1.3752
    4DNSX   C65 2853  15.871   4.204  40.443  0.0641  0.5268 -0.1527
    4DNSX   H66 2854  15.779   4.142  40.462 -0.5065  0.9450 -1.5573
    4DNSX   O69 2855  15.981   4.125  40.399  0.1287 -0.9999 -0.0189
    4DNSX   C67 2856  15.952   4.074  40.263 -0.3921 -0.1696 -0.3987
    4DNSX   H68 2857  15.860   4.013  40.277  0.4162  0.4559  2.6856
    4DNSX   C81 2858  16.076   3.987  40.217  0.1168 -0.1562  0.2017
    4DNSX   H82 2859  16.148   4.053  40.163 -0.0353  0.7822 -0.1227
    4DNSX   H83 2860  16.116   3.952  40.316  0.0011 -0.6146 -0.0727
    4DNSX   O84 2861  16.050   3.868  40.139  0.8540  0.0193  0.2155
    4DNSX   H85 2862  16.010   3.799  40.190  0.4857  1.4580  0.0359
    4DNSX   O59 2863  15.923   4.263  40.558  0.6560  0.2163 -0.2779
    4DNSX   C57 2864  15.899   4.209  40.691 -0.1342 -0.3326 -0.1874
    4DNSX   H58 2865  15.816   4.134  40.695  1.7628 -2.0373 -2.4736
    4DNSX   C53 2866  16.026   4.135  40.739 -0.2624 -0.0175  0.4153
    4DNSX   H54 2867  16.100   4.219  40.738  0.5746  0.6927 -1.3532
    4DNSX   O55 2868  16.077   4.022  40.655  0.6386  0.4953  0.1881
    4DNSX   H56 2869  16.108   4.055  40.565  3.0448 -1.6826 -2.1799
    4DNSX   C49 2870  16.007   4.092  40.887  0.1551 -0.2078 -0.4784
    4DNSX   H50 2871  15.920   4.025  40.898  2.3628  2.4525  0.5696
    4DNSX   O51 2872  16.118   4.027  40.941 -0.3266 -0.2873 -0.6479
    4DNSX   H52 2873  16.114   4.029  41.041 -1.4310 -3.7348  0.0165
    4DNSX   C44 2874  15.965   4.218  40.972 -0.5269  0.3135 -0.4623
    4DNSX   H45 2875  16.048   4.298  40.956  0.7433  1.5202 -0.5195
    4DNSX   O48 2876  15.846   4.286  40.925  0.2915  0.5921 -0.1306
    4DNSX   C46 2877  15.865   4.334  40.786  0.3070  0.0004 -0.0336
    4DNSX   H47 2878  15.943   4.403  40.782 -1.0878  0.3515 -3.3805
    4DNSX   C60 2879  15.742   4.406  40.736 -0.9811  0.2459 -0.4644
    4DNSX   H61 2880  15.749   4.454  40.632 -1.5967  1.0523  1.7896
    4DNSX   H62 2881  15.652   4.337  40.745 -3.4106  1.3782  0.8710
    4DNSX   O63 2882  15.721   4.520  40.818  0.6502 -0.5914 -0.1798
    4DNSX   H64 2883  15.712   4.514  40.916 -1.0557  1.1703  0.5766
    4DNSX   O80 2884  15.934   4.199  41.105 -0.2819 -0.0114 -0.0073
    4DNSX   C78 2885  15.973   4.263  41.228  0.1835 -0.8001 -0.4421
    4DNSX   H79 2886  16.069   4.324  41.214  0.5186  1.0047  1.2450
    4DNSX   C74 2887  15.867   4.372  41.255  1.1526  0.6668 -0.7920
    4DNSX   H75 2888  15.764   4.311  41.270 -1.4335  2.4203  0.7125
    4DNSX   O76 2889  15.848   4.462  41.140 -0.6786 -0.7011 -0.3623
    4DNSX   H77 2890  15.823   4.410  41.057  0.9062  0.6532 -4.7182
    4DNSX   C70 2891  15.896   4.454  41.389  0.4319 -0.5462 -0.2732
    4DNSX   H71 2892  16.000   4.496  41.388 -0.2139 -0.7821  0.4100
    4DNSX   O72 2893  15.793   4.546  41.411  0.2130  0.7340  0.9398
    4DNSX   H73 2894  15.768   4.592  41.328  1.2135 -0.1809 -0.7291
    4DNSX   C65 2895  15.912   4.339  41.501 -0.3006 -0.3663  0.8728
    4DNSX   H66 2896  15.814   4.285  41.523  1.2580 -0.2301 -1.4165
    4DNSX   O69 2897  16.008   4.236  41.462  0.6685  0.7026 -0.0840
    4DNSX   C67 2898  15.986   4.163  41.342 -0.2355 -0.3647  0.0674
    4DNSX   H68 2899  15.896   4.098  41.355 -0.9109 -1.9591  1.8158
    4DNSX   C81 2900  16.114   4.083  41.318 -0.0313  0.1667 -0.9336
    4DNSX   H82 2901  16.198   4.151  41.271 -0.1932 -1.6356 -1.0038
    4DNSX   H83 2902  16.148   4.041  41.419  0.2641  0.6376  1.5175
    4DNSX   O84 2903  16.089   3.973  41.235 -0.2474  0.0333 -0.4906
    4DNSX   H85 2904  16.090   3.892  41.278 -2.6735  3.6354 -0.3731
    4DNSX   O59 2905  15.979   4.395  41.607 -1.0892  0.1294  0.4708
    4DNSX   C57 2906  15.940   4.360  41.738  0.9518  0.1518 -0.1241
    4DNSX   H58 2907  15.845   4.302  41.742 -0.6988 -0.6940  1.5244
    4DNSX   C53 2908  16.050   4.257  41.789 -0.3907 -0.1035 -0.3235
    4DNSX   H54 2909  16.155   4.307  41.788 -0.0584 -0.1269  2.7764
    4DNSX   O55 2910  16.050   4.131  41.719  0.0313 -0.2931 -0.1530
    4DNSX   H56 2911  16.045   4.144  41.616  0.5102  0.6949 -0.7043
    4DNSX   C49 2912  16.023   4.213  41.937 -0.0387 -0.0764  0.1340
    4DNSX   H50 2913  15.921   4.160  41.938 -2.0528 -1.0324  2.4586
    4DNSX   O51 2914  16.130   4.141  41.990  0.0134 -0.2344  0.5372
    4DNSX   H52 2915  16.118   4.125  42.088 -0.1183 -1.8597  1.3133
    4DNSX   C44 2916  16.000   4.335  42.017  1.1183 -0.2214  0.1875
    4DNSX   H45 2917  16.096   4.395  42.026  3.2201 -0.5351 -1.0133
    4DNSX   O48 2918  15.893   4.425  41.974 -0.3934 -0.1497  0.1049
    4DNSX   C46 2919  15.934   4.474  41.847  0.2916 -0.3773  0.1622
    4DNSX   H47 2920  16.027   4.532  41.864 -1.8061  1.6321  0.9546
    4DNSX   C60 2921  15.820   4.562  41.793 -0.1045  0.3972 -0.7129
    4DNSX   H61 2922  15.864   4.607  41.701 -1.1257  0.6143 -0.7176
    4DNSX   H62 2923  15.736   4.503  41.755  2.7467  1.9894 -0.1121
    4DNSX   O63 2924  15.781   4.665  41.874  0.2326 -0.6490  0.3161
    4DNSX   H64 2925  15.854   4.700  41.932  1.1515  0.6702 -1.4591
    4DNSX   O80 2926  15.945   4.289  42.134  0.0500 -0.8241 -0.1385
    4DNSX   C78 2927  15.961   4.351  42.268  0.1124  0.8943  0.3350
    4DNSX   H79 2928  16.060   4.399  42.279 -0.6244  0.9949 -3.1240
    4DNSX   C74 2929  15.858   4.453  42.302  0.4357 -0.2824 -0.8728
    4DNSX   H75 2930  15.762   4.412  42.281 -1.8219 -0.3704 -1.4363
    4DNSX   O76 2931  15.892   4.563  42.216  0.6166 -0.1909  0.0904
    4DNSX   H77 2932  15.880   4.540  42.125  4.1860 -0.5451 -0.6838
    4DNSX   C70 2933  15.865   4.500  42.450 -0.2904 -0.0306 -0.3204
    4DNSX   H71 2934  15.970   4.540  42.469  1.2756  1.6885 -2.5952
    4DNSX   O72 2935  15.760   4.591  42.475 -0.2468  0.1523 -0.4620
    4DNSX   H73 2936  15.749   4.607  42.575  0.1625  1.8990 -0.2814
    4DNSX   C65 2937  15.853   4.378  42.545 -0.1261 -0.4418  0.6525
    4DNSX   H66 2938  15.750   4.333  42.524  1.2690 -3.0270 -0.8186
    4DNSX   O69 2939  15.950   4.279  42.507 -0.4192  0.0749 -0.2627
    4DNSX   C67 2940  15.960   4.231  42.373 -0.3596 -0.2432  1.0328
    4DNSX   H68 2941  15.868   4.174  42.368 -2.5482  3.4832  0.1718
    4DNSX   C81 2942  16.083   4.137  42.364 -1.1588  0.3231  0.9615
    4DNSX   H82 2943  16.182   4.191  42.342  0.8929  0.2550 -2.5718
    4DNSX   H83 2944  16.105   4.096  42.466  0.1351 -0.3386  1.7694
    4DNSX   O84 2945  16.068   4.038  42.265 -0.2690 -0.7374 -0.4924
    4DNSX   H85 2946  15.978   3.987  42.290 -0.3106  0.4462  0.5211
    4DNSX   O59 2947  15.887   4.411  42.677 -0.0999  0.4657  0.5505
    4DNSX   C57 2948  15.852   4.371  42.810 -0.1193 -0.1938 -0.1342
    4DNSX   H58 2949  15.890   4.441  42.889 -1.3685  0.5448  0.2637
    4DNSX   C53 2950  15.701   4.350  42.812 -0.8384  0.5657 -0.5181
    4DNSX   H54 2951  15.686   4.277  42.726 -0.1570 -0.1343  1.3920
    4DNSX   O55 2952  15.625   4.471  42.773  0.0507 -0.3902 -0.3343
    4DNSX   H56 2953  15.635   4.536  42.849  2.8671 -2.1387 -0.1641
    4DNSX   C49 2954  15.658   4.287  42.941  0.0738  1.3759  0.5174
    4DNSX   H50 2955  15.670   4.360  43.024  0.8083 -1.2951  1.3564
    4DNSX   O51 2956  15.517   4.245  42.925 -0.1247  0.3824 -0.2304
    4DNSX   H52 2957  15.470   4.323  42.875  0.8719  1.2025 -1.3746
    4DNSX   C44 2958  15.746   4.164  42.982  0.0090  0.3138 -0.6816
    4DNSX   H45 2959  15.707   4.079  42.911 -1.0242 -0.1026  2.7714
    4DNSX   O48 2960  15.887   4.191  42.966  0.3842 -0.4250  0.3057
    4DNSX   C46 2961  15.927   4.235  42.836  0.1721 -0.8051  0.0701
    4DNSX   H47 2962  15.890   4.164  42.756  1.2855  0.2205  0.0303
    4DNSX   C60 2963  16.078   4.251  42.831  0.3442  0.0180  0.2634
    4DNSX   H61 2964  16.118   4.356  42.828 -2.0578  0.9992  1.2487
    4DNSX   H62 2965  16.113   4.208  42.928 -0.3936 -2.3381 -1.7678
    4DNSX   O63 2966  16.131   4.196  42.711  0.1321 -0.2616  0.0277
    4DNSX   H64 2967  16.101   4.260  42.635 -0.1624  0.3228 -1.1729
    4DNSX   O80 2968  15.742   4.120  43.123  0.0234  0.3368  0.4161
    4DNSX   H60 2969  16.419   3.588  18.248  1.2754  0.8492  0.4688
    4DNSX   H81 2970  15.677   4.176  43.176  1.1778 -1.5611  0.4826
    5DNSX   O59 2971   3.086   2.992  11.325  0.0914 -0.2052 -0.2106
    5DNSX   C57 2972   3.165   3.055  11.430 -0.6500 -0.0510 -0.2325
    5DNSX   H58 2973   3.122   3.031  11.533 -1.6877 -3.1048  1.7508
    5DNSX   C53 2974   3.306   2.999  11.423 -0.3554 -0.2550 -0.4020
    5DNSX   H54 2975   3.352   3.014  11.324  0.2966 -1.2093 -0.8335
    5DNSX   O55 2976   3.305   2.865  11.473  0.4270  0.1090  0.1353
    5DNSX   H56 2977   3.250   2.819  11.410  1.6630  1.0296 -0.3138
    5DNSX   C49 2978   3.400   3.065  11.530 -0.2987 -0.1670  0.0988
    5DNSX   H50 2979   3.360   3.034  11.629  2.4453 -0.2821 -2.4258
    5DNSX   O51 2980   3.538   3.015  11.512  0.6454  0.2451 -0.2297
    5DNSX   H52 2981   3.545   2.924  11.565 -0.7978 -0.6869 -2.5153
    5DNSX   C44 2982   3.390   3.219  11.527  0.8450  0.2556  0.1347
    5DNSX   H45 2983   3.444   3.256  11.427 -0.3264  0.7860  0.1374
    5DNSX   O48 2984   3.254   3.271  11.520  0.8249 -0.3225  0.2622
    5DNSX   C46 2985   3.177   3.208  11.409 -0.0237  0.2888 -0.4914
    5DNSX   H47 2986   3.240   3.218  11.305 -0.1147 -1.5046 -3.2855
    5DNSX   C60 2987   3.046   3.284  11.395  0.6186  0.2652 -0.3034
    5DNSX   H61 2988   2.970   3.210  11.446 -2.1126 -1.5445  0.1028
    5DNSX   H62 2989   3.055   3.379  11.452  0.1845 -1.4108  1.7706
    5DNSX   O63 2990   3.009   3.296  11.265 -0.4955 -0.1195 -0.7008
    5DNSX   H64 2991   3.003   3.216  11.211  0.1353  0.4940 -0.1480
    5DNSX   O80 2992   3.437   3.289  11.644  0.1470  0.4073  0.0435
    5DNSX   C78 2993   3.481   3.416  11.659 -0.2885 -0.7272  0.1185
    5DNSX   H79 2994   3.496   3.463  11.558  1.0693 -0.5774 -4.0573
    5DNSX   C74 2995   3.374   3.491  11.740 -0.7239  0.4456 -0.0934
    5DNSX   H75 2996   3.349   3.439  11.840 -0.9500  0.2921  0.4490
    5DNSX   O76 2997   3.250   3.512  11.659 -0.1017 -0.1222 -0.6482
    5DNSX   H77 2998   3.214   3.420  11.652  0.5042  1.0197  1.4049
    5DNSX   C70 2999   3.415   3.634  11.777  0.3632 -0.4435  0.4604
    5DNSX   H71 3000   3.421   3.698  11.686  3.2372 -0.3974  3.2837
    5DNSX   O72 3001   3.330   3.683  11.886 -0.3937  0.1689  0.1655
    5DNSX   H73 3002   3.273   3.755  11.855 -0.8295 -0.7001 -2.3957
    5DNSX   C65 3003   3.568   3.637  11.819 -0.8076  0.1098  0.6753
    5DNSX   H66 3004   3.567   3.615  11.929 -1.5078 -0.7511 -1.3756
    5DNSX   O69 3005   3.662   3.548  11.743 -0.1571 -0.1265 -0.5612
    5DNSX   C67 3006   3.615   3.411  11.726  0.0065 -0.4501  0.0258
    5DNSX   H68 3007   3.611   3.355  11.831  1.0307  0.9048  1.1032
    5DNSX   C81 3008   3.719   3.347  11.637  0.6258 -0.3716  0.2028
    5DNSX   H82 3009   3.808   3.323  11.694 -1.9009 -1.7568  1.4501
    5DNSX   H83 3010   3.682   3.250  11.593 -3.6211 -1.0046  0.6287
    5DNSX   O84 3011   3.748   3.418  11.519 -0.0351 -0.2580 -0.1415
    5DNSX   H85 3012   3.669   3.409  11.454 -1.6212 -0.9157  0.6895
    5DNSX   O59 3013   3.624   3.770  11.787  0.0183  0.1139  0.0787
    5DNSX   C57 3014   3.645   3.900  11.843  0.9146 -0.0872  0.3133
    5DNSX   H58 3015   3.717   3.963  11.783  2.6104  3.2664  2.7358
    5DNSX   C53 3016   3.509   3.972  11.857  0.2372  0.8927 -0.5990
    5DNSX   H54 3017   3.439   3.921  11.927  2.2546  2.0327  0.4913
    5DNSX   O55 3018   3.450   3.972  11.726 -0.0808  0.2652  0.4019
    5DNSX   H56 3019   3.353   3.998  11.712  0.3669  2.1506 -3.1141
    5DNSX   C49 3020   3.539   4.111  11.917  0.2369 -0.4741  0.4647
    5DNSX   H50 3021   3.609   4.181  11.857  0.1906  1.6609 -0.1063
    5DNSX   O51 3022   3.415   4.158  11.964  0.2254  0.4409 -0.4467
    5DNSX   H52 3023   3.432   4.222  12.040 -0.4895  0.4245  1.0109
    5DNSX   C44 3024   3.621   4.097  12.050  0.6734  0.6082  0.1905
    5DNSX   H45 3025   3.557   4.063  12.133 -1.6374  0.1776 -0.2489
    5DNSX   O48 3026   3.734   4.010  12.042  0.0733 -0.6012 -0.0928
    5DNSX   C46 3027   3.703   3.879  11.987 -0.9859  0.1173  0.5178
    5DNSX   H47 3028   3.625   3.824  12.046 -3.5420  1.1107  0.5807
    5DNSX   C60 3029   3.838   3.807  11.976  0.3774  0.2907  0.6624
    5DNSX   H61 3030   3.827   3.735  11.889 -3.6354  2.5034  0.8226
    5DNSX   H62 3031   3.928   3.870  11.966  1.2690  1.7556 -2.1076
    5DNSX   O63 3032   3.850   3.715  12.083 -0.1364  0.0306  0.2939
    5DNSX   H64 3033   3.879   3.760  12.166 -1.2171  0.1432 -0.2922
    5DNSX   O80 3034   3.692   4.222  12.080 -0.9967  0.3396 -0.0796
    5DNSX   C78 3035   3.704   4.323  12.187 -0.1841 -0.0164  0.7049
    5DNSX   H79 3036   3.631   4.301  12.268 -0.4823 -3.1201 -3.8413
    5DNSX   C74 3037   3.830   4.314  12.264 -0.3434  0.7498  0.3360
    5DNSX   H75 3038   3.901   4.332  12.177  1.4744  0.9365 -0.3251
    5DNSX   O76 3039   3.859   4.185  12.323  0.4090 -0.6039  0.4013
    5DNSX   H77 3040   3.857   4.113  12.252 -2.1107 -1.2748 -2.6572
    5DNSX   C70 3041   3.849   4.423  12.374  0.0735 -0.5213  0.3692
    5DNSX   H71 3042   3.797   4.387  12.464  2.3277 -0.1573 -0.7723
    5DNSX   O72 3043   3.981   4.449  12.392 -0.1380 -0.6175 -0.6361
    5DNSX   H73 3044   4.033   4.364  12.389  1.1759 -1.2705  3.5672
    5DNSX   C65 3045   3.781   4.561  12.337  0.7699 -0.0276  0.5116
    5DNSX   H66 3046   3.857   4.619  12.276 -1.9572  3.1990 -0.1870
    5DNSX   O69 3047   3.658   4.548  12.246 -0.6775 -0.2132  0.3046
    5DNSX   C67 3048   3.678   4.464  12.129  0.6480  0.0788  0.0767
    5DNSX   H68 3049   3.769   4.481  12.069 -1.8332  4.7121 -1.9957
    5DNSX   C81 3050   3.557   4.477  12.036  0.5655  0.0090 -0.0428
    5DNSX   H82 3051   3.533   4.580  12.020 -1.2488 -0.5069  1.4298
    5DNSX   H83 3052   3.589   4.438  11.938  2.1332  0.3016  2.4627
    5DNSX   O84 3053   3.442   4.398  12.061  0.2715 -0.2414  0.2679
    5DNSX   H85 3054   3.401   4.437  12.144 -2.5749  1.9950  2.3690
    5DNSX   O59 3055   3.728   4.628  12.445  0.2392 -0.4618 -0.0590
    5DNSX   C57 3056   3.694   4.646  12.587  0.2620  0.5380 -0.4383
    5DNSX   H58 3057   3.732   4.561  12.650  1.6718 -1.5381  0.3179
    5DNSX   C53 3058   3.757   4.777  12.645 -0.6701 -0.4512  0.1555
    5DNSX   H54 3059   3.711   4.860  12.577  0.9471 -0.6642 -0.9284
    5DNSX   O55 3060   3.900   4.786  12.634 -0.0581  0.5327  0.2842
    5DNSX   H56 3061   3.936   4.871  12.668 -0.2857  3.1307  0.3960
    5DNSX   C49 3062   3.720   4.799  12.796 -0.2818  0.7724 -0.5432
    5DNSX   H50 3063   3.774   4.720  12.851 -0.3143  0.2434 -0.3669
    5DNSX   O51 3064   3.748   4.933  12.844 -0.4388 -0.2999  0.3953
    5DNSX   H52 3065   3.678   4.971  12.894 -1.3895  0.3180 -0.4782
    5DNSX   C44 3066   3.561   4.782  12.798  0.4781 -1.1356 -0.3982
    5DNSX   H45 3067   3.511   4.864  12.744  1.6861 -1.5200  0.5074
    5DNSX   O48 3068   3.512   4.660  12.741 -0.0124 -0.2782  0.2590
    5DNSX   C46 3069   3.543   4.648  12.600 -0.9491 -0.5193 -0.0282
    5DNSX   H47 3070   3.505   4.740  12.542 -1.6207  1.0533 -1.3568
    5DNSX   C60 3071   3.490   4.505  12.551  0.9812  0.3231 -0.0472
    5DNSX   H61 3072   3.571   4.435  12.527  1.0673  3.0257 -2.3862
    5DNSX   H62 3073   3.427   4.470  12.631 -0.4954 -0.2428 -0.5536
    5DNSX   O63 3074   3.420   4.505  12.424  0.0416  0.6027 -0.4662
    5DNSX   H64 3075   3.483   4.519  12.364  1.0409 -0.2087 -0.9431
    5DNSX   O80 3076   3.514   4.766  12.932 -0.1507 -0.3152  0.2372
    5DNSX   C78 3077   3.529   4.707  13.063  0.2164 -0.4796 -0.6806
    5DNSX   H79 3078   3.434   4.713  13.123 -2.1019 -0.5551  0.2057
    5DNSX   C74 3079   3.571   4.554  13.048  0.6860 -0.4213  0.1343
    5DNSX   H75 3080   3.655   4.553  12.975 -1.5200  1.1983 -2.0976
    5DNSX   O76 3081   3.462   4.484  12.985 -0.0331 -0.8174 -0.7029
    5DNSX   H77 3082   3.435   4.534  12.903 -0.8191 -1.1167  2.6056
    5DNSX   C70 3083   3.614   4.491  13.177  0.2383  0.0090 -0.6807
    5DNSX   H71 3084   3.524   4.479  13.241  0.8621 -0.7817  1.9861
    5DNSX   O72 3085   3.681   4.366  13.147 -0.1632  0.1326  0.2540
    5DNSX   H73 3086   3.760   4.381  13.094  0.6650  0.0838 -0.3650
    5DNSX   C65 3087   3.717   4.585  13.253  0.3670 -0.7431  0.7947
    5DNSX   H66 3088   3.804   4.564  13.198  2.2351  1.6794  1.9457
    5DNSX   O69 3089   3.675   4.726  13.254  0.0509 -0.1354 -0.4215
    5DNSX   C67 3090   3.633   4.786  13.136 -0.4134 -0.3634  1.0904
    5DNSX   H68 3091   3.719   4.789  13.065 -1.3518 -2.4573 -1.6548
    5DNSX   C81 3092   3.587   4.924  13.184  0.6152  0.5246 -0.0431
    5DNSX   H82 3093   3.475   4.920  13.197  1.6583 -0.8115 -0.6496
    5DNSX   H83 3094   3.630   4.944  13.284 -3.1342 -0.7225  0.6184
    5DNSX   O84 3095   3.605   5.028  13.091  0.0311  0.0187  0.3984
    5DNSX   H85 3096   3.552   5.018  13.014 -0.2618  0.5096  1.3248
    5DNSX   O59 3097   3.723   4.550  13.393 -0.2362  0.1059  0.1146
    5DNSX   C57 3098   3.741   4.502  13.526 -0.6278  0.2956 -0.2140
    5DNSX   H58 3099   3.662   4.430  13.560 -0.2380  0.9118  1.8191
    5DNSX   C53 3100   3.880   4.423  13.517 -0.0358  0.1953  0.0322
    5DNSX   H54 3101   3.938   4.503  13.468  2.7758 -0.0440  0.9911
    5DNSX   O55 3102   3.863   4.307  13.440 -0.1718  0.3731 -0.9406
    5DNSX   H56 3103   3.826   4.324  13.358  0.4400 -4.5189  4.3588
    5DNSX   C49 3104   3.932   4.391  13.659  0.5153 -0.3399 -0.7634
    5DNSX   H50 3105   3.875   4.300  13.697  1.3636  0.4478 -1.3114
    5DNSX   O51 3106   4.064   4.365  13.643 -0.1608 -0.0412 -0.1100
    5DNSX   H52 3107   4.082   4.270  13.665  0.1605  0.7012 -0.2371
    5DNSX   C44 3108   3.921   4.510  13.749  0.3590 -0.3026  0.2502
    5DNSX   H45 3109   4.004   4.588  13.719  0.0867 -0.0028  3.7924
    5DNSX   O48 3110   3.794   4.575  13.755 -0.6190  0.2286 -0.1553
    5DNSX   C46 3111   3.746   4.620  13.627  0.2451 -0.9096 -0.6896
    5DNSX   H47 3112   3.826   4.683  13.593  1.3567 -0.3717  1.7702
    5DNSX   C60 3113   3.623   4.702  13.652 -0.0537 -0.9812 -0.4530
    5DNSX   H61 3114   3.532   4.648  13.641  0.3174  0.5827  0.0200
    5DNSX   H62 3115   3.624   4.738  13.758  1.0120 -2.1969  2.2803
    5DNSX   O63 3116   3.608   4.806  13.559 -0.3966  0.6877  0.1320
    5DNSX   H64 3117   3.594   4.766  13.471  1.4377 -0.1976  1.2257
    5DNSX   O80 3118   3.936   4.468  13.886  0.1600 -0.9934 -0.0733
    5DNSX   C78 3119   4.028   4.539  13.969 -0.8215  0.0949  0.2005
    5DNSX   H79 3120   4.106   4.593  13.909 -2.4993 -1.7081 -1.7645
    5DNSX   C74 3121   3.943   4.643  14.049 -0.1321  0.4977  0.3493
    5DNSX   H75 3122   3.860   4.577  14.094 -0.6452  1.2855  1.9077
    5DNSX   O76 3123   3.897   4.747  13.956  0.2958 -0.0738 -0.0599
    5DNSX   H77 3124   3.852   4.701  13.881 -2.5726  0.5876 -0.2425
    5DNSX   C70 3125   4.026   4.714  14.162 -0.3584 -0.0796 -0.3334
    5DNSX   H71 3126   4.102   4.779  14.106  1.0286 -1.3360 -0.6128
    5DNSX   O72 3127   3.941   4.784  14.263 -0.7282 -0.4247  0.2605
    5DNSX   H73 3128   3.908   4.865  14.225 -0.3218  0.1992  1.2843
    5DNSX   C65 3129   4.116   4.609  14.236  0.6172  0.6256  0.1184
    5DNSX   H66 3130   4.057   4.549  14.307 -0.3186 -2.1726 -1.8273
    5DNSX   O69 3131   4.185   4.523  14.148  0.2097  0.0950  0.1398
    5DNSX   C67 3132   4.104   4.443  14.059  0.1638  0.5555 -0.4347
    5DNSX   H68 3133   4.031   4.380  14.126 -1.1308 -3.0744 -0.4214
    5DNSX   C81 3134   4.197   4.352  13.972 -0.5978  0.0705 -0.2851
    5DNSX   H82 3135   4.145   4.279  13.899 -1.1642 -1.0760  0.1120
    5DNSX   H83 3136   4.280   4.414  13.930 -1.5246  0.1135 -0.5535
    5DNSX   O84 3137   4.271   4.268  14.058  0.0448  0.1370 -0.1828
    5DNSX   H85 3138   4.336   4.207  14.001  5.1102 -0.5322 -2.6081
    5DNSX   O59 3139   4.224   4.681  14.289 -0.2112 -0.3531 -0.3478
    5DNSX   C57 3140   4.282   4.733  14.414  0.4316  0.4218  0.9059
    5DNSX   H58 3141   4.392   4.716  14.421 -0.5163  2.4098  1.1085
    5DNSX   C53 3142   4.251   4.882  14.421 -0.4947 -0.0459 -0.4563
    5DNSX   H54 3143   4.142   4.898  14.409  0.3513  0.0069  0.8231
    5DNSX   O55 3144   4.311   4.944  14.306 -0.0519 -0.7133  0.1946
    5DNSX   H56 3145   4.291   5.041  14.292  2.1811  1.1456 -2.2527
    5DNSX   C49 3146   4.304   4.955  14.546  0.3001 -0.4964  0.6401
    5DNSX   H50 3147   4.417   4.953  14.544 -0.4821  2.2591 -1.4923
    5DNSX   O51 3148   4.251   5.092  14.559 -0.0410  0.1983 -0.7224
    5DNSX   H52 3149   4.268   5.142  14.471  1.0183  3.1034 -0.7547
    5DNSX   C44 3150   4.256   4.866  14.669 -0.1502 -0.1771  0.2716
    5DNSX   H45 3151   4.145   4.885  14.669  0.9101 -1.2089  1.6428
    5DNSX   O48 3152   4.286   4.733  14.662  0.1463  0.1409 -0.2116
    5DNSX   C46 3153   4.233   4.665  14.545  0.7466  0.7364  0.9012
    5DNSX   H47 3154   4.122   4.674  14.550  0.5460 -1.0489  0.2783
    5DNSX   C60 3155   4.264   4.517  14.548 -0.2018  0.7121 -0.3112
    5DNSX   H61 3156   4.286   4.480  14.442 -1.5312  0.0336 -1.8623
    5DNSX   H62 3157   4.348   4.502  14.620  0.7921  2.1832 -2.6094
    5DNSX   O63 3158   4.152   4.450  14.598 -0.2958 -1.0753  0.0497
    5DNSX   H64 3159   4.167   4.457  14.691 -0.7043  0.1234 -0.6255
    5DNSX   O80 3160   4.330   4.906  14.787  0.5484 -0.1800  0.2657
    5DNSX   C78 3161   4.309   4.964  14.912 -0.2672 -0.1372 -0.9956
    5DNSX   H79 3162   4.409   4.978  14.968  0.0315  0.0622 -0.8414
    5DNSX   C74 3163   4.246   5.101  14.887  0.1143  0.3442  0.9239
    5DNSX   H75 3164   4.144   5.102  14.829 -1.5324  2.5179  0.1707
    5DNSX   O76 3165   4.335   5.184  14.812  0.1613 -0.1839  0.3850
    5DNSX   H77 3166   4.358   5.140  14.720  2.0040 -1.5952 -2.0216
    5DNSX   C70 3167   4.209   5.168  15.022 -0.1934 -0.1375 -0.4311
    5DNSX   H71 3168   4.310   5.191  15.070  2.8553  0.0061 -0.8393
    5DNSX   O72 3169   4.129   5.290  15.004  0.1207  0.1118  0.3539
    5DNSX   H73 3170   4.164   5.358  14.957 -1.3715 -0.8948  2.9020
    5DNSX   C65 3171   4.132   5.075  15.113 -0.5018 -0.3820  0.7158
    5DNSX   H66 3172   4.028   5.077  15.073  0.4169  1.2892 -0.1693
    5DNSX   O69 3173   4.192   4.942  15.122 -0.3049 -0.0844 -0.0324
    5DNSX   C67 3174   4.218   4.871  14.997  0.0355 -0.8461  0.9157
    5DNSX   H68 3175   4.120   4.860  14.942  0.4231 -0.1524 -0.6348
    5DNSX   C81 3176   4.269   4.731  15.026  0.6358  0.6315  0.2562
    5DNSX   H82 3177   4.372   4.753  15.067 -2.0598  0.1444 -1.1534
    5DNSX   H83 3178   4.217   4.664  15.101 -4.3742 -0.8049 -2.0006
    5DNSX   O84 3179   4.277   4.643  14.909  0.2499 -0.4169  0.2553
    5DNSX   H85 3180   4.297   4.693  14.832  1.3750  0.4300 -0.4084
    5DNSX   O59 3181   4.143   5.128  15.243  0.4867 -0.3862 -0.3373
    5DNSX   C57 3182   4.217   5.193  15.344 -0.7678 -0.0212  0.1018
    5DNSX   H58 3183   4.315   5.230  15.306 -1.3002  0.2079 -3.5437
    5DNSX   C53 3184   4.125   5.312  15.391 -0.0015 -0.3677 -0.7766
    5DNSX   H54 3185   4.029   5.283  15.430 -0.2377  1.5057  1.5178
    5DNSX   O55 3186   4.102   5.416  15.300 -0.1059 -0.1535  0.1082
    5DNSX   H56 3187   4.056   5.386  15.218  3.1671 -1.0171 -1.1181
    5DNSX   C49 3188   4.192   5.376  15.518  0.1047 -0.4524 -0.1252
    5DNSX   H50 3189   4.289   5.420  15.489 -2.2726 -0.6022 -1.4282
    5DNSX   O51 3190   4.104   5.478  15.580  0.1221 -0.5741 -0.1210
    5DNSX   H52 3191   4.003   5.457  15.566 -0.2666 -1.5796 -1.8800
    5DNSX   C44 3192   4.225   5.266  15.622 -0.4943  0.2895 -0.0499
    5DNSX   H45 3193   4.127   5.247  15.679 -1.3624  1.4691 -0.1056
    5DNSX   O48 3194   4.292   5.151  15.578  0.1841 -0.1181 -0.1668
    5DNSX   C46 3195   4.232   5.095  15.460  0.3622  0.3961  0.4289
    5DNSX   H47 3196   4.123   5.062  15.482 -0.8748 -1.1970 -0.7257
    5DNSX   C60 3197   4.312   4.966  15.428 -0.4897 -0.0856  0.3870
    5DNSX   H61 3198   4.262   4.920  15.344 -1.4779 -0.3432  0.4309
    5DNSX   H62 3199   4.421   4.985  15.396  2.7688 -0.3388  1.8713
    5DNSX   O63 3200   4.301   4.878  15.543 -0.5184 -0.5170  1.1772
    5DNSX   H64 3201   4.360   4.796  15.538 -1.4793 -3.2805  1.0059
    5DNSX   O80 3202   4.323   5.316  15.709  0.4286  0.0491  0.3800
    5DNSX   C78 3203   4.384   5.264  15.829 -0.7237  0.6942  0.2999
    5DNSX   H79 3204   4.334   5.167  15.863  1.7689 -4.8308  0.9339
    5DNSX   C74 3205   4.539   5.229  15.805  0.1543 -0.4020 -0.2676
    5DNSX   H75 3206   4.585   5.322  15.773  1.9364 -0.4714 -1.1299
    5DNSX   O76 3207   4.548   5.130  15.708  0.1987 -0.1280 -0.0211
    5DNSX   H77 3208   4.503   5.150  15.625  3.0026 -1.6572 -2.5035
    5DNSX   C70 3209   4.612   5.190  15.936 -0.2800 -0.3422  0.2760
    5DNSX   H71 3210   4.584   5.087  15.971 -0.9591 -1.3387 -0.3297
    5DNSX   O72 3211   4.759   5.193  15.910 -0.3234  0.5181 -0.2126
    5DNSX   H73 3212   4.788   5.166  15.821 -2.0711 -2.2203 -1.1328
    5DNSX   C65 3213   4.580   5.300  16.042  0.6525  0.6885 -0.7017
    5DNSX   H66 3214   4.635   5.396  16.024  0.2781  0.7702  0.6425
    5DNSX   O69 3215   4.438   5.335  16.059  0.0910  0.2374  0.3737
    5DNSX   C67 3216   4.366   5.372  15.940  0.2567 -0.0896 -0.4296
    5DNSX   H68 3217   4.400   5.471  15.902 -2.6417 -2.6072  1.2746
    5DNSX   C81 3218   4.216   5.380  15.980 -0.8686 -0.1529 -0.5647
    5DNSX   H82 3219   4.154   5.295  15.925 -0.3718 -1.9613 -0.3704
    5DNSX   H83 3220   4.209   5.382  16.091 -0.1827 -1.8723 -2.5421
    5DNSX   O84 3221   4.170   5.509  15.946  0.5006  0.3651  0.6847
    5DNSX   H85 3222   4.243   5.575  15.938 -0.9843  0.1407 -0.0216
    5DNSX   O59 3223   4.603   5.245  16.166 -0.0842 -0.2248  0.3379
    5DNSX   C57 3224   4.672   5.311  16.273  0.5870 -0.3122  0.1108
    5DNSX   H58 3225   4.712   5.410  16.243  0.8098  0.7591  0.0985
    5DNSX   C53 3226   4.574   5.356  16.388 -0.5199 -0.1166  0.2964
    5DNSX   H54 3227   4.533   5.262  16.436  1.8696  1.2554 -1.6897
    5DNSX   O55 3228   4.458   5.436  16.337  0.5289  0.5857  0.4008
    5DNSX   H56 3229   4.413   5.388  16.264 -1.1006  1.7231 -0.1552
    5DNSX   C49 3230   4.649   5.435  16.499 -0.3869 -0.2528 -0.4264
    5DNSX   H50 3231   4.688   5.529  16.456  1.8795 -0.1883  1.1300
    5DNSX   O51 3232   4.560   5.450  16.616  0.0357  0.0760  0.0251
    5DNSX   H52 3233   4.603   5.443  16.699 -0.3047  0.8294  1.8278
    5DNSX   C44 3234   4.777   5.349  16.541 -1.0211 -0.2629  0.5879
    5DNSX   H45 3235   4.748   5.269  16.606 -2.1068  0.7042 -1.3400
    5DNSX   O48 3236   4.854   5.298  16.431  0.3776 -0.3395 -0.2031
    5DNSX   C46 3237   4.787   5.225  16.329  0.1568  0.0718 -0.2553
    5DNSX   H47 3238   4.744   5.129  16.379  1.8370 -1.8086  0.8296
    5DNSX   C60 3239   4.894   5.197  16.223 -0.3574  0.2241 -0.1872
    5DNSX   H61 3240   4.896   5.274  16.147 -0.4435 -1.4823  2.3178
    5DNSX   H62 3241   4.994   5.204  16.279  0.2491  2.1520  0.6885
    5DNSX   O63 3242   4.876   5.079  16.155 -0.0765 -0.5547 -0.3789
    5DNSX   H64 3243   4.803   5.091  16.103  2.0201  0.1200 -1.4230
    5DNSX   O80 3244   4.876   5.431  16.596 -0.2299 -0.1562 -0.0132
    5DNSX   C78 3245   4.966   5.464  16.708  0.4657 -0.2154  0.8056
    5DNSX   H79 3246   5.053   5.529  16.678 -1.4920  1.3057 -0.3576
    5DNSX   C74 3247   4.890   5.555  16.810 -0.2857  0.0924 -0.7434
    5DNSX   H75 3248   4.796   5.524  16.845 -0.9979 -1.1848 -0.2074
    5DNSX   O76 3249   4.861   5.684  16.744 -0.4914  0.4314 -0.0972
    5DNSX   H77 3250   4.816   5.670  16.655  2.3451  1.1158 -0.6060
    5DNSX   C70 3251   4.975   5.573  16.941  0.5440 -0.8190 -0.0470
    5DNSX   H71 3252   5.070   5.629  16.918  1.4191 -1.2080  3.7651
    5DNSX   O72 3253   4.893   5.649  17.045  0.4541  0.0649  0.8569
    5DNSX   H73 3254   4.928   5.743  17.065 -0.1757 -0.1607  0.3971
    5DNSX   C65 3255   5.026   5.435  16.991 -0.2012 -0.3475 -0.0611
    5DNSX   H66 3256   4.936   5.387  17.036 -0.2155  1.6340 -1.7387
    5DNSX   O69 3257   5.100   5.363  16.887  0.2787 -0.2150 -0.0838
    5DNSX   C67 3258   5.021   5.334  16.775 -0.5752  1.1064  0.8117
    5DNSX   H68 3259   4.944   5.255  16.791  0.8430 -0.6603 -2.2623
    5DNSX   C81 3260   5.120   5.275  16.670 -0.8982 -0.4056  0.2934
    5DNSX   H82 3261   5.168   5.357  16.625  3.2132  0.9357  0.5138
    5DNSX   H83 3262   5.192   5.223  16.731 -0.5654 -0.6090  0.1897
    5DNSX   O84 3263   5.058   5.179  16.581  0.3444 -0.0363 -0.1333
    5DNSX   H85 3264   4.999   5.230  16.513  1.5796 -0.2717  0.4987
    5DNSX   O59 3265   5.128   5.469  17.076 -0.2878 -0.2483 -0.0429
    5DNSX   C57 3266   5.175   5.452  17.211 -0.0835 -0.2388  0.1701
    5DNSX   H58 3267   5.267   5.516  17.236  2.5371 -1.9937 -0.6142
    5DNSX   C53 3268   5.064   5.490  17.314  0.3318  0.5285 -0.6860
    5DNSX   H54 3269   4.959   5.445  17.303  0.3410 -1.3684  0.6779
    5DNSX   O55 3270   5.046   5.627  17.307 -0.8214 -0.0199  0.4613
    5DNSX   H56 3271   4.988   5.659  17.376  2.4400 -0.2527 -0.2845
    5DNSX   C49 3272   5.113   5.455  17.460 -0.2215  0.2567  0.0064
    5DNSX   H50 3273   5.200   5.513  17.495 -1.9989 -0.5770 -0.8860
    5DNSX   O51 3274   5.005   5.461  17.555  0.3522 -0.2560 -0.3616
    5DNSX   H52 3275   4.913   5.451  17.505  2.0422  0.4077 -1.6904
    5DNSX   C44 3276   5.170   5.311  17.465  0.3099  0.5337 -0.1695
    5DNSX   H45 3277   5.084   5.233  17.445 -0.1393  0.8275  0.4387
    5DNSX   O48 3278   5.272   5.284  17.368  0.2582  0.2255  0.2973
    5DNSX   C46 3279   5.224   5.309  17.232  0.7555 -0.0414  0.5532
    5DNSX   H47 3280   5.139   5.236  17.211 -1.5139  1.1227  0.4824
    5DNSX   C60 3281   5.335   5.270  17.136 -0.1789 -0.4370  0.3822
    5DNSX   H61 3282   5.403   5.359  17.114 -1.3477 -1.4413  1.7061
    5DNSX   H62 3283   5.404   5.196  17.183 -0.1028  0.8850  1.0112
    5DNSX   O63 3284   5.274   5.227  17.015  0.9339  0.3756  0.6853
    5DNSX   H64 3285   5.220   5.294  16.962  0.6963  1.5702 -1.1653
    5DNSX   O80 3286   5.245   5.285  17.583 -0.5383 -0.8688 -0.4406
    5DNSX   C78 3287   5.216   5.175  17.663 -0.2840  0.3509 -0.1237
    5DNSX   H79 3288   5.108   5.149  17.653 -2.8875 -1.4556  0.0900
    5DNSX   C74 3289   5.279   5.042  17.615  0.0224 -0.4763 -0.1245
    5DNSX   H75 3290   5.394   5.061  17.620  0.1463 -0.7004  3.5702
    5DNSX   O76 3291   5.231   5.014  17.476 -0.4532  0.2220  0.3265
    5DNSX   H77 3292   5.263   5.080  17.414  1.4332  0.8457 -0.2930
    5DNSX   C70 3293   5.261   4.924  17.712 -0.1975 -0.0461  0.3671
    5DNSX   H71 3294   5.171   4.862  17.696  1.2051  0.7963  0.7680
    5DNSX   O72 3295   5.375   4.849  17.691  0.1565 -0.3307 -0.1892
    5DNSX   H73 3296   5.395   4.829  17.604  0.0752 -0.0881 -1.1111
    5DNSX   C65 3297   5.267   4.963  17.864 -0.1636 -0.3742 -0.3374
    5DNSX   H66 3298   5.371   4.971  17.902  0.7981 -1.8092 -1.1219
    5DNSX   O69 3299   5.206   5.088  17.899  0.4221  0.0326  0.3913
    5DNSX   C67 3300   5.240   5.204  17.813 -0.3033 -0.1170 -0.0452
    5DNSX   H68 3301   5.353   5.233  17.821  0.7304 -0.6105  0.1241
    5DNSX   C81 3302   5.156   5.321  17.866 -0.0459 -0.0307 -0.4068
    5DNSX   H82 3303   5.163   5.412  17.801 -2.4081  1.2671 -1.1358
    5DNSX   H83 3304   5.053   5.282  17.887 -0.5940  1.3751  2.6221
    5DNSX   O84 3305   5.200   5.364  17.995  0.3664  0.1167  0.3364
    5DNSX   H85 3306   5.171   5.451  18.017  1.0740 -1.8737 -2.0620
    5DNSX   O59 3307   5.184   4.878  17.936  0.2896  0.4133 -0.6772
    5DNSX   C57 3308   5.185   4.800  18.057  0.3428  0.3567 -0.1640
    5DNSX   H58 3309   5.083   4.764  18.082  2.9651  0.5019  1.0988
    5DNSX   C53 3310   5.281   4.684  18.025  0.8490  0.2767 -0.5107
    5DNSX   H54 3311   5.381   4.733  17.982  2.2961 -2.0623  0.3621
    5DNSX   O55 3312   5.213   4.604  17.911 -0.9586 -0.4289  0.7151
    5DNSX   H56 3313   5.181   4.672  17.843 -0.5406  1.1580  1.9709
    5DNSX   C49 3314   5.314   4.600  18.147 -0.0175 -0.3399  0.1236
    5DNSX   H50 3315   5.231   4.536  18.184  1.2169  0.6884 -0.3806
    5DNSX   O51 3316   5.438   4.524  18.122  0.0811 -0.1865  0.2496
    5DNSX   H52 3317   5.421   4.440  18.184 -1.3180  2.5313  0.9710
    5DNSX   C44 3318   5.354   4.703  18.264 -0.5477 -0.4486  0.3502
    5DNSX   H45 3319   5.453   4.737  18.240 -1.7973 -0.9462 -2.0497
    5DNSX   O48 3320   5.262   4.810  18.292 -0.1497 -0.3324  0.7782
    5DNSX   C46 3321   5.235   4.891  18.174  0.1554  0.1265  0.6591
    5DNSX   H47 3322   5.335   4.940  18.149  0.2269  0.0610  3.3193
    5DNSX   C60 3323   5.139   5.003  18.209  1.0863 -0.6232  0.5197
    5DNSX   H61 3324   5.036   4.979  18.163  1.0091 -1.2932  1.3500
    5DNSX   H62 3325   5.126   5.021  18.320 -1.5210 -0.9190 -0.2226
    5DNSX   O63 3326   5.168   5.127  18.156 -0.0282  0.6155  0.0329
    5DNSX   H64 3327   5.178   5.113  18.062  0.3401 -1.7825 -0.8293
    5DNSX   O80 3328   5.350   4.635  18.384  0.5144  0.0785  0.0926
    5DNSX   C78 3329   5.424   4.626  18.504  0.1493  1.2804 -0.1308
    5DNSX   H79 3330   5.401   4.538  18.562 -0.4101  2.6865  0.4113
    5DNSX   C74 3331   5.579   4.608  18.485 -0.1894  0.0692 -0.1298
    5DNSX   H75 3332   5.619   4.701  18.429 -1.3241  1.3148 -0.3543
    5DNSX   O76 3333   5.602   4.490  18.403 -0.1378 -0.8517 -0.3319
    5DNSX   H77 3334   5.690   4.470  18.373  2.9461  2.0766 -2.9474
    5DNSX   C70 3335   5.657   4.600  18.616 -0.1869  0.6588  0.1005
    5DNSX   H71 3336   5.636   4.506  18.671  0.0986  1.9969 -0.6825
    5DNSX   O72 3337   5.800   4.611  18.596 -0.3694 -0.1857  0.0249
    5DNSX   H73 3338   5.813   4.643  18.506 -1.5880  0.2168  0.6552
    5DNSX   C65 3339   5.615   4.722  18.706  0.0038  0.0880 -0.7663
    5DNSX   H66 3340   5.673   4.811  18.660  0.1528 -0.7293 -2.4946
    5DNSX   O69 3341   5.470   4.734  18.718 -0.3492 -0.3564 -0.4599
    5DNSX   C67 3342   5.405   4.755  18.591  0.7184  0.4044  0.0144
    5DNSX   H68 3343   5.458   4.841  18.529  0.4502 -1.0044 -2.3105
    5DNSX   C81 3344   5.255   4.779  18.626 -0.5038 -1.0706  0.8567
    5DNSX   H82 3345   5.193   4.704  18.574 -2.0235 -1.2622  1.1303
    5DNSX   H83 3346   5.244   4.769  18.739  0.3118  0.9802 -0.1880
    5DNSX   O84 3347   5.222   4.914  18.608  0.3367  0.4291  0.1401
    5DNSX   H85 3348   5.163   4.957  18.674 -1.2446 -1.0252  1.3989
    5DNSX   O59 3349   5.650   4.692  18.842 -0.0851 -0.0237  0.9011
    5DNSX   C57 3350   5.697   4.624  18.961 -0.4858 -0.6558 -0.1068
    5DNSX   H58 3351   5.635   4.535  18.983 -0.1324  1.0046  1.1615
    5DNSX   C53 3352   5.846   4.578  18.941  0.2858 -0.5738 -0.4216
    5DNSX   H54 3353   5.914   4.663  18.906 -1.3043  2.2782  0.1927
    5DNSX   O55 3354   5.857   4.483  18.833  0.3810 -0.3615 -0.4870
    5DNSX   H56 3355   5.822   4.508  18.750 -0.9628 -2.7656  0.9285
    5DNSX   C49 3356   5.896   4.509  19.067 -0.0615 -0.0754  0.0664
    5DNSX   H50 3357   5.836   4.415  19.088  0.3674 -1.6182 -0.7049
    5DNSX   O51 3358   6.037   4.478  19.049 -0.0261 -0.5759 -0.0384
    5DNSX   H52 3359   6.081   4.517  18.965 -0.4266 -1.4597 -0.3043
    5DNSX   C44 3360   5.876   4.611  19.178 -0.3666 -0.1613 -0.0505
    5DNSX   H45 3361   5.931   4.704  19.154  0.1501 -0.6738  2.2033
    5DNSX   O48 3362   5.735   4.640  19.206 -0.0516 -0.4949 -0.0999
    5DNSX   C46 3363   5.677   4.714  19.088 -0.3303  0.4011  0.2816
    5DNSX   H47 3364   5.747   4.802  19.066  1.6125 -1.7679 -0.8081
    5DNSX   C60 3365   5.524   4.755  19.120 -0.2606  0.5156  0.4529
    5DNSX   H61 3366   5.497   4.700  19.208 -1.2033 -1.3033 -0.7226
    5DNSX   H62 3367   5.515   4.858  19.161  0.8842 -1.2485 -0.6073
    5DNSX   O63 3368   5.431   4.739  19.021 -0.4001  0.0337  0.8315
    5DNSX   H64 3369   5.473   4.729  18.927 -2.3760 -1.1130 -0.5653
    5DNSX   O80 3370   5.914   4.558  19.306 -0.5730 -0.4467 -0.2997
    5DNSX   C78 3371   5.935   4.586  19.445 -0.5093 -0.2076  0.5243
    5DNSX   H79 3372   5.970   4.689  19.466 -0.6764  0.8767  1.8496
    5DNSX   C74 3373   5.795   4.569  19.512 -0.6312 -0.8071  0.3384
    5DNSX   H75 3374   5.751   4.469  19.495 -0.6973 -0.3192  0.3532
    5DNSX   O76 3375   5.701   4.663  19.462 -0.0199  0.4949 -0.1827
    5DNSX   H77 3376   5.688   4.648  19.364  2.1624 -2.2522 -0.9759
    5DNSX   C70 3377   5.797   4.586  19.667 -0.5293  0.2108 -0.2668
    5DNSX   H71 3378   5.820   4.698  19.687  0.3416  1.1595 -0.6465
    5DNSX   O72 3379   5.669   4.554  19.735 -0.0206 -0.3344  0.9337
    5DNSX   H73 3380   5.688   4.541  19.828 -0.8396 -1.1752 -4.0841
    5DNSX   C65 3381   5.913   4.498  19.725  0.1843 -0.3392  0.1383
    5DNSX   H66 3382   5.881   4.386  19.724 -1.7392  0.4490  0.0284
    5DNSX   O69 3383   6.033   4.513  19.653  0.2342 -0.5852  0.1360
    5DNSX   C67 3384   6.034   4.488  19.511 -0.5199  0.1705  0.4896
    5DNSX   H68 3385   5.991   4.393  19.476  0.4943 -0.6985 -0.8467
    5DNSX   C81 3386   6.178   4.504  19.461 -0.4208 -0.1323  0.0673
    5DNSX   H82 3387   6.170   4.563  19.370  0.3358  0.3395 -0.8664
    5DNSX   H83 3388   6.235   4.554  19.545  1.2591  0.0453  1.4617
    5DNSX   O84 3389   6.257   4.390  19.429 -0.1180 -0.0496 -0.4070
    5DNSX   H85 3390   6.224   4.307  19.477 -0.2290 -0.9986 -0.7978
    5DNSX   O59 3391   5.953   4.547  19.848 -0.3805  0.7711 -0.4257
    5DNSX   C57 3392   6.024   4.467  19.948 -0.7242 -0.6053  0.7772
    5DNSX   H58 3393   6.037   4.360  19.916  1.1685  0.0258  2.9655
    5DNSX   C53 3394   6.167   4.538  19.965  0.1229  0.2568  1.0567
    5DNSX   H54 3395   6.156   4.651  19.972  1.0834  0.5352 -2.2292
    5DNSX   O55 3396   6.254   4.494  19.859 -0.4104  1.3639  0.0299
    5DNSX   H56 3397   6.214   4.514  19.772 -2.1725 -1.4724 -1.1890
    5DNSX   C49 3398   6.230   4.495  20.095 -0.1895  0.6857 -0.0009
    5DNSX   H50 3399   6.263   4.385  20.104 -2.7281  1.2247  0.4889
    5DNSX   O51 3400   6.337   4.586  20.114 -0.1914  0.1212  0.5607
    5DNSX   H52 3401   6.401   4.585  20.034 -1.3539 -0.7225 -0.8018
    5DNSX   C44 3402   6.128   4.510  20.204 -0.3070  0.5178 -0.4121
    5DNSX   H45 3403   6.101   4.621  20.217 -0.5054  3.7136 -0.3775
    5DNSX   O48 3404   6.011   4.429  20.192  0.2959 -0.4243  0.6323
    5DNSX   C46 3405   5.934   4.471  20.073 -0.9155 -0.3527 -0.4644
    5DNSX   H47 3406   5.902   4.575  20.091 -0.7612 -1.5755 -0.0859
    5DNSX   C60 3407   5.818   4.368  20.062  0.3655  0.3283  0.2441
    5DNSX   H61 3408   5.864   4.272  20.034 -1.0791  1.0640  2.8239
    5DNSX   H62 3409   5.756   4.361  20.155  2.8720  0.4844 -0.4871
    5DNSX   O63 3410   5.728   4.389  19.954  0.0127  0.4565 -0.1065
    5DNSX   H64 3411   5.664   4.456  19.974  0.2241  2.4422  2.7284
    5DNSX   O80 3412   6.188   4.449  20.319  0.3925 -0.5198  0.2259
    5DNSX   C78 3413   6.185   4.416  20.451  0.1860 -0.0744  0.1993
    5DNSX   H79 3414   6.151   4.503  20.514 -1.3857  1.0660  1.4757
    5DNSX   C74 3415   6.072   4.315  20.489 -0.9368  0.3913 -0.0883
    5DNSX   H75 3416   6.102   4.213  20.434  1.3840  0.0174  1.9712
    5DNSX   O76 3417   5.939   4.362  20.444 -0.2629  0.2194  0.5504
    5DNSX   H77 3418   5.930   4.368  20.343 -1.4425 -1.7439  2.3565
    5DNSX   C70 3419   6.067   4.291  20.649 -0.2658 -0.1138  0.6992
    5DNSX   H71 3420   6.023   4.389  20.685 -1.5634  3.4860  0.1867
    5DNSX   O72 3421   5.971   4.184  20.682  0.3565  0.8870  0.5155
    5DNSX   H73 3422   5.994   4.136  20.756  0.0854  1.0533 -0.4737
    5DNSX   C65 3423   6.212   4.265  20.692  0.3109 -0.1644 -1.0384
    5DNSX   H66 3424   6.242   4.169  20.654 -0.6357  1.1154  2.4255
    5DNSX   O69 3425   6.308   4.363  20.649  0.3594 -0.4195 -0.2961
    5DNSX   C67 3426   6.323   4.372  20.506  0.4423  0.5986  0.8648
    5DNSX   H68 3427   6.354   4.272  20.461  1.0315 -2.2615 -0.3987
    5DNSX   C81 3428   6.435   4.473  20.474 -0.1656  0.4426 -0.6564
    5DNSX   H82 3429   6.429   4.506  20.362 -0.5122  1.0225 -2.5171
    5DNSX   H83 3430   6.425   4.570  20.533 -0.0876  2.3013  1.1797
    5DNSX   O84 3431   6.564   4.423  20.507 -0.8204 -0.2522 -0.3963
    5DNSX   H85 3432   6.621   4.498  20.490 -2.2402 -0.7699  1.2156
    5DNSX   O59 3433   6.228   4.275  20.832 -0.2314  0.1940 -0.3756
    5DNSX   C57 3434   6.258   4.255  20.969  0.5872  0.1966 -0.4334
    5DNSX   H58 3435   6.173   4.203  21.022  2.6360 -2.6694 -1.0750
    5DNSX   C53 3436   6.385   4.166  20.987 -0.8179 -0.5305  0.4643
    5DNSX   H54 3437   6.463   4.212  20.920  1.9498  0.1761  1.6365
    5DNSX   O55 3438   6.357   4.033  20.939  0.1265 -0.1602  0.3609
    5DNSX   H56 3439   6.289   3.991  20.991  0.6721  0.7976  2.1318
    5DNSX   C49 3440   6.433   4.167  21.133  0.2591  0.4152 -0.5261
    5DNSX   H50 3441   6.348   4.124  21.189  0.5924 -1.9083  0.8880
    5DNSX   O51 3442   6.562   4.092  21.151 -0.0681  0.0189  0.1989
    5DNSX   H52 3443   6.554   3.994  21.135  0.4569  1.6519  2.9144
    5DNSX   C44 3444   6.440   4.310  21.184 -0.2875 -0.7441 -0.0175
    5DNSX   H45 3445   6.516   4.372  21.134  1.5108  2.6391 -1.7759
    5DNSX   O48 3446   6.318   4.381  21.179  0.6631 -0.0116  0.5350
    5DNSX   C46 3447   6.276   4.393  21.037 -0.0954 -0.0207 -0.1685
    5DNSX   H47 3448   6.355   4.454  20.975 -0.7372  2.8326  0.4393
    5DNSX   C60 3449   6.146   4.463  21.028  0.1536 -0.1866 -0.5740
    5DNSX   H61 3450   6.099   4.466  20.921 -0.1695  2.0741  0.2934
    5DNSX   H62 3451   6.076   4.410  21.101  1.1205  1.7201  2.4396
    5DNSX   O63 3452   6.154   4.595  21.066 -0.5474 -0.3532 -0.1730
    5DNSX   H64 3453   6.189   4.603  21.154  0.5447 -1.2854  2.3244
    5DNSX   O80 3454   6.455   4.299  21.325 -0.5288 -0.0639 -0.2659
    5DNSX   C78 3455   6.509   4.395  21.416  0.5385  0.7626  0.7862
    5DNSX   H79 3456   6.561   4.345  21.501 -1.9087  2.1949 -0.3820
    5DNSX   C74 3457   6.623   4.479  21.363 -0.1805 -0.1293 -0.1335
    5DNSX   H75 3458   6.578   4.548  21.293  0.3025 -3.0929 -0.7894
    5DNSX   O76 3459   6.724   4.399  21.301 -0.0700 -0.4357 -0.5656
    5DNSX   H77 3460   6.774   4.348  21.370 -1.9273  0.7163  1.8013
    5DNSX   C70 3461   6.685   4.578  21.467  0.0400  0.4961 -0.9404
    5DNSX   H71 3462   6.721   4.521  21.555  1.1840 -0.7975 -0.2455
    5DNSX   O72 3463   6.780   4.664  21.407 -0.2711  0.8050 -0.1499
    5DNSX   H73 3464   6.849   4.618  21.338  1.9353  1.6119 -0.5040
    5DNSX   C65 3465   6.573   4.664  21.526  0.1504 -0.3337 -0.8859
    5DNSX   H66 3466   6.543   4.731  21.438 -1.6120  0.5008  1.3813
    5DNSX   O69 3467   6.459   4.583  21.573  0.2273  0.0242  0.4081
    5DNSX   C67 3468   6.404   4.494  21.470  0.3059  0.2278 -0.0690
    5DNSX   H68 3469   6.366   4.550  21.372  0.9497 -1.5971  1.6325
    5DNSX   C81 3470   6.292   4.406  21.534  0.3254  0.2084 -0.4920
    5DNSX   H82 3471   6.324   4.297  21.549 -0.5476 -0.1568  1.9164
    5DNSX   H83 3472   6.257   4.455  21.626 -0.1968  1.4789  0.1838
    5DNSX   O84 3473   6.184   4.410  21.445 -0.3193  0.0175  0.2723
    5DNSX   H85 3474   6.225   4.367  21.360  0.9891  2.9438  1.3221
    5DNSX   O59 3475   6.610   4.730  21.644  0.6621 -0.4053 -0.1331
    5DNSX   C57 3476   6.655   4.721  21.782 -0.0705  0.3437 -0.3856
    5DNSX   H58 3477   6.654   4.617  21.818 -0.4237  1.8667  1.3227
    5DNSX   C53 3478   6.799   4.789  21.802  0.0427  0.7911 -0.5826
    5DNSX   H54 3479   6.782   4.895  21.773  0.5771 -0.7815  1.2082
    5DNSX   O55 3480   6.894   4.717  21.718 -0.6709 -0.8640 -0.3673
    5DNSX   H56 3481   6.862   4.714  21.619  1.3222  1.2098 -2.1377
    5DNSX   C49 3482   6.844   4.789  21.950  0.4887 -0.2532 -0.7221
    5DNSX   H50 3483   6.854   4.682  21.980  0.8620  1.1308 -0.3544
    5DNSX   O51 3484   6.960   4.875  21.960 -0.1650  0.0693  0.0571
    5DNSX   H52 3485   7.047   4.833  21.913  2.3935 -1.0914 -2.1704
    5DNSX   C44 3486   6.727   4.859  22.031  0.3802  1.4587 -0.9856
    5DNSX   H45 3487   6.723   4.964  22.012 -1.0360 -1.3499  3.5050
    5DNSX   O48 3488   6.594   4.806  22.001  0.0862  0.1753  0.0862
    5DNSX   C46 3489   6.550   4.805  21.861 -0.4863 -0.5098  0.5466
    5DNSX   H47 3490   6.566   4.904  21.817 -1.5291  0.7331 -0.0371
    5DNSX   C60 3491   6.404   4.766  21.839 -0.1785 -0.3373  0.4139
    5DNSX   H61 3492   6.371   4.760  21.735  0.9264  2.0550  1.1263
    5DNSX   H62 3493   6.393   4.661  21.878  0.8859 -1.5149 -1.8082
    5DNSX   O63 3494   6.307   4.857  21.896 -0.1408 -0.0831 -0.5821
    5DNSX   H64 3495   6.228   4.815  21.935 -1.0676 -0.2846 -0.2252
    5DNSX   O80 3496   6.738   4.830  22.171  0.1247  0.1591  0.2538
    5DNSX   C78 3497   6.753   4.886  22.299  0.2320 -0.5749  0.2397
    5DNSX   H79 3498   6.682   4.842  22.374 -2.2036 -0.1787 -1.0872
    5DNSX   C74 3499   6.885   4.833  22.360  0.6228 -0.5837  0.5826
    5DNSX   H75 3500   6.964   4.858  22.284  0.2225 -1.1001  0.1324
    5DNSX   O76 3501   6.884   4.691  22.371  0.3739  0.5618 -0.1887
    5DNSX   H77 3502   6.868   4.643  22.283  1.3754  1.6073  1.9086
    5DNSX   C70 3503   6.920   4.895  22.497  0.3604  0.0166 -0.0038
    5DNSX   H71 3504   6.830   4.869  22.562  1.1975 -2.2287 -3.1350
    5DNSX   O72 3505   7.033   4.843  22.561  0.1137  0.1287  0.2368
    5DNSX   H73 3506   7.104   4.911  22.571 -1.9553  0.9980 -2.1725
    5DNSX   C65 3507   6.928   5.048  22.482  0.4030 -1.2920 -0.4326
    5DNSX   H66 3508   7.012   5.086  22.423 -2.7929 -0.3478  0.6441
    5DNSX   O69 3509   6.810   5.098  22.423 -0.4119 -0.7148 -0.1101
    5DNSX   C67 3510   6.764   5.043  22.300 -0.1217 -0.0749  0.9685
    5DNSX   H68 3511   6.836   5.064  22.210 -0.7823  1.5110  0.3971
    5DNSX   C81 3512   6.632   5.115  22.274 -0.2624  0.1370 -0.4823
    5DNSX   H82 3513   6.548   5.040  22.262  0.9639 -1.5999 -1.7486
    5DNSX   H83 3514   6.613   5.181  22.362 -0.6865  3.4298  0.6336
    5DNSX   O84 3515   6.639   5.201  22.162  0.1490  0.0954 -0.0230
    5DNSX   H85 3516   6.712   5.263  22.193  0.5211 -1.9789 -3.0179
    5DNSX   O59 3517   6.918   5.115  22.616 -0.2454  0.3488  0.5741
    5DNSX   C57 3518   6.973   5.234  22.676  0.4051  0.5582 -0.4413
    5DNSX   H58 3519   7.040   5.292  22.606  0.8280  3.9707 -0.6652
    5DNSX   C53 3520   6.847   5.324  22.699  0.0050  0.1904 -0.1154
    5DNSX   H54 3521   6.760   5.263  22.748 -2.6972  0.7980 -1.6390
    5DNSX   O55 3522   6.794   5.375  22.578 -0.8347  0.4934  0.1454
    5DNSX   H56 3523   6.771   5.299  22.519  0.3917 -0.5860 -0.0202
    5DNSX   C49 3524   6.874   5.451  22.787 -0.5025 -0.1077 -0.1822
    5DNSX   H50 3525   6.948   5.512  22.729 -0.1704  0.9209  1.6453
    5DNSX   O51 3526   6.743   5.516  22.803  0.5558 -0.7018 -0.2964
    5DNSX   H52 3527   6.735   5.575  22.728  4.0289 -2.0538 -1.2481
    5DNSX   C44 3528   6.960   5.403  22.907  0.7700  0.0452 -0.0162
    5DNSX   H45 3529   6.891   5.353  22.985  1.3630  0.0202 -1.3037
    5DNSX   O48 3530   7.070   5.314  22.880 -0.7120 -0.1467 -0.3713
    5DNSX   C46 3531   7.042   5.195  22.808 -0.0244  0.2425  0.4114
    5DNSX   H47 3532   6.976   5.138  22.885  0.4115 -0.4717 -0.4789
    5DNSX   C60 3533   7.178   5.120  22.767  0.2447  0.1665 -0.5715
    5DNSX   H61 3534   7.200   5.136  22.656 -0.8599 -0.2111 -2.6831
    5DNSX   H62 3535   7.262   5.152  22.833  0.0442 -0.0172  1.8751
    5DNSX   O63 3536   7.175   4.980  22.778 -0.1842  0.5288  0.4688
    5DNSX   H64 3537   7.179   4.962  22.872  1.5544  0.1110 -1.3688
    5DNSX   O80 3538   7.024   5.515  22.963 -0.2071 -0.3954 -0.4085
    5DNSX   C78 3539   7.063   5.540  23.096  0.5220  0.2778  0.5392
    5DNSX   H79 3540   7.028   5.458  23.169  0.5981 -1.7079  1.9994
    5DNSX   C74 3541   7.218   5.543  23.103  0.5115  0.0504  0.1122
    5DNSX   H75 3542   7.257   5.624  23.032  0.9069 -1.3360 -0.2512
    5DNSX   O76 3543   7.262   5.412  23.075 -0.2525 -0.2523 -0.1300
    5DNSX   H77 3544   7.235   5.390  22.982 -1.5681  0.7276 -1.9927
    5DNSX   C70 3545   7.262   5.561  23.248  0.8710 -0.5248 -0.1962
    5DNSX   H71 3546   7.244   5.484  23.328  1.7787  1.1555  1.1987
    5DNSX   O72 3547   7.406   5.578  23.254 -0.1788  0.1651  0.3671
    5DNSX   H73 3548   7.446   5.506  23.207 -2.4768 -0.1839 -1.9630
    5DNSX   C65 3549   7.201   5.696  23.300 -0.7722  0.9791 -1.2158
    5DNSX   H66 3550   7.241   5.790  23.247 -2.4244 -0.6898  3.3148
    5DNSX   O69 3551   7.060   5.703  23.279  0.1987 -0.9568  0.0563
    5DNSX   C67 3552   7.013   5.683  23.142 -0.0573 -0.0558  0.5526
    5DNSX   H68 3553   7.043   5.769  23.073 -1.3573  1.5124 -1.1319
    5DNSX   C81 3554   6.861   5.694  23.138  0.0411 -0.3845 -1.0043
    5DNSX   H82 3555   6.818   5.639  23.059 -0.9026 -1.7764 -0.1190
    5DNSX   H83 3556   6.823   5.652  23.228 -0.0943 -1.4634 -2.9574
    5DNSX   O84 3557   6.823   5.826  23.125 -0.0216  0.1735  0.0256
    5DNSX   H85 3558   6.807   5.867  23.215  0.4256 -0.3815 -0.5589
    5DNSX   O59 3559   7.200   5.709  23.438 -0.2420  0.2070  0.4117
    5DNSX   C57 3560   7.231   5.646  23.564 -0.6327  0.2579 -0.3033
    5DNSX   H58 3561   7.314   5.569  23.556  1.4140 -2.7131  1.0733
    5DNSX   C53 3562   7.278   5.764  23.660 -0.6019 -0.6033 -0.0241
    5DNSX   H54 3563   7.217   5.853  23.643  0.3579 -0.7494  0.7339
    5DNSX   O55 3564   7.418   5.807  23.623  0.1355  0.5847 -0.0727
    5DNSX   H56 3565   7.434   5.822  23.526  0.4936  2.9086 -0.5441
    5DNSX   C49 3566   7.292   5.721  23.809  0.0703  0.6628  0.5176
    5DNSX   H50 3567   7.386   5.655  23.818  1.1030  1.1108 -2.1018
    5DNSX   O51 3568   7.300   5.848  23.881  0.8039 -0.7257 -0.2949
    5DNSX   H52 3569   7.352   5.910  23.833  2.3740 -4.3207  0.0774
    5DNSX   C44 3570   7.157   5.643  23.847  0.3485  0.0363  0.1674
    5DNSX   H45 3571   7.067   5.719  23.859  0.6055  2.5250  1.0862
    5DNSX   O48 3572   7.126   5.539  23.753 -0.4176 -0.3541 -0.2532
    5DNSX   C46 3573   7.105   5.574  23.616  0.0716 -0.4019 -0.6078
    5DNSX   H47 3574   7.010   5.639  23.614  0.5290  1.6636  1.3095
    5DNSX   C60 3575   7.067   5.453  23.528  0.2160 -0.2160  0.2750
    5DNSX   H61 3576   6.972   5.402  23.572 -0.4686 -0.7585  0.3638
    5DNSX   H62 3577   7.026   5.472  23.423 -1.2971 -0.5760 -1.0222
    5DNSX   O63 3578   7.161   5.348  23.522 -0.3457  0.2332  0.1181
    5DNSX   H64 3579   7.237   5.355  23.588  0.5044  1.9073  2.7958
    5DNSX   O80 3580   7.179   5.562  23.961  0.4530 -0.3717 -0.5041
    5DNSX   C78 3581   7.220   5.534  24.098 -0.2940 -0.0182 -0.2637
    5DNSX   H79 3582   7.156   5.463  24.150  1.4840 -1.6667 -0.5660
    5DNSX   C74 3583   7.367   5.469  24.083 -0.1105  0.4825  0.1706
    5DNSX   H75 3584   7.444   5.549  24.031  1.5937  1.0555  0.7149
    5DNSX   O76 3585   7.363   5.346  24.013 -0.1062  0.2309 -0.5664
    5DNSX   H77 3586   7.323   5.367  23.934 -2.1309  2.5685 -1.6295
    5DNSX   C70 3587   7.437   5.445  24.219  0.5992  0.2511  0.2380
    5DNSX   H71 3588   7.377   5.359  24.267 -2.5129 -2.5746  0.6295
    5DNSX   O72 3589   7.577   5.423  24.191  0.1776 -0.1519 -0.9263
    5DNSX   H73 3590   7.597   5.363  24.118  1.6964  0.0196  1.4739
    5DNSX   C65 3591   7.423   5.567  24.308  0.5148 -0.4481 -0.0024
    5DNSX   H66 3592   7.485   5.658  24.276 -0.1848  0.4537 -0.1904
    5DNSX   O69 3593   7.281   5.618  24.309  0.3403  0.6481 -0.0010
    5DNSX   C67 3594   7.223   5.665  24.179 -0.4762  0.3956 -0.0306
    5DNSX   H68 3595   7.281   5.757  24.130 -0.2582  3.6357 -1.0660
    5DNSX   C81 3596   7.092   5.741  24.208  0.3926 -0.6298 -0.0701
    5DNSX   H82 3597   7.054   5.729  24.317  1.2857 -0.5959  2.7248
    5DNSX   H83 3598   7.125   5.849  24.199  0.1531  2.1754 -0.6928
    5DNSX   O84 3599   6.994   5.730  24.115  0.1152 -0.5446 -0.8268
    5DNSX   H85 3600   7.037   5.722  24.033 -0.1187 -0.1802  1.7941
    5DNSX   O59 3601   7.443   5.538  24.443  0.4086  0.1042  0.4027
    5DNSX   C57 3602   7.551   5.595  24.524 -0.0114 -0.7751 -0.0382
    5DNSX   H58 3603   7.623   5.660  24.467 -1.0197  0.7862  0.0698
    5DNSX   C53 3604   7.467   5.683  24.625  0.1560 -0.3766 -0.1000
    5DNSX   H54 3605   7.393   5.611  24.671 -0.7321  1.9515 -0.8466
    5DNSX   O55 3606   7.383   5.784  24.561  0.2127 -0.4794 -0.0403
    5DNSX   H56 3607   7.319   5.750  24.485 -2.1123  2.9181 -2.0197
    5DNSX   C49 3608   7.561   5.742  24.736  0.0628  0.0694 -0.3218
    5DNSX   H50 3609   7.624   5.822  24.689  3.2143 -0.0625  1.1662
    5DNSX   O51 3610   7.473   5.801  24.839  0.0074  0.4594  0.1993
    5DNSX   H52 3611   7.420   5.874  24.805  0.0126  0.7122  2.1986
    5DNSX   C44 3612   7.651   5.632  24.801  0.2237 -0.3264  0.1502
    5DNSX   H45 3613   7.585   5.565  24.870 -0.1738  0.1651 -1.1164
    5DNSX   O48 3614   7.719   5.543  24.702 -0.2163  0.2948  0.4745
    5DNSX   C46 3615   7.630   5.486  24.607  0.2021 -0.1060 -0.5307
    5DNSX   H47 3616   7.547   5.425  24.655  3.3413 -0.4656 -1.3805
    5DNSX   C60 3617   7.711   5.396  24.509 -0.4044 -0.8222 -0.3570
    5DNSX   H61 3618   7.666   5.393  24.409  2.2023  0.1451 -0.9064
    5DNSX   H62 3619   7.812   5.443  24.486  1.9707  1.2962 -0.5523
    5DNSX   O63 3620   7.731   5.271  24.558  0.0551  0.2983  0.1848
    5DNSX   H64 3621   7.802   5.221  24.499  0.1501 -3.7951 -1.0548
    5DNSX   O80 3622   7.764   5.689  24.867 -0.4426 -0.5767 -0.7990
    5DNSX   C78 3623   7.838   5.744  24.974 -1.2365 -0.6522  0.7931
    5DNSX   H79 3624   7.891   5.841  24.948  1.4336  1.1669  3.9555
    5DNSX   C74 3625   7.729   5.767  25.084  0.4438  0.7255 -0.1827
    5DNSX   H75 3626   7.676   5.676  25.103  2.1566  0.3594  4.1185
    5DNSX   O76 3627   7.636   5.878  25.061 -0.3897  0.1918 -0.3397
    5DNSX   H77 3628   7.593   5.859  24.975 -1.1015 -1.8081 -2.2438
    5DNSX   C70 3629   7.798   5.796  25.217  0.1026  0.0694  0.3926
    5DNSX   H71 3630   7.850   5.896  25.212  0.5012  2.3761  0.4652
    5DNSX   O72 3631   7.714   5.795  25.324 -0.2716 -0.6081 -0.1116
    5DNSX   H73 3632   7.627   5.770  25.292  2.9542  0.6753 -0.3672
    5DNSX   C65 3633   7.915   5.694  25.249 -0.4782 -0.0005 -0.3361
    5DNSX   H66 3634   7.870   5.600  25.292  0.5190  0.7441  2.3782
    5DNSX   O69 3635   8.005   5.671  25.146  0.9138  0.4764 -0.1360
    5DNSX   C67 3636   7.945   5.639  25.016  0.0072 -0.0756 -0.4887
    5DNSX   H68 3637   7.892   5.537  25.029 -3.2668  1.1303 -1.0841
    5DNSX   C81 3638   8.050   5.626  24.903 -0.0594  0.4265  0.7661
    5DNSX   H82 3639   8.065   5.720  24.846 -1.1570 -1.5658  2.5926
    5DNSX   H83 3640   8.147   5.607  24.949  0.1139  1.6540 -1.7128
    5DNSX   O84 3641   8.023   5.510  24.816 -0.3872  0.4387  0.2075
    5DNSX   H85 3642   7.931   5.518  24.774 -2.3867  1.5557  3.0983
    5DNSX   O59 3643   7.997   5.765  25.347 -0.0868  0.4065 -0.3253
    5DNSX   C57 3644   8.067   5.741  25.471 -0.0578  1.0742 -0.5067
    5DNSX   H58 3645   8.108   5.834  25.519 -0.4431  0.8762 -0.2464
    5DNSX   C53 3646   7.965   5.675  25.567 -0.3192  0.3246  0.7249
    5DNSX   H54 3647   7.899   5.601  25.508  1.6999  0.5185  0.4578
    5DNSX   O55 3648   7.868   5.770  25.624  0.5764  0.2822 -0.2575
    5DNSX   H56 3649   7.815   5.817  25.557 -0.5325  1.0863  0.2262
    5DNSX   C49 3650   8.032   5.617  25.691  0.0321  0.6034  0.1596
    5DNSX   H50 3651   8.075   5.706  25.745 -0.4343  0.4693 -1.2731
    5DNSX   O51 3652   7.929   5.553  25.771  0.2696  0.5771 -0.7223
    5DNSX   H52 3653   7.927   5.448  25.752 -1.3598 -3.0818  0.3951
    5DNSX   C44 3654   8.155   5.526  25.666  0.2065  0.4425  0.8142
    5DNSX   H45 3655   8.127   5.421  25.630 -0.8258 -1.3408 -2.5531
    5DNSX   O48 3656   8.246   5.589  25.571  0.2717 -0.7739  0.0618
    5DNSX   C46 3657   8.181   5.628  25.444  0.2194 -0.3385  0.2316
    5DNSX   H47 3658   8.124   5.538  25.393 -1.2676  0.2730  0.3716
    5DNSX   C60 3659   8.285   5.694  25.352  0.5115 -0.3135 -0.0274
    5DNSX   H61 3660   8.281   5.803  25.347  0.9364  0.9770 -1.5323
    5DNSX   H62 3661   8.381   5.658  25.393  1.7501  1.6910 -0.1114
    5DNSX   O63 3662   8.259   5.654  25.217  0.5109 -0.1179 -0.1033
    5DNSX   H64 3663   8.181   5.695  25.165  1.6580 -0.0553  1.3667
    5DNSX   O80 3664   8.237   5.527  25.782  0.6627  0.9207 -0.1101
    5DNSX   C78 3665   8.311   5.584  25.892  0.1308 -0.0943 -0.6990
    5DNSX   H79 3666   8.328   5.694  25.872  1.0658  2.0953  0.4771
    5DNSX   C74 3667   8.218   5.560  26.019  0.0407  0.1924 -0.1527
    5DNSX   H75 3668   8.188   5.452  26.015 -0.9735 -1.6005 -1.3573
    5DNSX   O76 3669   8.088   5.630  26.003 -0.3708 -0.5135 -0.4645
    5DNSX   H77 3670   8.039   5.594  25.931 -0.7888 -2.3726 -0.4094
    5DNSX   C70 3671   8.295   5.603  26.147 -0.1465  0.4235 -0.3085
    5DNSX   H71 3672   8.307   5.710  26.131  2.4621 -0.3009  1.6310
    5DNSX   O72 3673   8.221   5.587  26.276  0.3573 -0.5971  0.3382
    5DNSX   H73 3674   8.213   5.492  26.304  2.5658  1.9714  1.3757
    5DNSX   C65 3675   8.440   5.536  26.142 -0.0769  0.3985  0.1383
    5DNSX   H66 3676   8.429   5.428  26.171 -1.1025 -3.5092 -0.6456
    5DNSX   O69 3677   8.515   5.550  26.021 -0.6486  0.1869  0.6782
    5DNSX   C67 3678   8.442   5.502  25.906  0.8318 -0.4520  0.0064
    5DNSX   H68 3679   8.401   5.392  25.902 -1.0327  3.2004  1.3269
    5DNSX   C81 3680   8.536   5.515  25.786 -0.0952 -1.1257  0.4108
    5DNSX   H82 3681   8.474   5.527  25.696  1.4931 -0.1351 -0.7575
    5DNSX   H83 3682   8.602   5.606  25.800  0.0869  0.8352 -0.0165
    5DNSX   O84 3683   8.629   5.408  25.777  0.0744 -0.0640  0.5114
    5DNSX   H85 3684   8.584   5.328  25.748  2.0163 -1.2435 -0.3791
    5DNSX   O59 3685   8.513   5.614  26.232 -0.7981 -0.8046 -0.0175
    5DNSX   C57 3686   8.599   5.628  26.346  0.0872  0.2033  0.2919
    5DNSX   H58 3687   8.657   5.723  26.340  4.1899  1.5754 -2.1993
    5DNSX   C53 3688   8.505   5.626  26.471 -0.2054  0.1596  0.4098
    5DNSX   H54 3689   8.428   5.547  26.455 -1.3097 -1.1381  0.5258
    5DNSX   O55 3690   8.433   5.757  26.468  0.5104  0.3213 -0.2899
    5DNSX   H56 3691   8.388   5.775  26.391  3.1242 -1.9320  0.6710
    5DNSX   C49 3692   8.579   5.608  26.605 -0.2650 -0.4707  0.3301
    5DNSX   H50 3693   8.645   5.699  26.621 -0.6101 -1.2706  0.9718
    5DNSX   O51 3694   8.480   5.591  26.710 -0.2333 -0.9178  0.3705
    5DNSX   H52 3695   8.512   5.518  26.764 -1.6194  4.2262  0.9989
    5DNSX   C44 3696   8.673   5.482  26.582 -0.2954  0.9080  0.9935
    5DNSX   H45 3697   8.610   5.390  26.573 -1.8070  2.6906 -0.1142
    5DNSX   O48 3698   8.761   5.496  26.461 -0.5100  0.1428 -0.4361
    5DNSX   C46 3699   8.679   5.498  26.347  0.2617 -0.6210 -0.1206
    5DNSX   H47 3700   8.631   5.396  26.343  2.3133 -2.0341 -0.3865
    5DNSX   C60 3701   8.772   5.510  26.221 -1.1262  0.1749 -0.1668
    5DNSX   H61 3702   8.775   5.614  26.173 -1.7064  0.4484  1.0310
    5DNSX   H62 3703   8.879   5.481  26.242  0.9582 -0.5069 -1.1581
    5DNSX   O63 3704   8.734   5.438  26.114 -0.4745 -0.2378  0.6926
    5DNSX   H64 3705   8.641   5.472  26.088 -0.5061  2.4099 -2.7174
    5DNSX   O80 3706   8.770   5.484  26.680 -0.1842 -0.3623 -0.1672
    5DNSX   C78 3707   8.842   5.419  26.792 -0.2068 -0.2998 -0.9639
    5DNSX   H79 3708   8.883   5.315  26.761  1.0961 -1.5969 -0.1717
    5DNSX   C74 3709   8.964   5.497  26.841  0.3474  0.3464  0.4297
    5DNSX   H75 3710   8.927   5.609  26.863 -0.4308 -1.8777 -2.2585
    5DNSX   O76 3711   9.058   5.499  26.740 -0.3191  0.0988 -0.0050
    5DNSX   H77 3712   9.021   5.560  26.668 -1.4568 -2.2131 -2.4222
    5DNSX   C70 3713   9.042   5.445  26.961 -0.1266 -0.4092 -0.4479
    5DNSX   H71 3714   9.086   5.345  26.937 -0.4194 -1.9871  3.9092
    5DNSX   O72 3715   9.125   5.543  27.008 -0.1989 -0.6690 -0.5205
    5DNSX   H73 3716   9.194   5.569  26.939 -1.4258  2.2612  0.8466
    5DNSX   C65 3717   8.924   5.421  27.069  0.2753 -0.1587  0.3710
    5DNSX   H66 3718   8.876   5.523  27.101 -1.2229 -0.1511  1.8815
    5DNSX   O69 3719   8.814   5.336  27.019 -0.2383 -0.3472 -0.2862
    5DNSX   C67 3720   8.746   5.400  26.914 -0.3288  0.0155  0.1798
    5DNSX   H68 3721   8.719   5.498  26.950  1.9024  1.3199 -0.6017
    5DNSX   C81 3722   8.626   5.308  26.883  0.0444 -0.4188 -0.1593
    5DNSX   H82 3723   8.639   5.273  26.777  0.5584  0.1941 -0.8573
    5DNSX   H83 3724   8.625   5.217  26.948 -0.0604  1.4942 -2.0320
    5DNSX   O84 3725   8.502   5.378  26.896  0.1906 -0.7064 -0.6781
    5DNSX   H85 3726   8.418   5.340  26.849 -2.0575  1.1189  1.1830
    5DNSX   O59 3727   8.976   5.346  27.178 -0.1519  0.0160 -0.2052
    5DNSX   C57 3728   8.970   5.387  27.314  0.7958  0.0652  0.2526
    5DNSX   H58 3729   8.949   5.495  27.325 -0.7148  0.4320  1.2699
    5DNSX   C53 3730   8.859   5.315  27.389  1.1056  1.1693  0.4745
    5DNSX   H54 3731   8.877   5.207  27.372  2.4403 -1.5578 -1.9295
    5DNSX   O55 3732   8.730   5.350  27.327 -0.0123  0.3962  0.2405
    5DNSX   H56 3733   8.735   5.341  27.225  0.3673  0.7301 -2.4564
    5DNSX   C49 3734   8.847   5.349  27.537 -0.3001 -0.8043 -0.3701
    5DNSX   H50 3735   8.830   5.456  27.559 -0.5056 -0.0347 -1.2327
    5DNSX   O51 3736   8.762   5.266  27.606 -0.5602  0.7888 -0.4137
    5DNSX   H52 3737   8.684   5.231  27.554 -2.4078 -1.0242  1.0243
    5DNSX   C44 3738   8.986   5.330  27.599  0.4390 -0.6355 -0.1860
    5DNSX   H45 3739   9.008   5.223  27.606  0.3761  1.5516  0.5912
    5DNSX   O48 3740   9.091   5.400  27.528  0.2170  0.1644  0.3037
    5DNSX   C46 3741   9.110   5.372  27.383 -0.0880  0.7213  0.1437
    5DNSX   H47 3742   9.139   5.264  27.370  3.1578  1.0506 -1.4228
    5DNSX   C60 3743   9.225   5.452  27.316 -0.2666 -0.1885 -0.0264
    5DNSX   H61 3744   9.230   5.435  27.200  0.2653  1.1604 -0.9480
    5DNSX   H62 3745   9.202   5.562  27.330 -0.3052  2.0081 -0.5395
    5DNSX   O63 3746   9.355   5.417  27.358 -0.5449  0.4911  0.0029
    5DNSX   H64 3747   9.358   5.406  27.455 -0.2731  0.9683 -0.6445
    5DNSX   O80 3748   9.000   5.394  27.725 -0.5644  0.3821 -0.0287
    5DNSX   C78 3749   8.972   5.326  27.852 -0.3404  0.2373 -0.2977
    5DNSX   H79 3750   8.929   5.228  27.839  0.9628  3.2186 -0.2688
    5DNSX   C74 3751   9.114   5.300  27.919  0.1612 -0.2159 -0.0062
    5DNSX   H75 3752   9.166   5.405  27.927 -0.5900  3.6765 -2.3282
    5DNSX   O76 3753   9.197   5.225  27.828  0.6481  0.0263  0.1702
    5DNSX   H77 3754   9.207   5.264  27.739  2.4495 -2.7964 -0.1541
    5DNSX   C70 3755   9.114   5.231  28.051  0.0339  0.1614  0.4032
    5DNSX   H71 3756   9.091   5.122  28.028 -0.7047 -2.3580 -0.5471
    5DNSX   O72 3757   9.245   5.245  28.109 -0.7256 -0.5427 -0.1630
    5DNSX   H73 3758   9.309   5.265  28.039  1.3783 -1.5054 -0.4262
    5DNSX   C65 3759   8.999   5.287  28.142  0.0092 -0.1013  0.5506
    5DNSX   H66 3760   9.056   5.381  28.188 -0.3561  0.5618 -1.7150
    5DNSX   O69 3761   8.876   5.313  28.068 -0.0029  0.1511 -0.8251
    5DNSX   C67 3762   8.882   5.399  27.951 -0.7064  0.0303 -0.6509
    5DNSX   H68 3763   8.940   5.495  27.960  1.3146  1.8697 -2.5413
    5DNSX   C81 3764   8.747   5.434  27.886  0.3259 -0.2476 -0.0972
    5DNSX   H82 3765   8.766   5.512  27.802 -0.5949  1.1418  0.3825
    5DNSX   H83 3766   8.697   5.338  27.858  2.6347 -1.0420 -0.2960
    5DNSX   O84 3767   8.670   5.501  27.982  0.0780  0.7025  0.2645
    5DNSX   H85 3768   8.588   5.534  27.947  0.2629 -0.8600  1.1486
    5DNSX   O59 3769   8.958   5.188  28.230  0.1512  0.1649 -0.1547
    5DNSX   C57 3770   8.928   5.138  28.359  0.6176 -0.5337  0.2476
    5DNSX   H58 3771   9.020   5.113  28.417 -0.1480 -1.8641  2.3540
    5DNSX   C53 3772   8.867   5.259  28.441  1.1040 -0.1498  0.9143
    5DNSX   H54 3773   8.779   5.309  28.386 -2.5390 -1.1372 -1.6525
    5DNSX   O55 3774   8.972   5.363  28.442  0.3289 -0.3283  0.1745
    5DNSX   H56 3775   8.945   5.446  28.484  0.8198 -2.6028 -1.0671
    5DNSX   C49 3776   8.813   5.215  28.580  0.0989  0.9636  0.3306
    5DNSX   H50 3777   8.903   5.193  28.640  0.2391  0.9758 -0.5521
    5DNSX   O51 3778   8.730   5.318  28.635  0.5785 -0.0492 -0.0088
    5DNSX   H52 3779   8.658   5.332  28.565 -1.2351  1.8445  1.0211
    5DNSX   C44 3780   8.730   5.089  28.562  0.0370  0.3438 -0.3508
    5DNSX   H45 3781   8.635   5.116  28.498  0.7108  0.8544 -3.2330
    5DNSX   O48 3782   8.791   4.981  28.487 -0.1508 -0.6392 -0.2176
    5DNSX   C46 3783   8.833   5.019  28.352 -0.0200  0.2442 -0.2872
    5DNSX   H47 3784   8.748   5.045  28.291  4.1003  0.5814 -0.9299
    5DNSX   C60 3785   8.905   4.892  28.301  0.0252 -0.3421  0.3079
    5DNSX   H61 3786   9.015   4.904  28.319 -1.2439  0.1796 -1.5988
    5DNSX   H62 3787   8.883   4.799  28.356  3.4166 -1.9970  0.1834
    5DNSX   O63 3788   8.864   4.885  28.167  0.4910 -0.2583 -0.3026
    5DNSX   H64 3789   8.934   4.910  28.099  1.9416 -1.4029 -0.0249
    5DNSX   O80 3790   8.692   5.019  28.686  0.0133  0.0796  0.1546
    5DNSX   C78 3791   8.705   5.007  28.830 -0.1718  0.2198  0.2086
    5DNSX   H79 3792   8.776   5.082  28.872  3.7770 -1.1168  0.3519
    5DNSX   C74 3793   8.566   5.017  28.904  0.0492 -0.4618  0.0606
    5DNSX   H75 3794   8.492   4.948  28.864 -0.4959  1.7185 -0.5607
    5DNSX   O76 3795   8.529   5.149  28.888 -0.7713  0.2153  0.1046
    5DNSX   H77 3796   8.600   5.214  28.929 -0.8712 -2.5562  0.0082
    5DNSX   C70 3797   8.582   4.974  29.053  0.3746  0.5812 -0.0588
    5DNSX   H71 3798   8.647   5.044  29.110 -0.7092 -1.6890 -1.5198
    5DNSX   O72 3799   8.449   4.963  29.108 -0.5712 -0.1166 -0.2576
    5DNSX   H73 3800   8.431   4.870  29.111 -1.7182  0.1698 -0.2415
    5DNSX   C65 3801   8.645   4.835  29.056 -0.1393  0.6444  0.4961
    5DNSX   H66 3802   8.575   4.760  29.007 -2.6278 -0.2054 -1.4734
    5DNSX   O69 3803   8.770   4.824  28.986 -0.2602 -0.2373  0.6620
    5DNSX   C67 3804   8.759   4.862  28.849  0.2461  0.5786 -0.2019
    5DNSX   H68 3805   8.689   4.791  28.789 -1.3490  0.9372  0.7338
    5DNSX   C81 3806   8.903   4.855  28.786 -0.2133 -0.6475  1.0210
    5DNSX   H82 3807   8.943   4.960  28.749 -2.6079  3.9007 -0.9774
    5DNSX   H83 3808   8.978   4.806  28.851 -0.8809  3.8301 -0.8995
    5DNSX   O84 3809   8.902   4.778  28.667 -0.1450  0.1859 -0.1463
    5DNSX   H85 3810   8.813   4.743  28.655  1.9076 -0.6589  0.5578
    5DNSX   O59 3811   8.688   4.791  29.187 -0.2472  0.7529  0.1794
    5DNSX   C57 3812   8.648   4.665  29.231 -0.7556  0.2503 -0.0627
    5DNSX   H58 3813   8.540   4.648  29.206 -2.1501 -0.8944  0.6708
    5DNSX   C53 3814   8.730   4.549  29.161  0.5143  0.4360 -0.4935
    5DNSX   H54 3815   8.840   4.569  29.184 -1.6963  3.5428  0.0369
    5DNSX   O55 3816   8.705   4.552  29.014 -0.9531  0.1592  0.2451
    5DNSX   H56 3817   8.743   4.633  28.984 -1.2529  0.4227 -2.8286
    5DNSX   C49 3818   8.690   4.405  29.213  0.3549 -0.4410 -0.1138
    5DNSX   H50 3819   8.581   4.384  29.189 -2.5761  2.7327  1.9570
    5DNSX   O51 3820   8.786   4.314  29.149 -0.4883 -0.2915  0.4573
    5DNSX   H52 3821   8.788   4.220  29.185  2.3546  1.0986 -0.0106
    5DNSX   C44 3822   8.704   4.409  29.369  0.8744 -0.1379 -0.3173
    5DNSX   H45 3823   8.822   4.425  29.395  2.7816  1.1556  0.4453
    5DNSX   O48 3824   8.634   4.520  29.437 -0.8586  0.2423  0.1915
    5DNSX   C46 3825   8.673   4.650  29.386  0.0532  0.4116  0.1980
    5DNSX   H47 3826   8.782   4.670  29.410 -0.1717  0.1534  2.3861
    5DNSX   C60 3827   8.608   4.762  29.468  0.4214 -0.1575 -0.2899
    5DNSX   H61 3828   8.601   4.730  29.572 -0.4510  0.8810 -0.3903
    5DNSX   H62 3829   8.682   4.849  29.464  0.8563  0.6015  0.8480
    5DNSX   O63 3830   8.477   4.796  29.433 -0.1847  0.3391 -0.0682
    5DNSX   H64 3831   8.468   4.891  29.409  1.2557 -0.1872  1.0486
    5DNSX   O80 3832   8.636   4.304  29.429 -0.2341  0.2399  0.3864
    5DNSX   C78 3833   8.674   4.174  29.477 -0.6965 -0.1283 -0.1955
    5DNSX   H79 3834   8.629   4.089  29.422  2.2581  0.4595 -0.0077
    5DNSX   C74 3835   8.817   4.114  29.455  0.5871  0.1389 -0.0900
    5DNSX   H75 3836   8.891   4.185  29.508 -0.9661  1.4164 -2.8860
    5DNSX   O76 3837   8.847   4.106  29.320 -0.2352 -0.5734 -0.0601
    5DNSX   H77 3838   8.801   4.026  29.276  2.6483  2.7275  0.5052
    5DNSX   C70 3839   8.831   3.977  29.531  0.1370 -0.3055  0.3390
    5DNSX   H71 3840   8.769   3.901  29.479  0.2781 -0.6241  1.1390
    5DNSX   O72 3841   8.976   3.941  29.538 -0.0198 -0.1258  0.5368
    5DNSX   H73 3842   9.003   3.914  29.443 -2.6612  0.5965  0.1761
    5DNSX   C65 3843   8.790   3.997  29.680  0.5239 -0.5148  0.1385
    5DNSX   H66 3844   8.869   4.072  29.731  0.6316  0.7161  1.0158
    5DNSX   O69 3845   8.655   4.050  29.685  0.7184  0.6184 -0.2200
    5DNSX   C67 3846   8.638   4.182  29.625  0.4752 -0.0584 -0.2437
    5DNSX   H68 3847   8.708   4.252  29.682  0.6087 -2.1603 -0.1449
    5DNSX   C81 3848   8.497   4.226  29.653  0.3564 -0.2120 -0.0930
    5DNSX   H82 3849   8.418   4.179  29.592 -2.0317 -2.2934  2.4717
    5DNSX   H83 3850   8.466   4.201  29.758 -0.5047  0.3075 -0.5639
    5DNSX   O84 3851   8.489   4.368  29.638  0.4361 -0.3274  0.0770
    5DNSX   H85 3852   8.544   4.398  29.552 -0.2465 -1.3766  0.5069
    5DNSX   O59 3853   8.779   3.871  29.745 -0.0528  0.1703 -0.0367
    5DNSX   C57 3854   8.842   3.852  29.870 -0.5703 -0.0600  0.8572
    5DNSX   H58 3855   8.905   3.942  29.902  1.4657 -2.6348  0.8480
    5DNSX   C53 3856   8.741   3.848  29.987  0.9149  0.1084 -0.5445
    5DNSX   H54 3857   8.677   3.763  29.976  1.4030  1.3796  0.7506
    5DNSX   O55 3858   8.665   3.962  29.982 -0.1173  0.0086 -0.3039
    5DNSX   H56 3859   8.628   3.973  29.894 -1.5059  1.4661  0.2364
    5DNSX   C49 3860   8.820   3.835  30.123 -0.0185 -0.1085  0.1493
    5DNSX   H50 3861   8.879   3.921  30.154 -1.2223  0.7578 -0.7615
    5DNSX   O51 3862   8.727   3.798  30.224  0.3453 -0.2706 -0.4346
    5DNSX   H52 3863   8.707   3.888  30.260  0.6449 -1.2652 -2.2673
    5DNSX   C44 3864   8.918   3.710  30.106 -0.5529 -0.3419  0.2885
    5DNSX   H45 3865   8.871   3.609  30.099 -1.3012 -2.4278  0.4572
    5DNSX   O48 3866   9.007   3.728  29.996  0.1091  0.0341  0.1412
    5DNSX   C46 3867   8.935   3.729  29.865 -0.1728 -0.3137  0.3495
    5DNSX   H47 3868   8.880   3.635  29.859 -0.4261 -2.6342 -0.2485
    5DNSX   C60 3869   9.040   3.740  29.748 -0.2238 -0.3517 -0.1629
    5DNSX   H61 3870   8.994   3.736  29.644  3.7520 -1.8221 -2.3171
    5DNSX   H62 3871   9.079   3.845  29.763 -0.7333 -1.6850  0.7435
    5DNSX   O63 3872   9.154   3.655  29.744 -0.5845 -0.2078 -0.0740
    5DNSX   H64 3873   9.189   3.649  29.840  1.2641 -2.9159 -0.8060
    5DNSX   O80 3874   9.014   3.720  30.203 -0.2711  0.3072  0.0444
    5DNSX   C78 3875   9.079   3.642  30.308  0.5326  0.3849  0.1293
    5DNSX   H79 3876   9.146   3.704  30.369 -2.9530 -1.0516 -4.1662
    5DNSX   C74 3877   8.965   3.590  30.392 -0.1627  0.4445 -0.1032
    5DNSX   H75 3878   8.908   3.518  30.329  1.2925 -0.7504  3.3636
    5DNSX   O76 3879   8.905   3.718  30.448 -0.6134  0.2806  0.0003
    5DNSX   H77 3880   8.855   3.758  30.384 -0.1301  1.3035  0.5472
    5DNSX   C70 3881   9.015   3.492  30.501 -0.7239  0.8223 -0.8836
    5DNSX   H71 3882   9.064   3.556  30.576  1.2880 -1.1396 -0.1874
    5DNSX   O72 3883   8.907   3.419  30.554  0.3998 -0.6178 -0.2364
    5DNSX   H73 3884   8.885   3.360  30.480  1.7152 -0.3984  1.8817
    5DNSX   C65 3885   9.119   3.393  30.447  0.0500  0.2637 -0.0162
    5DNSX   H66 3886   9.073   3.310  30.392 -0.7872  0.6833 -4.1633
    5DNSX   O69 3887   9.212   3.453  30.357 -0.1087 -0.3234  0.4923
    5DNSX   C67 3888   9.145   3.519  30.242  0.2702 -0.0704 -0.3552
    5DNSX   H68 3889   9.057   3.449  30.196 -0.0699 -0.1310 -1.8200
    5DNSX   C81 3890   9.254   3.551  30.132  0.4865 -0.1126 -0.4763
    5DNSX   H82 3891   9.266   3.669  30.115 -0.5957  2.9466  0.0181
    5DNSX   H83 3892   9.360   3.516  30.151 -3.3413 -1.5879 -3.0721
    5DNSX   O84 3893   9.210   3.498  30.006 -0.4127  0.3229 -0.5625
    5DNSX   H85 3894   9.121   3.524  29.988  2.5152 -1.5934  0.2487
    5DNSX   O59 3895   9.210   3.356  30.550 -0.4134  0.0915 -0.0678
    5DNSX   C57 3896   9.266   3.226  30.570 -0.3378  0.3974 -0.9081
    5DNSX   H58 3897   9.243   3.156  30.488  0.6011 -3.0245  1.5890
    5DNSX   C53 3898   9.427   3.239  30.566  0.6662 -0.0742 -0.2611
    5DNSX   H54 3899   9.462   3.315  30.642 -1.3983 -1.2598 -0.5720
    5DNSX   O55 3900   9.477   3.287  30.439 -0.2808 -0.0627  0.0460
    5DNSX   H56 3901   9.434   3.381  30.429  0.2219  0.1095 -0.8464
    5DNSX   C49 3902   9.494   3.103  30.604  0.7506 -0.3177  0.0811
    5DNSX   H50 3903   9.477   3.028  30.522 -0.2707 -1.8935 -1.5205
    5DNSX   O51 3904   9.642   3.130  30.611  0.2411 -0.3054 -0.1193
    5DNSX   H52 3905   9.685   3.098  30.529 -1.9529 -0.1944 -2.2709
    5DNSX   C44 3906   9.434   3.063  30.748  0.1600 -0.2530 -0.0950
    5DNSX   H45 3907   9.469   3.137  30.828  0.8538  4.9750  0.4817
    5DNSX   O48 3908   9.288   3.044  30.748 -0.2049  0.2257 -0.6467
    5DNSX   C46 3909   9.216   3.165  30.705 -0.3553  0.3288 -0.5547
    5DNSX   H47 3910   9.219   3.256  30.775 -2.7065 -0.9854  0.3039
    5DNSX   C60 3911   9.065   3.128  30.696 -0.3856 -0.3231 -0.3779
    5DNSX   H61 3912   8.998   3.216  30.664 -1.3615 -0.1342 -0.5675
    5DNSX   H62 3913   9.040   3.057  30.620  0.5527  0.1356 -3.4624
    5DNSX   O63 3914   9.005   3.095  30.818  0.3818  0.1791 -0.4770
    5DNSX   H64 3915   9.025   2.994  30.824 -0.2079 -0.9489 -2.2018
    5DNSX   O80 3916   9.473   2.925  30.770 -0.6397 -0.3846  0.3381
    5DNSX   C78 3917   9.497   2.872  30.902 -0.4683 -0.5907  0.4669
    5DNSX   H79 3918   9.543   2.945  30.968  1.3167  0.8181 -0.9550
    5DNSX   C74 3919   9.364   2.812  30.957  0.0385 -0.2102 -0.3341
    5DNSX   H75 3920   9.317   2.743  30.881 -1.1135  0.6770  0.4519
    5DNSX   O76 3921   9.275   2.921  30.983  0.3882 -0.1366  0.0725
    5DNSX   H77 3922   9.267   2.983  30.907  0.6263 -1.8131 -0.4202
    5DNSX   C70 3923   9.384   2.725  31.082  0.2783  0.4227 -0.4711
    5DNSX   H71 3924   9.421   2.801  31.155 -1.2264  1.9128 -2.5283
    5DNSX   O72 3925   9.263   2.663  31.120 -0.3728 -0.9307 -0.5788
    5DNSX   H73 3926   9.194   2.673  31.047  1.3824 -0.0845 -2.0126
    5DNSX   C65 3927   9.495   2.629  31.060 -0.1597  0.2532 -0.4303
    5DNSX   H66 3928   9.469   2.547  30.984  2.5915  1.6458 -0.4494
    5DNSX   O69 3929   9.614   2.695  31.010 -0.5369  0.5327 -0.5111
    5DNSX   C67 3930   9.610   2.759  30.885  0.0290 -0.1008  0.4878
    5DNSX   H68 3931   9.584   2.689  30.799 -0.3723 -0.9627 -2.8918
    5DNSX   C81 3932   9.748   2.822  30.874 -0.0955  0.0991  0.0327
    5DNSX   H82 3933   9.756   2.895  30.789  0.0418  1.2782  3.4044
    5DNSX   H83 3934   9.774   2.875  30.969  2.3645 -0.5297 -0.2441
    5DNSX   O84 3935   9.844   2.713  30.841 -0.4243 -0.6012  0.2150
    5DNSX   H85 3936   9.822   2.686  30.753  0.0361  0.4612  0.7520
    5DNSX   O59 3937   9.543   2.579  31.177 -0.1256 -0.1792 -0.4447
    5DNSX   C57 3938   9.549   2.452  31.242  0.2053 -0.2385 -0.4143
    5DNSX   H58 3939   9.577   2.460  31.352  0.3337  2.1287  0.8294
    5DNSX   C53 3940   9.413   2.383  31.245 -1.2048 -0.7091 -1.0099
    5DNSX   H54 3941   9.368   2.376  31.144 -0.4348 -0.5846 -0.0013
    5DNSX   O55 3942   9.324   2.456  31.332  0.3277 -0.5589  0.2799
    5DNSX   H56 3943   9.300   2.556  31.304 -1.3580  1.9336 -0.9833
    5DNSX   C49 3944   9.420   2.242  31.308  0.9452  0.3376  0.3306
    5DNSX   H50 3945   9.445   2.253  31.414 -3.8935 -1.9271 -3.9316
    5DNSX   O51 3946   9.290   2.165  31.301  0.3997  0.2861  0.5094
    5DNSX   H52 3947   9.222   2.200  31.359 -0.7113  0.4526  1.6373
    5DNSX   C44 3948   9.524   2.167  31.228 -0.4361  0.5442  0.6632
    5DNSX   H45 3949   9.499   2.150  31.120 -2.4032 -3.5082  0.6944
    5DNSX   O48 3950   9.653   2.233  31.233 -0.1227 -0.0255 -0.1621
    5DNSX   C46 3951   9.650   2.366  31.169  0.1729  0.2356 -0.5793
    5DNSX   H47 3952   9.607   2.353  31.069  0.6812  2.0544 -0.3920
    5DNSX   C60 3953   9.787   2.427  31.174 -0.1081 -0.7529  0.2009
    5DNSX   H61 3954   9.794   2.537  31.146  0.1681 -1.6775 -0.4729
    5DNSX   H62 3955   9.827   2.415  31.275 -0.3112 -0.7700 -0.2845
    5DNSX   O63 3956   9.864   2.360  31.071 -0.7233 -0.6981  0.8519
    5DNSX   H64 3957   9.844   2.400  30.987  1.1005  1.9468 -1.0473
    5DNSX   O80 3958   9.557   2.045  31.294  0.2882 -0.5765  0.5639
    5DNSX   H60 3959   3.116   3.022  11.232 -3.0799  3.1028 -0.2357
    5DNSX   H81 3960   9.618   1.997  31.237  0.6500 -1.4560  3.8547
    6DNSX   O59 3961  17.503   1.963   7.106  0.3931  0.0990 -0.2930
    6DNSX   C57 3962  17.461   2.080   7.172  0.0582 -0.1376  0.2673
    6DNSX   H58 3963  17.543   2.121   7.234  2.9780 -1.4519 -0.8472
    6DNSX   C53 3964  17.426   2.188   7.055  1.1858 -0.1819 -0.1001
    6DNSX   H54 3965  17.343   2.147   6.991  0.6934 -3.8597 -1.7462
    6DNSX   O55 3966  17.533   2.213   6.981  0.2110 -0.3797 -0.1494
    6DNSX   H56 3967  17.609   2.250   7.042  0.4167 -1.0487  3.0763
    6DNSX   C49 3968  17.375   2.314   7.125 -0.0952  0.3840  0.0786
    6DNSX   H50 3969  17.461   2.364   7.178 -2.2396  0.4094  1.6170
    6DNSX   O51 3970  17.313   2.390   7.031  0.3016  0.0307 -0.9571
    6DNSX   H52 3971  17.277   2.463   7.070 -0.0987  0.0583 -2.7914
    6DNSX   C44 3972  17.256   2.278   7.215 -0.1120  0.2016 -0.6282
    6DNSX   H45 3973  17.179   2.234   7.151  1.4871 -3.1359 -0.9077
    6DNSX   O48 3974  17.295   2.180   7.314  0.0849 -0.1191  0.5924
    6DNSX   C46 3975  17.349   2.054   7.267  0.0720 -0.3646  0.8379
    6DNSX   H47 3976  17.260   2.011   7.208 -0.1755  0.5939 -0.6935
    6DNSX   C60 3977  17.383   1.952   7.384 -0.6674 -0.1799 -1.0514
    6DNSX   H61 3978  17.484   1.990   7.432  1.2055  0.0824 -2.2683
    6DNSX   H62 3979  17.298   1.967   7.457  0.2879 -0.1083 -0.9731
    6DNSX   O63 3980  17.408   1.818   7.353 -0.0444 -0.4564  0.3713
    6DNSX   H64 3981  17.443   1.759   7.429 -1.2339 -1.8958  1.2085
    6DNSX   O80 3982  17.216   2.383   7.302 -0.3863  0.6451 -0.2703
    6DNSX   C78 3983  17.214   2.482   7.410  0.4495 -0.6320  0.5987
    6DNSX   H79 3984  17.109   2.519   7.434  1.2542  3.0573  0.6787
    6DNSX   C74 3985  17.289   2.420   7.527  1.0347  0.1293 -0.0603
    6DNSX   H75 3986  17.395   2.394   7.503 -1.1687  3.5237 -0.3752
    6DNSX   O76 3987  17.223   2.296   7.572 -0.0396 -0.2432 -0.2409
    6DNSX   H77 3988  17.234   2.232   7.502  0.9813  2.2423  0.7746
    6DNSX   C70 3989  17.299   2.523   7.640  0.0035  0.3403 -0.1224
    6DNSX   H71 3990  17.192   2.538   7.675 -1.8997  1.6487  3.3813
    6DNSX   O72 3991  17.382   2.471   7.742 -0.0643  0.1218 -0.0757
    6DNSX   H73 3992  17.333   2.417   7.802  1.2615  0.5523  0.8160
    6DNSX   C65 3993  17.361   2.652   7.582 -0.2611 -0.8061 -0.3926
    6DNSX   H66 3994  17.470   2.634   7.553 -0.1414  2.7887  0.3215
    6DNSX   O69 3995  17.293   2.709   7.463 -0.7849 -0.1485  0.1570
    6DNSX   C67 3996  17.284   2.609   7.355  0.2056 -0.2327 -0.6352
    6DNSX   H68 3997  17.387   2.569   7.330  0.7124 -0.4595  1.8639
    6DNSX   C81 3998  17.194   2.677   7.250  0.9337 -0.6074 -0.0556
    6DNSX   H82 3999  17.083   2.682   7.281 -0.3231 -0.7259  0.6655
    6DNSX   H83 4000  17.234   2.782   7.242 -2.3978  0.4676 -0.8439
    6DNSX   O84 4001  17.214   2.628   7.116  0.3401 -0.4348 -0.5813
    6DNSX   H85 4002  17.140   2.652   7.054 -3.9124 -0.7205  1.8238
    6DNSX   O59 4003  17.345   2.756   7.678 -0.2564  0.5100  0.2313
    6DNSX   C57 4004  17.380   2.839   7.790 -0.2532 -0.3051  0.6450
    6DNSX   H58 4005  17.463   2.803   7.845 -2.6140  2.2706 -2.4333
    6DNSX   C53 4006  17.431   2.979   7.740  0.5280 -1.0847 -0.0174
    6DNSX   H54 4007  17.353   3.028   7.676  0.7674 -0.1808  0.6616
    6DNSX   O55 4008  17.558   2.971   7.672 -0.0489 -0.4473 -0.0592
    6DNSX   H56 4009  17.599   3.068   7.654  0.8908  1.4713 -0.5476
    6DNSX   C49 4010  17.445   3.072   7.868  0.2685  0.2800  0.4223
    6DNSX   H50 4011  17.517   3.036   7.947  0.2932 -1.6805  0.5286
    6DNSX   O51 4012  17.477   3.210   7.826 -0.4419  0.2697  0.0648
    6DNSX   H52 4013  17.473   3.267   7.900 -1.2191  0.8398 -1.8171
    6DNSX   C44 4014  17.310   3.076   7.937 -0.1541 -0.0810  0.4290
    6DNSX   H45 4015  17.229   3.126   7.866  0.8912 -1.5660  1.7099
    6DNSX   O48 4016  17.270   2.941   7.975  0.7589 -0.2432  0.4339
    6DNSX   C46 4017  17.257   2.841   7.879 -0.4691  0.0253 -0.2954
    6DNSX   H47 4018  17.172   2.852   7.816  1.3833  4.9843 -0.0326
    6DNSX   C60 4019  17.243   2.712   7.964 -0.1387 -0.4011  0.3767
    6DNSX   H61 4020  17.263   2.623   7.888 -0.0026 -2.5361  1.1602
    6DNSX   H62 4021  17.323   2.711   8.041 -5.3533  0.6218  3.4412
    6DNSX   O63 4022  17.115   2.680   8.015  0.4679  0.1229 -0.1378
    6DNSX   H64 4023  17.084   2.728   8.095 -4.3340 -1.7265 -1.4453
    6DNSX   O80 4024  17.323   3.140   8.059  0.0823 -0.2779 -0.4869
    6DNSX   C78 4025  17.248   3.217   8.157  0.2545 -0.2335 -0.0010
    6DNSX   H79 4026  17.135   3.202   8.139 -1.7988 -2.7005  1.0924
    6DNSX   C74 4027  17.279   3.168   8.300  0.3534  0.8907  1.2235
    6DNSX   H75 4028  17.385   3.186   8.328 -0.1815 -1.1233  0.1312
    6DNSX   O76 4029  17.245   3.021   8.331 -0.2382 -0.0765  0.0164
    6DNSX   H77 4030  17.247   3.000   8.429 -3.1196 -2.3733 -1.0427
    6DNSX   C70 4031  17.203   3.254   8.399 -0.0647  0.4135  0.4148
    6DNSX   H71 4032  17.095   3.224   8.394 -0.2155  0.1728  1.4651
    6DNSX   O72 4033  17.258   3.230   8.534  0.3376 -0.8125  0.0482
    6DNSX   H73 4034  17.202   3.258   8.599 -1.8255 -2.3105  0.0520
    6DNSX   C65 4035  17.220   3.403   8.367  0.3756  0.4712 -0.8859
    6DNSX   H66 4036  17.323   3.432   8.384  0.8744  0.3626 -1.7501
    6DNSX   O69 4037  17.185   3.441   8.234  0.2220 -0.3293  0.2879
    6DNSX   C67 4038  17.270   3.375   8.139  0.3446  0.4400  0.2552
    6DNSX   H68 4039  17.384   3.379   8.148 -0.7954 -1.1746  1.3412
    6DNSX   C81 4040  17.230   3.423   7.997 -0.0500 -0.3166 -0.5111
    6DNSX   H82 4041  17.169   3.350   7.941 -0.9315  0.6896 -0.7054
    6DNSX   H83 4042  17.171   3.514   7.994 -0.6916 -2.1357 -1.9484
    6DNSX   O84 4043  17.350   3.457   7.924  0.9651 -0.2076  0.4620
    6DNSX   H85 4044  17.348   3.439   7.833  1.2158 -0.1416 -0.8894
    6DNSX   O59 4045  17.127   3.479   8.441 -0.2711  0.2086  0.5329
    6DNSX   C57 4046  17.107   3.609   8.499  0.2071  0.1764 -0.1348
    6DNSX   H58 4047  17.201   3.657   8.529  0.7229 -1.8847  2.7148
    6DNSX   C53 4048  17.034   3.699   8.396 -0.3157 -0.6057 -0.5888
    6DNSX   H54 4049  16.944   3.648   8.357 -0.7417  0.5816  1.1108
    6DNSX   O55 4050  17.111   3.711   8.276 -0.2591  0.3105  0.3560
    6DNSX   H56 4051  17.142   3.622   8.253 -0.0545  2.2719 -1.0639
    6DNSX   C49 4052  16.993   3.841   8.439 -0.6538  0.4671 -0.0330
    6DNSX   H50 4053  17.083   3.904   8.454  1.3396  1.6223  0.4363
    6DNSX   O51 4054  16.884   3.889   8.347  0.7975 -0.6645  0.0931
    6DNSX   H52 4055  16.921   3.928   8.259  3.2798 -0.3946  0.0897
    6DNSX   C44 4056  16.928   3.828   8.580  0.2111  0.2594 -0.2506
    6DNSX   H45 4057  16.820   3.789   8.573 -0.5567 -1.0847  1.6694
    6DNSX   O48 4058  17.000   3.739   8.668  0.5457  0.0654  0.5544
    6DNSX   C46 4059  17.013   3.604   8.616 -0.9824  0.8603 -0.3210
    6DNSX   H47 4060  16.917   3.565   8.600 -3.7221 -2.3604  3.2927
    6DNSX   C60 4061  17.062   3.510   8.732 -0.9551  0.2259  0.5945
    6DNSX   H61 4062  17.173   3.513   8.743  1.0948  2.2524  1.1513
    6DNSX   H62 4063  16.995   3.534   8.815  1.6455  0.7043  0.1703
    6DNSX   O63 4064  17.052   3.374   8.704 -0.0232  0.1276  0.1483
    6DNSX   H64 4065  17.069   3.319   8.785 -1.9405 -1.0036 -0.4819
    6DNSX   O80 4066  16.937   3.952   8.639 -0.3694  0.0363 -0.0818
    6DNSX   C78 4067  16.834   3.993   8.728  0.4117  0.3376  0.5068
    6DNSX   H79 4068  16.744   3.929   8.713 -0.7426  0.2677  1.5446
    6DNSX   C74 4069  16.881   3.969   8.880  1.2695  0.6275  0.0040
    6DNSX   H75 4070  16.975   4.015   8.898 -0.3349  2.0770  1.6902
    6DNSX   O76 4071  16.887   3.827   8.902  0.6799 -0.2021 -0.4358
    6DNSX   H77 4072  16.958   3.790   8.843  4.0304  0.7257  2.6045
    6DNSX   C70 4073  16.785   4.022   8.989 -0.0657 -0.7425  0.3269
    6DNSX   H71 4074  16.701   3.954   9.001  1.4851  2.4927 -0.1533
    6DNSX   O72 4075  16.862   4.022   9.113 -0.3702  0.7215  0.1195
    6DNSX   H73 4076  16.898   3.923   9.124  2.0412 -2.9622  0.9737
    6DNSX   C65 4077  16.742   4.170   8.949  0.4325  0.1317 -0.3433
    6DNSX   H66 4078  16.815   4.243   8.981 -3.0068 -0.3977  2.2904
    6DNSX   O69 4079  16.698   4.180   8.810 -0.4519 -0.1816 -0.2750
    6DNSX   C67 4080  16.800   4.147   8.713  0.9761 -0.6462  0.5579
    6DNSX   H68 4081  16.894   4.205   8.735  0.8353 -0.0120  1.9097
    6DNSX   C81 4082  16.750   4.185   8.570  0.6136 -0.4888 -0.5107
    6DNSX   H82 4083  16.690   4.098   8.536  0.7610 -2.8189  1.9871
    6DNSX   H83 4084  16.689   4.275   8.573  1.2730 -3.4024  0.4608
    6DNSX   O84 4085  16.859   4.208   8.494 -0.5399 -0.0589  0.1060
    6DNSX   H85 4086  16.912   4.123   8.489  1.6475 -1.3493 -0.3803
    6DNSX   O59 4087  16.615   4.199   9.016 -0.1886  0.0644  0.1687
    6DNSX   C57 4088  16.555   4.241   9.140  0.2470 -0.0062  0.5804
    6DNSX   H58 4089  16.596   4.192   9.232 -3.9310  2.6685 -0.0500
    6DNSX   C53 4090  16.537   4.399   9.146  0.0577  0.6000 -0.2788
    6DNSX   H54 4091  16.484   4.426   9.053  0.7852  0.7390 -0.1681
    6DNSX   O55 4092  16.667   4.464   9.147 -0.3374 -0.1255  0.2599
    6DNSX   H56 4093  16.713   4.444   9.067 -0.1989 -1.2185 -2.1989
    6DNSX   C49 4094  16.449   4.440   9.273 -0.2524  0.2280  0.8793
    6DNSX   H50 4095  16.513   4.439   9.363 -2.2720  1.0332  0.5337
    6DNSX   O51 4096  16.409   4.577   9.242 -0.1753  0.4882 -0.3743
    6DNSX   H52 4097  16.466   4.628   9.189  2.3468  2.7080 -2.3163
    6DNSX   C44 4098  16.319   4.351   9.276 -0.4866 -0.3705  0.0200
    6DNSX   H45 4099  16.244   4.384   9.195  0.1557 -0.7711 -1.2957
    6DNSX   O48 4100  16.346   4.208   9.262  0.5445  0.5694  0.5769
    6DNSX   C46 4101  16.418   4.171   9.141 -0.4144 -0.0750 -0.1750
    6DNSX   H47 4102  16.357   4.182   9.048 -1.3813  2.3310  0.2832
    6DNSX   C60 4103  16.432   4.018   9.154  0.4110  0.1630  0.4858
    6DNSX   H61 4104  16.524   3.998   9.210 -0.7183 -0.8962 -1.5762
    6DNSX   H62 4105  16.345   3.973   9.211 -0.6359 -2.8154  1.2929
    6DNSX   O63 4106  16.448   3.954   9.026  0.3767 -0.2573  0.3375
    6DNSX   H64 4107  16.375   3.888   9.018 -0.0918 -0.0574  0.8700
    6DNSX   O80 4108  16.270   4.351   9.413 -0.1473  0.2665 -0.0531
    6DNSX   C78 4109  16.318   4.386   9.542  0.2573  0.8784 -0.0194
    6DNSX   H79 4110  16.420   4.432   9.528  1.9610 -3.2802 -2.1887
    6DNSX   C74 4111  16.212   4.483   9.608  0.2203 -0.1976  0.0357
    6DNSX   H75 4112  16.111   4.444   9.602  0.6405  0.2644 -0.5722
    6DNSX   O76 4113  16.223   4.604   9.547  0.3089 -0.3919 -0.0176
    6DNSX   H77 4114  16.181   4.605   9.462  3.2122  0.7274  0.8745
    6DNSX   C70 4115  16.244   4.503   9.754 -0.7245 -0.2509 -0.5053
    6DNSX   H71 4116  16.343   4.558   9.767 -2.2724 -1.5526 -0.3026
    6DNSX   O72 4117  16.138   4.572   9.815 -0.4283  0.9652 -0.0087
    6DNSX   H73 4118  16.116   4.530   9.901 -1.5651 -1.9589  1.0443
    6DNSX   C65 4119  16.280   4.372   9.825  0.3242 -0.0129  0.4616
    6DNSX   H66 4120  16.192   4.302   9.834 -0.0098  2.5353 -1.8141
    6DNSX   O69 4121  16.382   4.296   9.754  0.2844 -0.0226  0.3248
    6DNSX   C67 4122  16.343   4.254   9.620 -0.3924 -0.2231  0.0373
    6DNSX   H68 4123  16.253   4.184   9.635 -1.5146 -0.3751  2.2633
    6DNSX   C81 4124  16.465   4.173   9.566  0.7098 -0.0575  0.2905
    6DNSX   H82 4125  16.537   4.239   9.516  0.9214  0.6509  1.9402
    6DNSX   H83 4126  16.512   4.114   9.649  1.5790  0.9105  0.3689
    6DNSX   O84 4127  16.435   4.071   9.468  0.6040  0.1882  0.3433
    6DNSX   H85 4128  16.387   4.116   9.391 -3.4474  1.4713  1.3921
    6DNSX   O59 4129  16.347   4.390   9.948  0.1630 -0.2925 -0.1861
    6DNSX   C57 4130  16.333   4.323  10.072 -0.2868  0.2030  0.2472
    6DNSX   H58 4131  16.250   4.251  10.074 -1.1092 -0.4335  0.0186
    6DNSX   C53 4132  16.463   4.243  10.095 -0.0320  0.1017  0.4887
    6DNSX   H54 4133  16.550   4.315  10.092 -1.6742 -2.2374  0.3771
    6DNSX   O55 4134  16.482   4.155   9.986 -0.2103  0.0080  0.8109
    6DNSX   H56 4135  16.484   4.208   9.898  2.4507 -2.1594 -0.6990
    6DNSX   C49 4136  16.463   4.166  10.231 -0.4098 -0.2355 -0.2162
    6DNSX   H50 4137  16.386   4.086  10.233 -1.8105 -2.4416 -1.5649
    6DNSX   O51 4138  16.588   4.106  10.260  0.8979 -0.6069  0.2287
    6DNSX   H52 4139  16.578   4.062  10.345 -1.1363 -2.9150 -1.3411
    6DNSX   C44 4140  16.433   4.273  10.337 -0.6989  0.7907  0.0212
    6DNSX   H45 4141  16.532   4.346  10.339  0.1070  0.9430 -0.3428
    6DNSX   O48 4142  16.315   4.353  10.309 -0.1711  0.4130  0.2136
    6DNSX   C46 4143  16.316   4.422  10.184 -0.1301 -0.1846 -0.5467
    6DNSX   H47 4144  16.411   4.494  10.191  1.2275  2.9340  2.1817
    6DNSX   C60 4145  16.189   4.501  10.174 -0.0756  0.0011 -0.2208
    6DNSX   H61 4146  16.169   4.540  10.271  2.5272 -2.1283 -3.1511
    6DNSX   H62 4147  16.217   4.578  10.098 -1.2633 -0.9415  1.0858
    6DNSX   O63 4148  16.074   4.432  10.134 -0.1176  0.4706  0.1967
    6DNSX   H64 4149  16.022   4.403  10.207  0.1852 -0.2829 -1.3566
    6DNSX   O80 4150  16.393   4.217  10.460  0.8483  0.6241  0.1130
    6DNSX   C78 4151  16.420   4.247  10.593  0.3713  0.3407  0.5981
    6DNSX   H79 4152  16.482   4.339  10.605 -0.5055 -1.4603  0.6808
    6DNSX   C74 4153  16.286   4.272  10.671 -0.2947  0.3067 -0.0481
    6DNSX   H75 4154  16.215   4.185  10.671 -1.9329  0.3831  1.8659
    6DNSX   O76 4155  16.218   4.384  10.623  0.3699 -0.0071  0.2904
    6DNSX   H77 4156  16.274   4.461  10.614  1.4253 -3.4250  3.1141
    6DNSX   C70 4157  16.321   4.289  10.821 -0.0084  0.0182 -0.4370
    6DNSX   H71 4158  16.394   4.374  10.834 -0.9942  0.8513 -0.2958
    6DNSX   O72 4159  16.198   4.313  10.903  0.0793  0.3094 -0.1858
    6DNSX   H73 4160  16.142   4.397  10.884 -1.0956 -1.0713  1.7945
    6DNSX   C65 4161  16.397   4.165  10.870  0.0195  0.4660 -0.3207
    6DNSX   H66 4162  16.328   4.067  10.861  0.6443  0.8118 -1.1321
    6DNSX   O69 4163  16.516   4.151  10.794 -0.5653 -0.1738 -0.5110
    6DNSX   C67 4164  16.488   4.121  10.654  0.6998 -0.1924  0.3592
    6DNSX   H68 4165  16.428   4.021  10.643 -0.1836 -2.2640  1.7237
    6DNSX   C81 4166  16.623   4.089  10.578  0.2622 -0.1721  0.4524
    6DNSX   H82 4167  16.647   4.174  10.500  0.6594 -0.1692  0.6949
    6DNSX   H83 4168  16.707   4.085  10.649 -1.2925  1.0016 -0.7007
    6DNSX   O84 4169  16.614   3.964  10.515  0.7689 -0.0029 -0.4413
    6DNSX   H85 4170  16.598   3.892  10.580  4.3551 -0.7453 -0.7957
    6DNSX   O59 4171  16.453   4.182  11.002 -0.0140 -0.0257 -0.0850
    6DNSX   C57 4172  16.435   4.086  11.106 -0.2667  0.0269 -0.1590
    6DNSX   H58 4173  16.349   4.017  11.087  0.5348 -0.5472  0.8439
    6DNSX   C53 4174  16.575   4.017  11.132  0.1047  0.3431 -0.3192
    6DNSX   H54 4175  16.659   4.089  11.139  0.2824 -1.2532  0.6768
    6DNSX   O55 4176  16.607   3.934  11.015 -0.3300  0.1309  0.2380
    6DNSX   H56 4177  16.617   3.991  10.941 -0.2474  0.1712  0.2383
    6DNSX   C49 4178  16.576   3.929  11.260  0.4064  0.0134  0.1128
    6DNSX   H50 4179  16.501   3.850  11.239 -0.3936  0.2930  1.0880
    6DNSX   O51 4180  16.701   3.880  11.290 -0.3742 -0.1898 -0.5169
    6DNSX   H52 4181  16.765   3.934  11.239 -2.2476 -0.3597  1.5090
    6DNSX   C44 4182  16.537   4.030  11.371  0.2177 -0.3469 -0.4043
    6DNSX   H45 4183  16.620   4.110  11.381 -1.2078 -0.3824 -2.4515
    6DNSX   O48 4184  16.401   4.096  11.349 -0.1427  0.2508  0.2929
    6DNSX   C46 4185  16.399   4.167  11.228 -0.8297  0.2092  0.2270
    6DNSX   H47 4186  16.476   4.251  11.233  0.0251  1.8524 -0.5185
    6DNSX   C60 4187  16.263   4.224  11.208  0.4665 -0.7132 -0.3700
    6DNSX   H61 4188  16.283   4.323  11.163 -0.0333  0.1098  1.4255
    6DNSX   H62 4189  16.210   4.165  11.131  0.6973 -1.2058  0.1733
    6DNSX   O63 4190  16.178   4.252  11.319 -0.1392 -0.6514 -0.1862
    6DNSX   H64 4191  16.224   4.262  11.402 -1.8052  0.0332  1.8260
    6DNSX   O80 4192  16.507   3.962  11.495 -0.4509  0.0539 -0.0733
    6DNSX   C78 4193  16.508   3.927  11.628  0.2188  0.5218 -0.2123
    6DNSX   H79 4194  16.447   3.838  11.651  3.5446 -0.5125 -1.2535
    6DNSX   C74 4195  16.658   3.903  11.671  0.3379  0.1863 -0.0251
    6DNSX   H75 4196  16.718   4.002  11.654 -0.3382 -1.6568 -0.2267
    6DNSX   O76 4197  16.712   3.802  11.600  0.4234 -0.6759 -0.2302
    6DNSX   H77 4198  16.692   3.815  11.504 -1.0009 -1.0870  3.3635
    6DNSX   C70 4199  16.666   3.858  11.819 -0.3302  0.2254 -0.5714
    6DNSX   H71 4200  16.629   3.752  11.826 -2.8157 -1.7184 -2.5019
    6DNSX   O72 4201  16.802   3.869  11.865  0.3059  1.0593 -0.0661
    6DNSX   H73 4202  16.844   3.787  11.855 -1.4019 -0.2888  0.0523
    6DNSX   C65 4203  16.584   3.964  11.903  0.0114 -0.2239 -0.6056
    6DNSX   H66 4204  16.650   4.059  11.899 -0.1086 -0.8487 -0.5740
    6DNSX   O69 4205  16.453   3.999  11.848  0.1310  0.2930  0.2516
    6DNSX   C67 4206  16.436   4.037  11.712 -0.4050 -0.7930 -0.1140
    6DNSX   H68 4207  16.492   4.129  11.694  0.3652  2.7998 -2.1207
    6DNSX   C81 4208  16.285   4.042  11.684 -0.6302  0.3559  0.1298
    6DNSX   H82 4209  16.231   3.944  11.677  0.5006  2.1471  3.5517
    6DNSX   H83 4210  16.239   4.102  11.767  0.3149  1.6517 -0.3028
    6DNSX   O84 4211  16.264   4.103  11.563 -0.2008 -0.1349 -0.1232
    6DNSX   H85 4212  16.327   4.064  11.495 -1.6816 -2.3204  2.5580
    6DNSX   O59 4213  16.550   3.913  12.032 -0.0583 -0.3803  0.8366
    6DNSX   C57 4214  16.546   3.996  12.148 -0.6319  0.0732  0.3533
    6DNSX   H58 4215  16.614   4.083  12.142 -0.4248 -2.7558  1.7888
    6DNSX   C53 4216  16.403   4.039  12.179  0.0942  1.0980  0.5423
    6DNSX   H54 4217  16.331   3.954  12.161  2.7432  0.2436 -2.5272
    6DNSX   O55 4218  16.361   4.137  12.083  0.4697  0.3733  0.2217
    6DNSX   H56 4219  16.365   4.089  11.982  1.2005  1.2516 -0.5417
    6DNSX   C49 4220  16.393   4.110  12.316 -0.9771  0.2088 -0.4340
    6DNSX   H50 4221  16.453   4.203  12.322 -0.2510 -0.7448  2.4196
    6DNSX   O51 4222  16.254   4.141  12.344 -0.1736 -0.7767 -0.1983
    6DNSX   H52 4223  16.245   4.200  12.428 -0.2005 -0.8414 -2.5135
    6DNSX   C44 4224  16.464   4.030  12.431  0.4539  0.0138  0.1686
    6DNSX   H45 4225  16.401   3.940  12.441 -0.1663  0.1900  0.7456
    6DNSX   O48 4226  16.594   3.984  12.389  0.1026 -0.4041  0.3928
    6DNSX   C46 4227  16.605   3.909  12.266  0.2082  0.1890 -0.5773
    6DNSX   H47 4228  16.545   3.820  12.267 -0.0700 -1.0135  1.8022
    6DNSX   C60 4229  16.753   3.861  12.255  0.3315  0.5077 -0.8363
    6DNSX   H61 4230  16.798   3.841  12.358 -3.1304  1.8816  2.5485
    6DNSX   H62 4231  16.750   3.756  12.212  1.1367 -0.4764 -1.2488
    6DNSX   O63 4232  16.833   3.955  12.177 -0.7133 -0.1670 -0.8583
    6DNSX   H64 4233  16.824   3.919  12.079  0.6219 -0.1014  2.5977
    6DNSX   O80 4234  16.485   4.103  12.550 -0.6877  0.0437 -0.4965
    6DNSX   C78 4235  16.465   4.048  12.682  0.3347 -0.4194 -0.3458
    6DNSX   H79 4236  16.416   3.948  12.682  2.0048 -0.7424  1.9097
    6DNSX   C74 4237  16.604   4.045  12.747 -0.4664 -0.1992 -0.2500
    6DNSX   H75 4238  16.647   4.146  12.731  0.9894  1.6786 -3.3415
    6DNSX   O76 4239  16.681   3.949  12.675 -0.3191 -0.5814 -1.1118
    6DNSX   H77 4240  16.695   3.973  12.580  0.3816 -1.0682  1.4720
    6DNSX   C70 4241  16.606   4.000  12.894  0.3411 -0.0106 -0.2277
    6DNSX   H71 4242  16.568   3.896  12.899 -3.4720  1.0521 -2.3164
    6DNSX   O72 4243  16.738   4.023  12.955  0.0322  0.1367  0.6244
    6DNSX   H73 4244  16.761   4.114  12.938  0.7684  0.9730  3.4454
    6DNSX   C65 4245  16.493   4.082  12.975  0.9413 -0.1924  0.5854
    6DNSX   H66 4246  16.531   4.185  12.989 -2.5480 -1.3417 -2.7752
    6DNSX   O69 4247  16.366   4.091  12.903 -0.6865  0.2185 -0.5529
    6DNSX   C67 4248  16.383   4.142  12.770  0.8494 -0.6480  0.0222
    6DNSX   H68 4249  16.419   4.253  12.777  1.6848  1.6630  0.4636
    6DNSX   C81 4250  16.244   4.166  12.716 -0.2199 -0.0574  0.2089
    6DNSX   H82 4251  16.204   4.072  12.668  0.1346  0.8777  0.1366
    6DNSX   H83 4252  16.176   4.199  12.802  0.8867 -2.9191  1.2982
    6DNSX   O84 4253  16.244   4.266  12.614 -0.1911 -0.0787  0.1439
    6DNSX   H85 4254  16.256   4.359  12.649 -0.9967  1.3293  1.8355
    6DNSX   O59 4255  16.454   4.027  13.093 -0.3428 -0.1877 -0.0715
    6DNSX   C57 4256  16.488   4.054  13.230  0.4213  0.2841  0.8488
    6DNSX   H58 4257  16.566   4.133  13.236 -2.0975  0.8858 -1.0292
    6DNSX   C53 4258  16.372   4.127  13.301  0.1934 -0.4781  0.0398
    6DNSX   H54 4259  16.280   4.059  13.297 -0.1316  0.0408 -0.2738
    6DNSX   O55 4260  16.335   4.236  13.218  0.2256 -0.6132 -0.0086
    6DNSX   H56 4261  16.266   4.289  13.266  2.9677  1.9744 -0.6754
    6DNSX   C49 4262  16.412   4.169  13.442 -0.0906 -0.1343  0.2463
    6DNSX   H50 4263  16.483   4.255  13.439 -1.2915  2.4239 -0.8930
    6DNSX   O51 4264  16.287   4.214  13.507 -0.2096  0.6009 -0.9150
    6DNSX   H52 4265  16.249   4.289  13.461  1.4328 -1.2584 -2.2823
    6DNSX   C44 4266  16.468   4.046  13.524  0.4595 -0.6458  0.2637
    6DNSX   H45 4267  16.377   3.969  13.540  1.2704 -1.7520 -1.7769
    6DNSX   O48 4268  16.565   3.969  13.448  0.2293  0.1682 -0.7382
    6DNSX   C46 4269  16.537   3.935  13.312 -0.0741 -0.1157  0.2074
    6DNSX   H47 4270  16.463   3.862  13.311  0.3026  0.9807 -0.2511
    6DNSX   C60 4271  16.666   3.872  13.256 -0.2793 -0.3621  0.4141
    6DNSX   H61 4272  16.661   3.858  13.144  0.7597 -0.6153  0.9119
    6DNSX   H62 4273  16.754   3.938  13.268  2.7610 -1.2085  0.3975
    6DNSX   O63 4274  16.689   3.748  13.322  0.4717 -0.5057  0.2273
    6DNSX   H64 4275  16.786   3.735  13.323 -2.6841  3.0216  1.1273
    6DNSX   O80 4276  16.536   4.073  13.640  0.1894 -0.4592  0.4218
    6DNSX   C78 4277  16.526   4.016  13.767  0.1534  0.1778  0.1370
    6DNSX   H79 4278  16.448   3.936  13.771 -0.7905 -1.3279  2.3406
    6DNSX   C74 4279  16.660   3.945  13.806  0.0013 -0.4851  1.2496
    6DNSX   H75 4280  16.755   4.013  13.784  0.5435  0.9638 -0.2359
    6DNSX   O76 4281  16.684   3.844  13.712 -0.4653  0.2150 -0.2433
    6DNSX   H77 4282  16.698   3.886  13.625  0.6022 -1.6302 -0.6324
    6DNSX   C70 4283  16.665   3.890  13.947  0.0871  0.0437  0.3748
    6DNSX   H71 4284  16.579   3.812  13.944 -1.4420  0.3946 -1.1100
    6DNSX   O72 4285  16.795   3.838  13.995 -0.3895 -0.4788 -0.3493
    6DNSX   H73 4286  16.854   3.815  13.917 -0.8918  0.0047  0.9096
    6DNSX   C65 4287  16.614   4.006  14.038 -0.1979  0.0818 -0.3781
    6DNSX   H66 4288  16.699   4.080  14.059  0.5968 -0.2053  1.6714
    6DNSX   O69 4289  16.499   4.075  13.998  0.4042 -0.4586 -0.7444
    6DNSX   C67 4290  16.490   4.129  13.866 -0.2725  0.3328  0.2515
    6DNSX   H68 4291  16.565   4.215  13.852  2.4560  1.4255 -0.5894
    6DNSX   C81 4292  16.342   4.175  13.848  0.1777  0.2088  1.1423
    6DNSX   H82 4293  16.298   4.127  13.751 -1.9331 -1.8331 -0.3947
    6DNSX   H83 4294  16.290   4.137  13.941  0.0670 -4.0428  1.1671
    6DNSX   O84 4295  16.326   4.323  13.852 -0.6793 -0.2189 -0.4967
    6DNSX   H85 4296  16.243   4.336  13.809  1.5982  1.6128  0.3894
    6DNSX   O59 4297  16.564   3.948  14.158  0.4893  0.1087 -0.4480
    6DNSX   C57 4298  16.574   3.927  14.302  0.4013  0.7753  0.4018
    6DNSX   H58 4299  16.515   3.833  14.334 -0.5779 -1.3700  1.0392
    6DNSX   C53 4300  16.727   3.911  14.334  0.5463 -0.6446  0.3597
    6DNSX   H54 4301  16.772   4.004  14.285 -0.5772 -1.0535 -1.3389
    6DNSX   O55 4302  16.800   3.797  14.283 -0.2560  0.1561 -0.4470
    6DNSX   H56 4303  16.813   3.794  14.188  1.4241 -0.0026 -1.2930
    6DNSX   C49 4304  16.757   3.915  14.487 -0.0506 -0.1073 -0.2133
    6DNSX   H50 4305  16.728   3.813  14.524 -4.1164 -1.1928  0.3785
    6DNSX   O51 4306  16.898   3.948  14.497 -0.5021  0.0385 -0.4057
    6DNSX   H52 4307  16.945   3.860  14.487  1.2789 -0.2276  0.2972
    6DNSX   C44 4308  16.676   4.025  14.569  1.1372 -0.3509 -0.0994
    6DNSX   H45 4309  16.728   4.118  14.561 -0.3361 -1.3864 -1.5955
    6DNSX   O48 4310  16.536   4.035  14.521  0.0080  0.0927  0.2264
    6DNSX   C46 4311  16.509   4.047  14.376  0.0092  0.1355 -0.8606
    6DNSX   H47 4312  16.556   4.142  14.330 -0.7939  1.2363  0.2596
    6DNSX   C60 4313  16.359   4.054  14.360  0.1346 -0.4214 -0.0810
    6DNSX   H61 4314  16.314   3.952  14.364  1.8581  0.0527 -1.6685
    6DNSX   H62 4315  16.313   4.111  14.445  0.3000  3.1712  0.2159
    6DNSX   O63 4316  16.323   4.106  14.236  0.8359 -0.0698  0.0755
    6DNSX   H64 4317  16.357   4.052  14.165  0.2464 -0.3878 -0.5819
    6DNSX   O80 4318  16.651   3.980  14.693 -0.0309  0.0538  0.1790
    6DNSX   C78 4319  16.636   4.055  14.814 -0.4105  0.3096  0.3987
    6DNSX   H79 4320  16.683   4.156  14.804 -0.8038  0.5549 -0.7075
    6DNSX   C74 4321  16.486   4.074  14.840  0.4910 -0.1564 -0.2136
    6DNSX   H75 4322  16.445   3.975  14.862 -0.2149 -0.3788 -0.1824
    6DNSX   O76 4323  16.427   4.138  14.720  0.0004 -0.5212  0.2151
    6DNSX   H77 4324  16.427   4.068  14.642 -1.2857  1.9216 -0.3979
    6DNSX   C70 4325  16.457   4.162  14.962 -0.0883  0.1208 -0.1443
    6DNSX   H71 4326  16.510   4.258  14.938  3.0841 -1.3508  0.5454
    6DNSX   O72 4327  16.315   4.174  14.966 -0.7660 -0.4299 -0.6107
    6DNSX   H73 4328  16.274   4.162  14.876  0.5586 -1.1441  2.1042
    6DNSX   C65 4329  16.526   4.096  15.078  0.0880 -0.1902 -0.6037
    6DNSX   H66 4330  16.471   4.007  15.102  0.5876 -0.2489 -1.4813
    6DNSX   O69 4331  16.663   4.058  15.056 -0.9486 -0.3615 -0.2058
    6DNSX   C67 4332  16.701   3.991  14.936 -0.2354  0.8268  0.0852
    6DNSX   H68 4333  16.666   3.883  14.938  0.7865 -1.5645 -0.6998
    6DNSX   C81 4334  16.856   3.993  14.926 -0.0135 -0.4280  0.6473
    6DNSX   H82 4335  16.893   4.052  14.843  1.1364 -0.5303 -0.8804
    6DNSX   H83 4336  16.905   4.034  15.019 -1.8430  0.1560 -3.9949
    6DNSX   O84 4337  16.910   3.862  14.920 -0.2212 -0.0067 -0.1021
    6DNSX   H85 4338  16.877   3.817  14.996  0.1094  0.8261  1.2026
    6DNSX   O59 4339  16.540   4.185  15.187 -0.1728  0.2766  0.2078
    6DNSX   C57 4340  16.531   4.166  15.330  0.0184 -0.1340 -0.0000
    6DNSX   H58 4341  16.468   4.072  15.353 -2.0827 -1.2215  1.1686
    6DNSX   C53 4342  16.676   4.127  15.394 -0.3006 -0.5388  0.1673
    6DNSX   H54 4343  16.751   4.216  15.372 -0.5974  0.4026  0.4408
    6DNSX   O55 4344  16.719   4.009  15.325 -0.0043 -0.4479 -0.2119
    6DNSX   H56 4345  16.735   4.035  15.236 -0.7910 -1.3816 -1.5491
    6DNSX   C49 4346  16.663   4.102  15.546 -0.4623  0.7518 -0.0198
    6DNSX   H50 4347  16.599   4.007  15.548  0.4809 -0.5927 -1.4665
    6DNSX   O51 4348  16.796   4.094  15.601  0.0445  0.1564 -0.1235
    6DNSX   H52 4349  16.878   4.129  15.556 -1.7735  3.0425  1.0384
    6DNSX   C44 4350  16.583   4.225  15.606 -0.2630  0.4340 -0.2942
    6DNSX   H45 4351  16.661   4.310  15.612  4.3927 -0.4517  2.0746
    6DNSX   O48 4352  16.464   4.259  15.542 -0.3064  0.3038  0.9204
    6DNSX   C46 4353  16.462   4.286  15.401 -0.9391  0.7577  0.3443
    6DNSX   H47 4354  16.516   4.381  15.369 -1.8663 -0.4490  0.1992
    6DNSX   C60 4355  16.321   4.306  15.356  0.0526  0.1899 -0.8093
    6DNSX   H61 4356  16.284   4.210  15.310 -0.5565  1.2085  0.9256
    6DNSX   H62 4357  16.264   4.333  15.450  1.2365  0.8548  1.1648
    6DNSX   O63 4358  16.308   4.408  15.268 -0.7353 -0.5173 -0.2713
    6DNSX   H64 4359  16.350   4.382  15.179  0.6806  0.8935  2.0378
    6DNSX   O80 4360  16.530   4.188  15.728 -0.4568  0.3567  0.3526
    6DNSX   C78 4361  16.544   4.161  15.868  0.2268 -0.2060  0.6676
    6DNSX   H79 4362  16.483   4.075  15.896  0.2277  1.4050 -0.2823
    6DNSX   C74 4363  16.685   4.132  15.919  0.2058 -0.4304  0.8094
    6DNSX   H75 4364  16.761   4.214  15.897 -2.7991 -3.1770 -2.2525
    6DNSX   O76 4365  16.726   4.006  15.872 -0.2479  0.0426 -0.6430
    6DNSX   H77 4366  16.740   4.008  15.775  2.8837  0.0464 -0.4701
    6DNSX   C70 4367  16.682   4.121  16.070 -0.2765  0.4184 -0.0158
    6DNSX   H71 4368  16.622   4.032  16.101 -1.2080  0.3565 -1.0243
    6DNSX   O72 4369  16.820   4.115  16.118 -0.0639  0.4949 -0.3133
    6DNSX   H73 4370  16.884   4.159  16.054 -0.9802 -1.8096 -0.0065
    6DNSX   C65 4371  16.610   4.245  16.137  0.3221 -0.3663 -0.3400
    6DNSX   H66 4372  16.675   4.333  16.123 -2.1743  0.5189 -2.4725
    6DNSX   O69 4373  16.476   4.271  16.078 -0.5297  0.2832  0.6513
    6DNSX   C67 4374  16.478   4.284  15.936 -0.1664  0.5303 -0.2242
    6DNSX   H68 4375  16.550   4.369  15.902 -1.4234 -3.3693 -0.5234
    6DNSX   C81 4376  16.329   4.314  15.893 -0.4262  0.2356  0.3101
    6DNSX   H82 4377  16.260   4.229  15.889  0.3983  2.4460  0.0713
    6DNSX   H83 4378  16.279   4.386  15.965 -1.8396  0.1046  1.6932
    6DNSX   O84 4379  16.314   4.379  15.769 -0.4302  0.0774  0.5589
    6DNSX   H85 4380  16.361   4.330  15.686  1.0937  0.8036 -2.0153
    6DNSX   O59 4381  16.577   4.214  16.270  0.5021  0.0329  0.5587
    6DNSX   C57 4382  16.587   4.265  16.403 -0.4014  0.1092  0.6865
    6DNSX   H58 4383  16.659   4.348  16.408  2.4965 -3.1594 -0.9117
    6DNSX   C53 4384  16.437   4.307  16.443  0.8207  0.0277 -0.4527
    6DNSX   H54 4385  16.377   4.219  16.416  1.0931  0.1774 -0.5883
    6DNSX   O55 4386  16.400   4.418  16.362 -0.3930 -0.3271 -0.2962
    6DNSX   H56 4387  16.414   4.398  16.263  0.2815  0.8021 -1.0984
    6DNSX   C49 4388  16.429   4.341  16.588 -0.4997 -0.3797 -0.5446
    6DNSX   H50 4389  16.492   4.433  16.613  1.6603  1.5150 -1.2229
    6DNSX   O51 4390  16.302   4.371  16.639  0.3157  0.1697  0.3350
    6DNSX   H52 4391  16.240   4.347  16.581  0.4734  0.2642 -1.7662
    6DNSX   C44 4392  16.491   4.225  16.672 -0.1338 -0.9045 -0.3650
    6DNSX   H45 4393  16.413   4.144  16.675  1.4632  1.1064  0.6612
    6DNSX   O48 4394  16.622   4.187  16.631  0.1516 -0.1993 -0.0826
    6DNSX   C46 4395  16.637   4.149  16.494  0.6365  0.5540  0.6660
    6DNSX   H47 4396  16.582   4.051  16.464 -0.1450  1.0783  0.2689
    6DNSX   C60 4397  16.788   4.120  16.492  0.5645  0.1709 -0.2167
    6DNSX   H61 4398  16.839   4.222  16.516  1.1687 -0.2493  1.1060
    6DNSX   H62 4399  16.823   4.049  16.568  0.8299  0.8338  1.3449
    6DNSX   O63 4400  16.827   4.083  16.363 -0.2203  0.2787  0.3262
    6DNSX   H64 4401  16.855   4.153  16.296  0.7900  3.1103  0.4622
    6DNSX   O80 4402  16.514   4.275  16.801  0.0637  0.3582  0.3402
    6DNSX   C78 4403  16.505   4.230  16.935 -0.3016  0.3272 -0.2033
    6DNSX   H79 4404  16.442   4.138  16.941  0.2748 -1.0953 -1.9741
    6DNSX   C74 4405  16.644   4.193  16.990 -0.0650  0.7859  0.1330
    6DNSX   H75 4406  16.710   4.279  16.998 -1.5487 -3.3357 -2.0844
    6DNSX   O76 4407  16.714   4.106  16.897  0.1703  0.1920 -0.2019
    6DNSX   H77 4408  16.692   4.130  16.805 -1.6407 -2.1337  0.8509
    6DNSX   C70 4409  16.641   4.142  17.133  0.6874  0.5765  0.4121
    6DNSX   H71 4410  16.595   4.041  17.134  0.2033 -1.8063 -0.8947
    6DNSX   O72 4411  16.764   4.145  17.198 -0.1325  0.0748 -0.3727
    6DNSX   H73 4412  16.831   4.201  17.141  2.0593 -0.8523 -0.9860
    6DNSX   C65 4413  16.551   4.240  17.224  0.1077  1.0724 -0.0020
    6DNSX   H66 4414  16.613   4.329  17.255  3.6731  1.7883  1.2351
    6DNSX   O69 4415  16.426   4.288  17.162  0.6061 -1.0004  0.0045
    6DNSX   C67 4416  16.435   4.336  17.024 -0.1295 -0.1378 -0.6923
    6DNSX   H68 4417  16.508   4.418  17.014  1.3477  2.0237  1.2712
    6DNSX   C81 4418  16.305   4.401  16.977 -0.1962 -0.4334  0.4618
    6DNSX   H82 4419  16.242   4.318  16.921 -2.2069 -2.6236 -1.2779
    6DNSX   H83 4420  16.248   4.433  17.073 -1.5267 -0.8991  3.4950
    6DNSX   O84 4421  16.316   4.520  16.901  0.2560  0.1655 -0.2416
    6DNSX   H85 4422  16.310   4.513  16.810 -1.3646 -0.9722 -1.9544
    6DNSX   O59 4423  16.508   4.170  17.337  0.2145 -0.7202 -0.5912
    6DNSX   C57 4424  16.498   4.212  17.473 -0.5715 -0.4425  0.1803
    6DNSX   H58 4425  16.550   4.313  17.494 -1.2994  0.5570 -0.9779
    6DNSX   C53 4426  16.354   4.249  17.502  0.3215 -0.4448 -0.4438
    6DNSX   H54 4427  16.297   4.161  17.480  0.9421  1.5564  3.8354
    6DNSX   O55 4428  16.321   4.363  17.431 -0.1021  0.0490 -0.3655
    6DNSX   H56 4429  16.354   4.347  17.340 -1.7130  2.6656  0.0737
    6DNSX   C49 4430  16.321   4.280  17.647  0.1511 -0.5795 -0.3756
    6DNSX   H50 4431  16.365   4.374  17.689  1.2835 -0.9314  0.0480
    6DNSX   O51 4432  16.178   4.286  17.676 -0.2182 -0.4705 -0.1805
    6DNSX   H52 4433  16.143   4.217  17.619 -1.7694 -2.3597  0.6239
    6DNSX   C44 4434  16.380   4.169  17.740  0.1995  0.3394 -0.2177
    6DNSX   H45 4435  16.314   4.076  17.739 -0.9382  2.1322  0.6361
    6DNSX   O48 4436  16.516   4.157  17.700  0.1337 -0.1855 -0.4707
    6DNSX   C46 4437  16.546   4.108  17.573  0.7229 -0.2586  0.0301
    6DNSX   H47 4438  16.492   4.004  17.559 -1.4198 -1.2463 -0.3760
    6DNSX   C60 4439  16.694   4.074  17.569 -0.4735  0.2716 -0.6260
    6DNSX   H61 4440  16.754   4.166  17.559  0.5019 -1.9749 -0.3892
    6DNSX   H62 4441  16.724   4.021  17.665 -1.2742 -1.6113 -1.5754
    6DNSX   O63 4442  16.726   3.998  17.458  0.2354  0.3655  0.5364
    6DNSX   H64 4443  16.724   4.065  17.375  2.1511  2.2001 -0.1422
    6DNSX   O80 4444  16.398   4.212  17.874 -0.5439  0.4163 -0.3872
    6DNSX   C78 4445  16.323   4.239  17.990  0.4162  0.4845 -0.5200
    6DNSX   H79 4446  16.380   4.225  18.087  0.5262  1.7949  1.7813
    6DNSX   C74 4447  16.273   4.389  17.992  0.0414  0.2185  0.8258
    6DNSX   H75 4448  16.217   4.413  17.892  3.4311 -1.0698  0.8418
    6DNSX   O76 4449  16.390   4.467  18.011 -0.0834 -0.0126 -0.2010
    6DNSX   H77 4450  16.359   4.559  18.017 -2.7803 -0.0480 -0.3949
    6DNSX   C70 4451  16.172   4.403  18.113 -0.2332 -0.4001  0.1336
    6DNSX   H71 4452  16.233   4.392  18.205 -1.0723  3.3006 -4.0799
    6DNSX   O72 4453  16.110   4.522  18.116  0.1408 -0.0740 -0.2736
    6DNSX   H73 4454  16.177   4.602  18.127  1.2643  0.4988 -1.3376
    6DNSX   C65 4455  16.065   4.287  18.104  0.5799  0.0995  0.1546
    6DNSX   H66 4456  15.988   4.290  18.016  0.1965  0.0583 -1.1514
    6DNSX   O69 4457  16.123   4.153  18.098 -0.1211 -0.5028 -0.5861
    6DNSX   C67 4458  16.208   4.131  17.987 -0.5891 -0.5371 -0.7971
    6DNSX   H68 4459  16.153   4.142  17.887 -0.8064  1.7757 -0.5406
    6DNSX   C81 4460  16.260   3.986  18.003 -0.0164  0.1451 -0.3034
    6DNSX   H82 4461  16.361   3.983  17.962  0.8405 -1.1268 -1.7742
    6DNSX   H83 4462  16.274   3.961  18.111 -1.7777 -0.2894  1.9414
    6DNSX   O84 4463  16.170   3.890  17.945 -0.2482 -0.1390  0.8772
    6DNSX   H85 4464  16.166   3.803  17.982  1.3928  0.6692 -1.7343
    6DNSX   O59 4465  16.002   4.273  18.227 -0.3706 -0.3377 -0.1034
    6DNSX   C57 4466  15.971   4.229  18.362 -0.7226  0.1284  0.7243
    6DNSX   H58 4467  15.866   4.188  18.368 -0.9617 -1.6836  1.3888
    6DNSX   C53 4468  16.062   4.109  18.406 -0.4623  0.7426  0.8766
    6DNSX   H54 4469  16.168   4.150  18.401 -1.8147  0.3774 -0.0148
    6DNSX   O55 4470  16.055   3.997  18.325 -0.3906  0.0327  0.1511
    6DNSX   H56 4471  16.083   4.015  18.224  2.9952  1.4551 -1.0943
    6DNSX   C49 4472  16.034   4.071  18.550  0.8733  0.3292 -0.1624
    6DNSX   H50 4473  15.937   4.010  18.541 -1.7530 -0.6205  0.9078
    6DNSX   O51 4474  16.147   4.015  18.608 -0.3023 -0.0818  0.2859
    6DNSX   H52 4475  16.150   3.920  18.570  0.1647  0.0259  1.6536
    6DNSX   C44 4476  16.016   4.203  18.640 -0.0279  0.1096 -0.3091
    6DNSX   H45 4477  16.120   4.255  18.653 -0.1524 -1.0575  1.9057
    6DNSX   O48 4478  15.926   4.303  18.582  0.2916  0.3743 -0.4872
    6DNSX   C46 4479  15.979   4.352  18.460  0.1679  0.6018 -0.2095
    6DNSX   H47 4480  16.089   4.392  18.462  2.5491  0.7857 -2.1446
    6DNSX   C60 4481  15.900   4.478  18.411 -0.0045  0.1868  0.3350
    6DNSX   H61 4482  15.872   4.452  18.306 -1.1435 -0.8879  0.6243
    6DNSX   H62 4483  15.814   4.508  18.477 -1.6770 -3.5944  1.0052
    6DNSX   O63 4484  15.977   4.593  18.391  0.0687 -0.1580  0.8503
    6DNSX   H64 4485  15.953   4.623  18.296  1.7517 -0.0364  0.6789
    6DNSX   O80 4486  15.953   4.174  18.759 -0.2125 -0.1055  0.1707
    6DNSX   C78 4487  16.004   4.195  18.891 -0.2071 -0.5033 -0.9511
    6DNSX   H79 4488  16.114   4.216  18.891 -0.2993 -0.0191 -0.6256
    6DNSX   C74 4489  15.923   4.309  18.951 -0.1763 -0.5594  0.7730
    6DNSX   H75 4490  15.811   4.283  18.934  0.6200  1.2999  1.6095
    6DNSX   O76 4491  15.960   4.432  18.883 -0.2227 -0.5152 -0.1299
    6DNSX   H77 4492  15.951   4.421  18.780 -1.7864 -1.8719  2.9814
    6DNSX   C70 4493  15.948   4.329  19.107 -0.4338  0.0273  0.0376
    6DNSX   H71 4494  16.038   4.385  19.139 -0.4991 -1.2366  1.6241
    6DNSX   O72 4495  15.843   4.416  19.163  0.0586  0.3298 -0.3463
    6DNSX   H73 4496  15.761   4.422  19.112  0.1105 -1.5071  2.0999
    6DNSX   C65 4497  15.952   4.195  19.185 -0.1018 -0.8010  0.2462
    6DNSX   H66 4498  15.855   4.155  19.222  0.0412  0.1476  1.3258
    6DNSX   O69 4499  16.027   4.094  19.112  0.1175 -0.3256 -0.1822
    6DNSX   C67 4500  15.978   4.068  18.980  0.2842  0.0368  0.6904
    6DNSX   H68 4501  15.872   4.053  18.970  1.2655  0.7769  0.6820
    6DNSX   C81 4502  16.041   3.944  18.918  0.3365 -0.0004 -0.4071
    6DNSX   H82 4503  16.013   3.854  18.984 -0.6479  0.7721 -0.1191
    6DNSX   H83 4504  16.008   3.929  18.814  0.0512  1.0897  1.3091
    6DNSX   O84 4505  16.181   3.952  18.918 -0.1645 -0.3592  0.5288
    6DNSX   H85 4506  16.216   3.864  18.932 -3.0461  1.9276 -0.1956
    6DNSX   O59 4507  16.045   4.223  19.290 -0.1586  0.1209  0.1447
    6DNSX   C57 4508  16.020   4.240  19.432 -0.0103 -0.7300 -0.0238
    6DNSX   H58 4509  15.910   4.241  19.455  0.5871  1.4010 -0.2683
    6DNSX   C53 4510  16.069   4.099  19.496 -0.2522  0.5898 -0.0845
    6DNSX   H54 4511  16.176   4.101  19.473 -0.8415  0.3319 -0.3170
    6DNSX   O55 4512  15.989   3.998  19.427  0.0024 -0.3092  0.6625
    6DNSX   H56 4513  16.006   4.006  19.330  2.4664  1.6993  1.3908
    6DNSX   C49 4514  16.042   4.106  19.643  0.3087  0.5503  0.6582
    6DNSX   H50 4515  15.932   4.082  19.646 -1.1825  1.8370 -1.1536
    6DNSX   O51 4516  16.108   4.006  19.706 -0.2621 -0.3603 -0.2245
    6DNSX   H52 4517  16.193   4.036  19.724 -1.3135  2.4249  2.0715
    6DNSX   C44 4518  16.077   4.239  19.711  0.4508 -0.0420  0.3937
    6DNSX   H45 4519  16.189   4.248  19.732  0.8440  2.7017  0.1293
    6DNSX   O48 4520  16.022   4.347  19.641  0.1699 -0.1761 -0.0964
    6DNSX   C46 4521  16.076   4.360  19.506 -0.3769  0.2476 -0.3095
    6DNSX   H47 4522  16.187   4.366  19.512 -0.1789 -2.2029  1.9388
    6DNSX   C60 4523  16.030   4.500  19.454 -0.1819 -0.2064 -0.4794
    6DNSX   H61 4524  16.083   4.527  19.354 -2.9038  1.0023 -1.8086
    6DNSX   H62 4525  15.920   4.496  19.428 -0.1083  2.2670 -0.0235
    6DNSX   O63 4526  16.054   4.609  19.543  0.4791  0.4023  0.2655
    6DNSX   H64 4527  16.141   4.621  19.557 -1.1698  0.4332  2.3452
    6DNSX   O80 4528  16.004   4.244  19.833 -0.1421 -0.5410  0.0853
    6DNSX   C78 4529  16.014   4.269  19.976  0.3841 -0.2185  0.3024
    6DNSX   H79 4530  16.121   4.268  20.010  0.6237 -0.8857  0.4496
    6DNSX   C74 4531  15.939   4.403  20.003  0.1938 -0.3672  0.6156
    6DNSX   H75 4532  15.837   4.393  19.958 -1.4702 -1.6770 -1.4731
    6DNSX   O76 4533  16.034   4.505  19.948 -0.6414 -0.0067  0.0059
    6DNSX   H77 4534  16.053   4.487  19.853  0.6167  0.9757 -4.1938
    6DNSX   C70 4535  15.923   4.438  20.153 -0.1397 -0.5407 -0.2154
    6DNSX   H71 4536  16.021   4.447  20.215  3.5541  3.0398  0.6888
    6DNSX   O72 4537  15.846   4.552  20.169 -0.0450  0.2775 -0.4389
    6DNSX   H73 4538  15.772   4.540  20.236  1.5604  0.4590  0.5433
    6DNSX   C65 4539  15.849   4.317  20.214 -0.7829 -0.3805  0.8067
    6DNSX   H66 4540  15.750   4.328  20.170  0.4006  1.8368 -3.6746
    6DNSX   O69 4541  15.916   4.192  20.185 -0.1107  0.2902 -0.5881
    6DNSX   C67 4542  15.944   4.155  20.048 -0.2165  0.3052  0.0924
    6DNSX   H68 4543  15.847   4.152  19.993 -0.4035  1.6002 -0.2856
    6DNSX   C81 4544  16.028   4.026  20.042 -0.0637  0.8081  1.0516
    6DNSX   H82 4545  15.981   3.942  20.100 -1.2512  0.7544  0.2915
    6DNSX   H83 4546  16.021   3.986  19.937 -1.5583 -0.7803 -1.2465
    6DNSX   O84 4547  16.168   4.034  20.067  0.0679  1.0765 -0.0113
    6DNSX   H85 4548  16.166   4.092  20.159 -0.4596 -0.6250  1.4013
    6DNSX   O59 4549  15.857   4.313  20.352 -0.3993 -0.3214  0.5175
    6DNSX   C57 4550  15.894   4.307  20.492  0.1940  0.1548 -0.3761
    6DNSX   H58 4551  15.954   4.396  20.521  0.4663 -0.7137  1.6156
    6DNSX   C53 4552  15.773   4.311  20.584 -1.3044 -0.9574 -0.3864
    6DNSX   H54 4553  15.703   4.233  20.556  1.3409  1.9963 -1.0254
    6DNSX   O55 4554  15.716   4.432  20.563  0.0880 -0.6840 -0.2336
    6DNSX   H56 4555  15.696   4.453  20.467  1.2852  1.2400 -0.5968
    6DNSX   C49 4556  15.807   4.300  20.731  0.4861 -0.1027  0.2414
    6DNSX   H50 4557  15.847   4.401  20.761  1.5031  4.7939  2.3672
    6DNSX   O51 4558  15.688   4.256  20.813  0.7423  0.5942  0.2354
    6DNSX   H52 4559  15.646   4.336  20.858  1.6746 -2.9282 -0.1495
    6DNSX   C44 4560  15.927   4.195  20.758  0.1956 -0.0377 -0.8609
    6DNSX   H45 4561  15.888   4.092  20.752  2.8034 -0.4460  0.3720
    6DNSX   O48 4562  16.036   4.194  20.661 -0.0915  0.2121 -1.0134
    6DNSX   C46 4563  15.985   4.185  20.527 -0.1792 -0.1959  0.5484
    6DNSX   H47 4564  15.919   4.096  20.519 -1.4733  0.2625  3.8626
    6DNSX   C60 4565  16.101   4.170  20.426 -0.0844  0.7825  0.2664
    6DNSX   H61 4566  16.102   4.263  20.349  2.5931 -2.3231 -0.3378
    6DNSX   H62 4567  16.200   4.174  20.469  0.0098  3.4150 -1.3927
    6DNSX   O63 4568  16.078   4.052  20.352 -0.0009  0.1950 -0.5241
    6DNSX   H64 4569  16.005   4.066  20.285 -1.0106 -1.1059 -2.4781
    6DNSX   O80 4570  16.000   4.221  20.877  0.0245 -0.2791  0.8561
    6DNSX   C78 4571  16.094   4.146  20.955  1.0948 -0.1244  0.3529
    6DNSX   H79 4572  16.087   4.037  20.935 -3.6018  2.1111  2.3147
    6DNSX   C74 4573  16.243   4.195  20.924  0.6520 -0.3430  0.1305
    6DNSX   H75 4574  16.256   4.307  20.939 -0.4929 -0.5222  0.7737
    6DNSX   O76 4575  16.284   4.169  20.790 -0.3455  0.1034  0.3125
    6DNSX   H77 4576  16.220   4.203  20.732 -0.1349 -0.0904  0.2908
    6DNSX   C70 4577  16.342   4.133  21.023  0.5377  1.1182  0.1632
    6DNSX   H71 4578  16.358   4.021  20.993 -0.1231 -1.0191 -0.3177
    6DNSX   O72 4579  16.472   4.192  21.012  0.3286 -0.3634 -0.0179
    6DNSX   H73 4580  16.469   4.275  21.063  1.0622  1.1013 -0.4481
    6DNSX   C65 4581  16.289   4.139  21.168 -0.2391  1.2705  0.0149
    6DNSX   H66 4582  16.305   4.237  21.210 -0.1154  0.7598 -1.7172
    6DNSX   O69 4583  16.147   4.103  21.187 -0.1912 -0.1913  0.1344
    6DNSX   C67 4584  16.056   4.173  21.106  0.4551  0.3684  0.3883
    6DNSX   H68 4585  16.062   4.287  21.125  1.0705  2.6710  1.2995
    6DNSX   C81 4586  15.916   4.120  21.124  1.1373 -0.1493 -0.3946
    6DNSX   H82 4587  15.846   4.146  21.038  0.2543 -0.9152  0.3181
    6DNSX   H83 4588  15.907   4.009  21.117 -0.0258  1.1674 -1.6499
    6DNSX   O84 4589  15.867   4.173  21.247  0.4494  0.4830  0.0328
    6DNSX   H85 4590  15.851   4.270  21.221  0.2504 -1.3118 -1.4871
    6DNSX   O59 4591  16.348   4.034  21.241 -0.3813  0.4303  0.1466
    6DNSX   C57 4592  16.468   4.048  21.319  0.6785  0.7066 -0.0518
    6DNSX   H58 4593  16.522   4.139  21.294 -2.7591 -1.7302  1.7154
    6DNSX   C53 4594  16.440   4.050  21.474  0.4798 -0.6969  0.0766
    6DNSX   H54 4595  16.383   3.952  21.505 -1.5266 -2.1138  0.9252
    6DNSX   O55 4596  16.361   4.168  21.509  0.1660  0.3096  0.2981
    6DNSX   H56 4597  16.268   4.154  21.473  1.0243 -0.2658 -2.2182
    6DNSX   C49 4598  16.569   4.044  21.554  0.1030 -0.8624  1.2343
    6DNSX   H50 4599  16.619   4.142  21.540  1.8036  0.8546  1.6130
    6DNSX   O51 4600  16.545   4.020  21.690  0.8733  0.0522 -0.1699
    6DNSX   H52 4601  16.471   4.084  21.720  0.4965 -0.8533 -0.1725
    6DNSX   C44 4602  16.660   3.934  21.501 -0.2769  1.5470  1.4315
    6DNSX   H45 4603  16.612   3.835  21.537 -5.1317 -0.7060  0.7323
    6DNSX   O48 4604  16.679   3.929  21.361  0.5633  0.0352  0.2346
    6DNSX   C46 4605  16.557   3.919  21.288 -0.9089 -0.2639 -0.3875
    6DNSX   H47 4606  16.494   3.827  21.304  0.2886 -0.0303  0.9351
    6DNSX   C60 4607  16.569   3.912  21.134  0.5280 -0.0544 -0.4502
    6DNSX   H61 4608  16.471   3.865  21.096 -0.8626 -0.8850  1.8701
    6DNSX   H62 4609  16.596   4.012  21.099  3.3473 -2.0605  0.3773
    6DNSX   O63 4610  16.666   3.822  21.096 -0.2333 -0.0214  0.6491
    6DNSX   H64 4611  16.692   3.834  21.008 -1.2074 -0.0755 -0.2061
    6DNSX   O80 4612  16.788   3.959  21.546  0.6493 -0.0439 -0.4661
    6DNSX   C78 4613  16.922   3.911  21.549 -0.6582  0.8350 -0.1901
    6DNSX   H79 4614  16.931   3.801  21.546  2.5520  3.1063 -0.7725
    6DNSX   C74 4615  16.991   3.957  21.410 -0.1201 -0.0687  0.3462
    6DNSX   H75 4616  16.975   4.070  21.383 -2.2079  1.1618 -1.2577
    6DNSX   O76 4617  16.940   3.878  21.302 -0.6622  0.0185 -0.7820
    6DNSX   H77 4618  16.848   3.892  21.288 -1.8036  0.7508  0.8497
    6DNSX   C70 4619  17.141   3.941  21.420  0.2197 -0.2394 -0.6623
    6DNSX   H71 4620  17.174   3.833  21.419 -0.1228 -3.3203 -0.9061
    6DNSX   O72 4621  17.189   4.015  21.309  0.3399  0.4785 -0.1570
    6DNSX   H73 4622  17.121   4.019  21.236 -2.1785 -0.8361 -0.4078
    6DNSX   C65 4623  17.190   4.010  21.543 -0.5909 -0.0246 -0.4939
    6DNSX   H66 4624  17.183   4.115  21.525 -0.7466 -0.1965  0.5780
    6DNSX   O69 4625  17.132   3.967  21.664  0.3834  0.0052  0.6626
    6DNSX   C67 4626  16.988   3.982  21.671 -0.0490 -0.3957  0.1552
    6DNSX   H68 4627  16.954   4.095  21.654  1.1418  0.9765  1.2376
    6DNSX   C81 4628  16.936   3.947  21.809  0.1633 -0.2694 -0.5339
    6DNSX   H82 4629  16.889   3.846  21.799 -1.2383  1.6206  0.4907
    6DNSX   H83 4630  17.023   3.935  21.878  1.2241 -0.8885  0.3086
    6DNSX   O84 4631  16.841   4.036  21.865  0.1105  0.0845 -0.0035
    6DNSX   H85 4632  16.760   3.987  21.902 -0.5462 -3.0044 -2.1914
    6DNSX   O59 4633  17.326   3.967  21.566 -0.1417  0.1074  0.2607
    6DNSX   C57 4634  17.448   3.900  21.543  0.3108 -0.2248  0.3123
    6DNSX   H58 4635  17.433   3.818  21.464 -1.0032  0.4241 -1.0106
    6DNSX   C53 4636  17.545   4.014  21.499 -0.1999 -0.1586  0.2968
    6DNSX   H54 4637  17.519   4.099  21.574 -0.8722  0.9737 -0.6344
    6DNSX   O55 4638  17.516   4.070  21.360 -0.3723  1.0550 -0.3515
    6DNSX   H56 4639  17.426   4.115  21.348  1.6063  0.0433  1.5963
    6DNSX   C49 4640  17.690   3.966  21.502  0.7165 -0.1665 -0.4428
    6DNSX   H50 4641  17.729   3.906  21.413 -1.8113 -0.1448 -0.2763
    6DNSX   O51 4642  17.771   4.088  21.510 -0.0446 -0.5808  0.2704
    6DNSX   H52 4643  17.730   4.162  21.464  0.8572  1.5496  0.7774
    6DNSX   C44 4644  17.721   3.893  21.640 -0.5589  0.7221 -0.3535
    6DNSX   H45 4645  17.735   3.970  21.719  1.9183  0.7184  0.2714
    6DNSX   O48 4646  17.623   3.796  21.679  0.3160  0.4941  0.7181
    6DNSX   C46 4647  17.489   3.841  21.684 -0.0640 -0.1351  0.4039
    6DNSX   H47 4648  17.478   3.920  21.770  0.8012  2.8596  1.6242
    6DNSX   C60 4649  17.391   3.728  21.725 -0.0676  0.2482 -0.2920
    6DNSX   H61 4650  17.303   3.716  21.653  0.0654 -1.6708 -1.3446
    6DNSX   H62 4651  17.454   3.637  21.743  0.2208  0.2042 -0.3616
    6DNSX   O63 4652  17.329   3.753  21.844  0.2488  0.0617 -0.7106
    6DNSX   H64 4653  17.276   3.833  21.829  1.4580 -4.2104 -0.4597
    6DNSX   O80 4654  17.841   3.814  21.628 -0.2996  0.0680 -0.1112
    6DNSX   C78 4655  17.846   3.696  21.548 -0.1201 -0.0116  0.5060
    6DNSX   H79 4656  17.756   3.688  21.478  0.9554 -0.7991 -0.9477
    6DNSX   C74 4657  17.968   3.715  21.451 -0.1597  0.1069 -0.6649
    6DNSX   H75 4658  18.063   3.716  21.511 -1.0200 -2.1888 -0.5595
    6DNSX   O76 4659  17.957   3.846  21.373 -0.6909 -1.0676  0.4535
    6DNSX   H77 4660  17.964   3.924  21.435  1.5417  2.0564 -0.5962
    6DNSX   C70 4661  17.976   3.596  21.351 -0.0156 -1.2899 -0.2617
    6DNSX   H71 4662  17.894   3.613  21.278 -0.4599 -0.6550  2.0927
    6DNSX   O72 4663  18.104   3.591  21.288  0.9003 -0.3478  0.4842
    6DNSX   H73 4664  18.118   3.680  21.270 -1.0884 -0.6616 -0.2712
    6DNSX   C65 4665  17.947   3.456  21.417 -0.5132  1.3274  0.2961
    6DNSX   H66 4666  18.046   3.414  21.450 -1.3246 -0.9656  0.3565
    6DNSX   O69 4667  17.849   3.452  21.529  0.0399  0.1952 -0.2018
    6DNSX   C67 4668  17.861   3.565  21.619 -0.0679 -0.2852 -0.9603
    6DNSX   H68 4669  17.968   3.564  21.656  1.3603 -0.2407 -1.0081
    6DNSX   C81 4670  17.774   3.545  21.743 -0.6155 -0.0320 -0.3624
    6DNSX   H82 4671  17.790   3.633  21.815 -0.2540 -1.2556 -0.1584
    6DNSX   H83 4672  17.673   3.537  21.702  5.3167  1.7637  0.4866
    6DNSX   O84 4673  17.799   3.425  21.808  0.2311  0.4058 -0.5159
    6DNSX   H85 4674  17.798   3.433  21.904 -0.1022 -1.2271 -2.4561
    6DNSX   O59 4675  17.886   3.366  21.326  0.3673  0.3706  0.3696
    6DNSX   C57 4676  17.763   3.291  21.306  0.2846  0.5748  0.7851
    6DNSX   H58 4677  17.764   3.245  21.206 -0.3147 -0.0461 -3.5648
    6DNSX   C53 4678  17.760   3.185  21.422  0.3210  0.2095 -0.3969
    6DNSX   H54 4679  17.801   3.237  21.516 -4.0533  0.7331  0.4035
    6DNSX   O55 4680  17.855   3.085  21.383 -0.4905  0.5613  0.7447
    6DNSX   H56 4681  17.940   3.124  21.370 -2.6266  1.4471  0.1238
    6DNSX   C49 4682  17.621   3.124  21.442 -0.3696  0.2799  0.2469
    6DNSX   H50 4683  17.578   3.077  21.352 -0.6473 -1.7122  0.2832
    6DNSX   O51 4684  17.618   3.035  21.551  0.5697  0.3236 -0.2355
    6DNSX   H52 4685  17.556   2.967  21.543  2.6442 -0.8137  1.3961
    6DNSX   C44 4686  17.532   3.247  21.454 -0.1804  0.6588  0.4246
    6DNSX   H45 4687  17.564   3.308  21.547 -1.4889  1.2863  0.1369
    6DNSX   O48 4688  17.524   3.335  21.342  0.2295  0.2682 -0.0992
    6DNSX   C46 4689  17.651   3.394  21.306  0.7290 -0.6861  0.0515
    6DNSX   H47 4690  17.670   3.467  21.381 -0.3219 -1.6259  0.0646
    6DNSX   C60 4691  17.649   3.481  21.180 -0.1560  0.6699 -0.2090
    6DNSX   H61 4692  17.759   3.486  21.144  0.2087 -1.0903  0.8417
    6DNSX   H62 4693  17.583   3.434  21.103 -0.6542  0.0907  1.3532
    6DNSX   O63 4694  17.605   3.616  21.214  0.1622 -0.3527  0.1531
    6DNSX   H64 4695  17.536   3.650  21.143 -1.0088 -0.7258  1.7311
    6DNSX   O80 4696  17.392   3.214  21.461 -0.2897  0.2781 -0.1295
    6DNSX   C78 4697  17.301   3.284  21.548  0.1300  0.3641 -0.0282
    6DNSX   H79 4698  17.349   3.327  21.639  1.9588  2.5514  2.2677
    6DNSX   C74 4699  17.231   3.408  21.480  0.7250 -0.0205 -0.4309
    6DNSX   H75 4700  17.172   3.371  21.391  1.5146 -1.5211 -0.5937
    6DNSX   O76 4701  17.326   3.501  21.445  0.2085 -0.2744  0.2250
    6DNSX   H77 4702  17.400   3.459  21.385  0.5246  3.6983 -0.6627
    6DNSX   C70 4703  17.126   3.467  21.577  0.0210 -0.8665  0.5422
    6DNSX   H71 4704  17.189   3.507  21.658 -2.7040  2.4350  1.5543
    6DNSX   O72 4705  17.046   3.570  21.524 -0.7733  0.3508  0.1852
    6DNSX   H73 4706  16.957   3.532  21.489 -0.6110 -1.6395  2.7340
    6DNSX   C65 4707  17.033   3.358  21.644  0.1627 -0.8397 -0.5356
    6DNSX   H66 4708  16.953   3.324  21.567  0.7517  0.5632 -2.1980
    6DNSX   O69 4709  17.105   3.248  21.699 -1.0398  0.2293 -0.0666
    6DNSX   C67 4710  17.194   3.189  21.598  1.0916  0.2616 -0.2988
    6DNSX   H68 4711  17.125   3.170  21.519 -0.4094  0.4704 -0.0159
    6DNSX   C81 4712  17.249   3.052  21.640 -0.2243  0.1424 -0.0433
    6DNSX   H82 4713  17.366   3.043  21.632 -0.6814 -2.2497  0.7632
    6DNSX   H83 4714  17.228   3.028  21.746 -0.0285  1.7168 -1.4253
    6DNSX   O84 4715  17.192   2.946  21.561  0.0737  0.5412  0.0797
    6DNSX   H85 4716  17.187   2.970  21.462  2.8180 -1.7811 -0.4248
    6DNSX   O59 4717  16.984   3.419  21.760  0.1732  0.4737  0.0479
    6DNSX   C57 4718  16.937   3.510  21.861  0.0974  0.2749 -0.4841
    6DNSX   H58 4719  17.002   3.601  21.870  0.5748 -0.7791  1.1099
    6DNSX   C53 4720  16.792   3.566  21.843  0.5987 -0.0169  0.9197
    6DNSX   H54 4721  16.723   3.475  21.841  0.5636  0.5182 -0.5428
    6DNSX   O55 4722  16.768   3.648  21.725  0.2323 -0.6141 -0.1078
    6DNSX   H56 4723  16.808   3.591  21.644 -1.5220  0.4297 -2.0380
    6DNSX   C49 4724  16.745   3.649  21.966  0.3857 -0.5632  0.0131
    6DNSX   H50 4725  16.808   3.742  21.990 -3.0907 -2.5392  1.2952
    6DNSX   O51 4726  16.602   3.687  21.964 -0.0229  0.9776 -0.7944
    6DNSX   H52 4727  16.590   3.758  22.042 -0.5823  2.3511  1.6196
    6DNSX   C44 4728  16.769   3.570  22.095  0.4196 -0.3156  0.7410
    6DNSX   H45 4729  16.700   3.486  22.101 -1.7977  0.3518  0.9370
    6DNSX   O48 4730  16.904   3.530  22.098  0.0168  0.0488 -0.2136
    6DNSX   C46 4731  16.947   3.435  21.994 -0.4475  0.3449 -0.5410
    6DNSX   H47 4732  16.880   3.351  21.990  1.1869  0.2791 -0.0200
    6DNSX   C60 4733  17.091   3.382  22.010  0.2319 -0.4230 -1.2806
    6DNSX   H61 4734  17.169   3.442  21.952  2.3419 -1.6668  2.5798
    6DNSX   H62 4735  17.120   3.392  22.119 -1.5253  1.8762 -0.1576
    6DNSX   O63 4736  17.087   3.252  21.956  0.3528 -0.1655 -0.1437
    6DNSX   H64 4737  17.077   3.265  21.858  1.7185  0.0581 -2.6128
    6DNSX   O80 4738  16.760   3.654  22.207  0.1822 -0.0652 -0.0247
    6DNSX   C78 4739  16.756   3.637  22.349 -0.3824  0.1817 -0.2410
    6DNSX   H79 4740  16.694   3.547  22.377 -0.5813  2.7493 -2.4197
    6DNSX   C74 4741  16.899   3.609  22.413  0.0052 -0.4042 -0.1973
    6DNSX   H75 4742  16.972   3.687  22.378  0.8664  1.1697  0.0194
    6DNSX   O76 4743  16.935   3.476  22.375  0.2191 -0.5794  0.2990
    6DNSX   H77 4744  16.930   3.483  22.274  0.5960  1.3438  0.0214
    6DNSX   C70 4745  16.894   3.600  22.568  0.3280  0.2689 -0.0935
    6DNSX   H71 4746  16.835   3.513  22.597  1.9234  1.6126 -0.6254
    6DNSX   O72 4747  17.022   3.581  22.615 -0.3321 -0.5210  0.6025
    6DNSX   H73 4748  17.081   3.540  22.540  0.1610 -1.9342 -0.6930
    6DNSX   C65 4749  16.820   3.723  22.631  0.4601  0.1756  0.1638
    6DNSX   H66 4750  16.874   3.814  22.614  0.3462 -3.7760  2.1768
    6DNSX   O69 4751  16.692   3.747  22.569 -0.3706  0.0181  0.0011
    6DNSX   C67 4752  16.691   3.761  22.418 -0.3873 -0.1935  0.1375
    6DNSX   H68 4753  16.740   3.853  22.379 -0.2276 -0.9410  0.9001
    6DNSX   C81 4754  16.542   3.759  22.379 -0.1498 -0.8580 -0.5322
    6DNSX   H82 4755  16.525   3.735  22.275 -1.5130 -1.4235  1.5785
    6DNSX   H83 4756  16.493   3.676  22.435 -0.2495  1.0605 -0.2403
    6DNSX   O84 4757  16.464   3.873  22.395 -0.0502 -0.5060 -0.1509
    6DNSX   H85 4758  16.371   3.845  22.397 -1.5083  0.1850  0.5968
    6DNSX   O59 4759  16.791   3.704  22.763 -0.8132  0.5299  0.4563
    6DNSX   C57 4760  16.800   3.774  22.888  0.2164 -0.4998 -0.0393
    6DNSX   H58 4761  16.869   3.862  22.881  0.4000 -1.1323 -1.6974
    6DNSX   C53 4762  16.661   3.819  22.923 -0.6361  0.1779  0.2222
    6DNSX   H54 4763  16.601   3.730  22.916 -0.5928  0.4536 -0.6828
    6DNSX   O55 4764  16.630   3.921  22.835  0.6166 -0.5627 -0.6984
    6DNSX   H56 4765  16.632   3.887  22.743 -0.2440 -0.7082 -0.0894
    6DNSX   C49 4766  16.647   3.870  23.074  0.2678 -0.4232  0.7029
    6DNSX   H50 4767  16.687   3.973  23.082 -3.1758  0.5260  1.0818
    6DNSX   O51 4768  16.506   3.880  23.106  0.0815  0.0364  0.8087
    6DNSX   H52 4769  16.451   3.930  23.042  3.1101  2.0772 -1.0389
    6DNSX   C44 4770  16.720   3.774  23.173  0.1241  0.3483  0.1444
    6DNSX   H45 4771  16.661   3.680  23.189  0.8007  1.5440  2.5314
    6DNSX   O48 4772  16.853   3.746  23.127 -0.5213  0.0544 -0.4181
    6DNSX   C46 4773  16.862   3.678  22.998  0.0412  0.1015  0.3290
    6DNSX   H47 4774  16.799   3.584  22.996 -1.4963  1.8049 -0.4270
    6DNSX   C60 4775  17.009   3.630  22.968 -0.0691 -0.4882  0.6079
    6DNSX   H61 4776  17.032   3.646  22.861  0.1948 -2.0886  0.6890
    6DNSX   H62 4777  17.077   3.693  23.026 -0.2798  1.0060 -1.9335
    6DNSX   O63 4778  17.028   3.491  22.997  0.4464 -0.5010 -0.2171
    6DNSX   H64 4779  17.112   3.459  22.964  0.3612 -2.2438 -0.8767
    6DNSX   O80 4780  16.747   3.842  23.286  0.3996 -0.7406  0.2596
    6DNSX   C78 4781  16.757   3.782  23.416 -0.1186 -1.3671 -0.3712
    6DNSX   H79 4782  16.710   3.685  23.419 -2.5028  1.3636 -0.3082
    6DNSX   C74 4783  16.903   3.760  23.445  0.4544  1.0876 -0.6774
    6DNSX   H75 4784  16.959   3.862  23.447 -0.1920 -0.2327  0.5069
    6DNSX   O76 4785  16.957   3.643  23.369  0.3973 -0.2034 -0.1150
    6DNSX   H77 4786  16.948   3.668  23.281  0.1443 -0.0153  1.2824
    6DNSX   C70 4787  16.913   3.709  23.587 -0.5216  0.0270 -0.7907
    6DNSX   H71 4788  16.861   3.609  23.588 -0.3806  0.5618 -0.3971
    6DNSX   O72 4789  17.047   3.709  23.635  0.2396  0.1488 -0.3139
    6DNSX   H73 4790  17.053   3.662  23.727  0.1029 -0.1364 -0.4207
    6DNSX   C65 4791  16.825   3.792  23.689  0.6551  0.2144  0.1418
    6DNSX   H66 4792  16.886   3.884  23.704 -0.4436 -1.4018  0.6521
    6DNSX   O69 4793  16.694   3.810  23.645 -0.2551 -0.1602 -0.4858
    6DNSX   C67 4794  16.680   3.872  23.517  0.1040 -0.7552  0.2320
    6DNSX   H68 4795  16.719   3.974  23.525 -1.3863 -1.7634  0.5921
    6DNSX   C81 4796  16.534   3.896  23.492  0.0941  0.1385 -0.3932
    6DNSX   H82 4797  16.506   3.893  23.380  0.6556  0.2913  0.4407
    6DNSX   H83 4798  16.456   3.829  23.543 -0.8486 -0.7431 -2.4599
    6DNSX   O84 4799  16.490   4.019  23.541 -0.5251 -0.7094  0.1772
    6DNSX   H85 4800  16.513   4.040  23.631 -0.7645 -1.9092 -0.3405
    6DNSX   O59 4801  16.799   3.726  23.814  0.1182  0.3861  0.3184
    6DNSX   C57 4802  16.838   3.720  23.954 -0.1845  0.3136  0.1522
    6DNSX   H58 4803  16.797   3.629  24.006 -2.4214 -0.5487 -1.0570
    6DNSX   C53 4804  16.996   3.704  23.969  0.3296 -1.1084 -0.9604
    6DNSX   H54 4805  17.048   3.797  23.916  1.5976  1.5713  1.5552
    6DNSX   O55 4806  17.042   3.584  23.903  0.0787  0.4414  0.3545
    6DNSX   H56 4807  17.136   3.581  23.922  3.2428  2.3199  1.6950
    6DNSX   C49 4808  17.038   3.695  24.121 -0.1294  1.2987  0.0012
    6DNSX   H50 4809  17.005   3.594  24.164 -1.6804  0.5058  1.5033
    6DNSX   O51 4810  17.184   3.692  24.133  0.4190  0.1593  0.1325
    6DNSX   H52 4811  17.220   3.608  24.108 -1.7358  2.1264  0.2103
    6DNSX   C44 4812  16.985   3.824  24.184  0.3949 -0.2167  0.0604
    6DNSX   H45 4813  17.046   3.909  24.151  3.5449 -1.6668 -2.3287
    6DNSX   O48 4814  16.846   3.838  24.161  0.4053 -0.1034 -0.3328
    6DNSX   C46 4815  16.799   3.845  24.023 -0.0613 -0.3773  0.3139
    6DNSX   H47 4816  16.844   3.943  23.979 -1.3616 -0.4068 -0.4570
    6DNSX   C60 4817  16.646   3.869  24.019  0.3537  0.0849  0.3405
    6DNSX   H61 4818  16.589   3.782  24.058 -2.1914 -0.3982  4.6596
    6DNSX   H62 4819  16.626   3.951  24.090  2.0124 -0.7798 -3.7472
    6DNSX   O63 4820  16.596   3.905  23.890 -0.1062 -0.0780  0.4929
    6DNSX   H64 4821  16.634   3.848  23.818  0.4687  1.9687 -0.8390
    6DNSX   O80 4822  16.989   3.805  24.322 -0.3846  0.0278  0.2163
    6DNSX   C78 4823  16.902   3.804  24.441 -0.3711 -0.0888 -0.0524
    6DNSX   H79 4824  16.793   3.786  24.411  0.2464 -1.2984 -1.1172
    6DNSX   C74 4825  16.956   3.682  24.520 -0.2481  0.0738  0.1807
    6DNSX   H75 4826  17.064   3.698  24.535 -1.1801 -1.8749 -2.3302
    6DNSX   O76 4827  16.943   3.564  24.443  0.7017 -0.1445  0.2755
    6DNSX   H77 4828  16.979   3.583  24.346 -1.3750 -0.1209 -1.1539
    6DNSX   C70 4829  16.890   3.676  24.656  0.1828 -0.2854  0.3008
    6DNSX   H71 4830  16.780   3.660  24.637  2.5291  1.5864  0.2027
    6DNSX   O72 4831  16.950   3.563  24.717 -1.3192 -0.1414 -0.0104
    6DNSX   H73 4832  16.959   3.495  24.653  0.7146 -1.1339 -0.2009
    6DNSX   C65 4833  16.908   3.813  24.726  0.1885  0.5733  0.6045
    6DNSX   H66 4834  17.015   3.836  24.747  1.6018  1.4386 -1.3010
    6DNSX   O69 4835  16.858   3.927  24.651  0.5518 -0.3591 -0.2578
    6DNSX   C67 4836  16.923   3.936  24.518  0.1528 -0.5003  0.2502
    6DNSX   H68 4837  17.038   3.927  24.534  2.4662  1.4155 -1.6097
    6DNSX   C81 4838  16.880   4.056  24.432  0.1778  0.3558 -0.1578
    6DNSX   H82 4839  16.831   4.018  24.339 -0.9998  0.1874  0.2514
    6DNSX   H83 4840  16.811   4.120  24.497 -0.3293 -0.5247  0.1080
    6DNSX   O84 4841  16.988   4.145  24.397 -0.1532  0.2239  0.4489
    6DNSX   H85 4842  17.040   4.128  24.326 -0.1837  1.7855 -0.5450
    6DNSX   O59 4843  16.818   3.809  24.839 -0.4836  0.1741  0.3041
    6DNSX   C57 4844  16.800   3.862  24.972  0.4711 -0.0506 -0.4085
    6DNSX   H58 4845  16.881   3.937  25.002  2.7162 -0.6149  4.3640
    6DNSX   C53 4846  16.657   3.923  24.978 -0.2594 -1.0891 -0.6115
    6DNSX   H54 4847  16.585   3.837  24.952  1.3969  0.1052  0.7317
    6DNSX   O55 4848  16.635   4.040  24.883 -0.3159 -0.0121  0.0484
    6DNSX   H56 4849  16.671   4.008  24.799 -2.0021 -1.3815  1.5466
    6DNSX   C49 4850  16.615   3.975  25.116  0.2517  0.1673 -0.2817
    6DNSX   H50 4851  16.688   4.040  25.169  0.3255 -1.7085 -0.4116
    6DNSX   O51 4852  16.482   4.026  25.107 -0.4966 -0.1806 -0.9480
    6DNSX   H52 4853  16.468   4.075  25.016  0.7151  2.1569  1.9497
    6DNSX   C44 4854  16.635   3.848  25.205 -0.0308 -0.3721 -0.7352
    6DNSX   H45 4855  16.556   3.772  25.177  1.0212 -1.4734 -0.5463
    6DNSX   O48 4856  16.764   3.787  25.203  0.0837  0.2521  0.2887
    6DNSX   C46 4857  16.809   3.741  25.073 -0.3591  0.4164 -0.4668
    6DNSX   H47 4858  16.743   3.660  25.047  1.0815  1.6567  0.9383
    6DNSX   C60 4859  16.957   3.708  25.090  0.2049  0.8262  0.0454
    6DNSX   H61 4860  17.003   3.697  24.979 -0.7475 -3.2762 -1.6515
    6DNSX   H62 4861  17.008   3.795  25.136 -0.1848  0.7317 -1.9753
    6DNSX   O63 4862  16.994   3.587  25.142  0.1507  0.2384  0.4476
    6DNSX   H64 4863  17.023   3.526  25.064  0.1447  0.5718  0.9703
    6DNSX   O80 4864  16.630   3.894  25.337 -0.1197  0.0682 -0.1303
    6DNSX   C78 4865  16.630   3.973  25.448 -0.4288 -0.0370 -0.1681
    6DNSX   H79 4866  16.697   4.064  25.431  3.0346  2.4698 -2.8947
    6DNSX   C74 4867  16.491   4.023  25.497  0.3647 -0.6376  0.1221
    6DNSX   H75 4868  16.408   3.940  25.495  2.3362 -1.0829 -0.9155
    6DNSX   O76 4869  16.452   4.131  25.406  0.0193  0.6698  0.4300
    6DNSX   H77 4870  16.442   4.091  25.330  1.3064  1.8251 -0.0160
    6DNSX   C70 4871  16.501   4.093  25.636 -0.4013 -0.6333 -0.0796
    6DNSX   H71 4872  16.576   4.169  25.620 -0.8275 -2.0869 -0.6048
    6DNSX   O72 4873  16.374   4.135  25.666  0.0816 -0.1630  0.3000
    6DNSX   H73 4874  16.337   4.184  25.596 -0.2230 -3.0645  2.4699
    6DNSX   C65 4875  16.561   3.986  25.734 -0.7789 -0.9285 -0.4516
    6DNSX   H66 4876  16.493   3.902  25.744  3.5241 -0.9648  0.9089
    6DNSX   O69 4877  16.688   3.941  25.700 -0.6929 -0.8839 -0.0385
    6DNSX   C67 4878  16.698   3.885  25.568 -0.1118  0.2050  0.5568
    6DNSX   H68 4879  16.634   3.792  25.574  1.2254  0.6336  3.6429
    6DNSX   C81 4880  16.846   3.854  25.548 -0.0302 -0.3813  0.1215
    6DNSX   H82 4881  16.905   3.946  25.516 -0.5762  2.5322  2.2156
    6DNSX   H83 4882  16.886   3.828  25.648 -0.7664 -0.0898 -1.1841
    6DNSX   O84 4883  16.874   3.742  25.459  0.5246 -0.4993 -0.0281
    6DNSX   H85 4884  16.809   3.758  25.386 -2.6159  2.2967 -0.8292
    6DNSX   O59 4885  16.599   4.052  25.852 -0.3570 -0.2412  0.0105
    6DNSX   C57 4886  16.567   4.019  25.990 -0.3636 -0.3870  0.7207
    6DNSX   H58 4887  16.485   3.944  26.000  0.6888  2.2404  0.0581
    6DNSX   C53 4888  16.689   3.954  26.063  0.2775 -0.3192 -0.3585
    6DNSX   H54 4889  16.770   4.034  26.064 -0.0948 -1.9002  1.6565
    6DNSX   O55 4890  16.743   3.836  25.993 -0.2311 -0.2151  0.0184
    6DNSX   H56 4891  16.776   3.857  25.905 -0.4256 -1.0146  2.5693
    6DNSX   C49 4892  16.650   3.925  26.210  0.8029 -0.2680 -0.6161
    6DNSX   H50 4893  16.579   3.837  26.223 -1.2943 -0.7107  0.2400
    6DNSX   O51 4894  16.776   3.890  26.267  0.4423 -0.1301 -0.0053
    6DNSX   H52 4895  16.837   3.881  26.195 -1.3446 -0.4059 -1.4845
    6DNSX   C44 4896  16.601   4.057  26.278 -0.3547  0.4875 -0.5622
    6DNSX   H45 4897  16.703   4.118  26.292  1.2719  1.9239  1.1520
    6DNSX   O48 4898  16.502   4.129  26.202  0.4425 -0.1005 -0.4487
    6DNSX   C46 4899  16.523   4.152  26.059  0.2563  0.1168  1.2111
    6DNSX   H47 4900  16.613   4.229  26.054  2.4387  0.0447 -1.4802
    6DNSX   C60 4901  16.397   4.207  25.989 -0.6508  1.2144  0.0769
    6DNSX   H61 4902  16.411   4.242  25.889  1.6408 -1.1436 -1.2298
    6DNSX   H62 4903  16.340   4.113  25.970  1.7167  0.1207 -3.3737
    6DNSX   O63 4904  16.314   4.298  26.054  0.1618 -0.0881  0.0054
    6DNSX   H64 4905  16.362   4.341  26.115 -0.6865  0.2056  1.1449
    6DNSX   O80 4906  16.529   4.046  26.404  0.1759  0.1455  1.3223
    6DNSX   C78 4907  16.512   4.114  26.533 -0.2121 -0.1671  0.2950
    6DNSX   H79 4908  16.591   4.191  26.548 -3.2368 -2.4173 -2.0986
    6DNSX   C74 4909  16.373   4.180  26.542  0.3254  0.3827 -1.6293
    6DNSX   H75 4910  16.303   4.097  26.535  0.2127 -1.0883 -3.6548
    6DNSX   O76 4911  16.356   4.270  26.435  0.2862  0.0585  0.1700
    6DNSX   H77 4912  16.364   4.212  26.354  1.9561 -0.2054 -0.1544
    6DNSX   C70 4913  16.357   4.258  26.671 -0.4235  0.5944 -0.1187
    6DNSX   H71 4914  16.441   4.330  26.682  0.7886  1.0955  1.3091
    6DNSX   O72 4915  16.218   4.305  26.672  0.4926  0.5044  0.0072
    6DNSX   H73 4916  16.194   4.329  26.766 -0.4826 -0.8192  1.1946
    6DNSX   C65 4917  16.386   4.154  26.790  0.3309  0.1558 -0.2248
    6DNSX   H66 4918  16.315   4.069  26.786  2.0617 -2.7155  4.1128
    6DNSX   O69 4919  16.518   4.107  26.772 -0.3871  0.4666 -0.0121
    6DNSX   C67 4920  16.530   4.017  26.653  0.2213  0.0514  0.4368
    6DNSX   H68 4921  16.459   3.933  26.668  0.6346  0.0143 -1.8536
    6DNSX   C81 4922  16.668   3.944  26.632  0.3530  0.4473 -0.1771
    6DNSX   H82 4923  16.697   3.898  26.533 -1.6889 -2.4407 -0.8624
    6DNSX   H83 4924  16.744   4.028  26.642 -0.2400  1.4502  1.6207
    6DNSX   O84 4925  16.695   3.865  26.748 -0.0067 -0.1459  0.2494
    6DNSX   H85 4926  16.724   3.781  26.720 -1.2998 -0.6602  0.9867
    6DNSX   O59 4927  16.398   4.228  26.911 -0.5612  0.2304 -0.4101
    6DNSX   C57 4928  16.334   4.203  27.040 -0.2365  0.6631 -0.4258
    6DNSX   H58 4929  16.255   4.122  27.033 -1.6421 -1.8033 -0.4083
    6DNSX   C53 4930  16.438   4.167  27.145 -0.1421 -0.4365 -0.0317
    6DNSX   H54 4931  16.520   4.235  27.141 -4.1043 -1.4187  1.8986
    6DNSX   O55 4932  16.483   4.034  27.120 -0.4440 -0.0117 -0.3541
    6DNSX   H56 4933  16.518   4.018  27.039  0.4287 -0.4556  2.4760
    6DNSX   C49 4934  16.391   4.170  27.294  0.2880 -0.6383 -0.1806
    6DNSX   H50 4935  16.350   4.070  27.329 -0.3681  1.2751  2.0112
    6DNSX   O51 4936  16.507   4.203  27.379 -0.4401  0.1051 -0.6864
    6DNSX   H52 4937  16.481   4.222  27.472  1.4154  2.2632 -1.3123
    6DNSX   C44 4938  16.274   4.272  27.323  0.0590  0.2422 -0.5577
    6DNSX   H45 4939  16.315   4.378  27.338 -1.0425  0.9819  1.4107
    6DNSX   O48 4940  16.184   4.289  27.212  0.4179 -0.4596  0.4668
    6DNSX   C46 4941  16.258   4.326  27.092  0.2381 -0.1652 -0.3630
    6DNSX   H47 4942  16.341   4.398  27.113 -3.4095  1.2375 -0.9514
    6DNSX   C60 4943  16.163   4.399  27.001 -0.1818  0.6709  0.0354
    6DNSX   H61 4944  16.084   4.325  26.963 -0.5345  0.8938  2.1324
    6DNSX   H62 4945  16.116   4.480  27.059 -0.1796 -3.3174 -3.1129
    6DNSX   O63 4946  16.216   4.457  26.886 -0.1161 -0.1568 -0.3341
    6DNSX   H64 4947  16.272   4.532  26.891  0.3999  1.0910  0.9791
    6DNSX   O80 4948  16.190   4.229  27.421 -0.1957 -0.3219  0.3180
    6DNSX   H60 4949  17.556   1.913   7.166 -0.0965 -0.1286 -1.1759
    6DNSX   H81 4950  16.157   4.306  27.475 -2.0907  2.1453  0.5548
    7DNSX   O59 4951  16.061   2.993  17.999  0.4722 -0.1795 -0.1681
    7DNSX   C57 4952  16.085   2.961  18.134  0.4980 -0.2700 -0.1142
    7DNSX   H58 4953  16.002   2.899  18.178  0.6640 -0.6276 -0.8047
    7DNSX   C53 4954  16.196   2.859  18.148 -1.1098  0.1575 -0.1240
    7DNSX   H54 4955  16.290   2.899  18.100  0.3313  0.5083  0.3389
    7DNSX   O55 4956  16.171   2.735  18.082 -0.0549 -0.5425 -0.1319
    7DNSX   H56 4957  16.248   2.668  18.095 -1.1123  1.1346 -0.1013
    7DNSX   C49 4958  16.234   2.828  18.297  0.5240  0.2274  0.5807
    7DNSX   H50 4959  16.156   2.759  18.341 -0.2156  0.4861 -0.5065
    7DNSX   O51 4960  16.364   2.761  18.294 -0.2865 -0.2969 -0.0183
    7DNSX   H52 4961  16.426   2.792  18.234  1.1028 -1.5538  2.0402
    7DNSX   C44 4962  16.241   2.959  18.379  0.8586 -0.0018  0.6537
    7DNSX   H45 4963  16.337   3.017  18.361  0.2085 -1.1128  0.9822
    7DNSX   O48 4964  16.125   3.043  18.353  0.0898 -0.6795 -0.2432
    7DNSX   C46 4965  16.104   3.086  18.217 -0.3488 -0.1836 -0.2885
    7DNSX   H47 4966  16.198   3.120  18.167 -0.2160  2.1494  1.5374
    7DNSX   C60 4967  15.996   3.198  18.198  0.2069  0.5290 -0.5285
    7DNSX   H61 4968  15.906   3.168  18.136  0.6792 -2.7963  0.3216
    7DNSX   H62 4969  15.942   3.213  18.293  0.5601  0.4667  0.6065
    7DNSX   O63 4970  16.045   3.319  18.139  0.0782  0.2201 -0.3925
    7DNSX   H64 4971  16.094   3.360  18.205 -1.6900  0.2979  1.4295
    7DNSX   O80 4972  16.214   2.925  18.518  0.4031 -0.1405 -0.4929
    7DNSX   C78 4973  16.221   2.978  18.653 -0.0476 -0.3950 -0.4243
    7DNSX   H79 4974  16.303   3.053  18.661  0.3867  2.0793 -0.1268
    7DNSX   C74 4975  16.099   3.078  18.671 -0.2715  0.0885 -1.0398
    7DNSX   H75 4976  16.003   3.024  18.658 -1.3907 -0.3180 -1.7851
    7DNSX   O76 4977  16.102   3.184  18.576 -0.0488 -0.2026 -0.3601
    7DNSX   H77 4978  16.110   3.154  18.485  2.0903 -2.5573 -1.0108
    7DNSX   C70 4979  16.113   3.130  18.811  0.4561  0.8173  0.2198
    7DNSX   H71 4980  16.202   3.195  18.826 -2.5040 -0.1618 -1.9434
    7DNSX   O72 4981  15.993   3.201  18.841 -0.3550 -0.4068  0.4931
    7DNSX   H73 4982  16.018   3.293  18.834  1.8253  0.7851  1.2533
    7DNSX   C65 4983  16.121   3.019  18.921  0.2051 -0.5234 -0.3602
    7DNSX   H66 4984  16.022   2.957  18.924  0.3550 -1.5429 -0.5083
    7DNSX   O69 4985  16.228   2.927  18.887  0.0679 -0.1688  0.1026
    7DNSX   C67 4986  16.225   2.865  18.754  0.1297 -0.5262 -0.5306
    7DNSX   H68 4987  16.132   2.799  18.731 -2.0662 -2.2307 -1.4514
    7DNSX   C81 4988  16.362   2.789  18.743  0.4884 -0.2762 -0.0046
    7DNSX   H82 4989  16.444   2.857  18.710  0.0448  1.9433  1.7293
    7DNSX   H83 4990  16.381   2.732  18.837  0.1430 -0.0356 -3.2549
    7DNSX   O84 4991  16.352   2.698  18.635 -1.0020  0.1900 -0.0477
    7DNSX   H85 4992  16.379   2.613  18.661  2.0606 -0.8149  0.8873
    7DNSX   O59 4993  16.166   3.067  19.044 -0.1727  0.0765 -0.2968
    7DNSX   C57 4994  16.147   3.017  19.175  0.5353  0.3510  0.3684
    7DNSX   H58 4995  16.059   2.948  19.182 -2.4469 -0.2175 -0.9186
    7DNSX   C53 4996  16.263   2.928  19.218  0.2709 -0.6566  0.7482
    7DNSX   H54 4997  16.351   2.995  19.220  0.0972  0.4492 -1.4986
    7DNSX   O55 4998  16.271   2.811  19.123 -0.0106  0.1737  0.0652
    7DNSX   H56 4999  16.276   2.841  19.026 -0.2801  0.0124 -2.0590
    7DNSX   C49 5000  16.248   2.879  19.366 -0.7812 -0.5601 -0.8033
    7DNSX   H50 5001  16.154   2.821  19.381  1.0371 -1.5117  1.0816
    7DNSX   O51 5002  16.361   2.802  19.401  0.4188 -0.1947 -0.5472
    7DNSX   H52 5003  16.367   2.815  19.494 -0.6330 -1.2514  0.2085
    7DNSX   C44 5004  16.229   3.001  19.449 -0.0377  0.1258 -0.0342
    7DNSX   H45 5005  16.335   3.052  19.460  1.7293  0.2894 -0.2636
    7DNSX   O48 5006  16.117   3.089  19.410  0.2585 -0.1213  0.2289
    7DNSX   C46 5007  16.122   3.133  19.271 -0.1033 -0.2220 -1.1678
    7DNSX   H47 5008  16.215   3.203  19.265  2.7088  1.1608  0.9473
    7DNSX   C60 5009  15.988   3.207  19.257 -0.6194 -0.4002 -0.5619
    7DNSX   H61 5010  15.908   3.129  19.272 -1.7363  0.0615  0.1982
    7DNSX   H62 5011  15.984   3.289  19.331  0.6852 -1.6808 -3.6150
    7DNSX   O63 5012  15.965   3.261  19.134  0.1242 -0.4110  0.1476
    7DNSX   H64 5013  15.974   3.357  19.144  0.7325  1.9891  0.7498
    7DNSX   O80 5014  16.176   2.956  19.572 -0.2754 -0.2429  0.8499
    7DNSX   C78 5015  16.203   3.029  19.701 -0.2019 -0.0702 -0.4217
    7DNSX   H79 5016  16.301   3.088  19.695  0.7677 -0.3942  1.0722
    7DNSX   C74 5017  16.079   3.107  19.735  0.5826  0.3821  0.5055
    7DNSX   H75 5018  15.985   3.048  19.741  0.4501 -0.7128 -1.2406
    7DNSX   O76 5019  16.039   3.212  19.639 -0.2766  0.0795  0.4654
    7DNSX   H77 5020  16.043   3.174  19.554 -0.1734  1.4464 -0.4817
    7DNSX   C70 5021  16.086   3.172  19.874  0.0945 -0.0090 -0.2302
    7DNSX   H71 5022  16.158   3.255  19.885  0.9741  0.7819  0.7419
    7DNSX   O72 5023  15.953   3.225  19.906  0.1685  0.2965 -0.1354
    7DNSX   H73 5024  15.958   3.313  19.873  2.9613 -2.6587  0.1782
    7DNSX   C65 5025  16.127   3.052  19.979  0.2222 -0.2056  0.3180
    7DNSX   H66 5026  16.031   2.987  19.992 -2.3820  2.0444 -2.7006
    7DNSX   O69 5027  16.246   2.985  19.934  0.0540  0.0927 -0.0676
    7DNSX   C67 5028  16.232   2.922  19.805  0.8637  0.5169 -0.0854
    7DNSX   H68 5029  16.153   2.847  19.804  2.1669 -0.0462 -0.5468
    7DNSX   C81 5030  16.369   2.855  19.769 -0.2276  0.3438  0.2688
    7DNSX   H82 5031  16.443   2.932  19.734  1.8176 -0.1387 -1.7305
    7DNSX   H83 5032  16.431   2.800  19.848  1.0394  0.3960 -1.6256
    7DNSX   O84 5033  16.358   2.752  19.676  0.4911  0.1556  0.3628
    7DNSX   H85 5034  16.412   2.669  19.702  0.0836  2.4648 -0.9456
    7DNSX   O59 5035  16.179   3.113  20.095  0.4919 -0.4579  0.2955
    7DNSX   C57 5036  16.165   3.058  20.233  0.7128  0.9682  0.1511
    7DNSX   H58 5037  16.099   2.968  20.234  1.8002 -1.6278 -2.0125
    7DNSX   C53 5038  16.302   2.995  20.278 -0.0955 -0.6669 -0.5289
    7DNSX   H54 5039  16.378   3.074  20.275 -1.2104  1.1423  2.7223
    7DNSX   O55 5040  16.336   2.892  20.190 -0.2386  0.5325  0.2927
    7DNSX   H56 5041  16.355   2.930  20.099 -0.0898  0.1466  2.0564
    7DNSX   C49 5042  16.288   2.946  20.425  0.1871  0.0776  0.1781
    7DNSX   H50 5043  16.208   2.867  20.433 -1.9526 -0.4740  4.1304
    7DNSX   O51 5044  16.407   2.891  20.483  0.4672 -0.6282 -0.2072
    7DNSX   H52 5045  16.407   2.873  20.577  0.8752 -1.0910  1.9873
    7DNSX   C44 5046  16.247   3.069  20.509 -1.2892 -0.0367 -0.6034
    7DNSX   H45 5047  16.332   3.140  20.506  3.4841 -1.2831  1.4604
    7DNSX   O48 5048  16.123   3.125  20.462 -0.8501  0.3067 -0.5942
    7DNSX   C46 5049  16.107   3.167  20.324 -0.7689 -0.1525  0.6527
    7DNSX   H47 5050  16.153   3.271  20.309 -0.6562  2.7045 -1.8851
    7DNSX   C60 5051  15.954   3.177  20.300  0.3959 -0.6237 -0.2246
    7DNSX   H61 5052  15.945   3.189  20.189 -1.5270  0.9511  1.4462
    7DNSX   H62 5053  15.902   3.091  20.346  3.9732 -1.1450  0.4000
    7DNSX   O63 5054  15.915   3.303  20.343  0.4324 -0.1572 -0.6408
    7DNSX   H64 5055  15.821   3.314  20.335  1.1045 -0.9096  1.3802
    7DNSX   O80 5056  16.219   3.031  20.642 -1.1207 -0.0358  0.3737
    7DNSX   C78 5057  16.220   3.093  20.767 -0.7014 -0.0189  0.4194
    7DNSX   H79 5058  16.297   3.175  20.774  0.4664 -0.9218 -1.4342
    7DNSX   C74 5059  16.074   3.145  20.788 -0.0837 -0.7298 -0.9482
    7DNSX   H75 5060  16.002   3.054  20.792 -1.0475 -1.1987  0.1107
    7DNSX   O76 5061  16.036   3.233  20.683 -0.0332 -0.3011 -0.2147
    7DNSX   H77 5062  16.048   3.191  20.599 -0.4519  0.5086 -0.4652
    7DNSX   C70 5063  16.067   3.214  20.925 -0.2877  0.6802  0.3118
    7DNSX   H71 5064  16.148   3.290  20.932 -0.9895 -0.5623  0.1399
    7DNSX   O72 5065  15.932   3.263  20.949 -0.0096  0.1600  0.0736
    7DNSX   H73 5066  15.886   3.256  20.870 -0.2012  2.8030  0.1535
    7DNSX   C65 5067  16.103   3.113  21.037 -0.0306  0.7413  0.2003
    7DNSX   H66 5068  16.026   3.029  21.045  1.2611  0.9994 -1.1881
    7DNSX   O69 5069  16.232   3.055  21.009 -0.0146  0.3340  0.2264
    7DNSX   C67 5070  16.247   2.988  20.879  0.4307 -0.4253 -0.2942
    7DNSX   H68 5071  16.165   2.909  20.881 -0.4031  1.1217 -0.7862
    7DNSX   C81 5072  16.395   2.938  20.867  1.1228 -0.3606 -0.9834
    7DNSX   H82 5073  16.455   3.029  20.865  1.0713 -2.2815  2.7853
    7DNSX   H83 5074  16.414   2.872  20.957 -1.1349  1.4037 -0.1554
    7DNSX   O84 5075  16.411   2.849  20.759 -0.4211  0.1975 -0.6925
    7DNSX   H85 5076  16.461   2.764  20.786 -0.3461  0.0184  2.4718
    7DNSX   O59 5077  16.127   3.172  21.159 -0.1696 -0.0806  0.1635
    7DNSX   C57 5078  16.123   3.114  21.287  0.2899  0.4308 -0.1488
    7DNSX   H58 5079  16.039   3.042  21.298 -2.3176 -1.4474  1.5020
    7DNSX   C53 5080  16.258   3.044  21.326 -0.2959  0.0480  0.2375
    7DNSX   H54 5081  16.335   3.118  21.301 -1.1583 -0.0192  1.8387
    7DNSX   O55 5082  16.296   2.935  21.244  0.0371  0.0390  0.2661
    7DNSX   H56 5083  16.292   2.965  21.149  3.6387 -0.1336  2.4173
    7DNSX   C49 5084  16.266   3.007  21.473  0.2731 -0.2744  0.7437
    7DNSX   H50 5085  16.207   2.909  21.485 -0.8740 -2.4684  0.1107
    7DNSX   O51 5086  16.401   2.982  21.524 -0.0959 -0.1145  0.1466
    7DNSX   H52 5087  16.395   2.993  21.616  1.3823  0.2191  1.9395
    7DNSX   C44 5088  16.218   3.122  21.556  0.7447 -0.1864  0.2914
    7DNSX   H45 5089  16.291   3.206  21.549  1.8303  0.2861 -1.6468
    7DNSX   O48 5090  16.090   3.172  21.516  0.0211  0.7684 -0.0656
    7DNSX   C46 5091  16.086   3.230  21.383 -0.2630  0.2662  0.3400
    7DNSX   H47 5092  16.151   3.322  21.376  0.0383 -0.5555 -1.7492
    7DNSX   C60 5093  15.940   3.272  21.351 -0.1668 -0.4470  0.4166
    7DNSX   H61 5094  15.939   3.306  21.247  2.7571 -0.4595  1.1926
    7DNSX   H62 5095  15.868   3.189  21.357  2.0871  1.3280 -1.3261
    7DNSX   O63 5096  15.892   3.389  21.417 -0.0983  0.0456 -0.2183
    7DNSX   H64 5097  15.799   3.398  21.394  1.1936  0.6329  0.8482
    7DNSX   O80 5098  16.188   3.083  21.689 -0.5756 -0.2439 -0.3028
    7DNSX   C78 5099  16.195   3.152  21.812 -0.3216  0.3413  0.2255
    7DNSX   H79 5100  16.273   3.233  21.812  0.4233  1.5373  2.1562
    7DNSX   C74 5101  16.051   3.221  21.834 -0.2074  0.3533  0.4500
    7DNSX   H75 5102  15.967   3.147  21.816  0.3786  0.6507 -1.1019
    7DNSX   O76 5103  16.039   3.333  21.751 -0.1467  0.2345 -0.1989
    7DNSX   H77 5104  16.032   3.311  21.654 -1.2639 -0.3388 -1.0441
    7DNSX   C70 5105  16.036   3.283  21.972 -0.1769 -0.8543 -0.4137
    7DNSX   H71 5106  16.095   3.381  21.980  2.8665  2.4739  0.5820
    7DNSX   O72 5107  15.897   3.307  21.998 -0.5992  0.5622  0.1646
    7DNSX   H73 5108  15.884   3.348  22.085 -0.6195 -0.1632 -3.6771
    7DNSX   C65 5109  16.078   3.180  22.080  0.3155 -0.5809  0.2606
    7DNSX   H66 5110  15.999   3.102  22.086 -0.0379 -1.4722 -0.9605
    7DNSX   O69 5111  16.206   3.113  22.054 -0.0440 -0.2080 -0.2757
    7DNSX   C67 5112  16.219   3.046  21.922 -0.4663 -0.4293 -0.1642
    7DNSX   H68 5113  16.137   2.975  21.915  2.1566  1.3708 -1.0191
    7DNSX   C81 5114  16.359   2.981  21.909 -0.0489 -0.0473 -0.6112
    7DNSX   H82 5115  16.433   3.055  21.870  0.9081  0.8947  3.9483
    7DNSX   H83 5116  16.389   2.957  22.012 -1.7176 -1.1648 -2.0791
    7DNSX   O84 5117  16.368   2.870  21.827  0.0454  0.4778  0.0223
    7DNSX   H85 5118  16.450   2.824  21.830  0.7859  2.9282 -0.8433
    7DNSX   O59 5119  16.109   3.251  22.198 -0.3817  0.0234 -0.4220
    7DNSX   C57 5120  16.102   3.201  22.334  0.3102 -0.0548 -0.3381
    7DNSX   H58 5121  16.033   3.112  22.346 -3.2392  1.4395  2.1858
    7DNSX   C53 5122  16.245   3.153  22.378  0.4919 -0.7859 -0.3249
    7DNSX   H54 5123  16.315   3.243  22.357  2.0509  1.1145 -0.5773
    7DNSX   O55 5124  16.289   3.056  22.289  0.1072  0.1627 -0.0108
    7DNSX   H56 5125  16.265   3.084  22.195  2.0602  1.5144 -0.9112
    7DNSX   C49 5126  16.248   3.116  22.528  0.5558 -0.3016 -0.1563
    7DNSX   H50 5127  16.166   3.037  22.540 -1.9992  0.8468 -0.5355
    7DNSX   O51 5128  16.374   3.067  22.571  0.3175  0.0374 -0.2059
    7DNSX   H52 5129  16.357   3.013  22.647  0.1790 -3.2934 -0.3774
    7DNSX   C44 5130  16.193   3.234  22.609 -0.0265  0.4155 -0.3615
    7DNSX   H45 5131  16.266   3.322  22.604 -0.6781 -0.1078 -1.1762
    7DNSX   O48 5132  16.063   3.283  22.567  0.4170 -0.1536  0.3290
    7DNSX   C46 5133  16.057   3.319  22.426 -0.8529 -0.8153 -0.6392
    7DNSX   H47 5134  16.131   3.400  22.389 -1.7043 -4.1656 -3.6049
    7DNSX   C60 5135  15.906   3.347  22.415  0.3027 -0.3169  0.9652
    7DNSX   H61 5136  15.847   3.256  22.443  1.8053  0.1500 -0.0028
    7DNSX   H62 5137  15.883   3.434  22.484 -2.1344  0.9426  2.4046
    7DNSX   O63 5138  15.854   3.383  22.286  0.7599 -0.1200 -0.3621
    7DNSX   H64 5139  15.817   3.475  22.281  0.9410 -1.9527 -0.3314
    7DNSX   O80 5140  16.157   3.187  22.744 -0.1860  0.1786  0.0459
    7DNSX   C78 5141  16.154   3.243  22.879 -0.4225  0.7233  0.5719
    7DNSX   H79 5142  16.212   3.334  22.886 -0.6434 -0.4181  0.0288
    7DNSX   C74 5143  16.012   3.287  22.921  0.1867  0.1920  0.1903
    7DNSX   H75 5144  15.948   3.196  22.908  0.8560 -2.4082  1.7081
    7DNSX   O76 5145  15.979   3.380  22.823 -0.0912 -0.0455  0.2574
    7DNSX   H77 5146  15.979   3.356  22.722 -3.6164 -0.2022 -1.0638
    7DNSX   C70 5147  16.003   3.348  23.064 -0.0491 -0.3257  0.9227
    7DNSX   H71 5148  16.057   3.445  23.069 -0.5691 -1.2739  1.1234
    7DNSX   O72 5149  15.871   3.370  23.109  0.0785 -0.4919  0.7900
    7DNSX   H73 5150  15.876   3.391  23.217  3.3202  1.2879  1.0061
    7DNSX   C65 5151  16.081   3.257  23.153 -0.5318  0.8002 -0.4091
    7DNSX   H66 5152  16.027   3.168  23.162  1.8164 -1.2168 -1.6718
    7DNSX   O69 5153  16.213   3.217  23.114  0.5253  0.1187 -0.0159
    7DNSX   C67 5154  16.218   3.146  22.987  0.4629 -0.5522 -0.2053
    7DNSX   H68 5155  16.164   3.045  22.993  0.1616 -1.1683  0.1074
    7DNSX   C81 5156  16.362   3.096  22.959 -0.3681 -0.2287 -0.2282
    7DNSX   H82 5157  16.412   3.182  22.889 -0.8044 -1.3952 -0.1745
    7DNSX   H83 5158  16.436   3.098  23.043 -0.0324  1.8206 -1.0117
    7DNSX   O84 5159  16.367   2.962  22.898 -0.2326  0.4787  0.3268
    7DNSX   H85 5160  16.459   2.936  22.917  4.2135  0.1284  0.6738
    7DNSX   O59 5161  16.111   3.318  23.276 -0.1825 -0.5664 -0.2881
    7DNSX   C57 5162  16.106   3.273  23.416 -0.2217 -0.8232  0.2342
    7DNSX   H58 5163  16.039   3.185  23.425  0.6294  1.6186  2.3630
    7DNSX   C53 5164  16.256   3.243  23.450 -0.0254 -0.2035 -0.9342
    7DNSX   H54 5165  16.311   3.335  23.435 -2.0268 -1.2270 -2.5198
    7DNSX   O55 5166  16.321   3.153  23.354  0.0434 -0.3595  0.5712
    7DNSX   H56 5167  16.309   3.181  23.258 -0.2567 -0.1858  0.0904
    7DNSX   C49 5168  16.258   3.191  23.597 -0.5342  0.0595 -0.3707
    7DNSX   H50 5169  16.186   3.104  23.606 -1.6959 -1.7857 -0.6675
    7DNSX   O51 5170  16.390   3.158  23.663  0.2391 -0.4824  0.9386
    7DNSX   H52 5171  16.377   3.097  23.741  0.0340  0.5032  0.2535
    7DNSX   C44 5172  16.201   3.309  23.680 -0.4883 -0.3650  0.4968
    7DNSX   H45 5173  16.276   3.400  23.676 -0.9060  0.1915  0.3923
    7DNSX   O48 5174  16.065   3.349  23.641  0.2264 -0.4781 -0.1070
    7DNSX   C46 5175  16.048   3.388  23.506 -0.9861 -0.7301  0.5442
    7DNSX   H47 5176  16.118   3.475  23.489  1.5237  1.0328 -0.1277
    7DNSX   C60 5177  15.897   3.414  23.484  0.6739 -0.2455  0.0126
    7DNSX   H61 5178  15.837   3.320  23.478 -0.2879 -1.5338 -0.2864
    7DNSX   H62 5179  15.869   3.483  23.569  0.2033  1.3624  1.5237
    7DNSX   O63 5180  15.862   3.486  23.363  0.0181  0.3838 -0.1205
    7DNSX   H64 5181  15.799   3.549  23.384  0.8916 -0.6653 -1.3228
    7DNSX   O80 5182  16.177   3.264  23.817  0.1462  0.5073 -0.0249
    7DNSX   C78 5183  16.168   3.331  23.940  0.2280 -0.7935 -0.7132
    7DNSX   H79 5184  16.218   3.434  23.941 -1.2333 -0.9127 -0.2203
    7DNSX   C74 5185  16.021   3.373  23.970  0.2811  0.5659 -0.3946
    7DNSX   H75 5186  15.959   3.278  23.977 -0.6498 -2.8723 -0.6254
    7DNSX   O76 5187  15.975   3.458  23.864  0.6956  0.3705 -1.0775
    7DNSX   H77 5188  15.985   3.412  23.779  1.4343  2.7194  1.2932
    7DNSX   C70 5189  16.018   3.439  24.106 -0.6281 -0.4362  0.2373
    7DNSX   H71 5190  16.079   3.536  24.100  2.0037  2.3972 -0.2890
    7DNSX   O72 5191  15.882   3.477  24.147 -0.3955  0.1346  0.2555
    7DNSX   H73 5192  15.846   3.522  24.065 -0.4061 -1.1552 -0.7212
    7DNSX   C65 5193  16.092   3.349  24.220 -0.0927 -0.1999  0.0605
    7DNSX   H66 5194  16.042   3.250  24.229 -0.9638  1.5694  0.3811
    7DNSX   O69 5195  16.226   3.320  24.180  0.4276  0.4808 -0.5832
    7DNSX   C67 5196  16.233   3.253  24.058 -0.0470 -0.8242  0.3287
    7DNSX   H68 5197  16.162   3.162  24.066 -1.1136 -0.7875 -0.5387
    7DNSX   C81 5198  16.379   3.214  24.029 -0.6744  0.0685  0.1130
    7DNSX   H82 5199  16.436   3.291  23.971  2.8615 -0.8213 -1.8953
    7DNSX   H83 5200  16.427   3.196  24.127  0.4362  1.4155  0.1422
    7DNSX   O84 5201  16.386   3.092  23.958  0.3897  0.5378  0.2426
    7DNSX   H85 5202  16.477   3.065  23.955 -0.9958 -0.8992  2.2639
    7DNSX   O59 5203  16.108   3.417  24.347  0.1899  0.8071  0.1834
    7DNSX   C57 5204  16.093   3.348  24.473 -0.1102  0.2699  0.4041
    7DNSX   H58 5205  16.026   3.255  24.467 -1.5088  0.4742  1.2596
    7DNSX   C53 5206  16.239   3.310  24.523  0.2219  0.0162  0.3565
    7DNSX   H54 5207  16.295   3.410  24.531  0.5381  0.2372 -1.0722
    7DNSX   O55 5208  16.295   3.216  24.435  0.2763  0.1069  0.4920
    7DNSX   H56 5209  16.305   3.257  24.345 -0.3213 -1.2555 -2.0599
    7DNSX   C49 5210  16.242   3.254  24.663  0.0082  0.1959  0.2708
    7DNSX   H50 5211  16.175   3.165  24.677  1.5632  0.2847  0.4001
    7DNSX   O51 5212  16.377   3.223  24.697 -0.0970 -0.0350 -0.2321
    7DNSX   H52 5213  16.393   3.246  24.793  1.5219  1.3024  0.0171
    7DNSX   C44 5214  16.182   3.362  24.751 -0.4960 -0.0122 -0.0680
    7DNSX   H45 5215  16.236   3.460  24.746  1.8030 -0.2196 -0.6755
    7DNSX   O48 5216  16.045   3.393  24.710  0.4595  0.3829 -0.8411
    7DNSX   C46 5217  16.032   3.442  24.573  0.7925  0.1491  0.3207
    7DNSX   H47 5218  16.077   3.549  24.559 -2.6862  1.3061  0.8981
    7DNSX   C60 5219  15.881   3.444  24.547 -0.1033 -0.0381  0.2677
    7DNSX   H61 5220  15.843   3.455  24.442 -1.1853  0.5847  0.0379
    7DNSX   H62 5221  15.833   3.347  24.589  1.1586 -0.0760 -0.8680
    7DNSX   O63 5222  15.823   3.550  24.617  1.1274  0.1234 -0.2947
    7DNSX   H64 5223  15.722   3.561  24.584  0.2282 -1.0898  0.0215
    7DNSX   O80 5224  16.163   3.302  24.885 -0.1675  0.2136 -0.2633
    7DNSX   C78 5225  16.156   3.373  25.012  0.1051 -0.4847  0.2257
    7DNSX   H79 5226  16.223   3.468  25.013  3.6046  2.1442  1.4727
    7DNSX   C74 5227  16.005   3.411  25.042 -0.4052 -0.3134 -0.2247
    7DNSX   H75 5228  15.929   3.329  25.023  1.0280 -0.0143  3.3637
    7DNSX   O76 5229  15.964   3.512  24.950 -0.2404  0.0021  0.1536
    7DNSX   H77 5230  15.980   3.487  24.860 -0.0627  0.1950  0.5988
    7DNSX   C70 5231  15.997   3.465  25.189 -0.2447 -0.2963 -0.0114
    7DNSX   H71 5232  16.061   3.555  25.208 -1.1778  0.7719 -2.8004
    7DNSX   O72 5233  15.866   3.488  25.214 -0.3061 -0.0563 -0.4310
    7DNSX   H73 5234  15.825   3.530  25.143 -0.3438  2.2461  0.7325
    7DNSX   C65 5235  16.053   3.357  25.282  0.7968 -0.1831  0.3142
    7DNSX   H66 5236  15.976   3.280  25.296  2.0413  2.3518 -0.5623
    7DNSX   O69 5237  16.188   3.315  25.248  0.2648  0.4685  0.2611
    7DNSX   C67 5238  16.211   3.273  25.114  0.0249  1.0038 -0.7897
    7DNSX   H68 5239  16.152   3.170  25.105 -1.0981 -2.1396 -2.4018
    7DNSX   C81 5240  16.365   3.251  25.103  0.4574 -0.3720  0.0343
    7DNSX   H82 5241  16.413   3.350  25.105 -0.3294 -0.3481 -0.9252
    7DNSX   H83 5242  16.417   3.200  25.190 -0.0617 -0.0122 -1.1826
    7DNSX   O84 5243  16.399   3.183  24.975  0.0635 -0.0140 -0.5658
    7DNSX   H85 5244  16.368   3.097  24.970 -3.7029  0.2857  1.8649
    7DNSX   O59 5245  16.083   3.423  25.404  0.3090 -0.1932  0.0081
    7DNSX   C57 5246  16.077   3.377  25.543  0.1966  0.1698 -0.0538
    7DNSX   H58 5247  16.009   3.289  25.559  0.5088  1.2293 -0.5850
    7DNSX   C53 5248  16.221   3.322  25.574  0.4121 -0.5340  0.2269
    7DNSX   H54 5249  16.291   3.410  25.561 -3.1670 -2.2008 -1.9508
    7DNSX   O55 5250  16.243   3.210  25.482  0.1257  0.3977 -0.0284
    7DNSX   H56 5251  16.237   3.235  25.387  2.5256  0.5377  1.4002
    7DNSX   C49 5252  16.236   3.275  25.722 -0.0664  0.1828  0.3051
    7DNSX   H50 5253  16.167   3.184  25.729 -2.5470  0.2052 -2.4625
    7DNSX   O51 5254  16.365   3.251  25.760  0.5969 -0.2081  0.2502
    7DNSX   H52 5255  16.364   3.195  25.846  0.5562  0.4128  0.6022
    7DNSX   C44 5256  16.180   3.398  25.814 -0.4572  0.4215  0.5256
    7DNSX   H45 5257  16.253   3.482  25.825  0.8290 -1.2276  0.8376
    7DNSX   O48 5258  16.049   3.447  25.774 -0.2802 -0.0603 -0.4505
    7DNSX   C46 5259  16.034   3.493  25.632 -0.1901 -0.2345 -0.2023
    7DNSX   H47 5260  16.108   3.581  25.624  1.9726 -1.0804 -1.3128
    7DNSX   C60 5261  15.881   3.525  25.615 -0.1411 -0.2933  0.0688
    7DNSX   H61 5262  15.828   3.427  25.608  0.5447 -2.7877 -3.2625
    7DNSX   H62 5263  15.851   3.595  25.701  1.7685  1.5657  2.9816
    7DNSX   O63 5264  15.855   3.594  25.494  0.0143  0.0521  0.0061
    7DNSX   H64 5265  15.779   3.645  25.500  1.8611  0.7062  0.5004
    7DNSX   O80 5266  16.143   3.338  25.938  0.0076 -0.5893 -0.5331
    7DNSX   C78 5267  16.160   3.408  26.066  0.5875 -0.4214  0.4153
    7DNSX   H79 5268  16.214   3.505  26.059 -0.6235 -0.1355 -1.6140
    7DNSX   C74 5269  16.016   3.458  26.116  0.7219  0.1582 -0.3671
    7DNSX   H75 5270  15.935   3.376  26.117 -1.3464 -2.4250  3.9200
    7DNSX   O76 5271  15.956   3.548  26.021  0.4988  0.4464 -0.5059
    7DNSX   H77 5272  15.952   3.494  25.938  0.9673 -0.1669 -0.8311
    7DNSX   C70 5273  16.011   3.514  26.259 -0.6908  0.8787  0.1249
    7DNSX   H71 5274  16.066   3.610  26.257 -0.9172  2.1275 -1.4739
    7DNSX   O72 5275  15.882   3.517  26.310  0.1113 -0.2232  0.2308
    7DNSX   H73 5276  15.885   3.521  26.399 -0.8832 -1.7167  0.1613
    7DNSX   C65 5277  16.086   3.416  26.350 -0.0586  0.1229 -0.3382
    7DNSX   H66 5278  16.021   3.316  26.367  0.9769 -3.5095 -0.3069
    7DNSX   O69 5279  16.213   3.373  26.301 -0.0208  0.4179 -0.2740
    7DNSX   C67 5280  16.213   3.309  26.171 -0.6639 -0.8353  0.1129
    7DNSX   H68 5281  16.159   3.219  26.167  1.0432 -0.6011 -1.9989
    7DNSX   C81 5282  16.361   3.283  26.145 -0.5855 -0.0674 -0.0697
    7DNSX   H82 5283  16.418   3.388  26.147  2.8207  0.3798 -2.1734
    7DNSX   H83 5284  16.399   3.222  26.229 -1.9444 -2.7526  0.3995
    7DNSX   O84 5285  16.378   3.203  26.021  0.2070  0.2393 -0.1079
    7DNSX   H85 5286  16.416   3.110  26.043 -2.3930 -2.3349  1.3151
    7DNSX   O59 5287  16.126   3.475  26.470 -0.1075  0.2787 -0.6833
    7DNSX   C57 5288  16.128   3.407  26.600 -0.2385  0.4041  0.3608
    7DNSX   H58 5289  16.073   3.310  26.596  0.1419  1.1455  0.5955
    7DNSX   C53 5290  16.277   3.359  26.641  0.5248  0.0270  0.1581
    7DNSX   H54 5291  16.338   3.449  26.645  0.6311 -1.9760 -0.1410
    7DNSX   O55 5292  16.332   3.274  26.532  0.5450 -0.0065  0.0786
    7DNSX   H56 5293  16.326   3.332  26.450  2.7349 -0.7787 -0.1128
    7DNSX   C49 5294  16.279   3.300  26.785  0.3015  0.9748  0.6936
    7DNSX   H50 5295  16.223   3.202  26.774 -1.3439  0.2401  0.4953
    7DNSX   O51 5296  16.412   3.284  26.834  0.0857 -0.3180  0.2846
    7DNSX   H52 5297  16.399   3.237  26.916  0.6928  2.9643 -0.7747
    7DNSX   C44 5298  16.216   3.403  26.879 -0.9472  0.3421  0.1070
    7DNSX   H45 5299  16.279   3.501  26.887  0.0065  0.1879 -0.2936
    7DNSX   O48 5300  16.079   3.438  26.840 -0.0196  0.5000 -0.5641
    7DNSX   C46 5301  16.064   3.500  26.711 -0.5330 -0.6239 -0.2200
    7DNSX   H47 5302  16.119   3.592  26.712 -0.0435 -0.7250 -0.7279
    7DNSX   C60 5303  15.918   3.528  26.684  0.6544  0.1395  0.9386
    7DNSX   H61 5304  15.878   3.438  26.633  1.8167  0.1012  0.3032
    7DNSX   H62 5305  15.865   3.554  26.778 -0.1435 -1.6277  0.7916
    7DNSX   O63 5306  15.912   3.627  26.584  0.3428 -0.5420 -0.2583
    7DNSX   H64 5307  15.856   3.706  26.618  0.1825  0.5792 -0.1641
    7DNSX   O80 5308  16.198   3.346  27.007  0.4256 -0.0981 -0.3653
    7DNSX   C78 5309  16.186   3.396  27.139 -0.8218  0.3485 -0.3581
    7DNSX   H79 5310  16.235   3.494  27.155  2.2270 -1.6137 -2.2887
    7DNSX   C74 5311  16.031   3.432  27.172  0.6979  0.9495  0.0305
    7DNSX   H75 5312  15.970   3.335  27.150 -0.8615 -2.2204  4.4110
    7DNSX   O76 5313  15.993   3.542  27.091  0.1551  0.6676 -0.5753
    7DNSX   H77 5314  16.013   3.521  26.990  3.6997  0.9866 -0.0431
    7DNSX   C70 5315  16.006   3.470  27.318 -0.1137 -0.1277 -0.4620
    7DNSX   H71 5316  16.067   3.566  27.334  2.8462 -0.4887  1.7035
    7DNSX   O72 5317  15.871   3.492  27.351  0.0029 -0.8660  0.5564
    7DNSX   H73 5318  15.855   3.488  27.446 -0.8671  0.3241  1.5489
    7DNSX   C65 5319  16.070   3.357  27.405 -0.0998 -0.9297  0.1885
    7DNSX   H66 5320  16.003   3.265  27.397 -1.1201  0.8758  2.5769
    7DNSX   O69 5321  16.212   3.333  27.383  0.1710  0.2391 -0.0884
    7DNSX   C67 5322  16.242   3.297  27.244 -0.8777 -0.0444  0.3805
    7DNSX   H68 5323  16.183   3.198  27.226 -1.5059  1.1514 -0.0909
    7DNSX   C81 5324  16.388   3.272  27.226  0.6816 -0.2929 -0.2529
    7DNSX   H82 5325  16.447   3.357  27.258 -0.6470 -1.3837  0.1523
    7DNSX   H83 5326  16.415   3.192  27.297  0.9634 -1.3599  1.0744
    7DNSX   O84 5327  16.427   3.224  27.102  0.5271  0.0470  0.4375
    7DNSX   H85 5328  16.481   3.293  27.050  1.4829 -2.5795 -0.5323
    7DNSX   O59 5329  16.076   3.414  27.537  0.1524 -0.3096  0.2636
    7DNSX   C57 5330  16.070   3.363  27.675  0.0577  0.7069  0.5279
    7DNSX   H58 5331  16.022   3.262  27.682  0.0311  2.7821  1.0443
    7DNSX   C53 5332  16.219   3.351  27.724  0.3532  0.0497 -0.3577
    7DNSX   H54 5333  16.274   3.449  27.714  1.5862  1.1629  0.3182
    7DNSX   O55 5334  16.287   3.256  27.638  0.3359 -0.8134 -0.0613
    7DNSX   H56 5335  16.279   3.285  27.542  1.4648 -2.4791  0.5859
    7DNSX   C49 5336  16.226   3.296  27.866 -0.1513 -0.1303  0.0204
    7DNSX   H50 5337  16.171   3.199  27.871 -1.0430 -2.8948 -0.0704
    7DNSX   O51 5338  16.360   3.281  27.912  0.0010  0.8360  0.0431
    7DNSX   H52 5339  16.351   3.256  28.001  0.6566  1.6684  0.8040
    7DNSX   C44 5340  16.145   3.394  27.953 -0.1674  0.1192  0.4230
    7DNSX   H45 5341  16.175   3.493  27.946 -1.4829 -0.2773 -0.7357
    7DNSX   O48 5342  16.005   3.390  27.909  0.1637  0.4549 -0.3167
    7DNSX   C46 5343  15.995   3.451  27.776  0.0653  0.5234 -0.0950
    7DNSX   H47 5344  16.046   3.550  27.784  1.7398 -1.9791 -0.5219
    7DNSX   C60 5345  15.836   3.473  27.755 -0.3569 -0.8336  0.2122
    7DNSX   H61 5346  15.789   3.374  27.765 -0.4651 -0.1038  0.0737
    7DNSX   H62 5347  15.806   3.541  27.836 -0.8350 -1.0130 -1.7178
    7DNSX   O63 5348  15.801   3.532  27.635  0.1714  0.4919 -0.5393
    7DNSX   H64 5349  15.780   3.631  27.656  1.6698  0.0417 -2.2786
    7DNSX   O80 5350  16.125   3.343  28.082 -0.3984 -0.4267 -0.1403
    7DNSX   C78 5351  16.122   3.427  28.202 -0.6095 -0.4668 -0.6086
    7DNSX   H79 5352  16.163   3.532  28.184  2.2661 -0.7373 -0.7596
    7DNSX   C74 5353  15.972   3.426  28.254 -0.0686  0.3290  0.0336
    7DNSX   H75 5354  15.939   3.331  28.276  0.6306  2.4324  1.4597
    7DNSX   O76 5355  15.888   3.494  28.156 -0.0895 -0.2359 -0.0363
    7DNSX   H77 5356  15.893   3.438  28.068 -5.0993 -2.9528 -3.0002
    7DNSX   C70 5357  15.974   3.505  28.388 -0.9567  0.7381  0.1235
    7DNSX   H71 5358  16.018   3.609  28.381 -2.0908  1.0295  1.9624
    7DNSX   O72 5359  15.840   3.497  28.433  0.1072 -0.3612  0.3241
    7DNSX   H73 5360  15.788   3.582  28.415  0.6310  1.6007  0.2949
    7DNSX   C65 5361  16.075   3.424  28.481  0.0556 -0.0448  0.3830
    7DNSX   H66 5362  16.030   3.324  28.497 -1.9980 -0.4793 -1.9366
    7DNSX   O69 5363  16.208   3.409  28.433  0.1555  0.1314  0.2644
    7DNSX   C67 5364  16.221   3.354  28.298  0.0582 -0.2566  0.4312
    7DNSX   H68 5365  16.184   3.248  28.310  0.3602 -0.9687  0.4909
    7DNSX   C81 5366  16.367   3.341  28.253 -0.1723 -0.8520  0.8937
    7DNSX   H82 5367  16.381   3.389  28.143 -1.2954  1.0980 -2.5380
    7DNSX   H83 5368  16.413   3.412  28.327 -1.2672  0.4897  0.2263
    7DNSX   O84 5369  16.425   3.213  28.273 -0.3629  0.3546  0.1738
    7DNSX   H85 5370  16.515   3.208  28.233  1.9320  1.0420  1.0835
    7DNSX   O59 5371  16.102   3.495  28.604 -0.1548  0.1390  0.1841
    7DNSX   C57 5372  16.091   3.423  28.728 -0.6559  0.1388  0.1556
    7DNSX   H58 5373  16.040   3.324  28.717 -0.2192 -0.6732  1.7174
    7DNSX   C53 5374  16.242   3.400  28.776  0.0236  0.3304 -0.4292
    7DNSX   H54 5375  16.277   3.508  28.776  3.3890  0.0309  2.4629
    7DNSX   O55 5376  16.317   3.318  28.696  0.1102  1.1498  0.0679
    7DNSX   H56 5377  16.321   3.342  28.608  0.7836 -2.4461  1.7391
    7DNSX   C49 5378  16.241   3.348  28.919  0.5175 -0.0730  0.3013
    7DNSX   H50 5379  16.181   3.254  28.933  0.2546 -0.3558 -0.2659
    7DNSX   O51 5380  16.372   3.345  28.971 -0.7711  0.6894 -0.8681
    7DNSX   H52 5381  16.405   3.261  28.944  1.9030  1.6936 -2.2582
    7DNSX   C44 5382  16.149   3.440  29.005 -0.7597 -0.5689  0.2093
    7DNSX   H45 5383  16.196   3.546  29.008 -1.0579  0.2774  0.1501
    7DNSX   O48 5384  16.012   3.454  28.959  0.3726  0.6098 -0.3564
    7DNSX   C46 5385  16.009   3.514  28.827 -0.4083  0.7831  0.2361
    7DNSX   H47 5386  16.060   3.621  28.812 -0.2948  0.0304 -3.6071
    7DNSX   C60 5387  15.859   3.531  28.807 -0.3555  0.3185  0.9020
    7DNSX   H61 5388  15.824   3.438  28.772 -0.0173 -0.7458 -2.9658
    7DNSX   H62 5389  15.810   3.557  28.904  1.3806 -0.3452 -1.2759
    7DNSX   O63 5390  15.827   3.633  28.707 -0.3380 -0.2922 -0.1891
    7DNSX   H64 5391  15.737   3.678  28.710 -0.0681  1.7043  0.5085
    7DNSX   O80 5392  16.130   3.383  29.136 -0.8203  1.0790 -0.0387
    7DNSX   C78 5393  16.129   3.454  29.261  0.0006  1.1282  0.0227
    7DNSX   H79 5394  16.183   3.549  29.254  0.5298 -0.5485  0.4140
    7DNSX   C74 5395  15.983   3.482  29.299  0.6371  1.0604 -0.4439
    7DNSX   H75 5396  15.931   3.384  29.306  0.0417  1.7505 -1.3449
    7DNSX   O76 5397  15.920   3.565  29.202 -0.1237  0.0997  0.0216
    7DNSX   H77 5398  15.933   3.524  29.111 -1.6934  0.7726 -2.2825
    7DNSX   C70 5399  15.985   3.551  29.438 -0.6359 -0.6781 -0.3780
    7DNSX   H71 5400  16.056   3.639  29.435 -0.7191 -1.1809 -2.0273
    7DNSX   O72 5401  15.855   3.586  29.490 -0.2169  0.1505  0.1919
    7DNSX   H73 5402  15.876   3.603  29.581 -2.6402  1.3353  0.3053
    7DNSX   C65 5403  16.055   3.455  29.536 -0.1126  0.2894  0.1434
    7DNSX   H66 5404  15.988   3.366  29.549  0.2368  1.4381 -2.1982
    7DNSX   O69 5405  16.188   3.430  29.493  0.2493  0.0631  0.7001
    7DNSX   C67 5406  16.197   3.362  29.363  0.2657  0.1533  0.8388
    7DNSX   H68 5407  16.145   3.259  29.357  1.7853 -0.3395  0.7346
    7DNSX   C81 5408  16.346   3.344  29.328 -0.0950 -0.1846  0.2854
    7DNSX   H82 5409  16.364   3.379  29.219 -1.5957  1.9096 -0.8110
    7DNSX   H83 5410  16.419   3.389  29.401  2.0650 -1.0423  0.3391
    7DNSX   O84 5411  16.389   3.212  29.321 -0.2233 -0.0486  0.1140
    7DNSX   H85 5412  16.468   3.205  29.273 -0.1318 -1.8652 -1.7643
    7DNSX   O59 5413  16.091   3.523  29.658  0.2194 -0.4547  0.4450
    7DNSX   C57 5414  16.086   3.473  29.788  0.4440  0.9778 -0.1510
    7DNSX   H58 5415  16.043   3.370  29.794 -0.4797 -0.0832 -0.6288
    7DNSX   C53 5416  16.229   3.458  29.847 -0.0464 -0.2324 -0.0112
    7DNSX   H54 5417  16.271   3.565  29.849  2.6687  1.1421 -0.2465
    7DNSX   O55 5418  16.300   3.362  29.758  0.5984  0.6221 -0.7655
    7DNSX   H56 5419  16.294   3.398  29.659 -1.8183  0.5770 -2.1267
    7DNSX   C49 5420  16.223   3.402  29.995 -0.2404  1.0004 -0.1508
    7DNSX   H50 5421  16.185   3.297  29.999  0.1876  0.9559  2.2196
    7DNSX   O51 5422  16.359   3.408  30.047  0.2281 -0.0185 -0.2445
    7DNSX   H52 5423  16.420   3.382  29.967 -0.4763 -0.7890  2.1614
    7DNSX   C44 5424  16.130   3.500  30.075 -0.2207 -0.3758 -0.1378
    7DNSX   H45 5425  16.180   3.596  30.077 -0.5207 -1.9976 -1.5425
    7DNSX   O48 5426  16.000   3.513  30.012  0.0316  0.0746 -0.6394
    7DNSX   C46 5427  15.996   3.558  29.877  0.1983 -0.4834  0.0689
    7DNSX   H47 5428  16.033   3.666  29.877  2.7477  0.5155  0.1548
    7DNSX   C60 5429  15.857   3.541  29.822 -0.4307 -0.8342 -0.0076
    7DNSX   H61 5430  15.849   3.448  29.754 -0.1285 -1.2858  2.0579
    7DNSX   H62 5431  15.797   3.516  29.911 -0.9649 -0.4151  1.1417
    7DNSX   O63 5432  15.805   3.664  29.771  0.4720 -0.0427  0.1142
    7DNSX   H64 5433  15.721   3.690  29.819  1.0196  1.2869  3.7029
    7DNSX   O80 5434  16.093   3.454  30.198  0.0137 -0.4668 -0.3754
    7DNSX   C78 5435  16.109   3.532  30.316  0.1308  0.2542  0.4966
    7DNSX   H79 5436  16.174   3.625  30.299  0.9563  1.1368 -1.6831
    7DNSX   C74 5437  15.967   3.568  30.386 -0.3846 -0.3570  0.3903
    7DNSX   H75 5438  15.911   3.477  30.407  2.5532 -0.6177  2.8330
    7DNSX   O76 5439  15.895   3.654  30.298 -0.9939  0.4797  0.1236
    7DNSX   H77 5440  15.890   3.615  30.210 -0.5384  0.9632 -2.0150
    7DNSX   C70 5441  15.982   3.640  30.523  0.3484  0.2933 -0.0123
    7DNSX   H71 5442  16.039   3.738  30.515  1.3113 -0.1421 -1.1567
    7DNSX   O72 5443  15.854   3.663  30.584  0.2310 -0.1991  0.3692
    7DNSX   H73 5444  15.822   3.753  30.563 -1.2849 -2.4423 -0.9195
    7DNSX   C65 5445  16.068   3.541  30.607 -0.0867  1.2033  0.5226
    7DNSX   H66 5446  16.021   3.437  30.627  0.1624  1.3159  0.6674
    7DNSX   O69 5447  16.196   3.510  30.549  0.2265  0.2367 -0.2789
    7DNSX   C67 5448  16.187   3.443  30.416  0.1088 -0.1097  0.1553
    7DNSX   H68 5449  16.129   3.343  30.425 -2.0414 -0.2034 -0.4348
    7DNSX   C81 5450  16.329   3.424  30.371  0.4512  0.0090 -0.4914
    7DNSX   H82 5451  16.340   3.465  30.271 -1.7425 -1.9554 -3.4476
    7DNSX   H83 5452  16.396   3.478  30.447 -1.4480  0.6634  1.5805
    7DNSX   O84 5453  16.369   3.291  30.368 -0.2456 -0.0371  0.5092
    7DNSX   H85 5454  16.438   3.276  30.300 -1.5628  0.8877 -1.0365
    7DNSX   O59 5455  16.112   3.604  30.725  0.1775 -0.2130 -0.3737
    7DNSX   C57 5456  16.115   3.528  30.853  0.2258  0.4683  0.2039
    7DNSX   H58 5457  16.048   3.436  30.852  0.7182  0.4488  0.1996
    7DNSX   C53 5458  16.264   3.516  30.885 -0.5647  0.9270  0.1452
    7DNSX   H54 5459  16.307   3.621  30.880  1.9661 -0.5710  3.1027
    7DNSX   O55 5460  16.319   3.432  30.794 -0.4142 -0.0714  0.0214
    7DNSX   H56 5461  16.311   3.466  30.698  1.5235  1.2208  1.1333
    7DNSX   C49 5462  16.283   3.462  31.025 -0.0949 -0.9848  0.1596
    7DNSX   H50 5463  16.234   3.365  31.052 -0.1861  4.2777 -1.7959
    7DNSX   O51 5464  16.424   3.438  31.044  0.0364  0.0776  0.0946
    7DNSX   H52 5465  16.460   3.391  30.972  2.9715  0.3581 -1.5858
    7DNSX   C44 5466  16.225   3.572  31.116 -0.1779  0.5049  0.3559
    7DNSX   H45 5467  16.283   3.667  31.101 -1.0750 -0.4361 -0.4631
    7DNSX   O48 5468  16.078   3.590  31.083  0.1375  0.1086 -0.3950
    7DNSX   C46 5469  16.056   3.636  30.951 -0.0506  0.0487 -0.2285
    7DNSX   H47 5470  16.115   3.732  30.945  0.7398 -0.4651  0.0817
    7DNSX   C60 5471  15.906   3.670  30.934 -0.6473 -0.2537  0.0958
    7DNSX   H61 5472  15.857   3.585  30.886  0.5403  0.2133 -0.5174
    7DNSX   H62 5473  15.847   3.699  31.027 -2.2409 -3.4747  0.3667
    7DNSX   O63 5474  15.879   3.761  30.831 -0.1875  0.1798  0.2251
    7DNSX   H64 5475  15.921   3.731  30.748  2.2796  2.1551 -0.9416
    7DNSX   O80 5476  16.220   3.527  31.251  0.1376 -0.2103 -0.0537
    7DNSX   C78 5477  16.205   3.599  31.376 -0.3225 -0.0773  0.6738
    7DNSX   H79 5478  16.274   3.687  31.381 -2.3925  3.3582 -0.5540
    7DNSX   C74 5479  16.057   3.631  31.406  0.3277 -0.4811 -0.1992
    7DNSX   H75 5480  16.003   3.540  31.383  2.2084  1.4422 -0.8105
    7DNSX   O76 5481  16.003   3.734  31.326 -0.4180 -0.3438 -0.3034
    7DNSX   H77 5482  16.009   3.701  31.229  0.2956 -2.2158 -1.1196
    7DNSX   C70 5483  16.043   3.684  31.552  0.1803  0.5432  0.2872
    7DNSX   H71 5484  16.103   3.779  31.555  0.6971  0.2665 -0.4884
    7DNSX   O72 5485  15.903   3.710  31.588 -0.4171  0.2753 -0.1550
    7DNSX   H73 5486  15.874   3.778  31.521 -2.0228 -1.5423 -1.1235
    7DNSX   C65 5487  16.108   3.578  31.649  0.3117 -0.6953  1.0267
    7DNSX   H66 5488  16.048   3.478  31.673  1.6646 -4.5879  1.4099
    7DNSX   O69 5489  16.245   3.548  31.604  0.2140 -0.2678  0.1962
    7DNSX   C67 5490  16.259   3.496  31.478 -0.4646 -0.0384  0.3947
    7DNSX   H68 5491  16.203   3.405  31.466 -0.7740  1.6403 -2.6370
    7DNSX   C81 5492  16.407   3.458  31.478  0.2203 -0.5749  0.2500
    7DNSX   H82 5493  16.472   3.530  31.539 -1.7735 -0.9996 -0.2313
    7DNSX   H83 5494  16.412   3.363  31.538  0.4880 -1.2298 -0.1004
    7DNSX   O84 5495  16.473   3.438  31.353  0.3057  0.6501  0.5393
    7DNSX   H85 5496  16.417   3.383  31.297  0.0518 -0.1105 -0.3681
    7DNSX   O59 5497  16.132   3.647  31.776 -0.1344  0.1068  0.0523
    7DNSX   C57 5498  16.125   3.569  31.895  0.3664 -0.7394  0.4023
    7DNSX   H58 5499  16.065   3.475  31.877 -0.3458  0.5298  0.4716
    7DNSX   C53 5500  16.273   3.540  31.940  0.4140 -0.1213  1.3357
    7DNSX   H54 5501  16.323   3.636  31.938 -0.1183  0.0823  1.4016
    7DNSX   O55 5502  16.331   3.453  31.839  0.4149 -0.4554  0.1218
    7DNSX   H56 5503  16.314   3.474  31.753 -1.3330 -0.5861  1.0434
    7DNSX   C49 5504  16.284   3.488  32.076 -0.4343  0.7338  0.9183
    7DNSX   H50 5505  16.229   3.389  32.077 -1.9427 -0.4948 -0.3606
    7DNSX   O51 5506  16.422   3.466  32.115 -0.4086 -0.4201 -0.1148
    7DNSX   H52 5507  16.423   3.429  32.207  0.4466  0.3930 -2.0466
    7DNSX   C44 5508  16.227   3.594  32.174 -0.0865  0.7670 -0.1192
    7DNSX   H45 5509  16.282   3.687  32.179 -0.6186 -2.2400 -1.6649
    7DNSX   O48 5510  16.092   3.622  32.138 -0.3708 -0.0030  0.7043
    7DNSX   C46 5511  16.062   3.666  32.002 -0.1859  0.1464  0.9042
    7DNSX   H47 5512  16.115   3.756  31.994  0.4080 -2.0809  1.5450
    7DNSX   C60 5513  15.912   3.668  31.985  0.1263  0.1669 -0.4547
    7DNSX   H61 5514  15.880   3.619  31.891 -0.5570  0.0653 -0.8839
    7DNSX   H62 5515  15.858   3.621  32.075  1.2225  0.1404  2.4128
    7DNSX   O63 5516  15.878   3.807  31.980  0.2516  0.3699  0.5991
    7DNSX   H64 5517  15.819   3.832  31.902  1.8155  1.1264  0.2112
    7DNSX   O80 5518  16.201   3.536  32.301 -0.6315  0.0883  0.0857
    7DNSX   C78 5519  16.176   3.583  32.436  0.1995  0.0516  0.3597
    7DNSX   H79 5520  16.227   3.676  32.459 -2.4367 -1.8164  2.3652
    7DNSX   C74 5521  16.024   3.612  32.461 -0.1187 -0.5855 -0.1416
    7DNSX   H75 5522  15.958   3.516  32.464  0.5684  0.5679  0.2422
    7DNSX   O76 5523  15.971   3.697  32.359 -1.1144 -0.1129 -0.2443
    7DNSX   H77 5524  16.009   3.662  32.272  0.0397 -0.5376 -1.6637
    7DNSX   C70 5525  16.015   3.685  32.601  0.2078  0.8647  0.0166
    7DNSX   H71 5526  16.077   3.777  32.607 -0.9324  0.0588 -2.5324
    7DNSX   O72 5527  15.863   3.704  32.636 -0.3489  0.0482  0.4761
    7DNSX   H73 5528  15.824   3.759  32.564 -0.5265  0.1424 -2.1236
    7DNSX   C65 5529  16.070   3.592  32.710 -0.3142 -0.5659 -0.2387
    7DNSX   H66 5530  16.004   3.494  32.707 -1.8418  0.3336 -3.2258
    7DNSX   O69 5531  16.203   3.550  32.678  0.9119  1.1441 -0.4867
    7DNSX   C67 5532  16.224   3.488  32.548  0.0673  0.1724  0.1649
    7DNSX   H68 5533  16.169   3.389  32.544 -1.0835  2.5131 -1.6939
    7DNSX   C81 5534  16.374   3.455  32.534  0.5194 -0.2295  0.8586
    7DNSX   H82 5535  16.430   3.553  32.523  0.4612  0.1426 -1.4895
    7DNSX   H83 5536  16.413   3.398  32.620  1.0521 -2.2269 -4.2134
    7DNSX   O84 5537  16.412   3.373  32.421  0.3156 -0.5112  0.2627
    7DNSX   H85 5538  16.506   3.334  32.418 -1.1598 -0.9349 -0.7272
    7DNSX   O59 5539  16.088   3.643  32.837  0.0653 -0.7375  0.4262
    7DNSX   C57 5540  16.089   3.573  32.964  0.4466  0.9935 -0.0048
    7DNSX   H58 5541  16.035   3.475  32.952  1.6801 -2.1432 -1.8264
    7DNSX   C53 5542  16.231   3.539  33.017  0.6886  0.5067 -0.3515
    7DNSX   H54 5543  16.304   3.627  33.008  0.0406 -0.6860 -1.5812
    7DNSX   O55 5544  16.286   3.433  32.935 -0.5430  0.1008 -0.0959
    7DNSX   H56 5545  16.293   3.469  32.841  0.3312 -1.0211  1.8454
    7DNSX   C49 5546  16.220   3.486  33.167 -0.0757 -0.6301  0.1536
    7DNSX   H50 5547  16.176   3.384  33.160 -1.2269  0.6061  2.1797
    7DNSX   O51 5548  16.352   3.463  33.225 -0.4989 -0.7400  0.2276
    7DNSX   H52 5549  16.335   3.377  33.270 -3.9585 -0.1418  0.3681
    7DNSX   C44 5550  16.130   3.572  33.254  0.1233  1.0921 -0.6131
    7DNSX   H45 5551  16.168   3.674  33.268 -2.4580  0.5537 -2.0864
    7DNSX   O48 5552  15.999   3.585  33.192 -0.1173 -0.0493 -0.1808
    7DNSX   C46 5553  16.003   3.652  33.063  0.0828 -0.2966  0.0358
    7DNSX   H47 5554  16.045   3.757  33.088  1.2769 -1.3954  0.0636
    7DNSX   C60 5555  15.869   3.681  33.016  0.8703  0.1541 -0.3056
    7DNSX   H61 5556  15.873   3.717  32.912 -0.1606  0.9920  1.0510
    7DNSX   H62 5557  15.796   3.598  33.031 -0.7663  0.1431 -1.1087
    7DNSX   O63 5558  15.823   3.796  33.079  0.0906  0.1281  0.0611
    7DNSX   H64 5559  15.723   3.790  33.080  1.6925  1.0237 -0.4063
    7DNSX   O80 5560  16.095   3.504  33.371  0.6090  0.2491 -0.1544
    7DNSX   C78 5561  16.087   3.571  33.499  0.0239  0.7262 -0.1541
    7DNSX   H79 5562  16.147   3.659  33.504 -1.0154 -2.3909 -2.6402
    7DNSX   C74 5563  15.937   3.603  33.540 -0.1688  0.3224 -0.0726
    7DNSX   H75 5564  15.874   3.513  33.535 -0.9947 -0.0418  1.2048
    7DNSX   O76 5565  15.881   3.700  33.456 -0.2893  0.1394 -0.2132
    7DNSX   H77 5566  15.902   3.659  33.368  2.1445  0.1620  2.2393
    7DNSX   C70 5567  15.929   3.657  33.686 -0.0808  0.1808 -0.3973
    7DNSX   H71 5568  15.975   3.758  33.693  0.3210 -2.1062  0.8114
    7DNSX   O72 5569  15.791   3.664  33.734  0.0250 -0.0607 -0.2801
    7DNSX   H73 5570  15.744   3.730  33.681 -0.0802  0.3477 -0.1592
    7DNSX   C65 5571  16.010   3.558  33.777 -0.3124 -0.1099  0.1780
    7DNSX   H66 5572  15.949   3.465  33.784 -1.7594 -2.4068  0.4378
    7DNSX   O69 5573  16.142   3.525  33.735  0.2798 -0.4326 -0.2865
    7DNSX   C67 5574  16.154   3.476  33.604  0.3301  0.1064 -0.4200
    7DNSX   H68 5575  16.120   3.371  33.592  0.8724  0.4846  0.8863
    7DNSX   C81 5576  16.308   3.462  33.574 -0.0042  0.5188 -0.2111
    7DNSX   H82 5577  16.352   3.563  33.544  0.9671  1.2514 -1.0983
    7DNSX   H83 5578  16.359   3.431  33.667  0.6878  0.0104 -0.6820
    7DNSX   O84 5579  16.338   3.373  33.476 -0.0133 -0.6336 -0.0347
    7DNSX   H85 5580  16.423   3.335  33.486 -2.1888  0.9607 -0.1127
    7DNSX   O59 5581  16.041   3.622  33.906  0.3732  0.1853  0.3875
    7DNSX   C57 5582  16.018   3.546  34.024  0.3343  0.8510 -0.5468
    7DNSX   H58 5583  15.959   3.453  34.003  2.0946 -3.7373 -0.6102
    7DNSX   C53 5584  16.156   3.506  34.080  1.1010  0.4730 -0.3711
    7DNSX   H54 5585  16.218   3.598  34.082  0.9487 -0.0113  0.1226
    7DNSX   O55 5586  16.214   3.411  33.989  0.6217 -0.1978  0.2682
    7DNSX   H56 5587  16.218   3.448  33.895 -1.5456 -0.3079 -0.9524
    7DNSX   C49 5588  16.143   3.438  34.217 -0.0703  0.1596  0.1075
    7DNSX   H50 5589  16.070   3.352  34.202 -2.1569  1.9596 -4.1727
    7DNSX   O51 5590  16.266   3.394  34.284 -0.1670 -0.2301 -0.1905
    7DNSX   H52 5591  16.253   3.355  34.376 -0.2964  0.4445  0.8243
    7DNSX   C44 5592  16.061   3.540  34.310 -0.0821  0.5746 -0.7413
    7DNSX   H45 5593  16.117   3.639  34.322  0.1749  2.2833  0.5662
    7DNSX   O48 5594  15.934   3.571  34.252 -0.1920 -0.2428  0.9317
    7DNSX   C46 5595  15.931   3.629  34.122 -0.1833 -0.6672 -0.5785
    7DNSX   H47 5596  15.967   3.740  34.121  0.0863  0.1947 -1.8850
    7DNSX   C60 5597  15.784   3.628  34.081  0.3334  0.1285 -0.0781
    7DNSX   H61 5598  15.773   3.651  33.976  2.8004  0.2881  0.0898
    7DNSX   H62 5599  15.749   3.524  34.103 -1.9493  1.6800  1.5308
    7DNSX   O63 5600  15.701   3.732  34.134  0.1835  0.6665 -0.0438
    7DNSX   H64 5601  15.604   3.739  34.099 -1.7974  0.5254  1.3602
    7DNSX   O80 5602  16.011   3.478  34.429  0.0631 -0.6873  0.3845
    7DNSX   C78 5603  16.013   3.549  34.552  0.4063  0.2743 -0.4117
    7DNSX   H79 5604  16.064   3.646  34.545  3.5202 -3.4376  3.2104
    7DNSX   C74 5605  15.865   3.591  34.580 -0.4386  0.0006  0.2615
    7DNSX   H75 5606  15.806   3.492  34.577 -1.6867 -0.0543 -0.7026
    7DNSX   O76 5607  15.820   3.680  34.477 -0.3614  0.0959  0.3930
    7DNSX   H77 5608  15.833   3.637  34.382  1.4367  0.2720  0.2080
    7DNSX   C70 5609  15.848   3.652  34.725 -0.0565  0.5460 -0.2575
    7DNSX   H71 5610  15.915   3.741  34.721  1.9475 -0.2202  2.9385
    7DNSX   O72 5611  15.712   3.690  34.760 -0.4018  0.1832 -0.4504
    7DNSX   H73 5612  15.667   3.743  34.695 -2.0615 -0.2590  1.1669
    7DNSX   C65 5613  15.913   3.559  34.830 -0.9478  0.4378 -0.4248
    7DNSX   H66 5614  15.862   3.461  34.847  3.5464  0.4482  0.2547
    7DNSX   O69 5615  16.048   3.535  34.797 -0.3908  0.1365  0.4489
    7DNSX   C67 5616  16.072   3.464  34.670  0.8326 -0.0044 -0.4558
    7DNSX   H68 5617  16.001   3.368  34.666 -1.8207 -0.4901 -1.0792
    7DNSX   C81 5618  16.218   3.432  34.650 -0.1471 -0.5531 -0.5513
    7DNSX   H82 5619  16.259   3.501  34.573  1.6529 -1.0750 -1.3331
    7DNSX   H83 5620  16.273   3.459  34.748 -0.2297  1.2161  3.1399
    7DNSX   O84 5621  16.244   3.299  34.608  0.2155 -0.2858  0.0068
    7DNSX   H85 5622  16.342   3.295  34.586  1.8519  2.6042  0.8710
    7DNSX   O59 5623  15.934   3.627  34.953 -0.0674 -0.3982  0.2119
    7DNSX   C57 5624  15.927   3.560  35.085 -0.1675  0.0744  0.0910
    7DNSX   H58 5625  15.861   3.470  35.086  0.3145 -1.2500  2.3348
    7DNSX   C53 5626  16.079   3.510  35.115  0.2458 -0.1169  0.3337
    7DNSX   H54 5627  16.137   3.602  35.104 -0.2344  0.3282 -0.9258
    7DNSX   O55 5628  16.121   3.400  35.016 -0.0351  0.0705  0.2511
    7DNSX   H56 5629  16.105   3.431  34.924  2.5830 -1.5023 -0.4909
    7DNSX   C49 5630  16.093   3.457  35.259 -1.0138  0.9752  0.2792
    7DNSX   H50 5631  16.033   3.366  35.261 -0.3504  2.8301  1.2877
    7DNSX   O51 5632  16.234   3.424  35.290  0.2738 -0.1773  0.2865
    7DNSX   H52 5633  16.256   3.344  35.228  0.0391  0.3036 -1.7020
    7DNSX   C44 5634  16.029   3.563  35.356  0.5121  0.1796 -0.0383
    7DNSX   H45 5635  16.093   3.655  35.354  0.7584  0.7691 -1.4862
    7DNSX   O48 5636  15.889   3.597  35.319 -0.3622 -0.3961  0.1139
    7DNSX   C46 5637  15.871   3.655  35.192 -0.9415  0.3808  0.3683
    7DNSX   H47 5638  15.912   3.763  35.198  2.4000  0.0865  2.7671
    7DNSX   C60 5639  15.724   3.664  35.167  0.1392  0.1269  0.0746
    7DNSX   H61 5640  15.684   3.563  35.136 -1.2720  1.4608 -2.9295
    7DNSX   H62 5641  15.669   3.685  35.262 -1.5131  0.0451  3.7626
    7DNSX   O63 5642  15.688   3.734  35.055  0.0984 -0.4666 -0.1428
    7DNSX   H64 5643  15.757   3.755  34.999 -0.7864 -0.3421  1.9076
    7DNSX   O80 5644  16.010   3.509  35.484 -0.4308  0.2935 -0.0186
    7DNSX   C78 5645  16.004   3.576  35.609  0.6528 -0.1373 -0.5110
    7DNSX   H79 5646  16.070   3.664  35.617 -2.5269  0.0784  3.8929
    7DNSX   C74 5647  15.854   3.627  35.640 -0.5228 -0.2345 -0.1910
    7DNSX   H75 5648  15.800   3.538  35.648  2.8642  1.3141  2.1527
    7DNSX   O76 5649  15.814   3.728  35.542 -0.1569 -0.2962 -0.2078
    7DNSX   H77 5650  15.810   3.693  35.454  0.6632  1.2553  1.6512
    7DNSX   C70 5651  15.836   3.675  35.790  0.1688  0.4953  0.4747
    7DNSX   H71 5652  15.900   3.768  35.777  1.6192  1.2625 -1.2490
    7DNSX   O72 5653  15.701   3.703  35.826 -0.3291 -0.4412 -0.6958
    7DNSX   H73 5654  15.689   3.724  35.924  2.2570  1.7355 -0.7833
    7DNSX   C65 5655  15.904   3.573  35.888  0.2945 -0.0513  0.1036
    7DNSX   H66 5656  15.843   3.480  35.890  0.1483 -1.0971  0.6764
    7DNSX   O69 5657  16.041   3.526  35.854  0.2986  0.2418 -0.2194
    7DNSX   C67 5658  16.042   3.471  35.723  0.3032  0.1558 -0.2915
    7DNSX   H68 5659  15.965   3.378  35.728  1.3841  0.0753  1.8240
    7DNSX   C81 5660  16.183   3.417  35.705 -0.7113 -0.3301  0.2898
    7DNSX   H82 5661  16.253   3.483  35.763  1.7711  0.2864  0.4024
    7DNSX   H83 5662  16.183   3.313  35.748  2.3044  0.3579  0.2708
    7DNSX   O84 5663  16.227   3.399  35.569 -0.3953 -0.2332  0.2368
    7DNSX   H85 5664  16.169   3.440  35.505  1.0785 -1.9229 -0.6827
    7DNSX   O59 5665  15.925   3.633  36.011  0.1700 -0.5646 -0.2108
    7DNSX   C57 5666  15.911   3.567  36.138 -0.1267 -0.2291 -0.0802
    7DNSX   H58 5667  15.836   3.480  36.134 -0.1034  0.3316 -1.0645
    7DNSX   C53 5668  16.055   3.512  36.180 -0.5552  0.1083  0.3481
    7DNSX   H54 5669  16.131   3.593  36.162 -2.2509  0.6720 -1.7915
    7DNSX   O55 5670  16.085   3.407  36.098 -0.0970 -0.4635 -1.0934
    7DNSX   H56 5671  16.080   3.434  36.006 -1.5494  2.8960  0.4545
    7DNSX   C49 5672  16.057   3.465  36.326  0.2960 -0.3855  0.8118
    7DNSX   H50 5673  15.984   3.383  36.331 -1.8410 -0.3150  2.8764
    7DNSX   O51 5674  16.188   3.432  36.362 -0.1861 -0.6086 -0.3493
    7DNSX   H52 5675  16.199   3.390  36.447 -0.9934 -3.3958  2.1362
    7DNSX   C44 5676  16.003   3.580  36.417  0.4326 -0.3012  0.1781
    7DNSX   H45 5677  16.072   3.667  36.429 -1.3442 -1.3505 -0.7572
    7DNSX   O48 5678  15.869   3.625  36.372  0.2910 -0.1978  0.3785
    7DNSX   C46 5679  15.859   3.671  36.235  0.2584 -0.3147  0.5637
    7DNSX   H47 5680  15.931   3.760  36.227  0.4469 -0.3032 -1.3705
    7DNSX   C60 5681  15.710   3.704  36.200  0.1942  0.6060 -0.5066
    7DNSX   H61 5682  15.663   3.604  36.161 -0.7420  0.5399 -0.1030
    7DNSX   H62 5683  15.657   3.731  36.291  1.6302 -3.7480 -0.4577
    7DNSX   O63 5684  15.686   3.786  36.087  0.5554  0.3558 -0.0377
    7DNSX   H64 5685  15.640   3.870  36.114  1.3673  2.2854  0.1756
    7DNSX   O80 5686  15.973   3.519  36.542  0.5071  0.2713 -0.0308
    7DNSX   C78 5687  15.955   3.556  36.681  0.3795 -0.5088  0.1315
    7DNSX   H79 5688  16.006   3.653  36.707 -0.7321 -1.4716  0.7826
    7DNSX   C74 5689  15.809   3.595  36.710 -0.6916 -0.3397  0.3646
    7DNSX   H75 5690  15.741   3.511  36.674  0.3716  1.1129 -1.6331
    7DNSX   O76 5691  15.770   3.708  36.628  0.1924  0.0350 -0.0495
    7DNSX   H77 5692  15.773   3.697  36.529 -0.2186  0.9295  0.8677
    7DNSX   C70 5693  15.783   3.628  36.858  0.0764 -0.1524  0.1044
    7DNSX   H71 5694  15.823   3.728  36.884 -2.9197 -1.8265  1.6706
    7DNSX   O72 5695  15.640   3.638  36.881  0.4375 -0.1291  0.0780
    7DNSX   H73 5696  15.617   3.702  36.960 -0.6624 -0.8169  0.9156
    7DNSX   C65 5697  15.849   3.514  36.948  0.2032 -0.8953  0.8485
    7DNSX   H66 5698  15.789   3.408  36.959 -0.2358 -1.8809  0.7868
    7DNSX   O69 5699  15.989   3.482  36.918  0.0692  0.4407  0.4497
    7DNSX   C67 5700  16.009   3.447  36.779  0.2606 -0.2591 -0.4006
    7DNSX   H68 5701  15.958   3.348  36.751 -0.3053 -1.9786  0.0914
    7DNSX   C81 5702  16.160   3.435  36.757 -0.2778 -0.0518  0.2069
    7DNSX   H82 5703  16.200   3.537  36.741  0.4512 -2.5184 -1.4186
    7DNSX   H83 5704  16.202   3.377  36.844  1.4108 -2.7052  1.0514
    7DNSX   O84 5705  16.198   3.350  36.645  0.3145  0.2992  0.0278
    7DNSX   H85 5706  16.225   3.258  36.668  1.0952  1.6876 -2.6726
    7DNSX   O59 5707  15.870   3.577  37.073 -0.1761  0.5291  0.7380
    7DNSX   C57 5708  15.849   3.522  37.203  0.2578  0.4865 -0.2103
    7DNSX   H58 5709  15.782   3.430  37.196 -3.1760 -1.0379  1.7128
    7DNSX   C53 5710  15.991   3.473  37.250 -1.0975 -0.0810 -0.2797
    7DNSX   H54 5711  16.053   3.565  37.258 -0.6665  1.6067  1.4384
    7DNSX   O55 5712  16.039   3.369  37.168  0.6756  0.2223  0.1806
    7DNSX   H56 5713  16.058   3.420  37.090 -1.7981  1.6475  0.7982
    7DNSX   C49 5714  15.981   3.419  37.394 -0.1033  0.5127  1.2020
    7DNSX   H50 5715  15.912   3.332  37.394  0.0558 -0.0944 -0.1708
    7DNSX   O51 5716  16.106   3.382  37.458  0.1467  0.7890  0.0966
    7DNSX   H52 5717  16.086   3.357  37.553 -0.1791 -1.1554 -0.4593
    7DNSX   C44 5718  15.910   3.531  37.482  0.6263 -0.0229  0.2627
    7DNSX   H45 5719  15.967   3.626  37.488  1.4695 -0.9148 -1.6991
    7DNSX   O48 5720  15.777   3.567  37.432  0.1007 -0.4840 -0.3038
    7DNSX   C46 5721  15.786   3.629  37.297 -0.2606  0.4063 -1.2387
    7DNSX   H47 5722  15.848   3.731  37.303  0.1382  0.6012 -0.2581
    7DNSX   C60 5723  15.644   3.677  37.268 -0.5318  0.4244 -0.1368
    7DNSX   H61 5724  15.577   3.590  37.283 -2.2953  2.2858 -0.8620
    7DNSX   H62 5725  15.609   3.749  37.347 -0.5036 -0.9210  1.7485
    7DNSX   O63 5726  15.614   3.728  37.139 -0.1448  0.1012 -0.1166
    7DNSX   H64 5727  15.541   3.801  37.151 -0.5336 -1.7249  0.1635
    7DNSX   O80 5728  15.879   3.478  37.607  0.5407 -0.3607 -0.2178
    7DNSX   C78 5729  15.877   3.533  37.739  0.0575 -0.0089  0.4506
    7DNSX   H79 5730  15.958   3.613  37.752  0.4121  1.7651 -2.4659
    7DNSX   C74 5731  15.740   3.598  37.765  0.1666 -0.3543  0.0721
    7DNSX   H75 5732  15.663   3.515  37.763  0.2136 -2.3487  1.4399
    7DNSX   O76 5733  15.703   3.700  37.663  0.1492  0.0063 -0.2890
    7DNSX   H77 5734  15.706   3.659  37.567 -0.5624  0.0556 -1.6836
    7DNSX   C70 5735  15.732   3.660  37.907  0.5053  0.1213  0.3261
    7DNSX   H71 5736  15.808   3.745  37.901  0.7428  0.5604  2.2227
    7DNSX   O72 5737  15.597   3.705  37.941 -0.4295 -0.3392  0.1919
    7DNSX   H73 5738  15.582   3.799  37.923  0.8864 -2.4869  0.5693
    7DNSX   C65 5739  15.786   3.550  38.004  0.0573 -0.0387  0.4592
    7DNSX   H66 5740  15.713   3.468  38.017  2.9450 -1.3339  4.9057
    7DNSX   O69 5741  15.913   3.495  37.967  0.4557  1.1566  0.1875
    7DNSX   C67 5742  15.921   3.428  37.841  0.1429 -0.0741 -0.6234
    7DNSX   H68 5743  15.852   3.340  37.852 -1.9501 -2.2555  0.8932
    7DNSX   C81 5744  16.063   3.393  37.806  0.1607 -0.2179  0.3308
    7DNSX   H82 5745  16.038   3.302  37.728 -4.9973 -1.1274  1.2285
    7DNSX   H83 5746  16.116   3.475  37.743  1.5513  1.0772 -2.1083
    7DNSX   O84 5747  16.161   3.348  37.909 -0.2110 -0.4286 -0.2869
    7DNSX   H85 5748  16.163   3.394  37.996  0.3295 -0.8698 -0.5418
    7DNSX   O59 5749  15.812   3.617  38.127  0.4270 -0.4758 -0.4266
    7DNSX   C57 5750  15.802   3.562  38.261  0.4696 -0.0117  0.6161
    7DNSX   H58 5751  15.722   3.480  38.264 -1.8322  0.4923  1.5135
    7DNSX   C53 5752  15.942   3.502  38.297  0.1300 -0.0679  0.7600
    7DNSX   H54 5753  16.010   3.590  38.282 -2.1837 -3.8189 -1.1592
    7DNSX   O55 5754  15.963   3.399  38.203 -0.0283  0.1202  0.3676
    7DNSX   H56 5755  15.950   3.413  38.115 -2.2886  1.3504  0.6222
    7DNSX   C49 5756  15.950   3.448  38.440  0.2692 -0.2584 -0.4411
    7DNSX   H50 5757  15.880   3.362  38.450 -1.9131 -0.9523  1.8138
    7DNSX   O51 5758  16.085   3.432  38.459  0.9180 -0.1275  0.4174
    7DNSX   H52 5759  16.115   3.349  38.444 -1.4440 -0.5636  1.9697
    7DNSX   C44 5760  15.900   3.569  38.529 -0.2365  0.3881 -0.4847
    7DNSX   H45 5761  15.974   3.664  38.519 -0.7765  3.1967  0.9155
    7DNSX   O48 5762  15.766   3.613  38.498  0.1549  0.0364 -0.1381
    7DNSX   C46 5763  15.763   3.674  38.364 -0.2129 -0.7563  0.3526
    7DNSX   H47 5764  15.832   3.758  38.357 -0.1493  0.8181 -0.2171
    7DNSX   C60 5765  15.620   3.735  38.338 -0.2932  0.6187  0.5404
    7DNSX   H61 5766  15.616   3.764  38.233  1.5032 -0.7751  0.3062
    7DNSX   H62 5767  15.547   3.659  38.368  2.4457  1.9415  0.3462
    7DNSX   O63 5768  15.606   3.852  38.413 -0.0301 -0.6924  0.2262
    7DNSX   H64 5769  15.631   3.848  38.505  1.3392  1.2934  2.0870
    7DNSX   O80 5770  15.879   3.527  38.661  0.1130  0.1918  0.4366
    7DNSX   C78 5771  15.903   3.604  38.780  0.8319 -0.4297 -0.0184
    7DNSX   H79 5772  15.982   3.680  38.768  1.0675 -0.3907  2.6350
    7DNSX   C74 5773  15.762   3.660  38.816 -0.0415  0.5158 -0.2241
    7DNSX   H75 5774  15.681   3.589  38.811  0.3432  0.2884 -1.1743
    7DNSX   O76 5775  15.713   3.754  38.716 -0.2377 -0.3032 -0.3279
    7DNSX   H77 5776  15.710   3.701  38.626 -3.1358 -1.4474 -1.5187
    7DNSX   C70 5777  15.760   3.724  38.957 -1.0443 -0.4424 -0.7698
    7DNSX   H71 5778  15.823   3.817  38.974 -1.7264  0.9726 -1.8932
    7DNSX   O72 5779  15.627   3.756  38.978 -0.0594  0.6076 -0.4530
    7DNSX   H73 5780  15.613   3.846  38.965 -1.7085 -0.3475 -1.6409
    7DNSX   C65 5781  15.809   3.610  39.052 -0.5993  0.4862 -0.5005
    7DNSX   H66 5782  15.731   3.533  39.051  0.0867  0.7986 -2.6028
    7DNSX   O69 5783  15.944   3.563  39.017 -0.1661  0.1341  0.7446
    7DNSX   C67 5784  15.951   3.505  38.886  0.0162 -0.3615 -0.0111
    7DNSX   H68 5785  15.895   3.414  38.881  0.4137  0.0237 -0.0598
    7DNSX   C81 5786  16.099   3.472  38.843  0.2183 -0.0172  0.0679
    7DNSX   H82 5787  16.158   3.571  38.830 -0.0352  0.1574  0.5853
    7DNSX   H83 5788  16.156   3.424  38.928  0.9026  0.6058 -1.2092
    7DNSX   O84 5789  16.101   3.394  38.729 -0.4818  0.1925 -0.3044
    7DNSX   H85 5790  16.108   3.450  38.649 -0.8185 -0.4805 -0.0021
    7DNSX   O59 5791  15.834   3.664  39.181  0.6356  0.1024 -0.5813
    7DNSX   C57 5792  15.827   3.604  39.311  1.0448  0.1543  0.4855
    7DNSX   H58 5793  15.749   3.522  39.313  0.2107  0.2608 -0.9404
    7DNSX   C53 5794  15.973   3.548  39.345 -0.8896 -0.5953  1.0348
    7DNSX   H54 5795  16.045   3.638  39.324 -0.0261  1.3185  0.7451
[truncated: 14,381,219 more chars]
