# Supplementary material for: Cellulose–Callose Hydrogels: Computational Exploration of Their Nanostructure and Mechanical Properties
Source: Biomacromolecules. 2024 Feb 27;25(3):1989–2006. doi: 10.1021/acs.biomac.3c01396 (PMC10934845; doi:10.1021/acs.biomac.3c01396)
Supplement: Supplementary file 4 — bm3c01396_si_004.xyz [file bm3c01396_si_004.xyz]

Gallium Rubidium Oxygen Manganese Argon Carbon Silicon t=   0.00000 in water
 214596
    2DNSX   O59    1  15.117   3.502  17.872 -0.0275  0.6985  0.4560
    2DNSX   C57    2  15.122   3.456  18.013 -0.5339 -0.0568 -0.1684
    2DNSX   H58    3  15.047   3.372  18.030 -2.0518 -0.5634 -0.8892
    2DNSX   C53    4  15.277   3.428  18.046  0.0452  0.1819  0.0281
    2DNSX   H54    5  15.336   3.524  18.009 -0.3727  0.9218 -0.6734
    2DNSX   O55    6  15.332   3.322  17.971  0.1007  0.0393  0.4887
    2DNSX   H56    7  15.329   3.333  17.882 -0.1196  0.4276  0.9548
    2DNSX   C49    8  15.289   3.403  18.198  0.1225  0.1238 -0.5297
    2DNSX   H50    9  15.231   3.312  18.230 -0.5066  1.7739 -0.3638
    2DNSX   O51   10  15.427   3.386  18.234 -0.4410  0.0858 -0.4054
    2DNSX   H52   11  15.440   3.425  18.325  0.7736  1.3337 -3.3104
    2DNSX   C44   12  15.221   3.510  18.287  0.5212  0.6040 -0.1963
    2DNSX   H45   13  15.276   3.606  18.283  1.2985 -0.7460 -1.1701
    2DNSX   O48   14  15.082   3.539  18.250  0.2881 -0.1449  0.0082
    2DNSX   C46   15  15.067   3.576  18.104  0.1200  0.1322  0.3365
    2DNSX   H47   16  15.126   3.676  18.080 -0.6616  2.2577 -2.0034
    2DNSX   C60   17  14.917   3.601  18.071  0.0290 -0.7686  0.1370
    2DNSX   H61   18  14.915   3.688  17.996  1.2472  1.2414  2.1080
    2DNSX   H62   19  14.860   3.514  18.026  1.6741 -1.5098 -0.2132
    2DNSX   O63   20  14.846   3.666  18.176  0.0831  0.6233 -0.1444
    2DNSX   H64   21  14.802   3.608  18.230  1.0520 -0.0584 -1.7890
    2DNSX   O80   22  15.199   3.449  18.412 -0.1652 -0.0021 -0.4261
    2DNSX   C78   23  15.199   3.502  18.544 -0.0943  0.2799 -0.4726
    2DNSX   H79   24  15.264   3.597  18.552 -1.2103 -0.0249 -0.6369
    2DNSX   C74   25  15.053   3.556  18.573  0.6155 -0.3636 -0.6237
    2DNSX   H75   26  14.976   3.469  18.564 -0.3994 -0.5100 -2.8100
    2DNSX   O76   27  15.008   3.654  18.476 -0.1055  0.4248 -0.4031
    2DNSX   H77   28  15.017   3.629  18.383 -1.8733  1.4945  3.6705
    2DNSX   C70   29  15.038   3.604  18.716 -0.4130 -0.1821 -0.6841
    2DNSX   H71   30  15.092   3.702  18.715  0.4598  0.2390 -2.2148
    2DNSX   O72   31  14.904   3.618  18.740 -0.9650  0.1705 -0.8047
    2DNSX   H73   32  14.883   3.637  18.837 -0.5042 -0.2368 -0.5623
    2DNSX   C65   33  15.094   3.496  18.811 -0.0093  0.4219 -0.1838
    2DNSX   H66   34  15.017   3.406  18.818  1.9379 -2.3456 -1.1753
    2DNSX   O69   35  15.230   3.450  18.773  0.3529  0.2072  0.0894
    2DNSX   C67   36  15.245   3.391  18.644  0.0013  0.0439 -0.2987
    2DNSX   H68   37  15.170   3.305  18.635  1.1324 -0.0176  1.7349
    2DNSX   C81   38  15.394   3.349  18.635 -0.0666  0.2151 -0.0591
    2DNSX   H82   39  15.455   3.451  18.626  2.2844  1.5921  0.7391
    2DNSX   H83   40  15.432   3.296  18.724 -0.6661 -0.5038 -1.2847
    2DNSX   O84   41  15.424   3.269  18.522 -0.0422  0.0063 -0.1324
    2DNSX   H85   42  15.518   3.278  18.509 -1.1931  0.9922  1.5805
    2DNSX   O59   43  15.120   3.568  18.934  0.3756  0.0739 -0.0326
    2DNSX   C57   44  15.100   3.510  19.068 -0.3642 -0.1078 -0.1198
    2DNSX   H58   45  15.025   3.429  19.067  0.3363 -0.3337 -0.5790
    2DNSX   C53   46  15.235   3.446  19.115 -0.5659 -0.6918 -0.1751
    2DNSX   H54   47  15.324   3.526  19.107  0.4801  2.9688  1.0448
    2DNSX   O55   48  15.273   3.341  19.033 -0.5748 -0.2002  0.2844
    2DNSX   H56   49  15.260   3.368  18.933 -0.2755 -3.6051 -1.7242
    2DNSX   C49   50  15.228   3.397  19.263  0.0061 -0.0577  0.0376
    2DNSX   H50   51  15.168   3.308  19.287  3.1559 -1.3942 -1.2563
    2DNSX   O51   52  15.364   3.375  19.308 -0.0379 -0.4351 -0.0773
    2DNSX   H52   53  15.392   3.292  19.279 -0.9636 -1.2508  1.7979
    2DNSX   C44   54  15.173   3.513  19.350 -0.6526  0.2053  0.6593
    2DNSX   H45   55  15.251   3.594  19.347 -1.0434 -1.5744  1.7391
    2DNSX   O48   56  15.043   3.569  19.303 -0.6849 -0.0767 -0.2583
    2DNSX   C46   57  15.054   3.620  19.166  0.2339  1.3828  0.5975
    2DNSX   H47   58  15.137   3.697  19.157 -0.5881 -0.7950  1.2975
    2DNSX   C60   59  14.921   3.677  19.122  0.3299 -0.3430  0.2312
    2DNSX   H61   60  14.852   3.593  19.077 -0.9028  0.8374  2.3617
    2DNSX   H62   61  14.877   3.726  19.209  1.4701 -2.5535  0.1468
    2DNSX   O63   62  14.927   3.775  19.020 -0.3442 -0.1363  0.9446
    2DNSX   H64   63  14.835   3.797  19.001  3.3724 -1.4954  0.7294
    2DNSX   O80   64  15.142   3.474  19.483  0.1455  0.2938  0.3951
    2DNSX   C78   65  15.143   3.555  19.602  0.0926 -0.0296  0.6443
    2DNSX   H79   66  15.215   3.643  19.593  1.9415 -2.3568 -1.3857
    2DNSX   C74   67  14.998   3.616  19.631 -0.0670 -0.3835 -0.8494
    2DNSX   H75   68  14.925   3.527  19.633  0.9940  0.2615  2.4129
    2DNSX   O76   69  14.976   3.721  19.542  0.3579  0.1857 -0.5651
    2DNSX   H77   70  14.973   3.676  19.452  0.1475  1.5116 -2.8635
    2DNSX   C70   71  15.001   3.685  19.768 -0.6982  0.2045 -0.2447
    2DNSX   H71   72  15.087   3.756  19.764 -2.1380  1.4958 -0.6464
    2DNSX   O72   73  14.876   3.749  19.798  0.5839 -0.0992  0.2381
    2DNSX   H73   74  14.863   3.767  19.888 -0.7782  0.2971 -0.4579
    2DNSX   C65   75  15.042   3.580  19.870 -0.2884  0.2010 -0.4202
    2DNSX   H66   76  14.983   3.486  19.861  0.1712  2.1990  0.6609
    2DNSX   O69   77  15.173   3.531  19.855  0.0144 -0.0988  0.8108
    2DNSX   C67   78  15.198   3.466  19.719  0.4508 -0.0189  0.1007
    2DNSX   H68   79  15.152   3.358  19.720 -0.8599 -4.4455 -0.7375
    2DNSX   C81   80  15.352   3.442  19.701 -0.6874  0.3174 -0.4023
    2DNSX   H82   81  15.375   3.431  19.587 -0.6721  0.8328  0.5949
    2DNSX   H83   82  15.419   3.531  19.722 -0.3845  1.4162 -0.0247
    2DNSX   O84   83  15.395   3.326  19.771 -0.3096 -1.0605 -0.0148
    2DNSX   H85   84  15.499   3.323  19.776 -1.0803  1.6992  0.1852
    2DNSX   O59   85  15.043   3.628  20.009 -0.1338  0.1411 -0.2220
    2DNSX   C57   86  15.039   3.538  20.125  0.1350  0.3635  0.0234
    2DNSX   H58   87  14.983   3.447  20.100  0.5072  1.6216 -3.0665
    2DNSX   C53   88  15.191   3.508  20.164  0.1296 -0.7019 -0.1966
    2DNSX   H54   89  15.253   3.608  20.169  0.4805 -1.1546  0.1502
    2DNSX   O55   90  15.262   3.434  20.065 -0.2125  0.2576 -0.3298
    2DNSX   H56   91  15.265   3.483  19.984  0.4877  2.4027 -0.0113
    2DNSX   C49   92  15.204   3.442  20.306  0.2662  0.2210  0.2692
    2DNSX   H50   93  15.157   3.341  20.292  0.7796 -1.1057  0.3495
    2DNSX   O51   94  15.337   3.437  20.344  0.3332 -0.0062  0.4722
    2DNSX   H52   95  15.388   3.368  20.296  2.1342  0.0525  1.5428
    2DNSX   C44   96  15.120   3.536  20.400 -0.2822 -0.3856 -0.3602
    2DNSX   H45   97  15.175   3.646  20.403 -1.0428  1.1587 -0.5998
    2DNSX   O48   98  14.980   3.554  20.363 -0.0973 -0.0766  0.6446
    2DNSX   C46   99  14.955   3.612  20.231 -0.3180 -1.0888  0.0699
    2DNSX   H47  100  14.993   3.716  20.231  0.3870 -0.5222  1.5778
    2DNSX   C60  101  14.808   3.595  20.202 -0.0658 -0.2814  0.6167
    2DNSX   H61  102  14.784   3.488  20.174  2.0337 -0.6445  1.8824
    2DNSX   H62  103  14.747   3.618  20.290  1.0987 -2.5713 -0.0024
    2DNSX   O63  104  14.772   3.669  20.085  0.1540  0.5772  0.1782
    2DNSX   H64  105  14.701   3.735  20.095 -0.2863 -0.5585  0.2530
    2DNSX   O80  106  15.104   3.481  20.533  0.5032 -0.0404 -0.2805
    2DNSX   C78  107  15.132   3.552  20.654  0.0842 -0.4265 -0.4207
    2DNSX   H79  108  15.199   3.642  20.635 -0.0539  1.5188  0.9018
    2DNSX   C74  109  15.000   3.613  20.713 -0.4861 -0.4007 -0.1421
    2DNSX   H75  110  14.927   3.521  20.726 -3.2400  3.2283 -1.1133
    2DNSX   O76  111  14.929   3.693  20.604 -0.1299 -0.1360  0.0201
    2DNSX   H77  112  14.930   3.645  20.512 -2.6293  0.9088  1.0903
    2DNSX   C70  113  15.002   3.678  20.851 -0.1452 -0.0993 -0.8489
    2DNSX   H71  114  15.051   3.781  20.845 -0.7569  0.3391 -1.1773
    2DNSX   O72  115  14.869   3.675  20.890 -0.0931 -0.5401 -0.6463
    2DNSX   H73  116  14.819   3.746  20.840 -0.5965 -1.9947 -2.5510
    2DNSX   C65  117  15.077   3.575  20.939 -0.1641 -0.1527 -0.1788
    2DNSX   H66  118  15.015   3.484  20.955 -0.1480 -0.8915 -2.8621
    2DNSX   O69  119  15.209   3.530  20.887 -0.3493 -0.2597 -0.1460
    2DNSX   C67  120  15.200   3.463  20.758  0.5519 -0.0055 -0.5725
    2DNSX   H68  121  15.140   3.374  20.762 -1.4733  0.5007 -2.0315
    2DNSX   C81  122  15.342   3.419  20.725  0.5940 -0.2236 -0.0947
    2DNSX   H82  123  15.406   3.502  20.676  2.9624  3.1114  2.1932
    2DNSX   H83  124  15.389   3.390  20.823  2.5011 -0.9990  1.1659
    2DNSX   O84  125  15.332   3.299  20.650 -0.2116  0.9483 -0.2900
    2DNSX   H85  126  15.286   3.323  20.569  0.0392  2.6447 -0.8735
    2DNSX   O59  127  15.122   3.635  21.061 -0.3628 -0.7349 -0.0770
    2DNSX   C57  128  15.111   3.575  21.189  0.6608  0.1775 -0.0484
    2DNSX   H58  129  15.045   3.485  21.185 -2.0900  0.8428 -1.0218
    2DNSX   C53  130  15.246   3.524  21.250 -0.6421  0.6905  0.3986
    2DNSX   H54  131  15.320   3.608  21.249 -1.7263  2.8953 -1.0916
    2DNSX   O55  132  15.297   3.419  21.162 -0.3582 -0.2181 -0.2323
    2DNSX   H56  133  15.324   3.459  21.076 -0.1015 -1.4375 -3.7276
    2DNSX   C49  134  15.232   3.468  21.390 -0.6405 -0.2919 -0.0685
    2DNSX   H50  135  15.175   3.373  21.384  0.8959  1.2529 -1.5244
    2DNSX   O51  136  15.356   3.449  21.458 -0.8802  0.2398 -0.4766
    2DNSX   H52  137  15.352   3.360  21.494  0.5979  0.6093 -1.1735
    2DNSX   C44  138  15.161   3.584  21.471  0.2436 -0.5565 -0.3948
    2DNSX   H45  139  15.227   3.673  21.472 -2.3258 -0.7907  2.3782
    2DNSX   O48  140  15.034   3.627  21.423 -0.0190  0.2103 -0.0261
    2DNSX   C46  141  15.040   3.672  21.283  0.0355 -0.5957  0.4956
    2DNSX   H47  142  15.108   3.763  21.278  1.9210 -0.4599 -1.0394
    2DNSX   C60  143  14.896   3.706  21.243 -0.3522 -0.6596  0.1007
    2DNSX   H61  144  14.851   3.780  21.322  2.9644  2.4027  0.0839
    2DNSX   H62  145  14.908   3.757  21.142 -1.5095  2.0161 -2.0765
    2DNSX   O63  146  14.822   3.590  21.251  0.0640 -0.0338 -0.0442
    2DNSX   H64  147  14.788   3.574  21.342 -0.5263 -1.9467 -2.5976
    2DNSX   O80  148  15.126   3.544  21.603  0.9637  0.5180 -0.2581
    2DNSX   C78  149  15.134   3.603  21.730  0.0926 -0.1670  0.0549
    2DNSX   H79  150  15.208   3.690  21.733  0.5655 -0.8152  1.2879
    2DNSX   C74  151  14.988   3.659  21.762 -0.0704  0.4748 -0.8797
    2DNSX   H75  152  14.916   3.576  21.749 -2.0088 -0.6360  0.3856
    2DNSX   O76  153  14.949   3.766  21.672 -0.3629  0.3704  0.6331
    2DNSX   H77  154  14.942   3.741  21.575 -1.1585  0.6415 -0.8666
    2DNSX   C70  155  14.976   3.717  21.906  0.2530 -0.6394 -0.2079
    2DNSX   H71  156  15.048   3.806  21.905  0.8900 -0.2722  1.1338
    2DNSX   O72  157  14.844   3.746  21.948  0.0042  0.8561  0.3701
    2DNSX   H73  158  14.797   3.724  21.865  1.9008  1.1155  0.0919
    2DNSX   C65  159  15.031   3.619  22.008  0.0606 -0.3494  0.2393
    2DNSX   H66  160  14.956   3.533  22.020  2.8421  1.4552  0.5375
    2DNSX   O69  161  15.158   3.562  21.971 -0.1281  0.4173  0.1615
    2DNSX   C67  162  15.171   3.504  21.843  0.0596 -0.0925 -0.0900
    2DNSX   H68  163  15.111   3.411  21.819  0.7313 -1.4158  0.8489
    2DNSX   C81  164  15.308   3.438  21.834  0.0611 -0.3669  0.4879
    2DNSX   H82  165  15.391   3.516  21.812  1.3916  0.8168  0.8677
    2DNSX   H83  166  15.338   3.387  21.923  0.0290  0.0546 -1.2270
    2DNSX   O84  167  15.318   3.346  21.726  0.1770  0.1010 -0.3253
    2DNSX   H85  168  15.412   3.305  21.717  0.4049 -0.5302 -0.7105
    2DNSX   O59  169  15.075   3.688  22.128  0.0188 -0.1503  0.4861
    2DNSX   C57  170  15.062   3.626  22.257  0.7530  0.1705  0.3500
    2DNSX   H58  171  15.004   3.533  22.252  0.0264 -1.6477 -0.2250
    2DNSX   C53  172  15.207   3.596  22.310  0.2418  0.2911  1.0418
    2DNSX   H54  173  15.269   3.689  22.308 -1.6337 -2.4607 -1.5082
    2DNSX   O55  174  15.260   3.495  22.239 -0.1677 -0.4762  0.1035
    2DNSX   H56  175  15.279   3.521  22.144  1.1620  1.4093 -0.0881
    2DNSX   C49  176  15.196   3.551  22.456  0.1183 -0.6288  0.5852
    2DNSX   H50  177  15.130   3.458  22.455  0.1167 -0.8317 -0.8378
    2DNSX   O51  178  15.332   3.529  22.506 -0.0427  0.7048 -0.2299
    2DNSX   H52  179  15.322   3.535  22.607  1.2930 -0.0234  2.1049
    2DNSX   C44  180  15.125   3.661  22.544 -0.5390 -0.3295  0.8583
    2DNSX   H45  181  15.192   3.756  22.554  0.2137  3.0809 -1.7293
    2DNSX   O48  182  14.993   3.687  22.494 -0.0373 -0.3097  0.2307
    2DNSX   C46  183  14.987   3.728  22.353  0.2473  0.5298  0.2329
    2DNSX   H47  184  15.049   3.816  22.328 -0.2434  1.0032 -1.0871
    2DNSX   C60  185  14.839   3.746  22.310 -0.6620  0.8598 -1.0371
    2DNSX   H61  186  14.837   3.750  22.201  2.8940 -0.6915  3.7055
    2DNSX   H62  187  14.771   3.664  22.344  0.4310 -2.7692 -0.8348
    2DNSX   O63  188  14.788   3.872  22.340  0.3089  0.0252  0.2756
    2DNSX   H64  189  14.838   3.917  22.413  2.0033  0.9975 -0.0061
    2DNSX   O80  190  15.097   3.601  22.674  0.4699 -0.3017  0.2183
    2DNSX   C78  191  15.106   3.673  22.793 -0.3758  0.3898  0.1548
    2DNSX   H79  192  15.162   3.770  22.780  3.5282  1.0613  3.2331
    2DNSX   C74  193  14.961   3.716  22.828  0.3005 -0.4459 -0.5573
    2DNSX   H75  194  14.886   3.627  22.832  1.3829 -1.0454 -1.5975
    2DNSX   O76  195  14.916   3.801  22.724  0.1080  0.4086  0.3593
    2DNSX   H77  196  14.943   3.755  22.636 -1.6766 -0.1354  0.1549
    2DNSX   C70  197  14.956   3.803  22.957  0.1483 -0.0544 -0.3420
    2DNSX   H71  198  15.009   3.896  22.929 -0.3094 -1.0499 -0.9176
    2DNSX   O72  199  14.818   3.837  23.002 -0.5939  0.2765 -0.2874
    2DNSX   H73  200  14.754   3.769  22.996 -0.0527  0.6160  1.1910
    2DNSX   C65  201  15.029   3.721  23.069 -0.2930  0.0929  0.1075
    2DNSX   H66  202  14.972   3.625  23.084  1.3796 -0.3533 -1.4121
    2DNSX   O69  203  15.160   3.676  23.031  0.1309  0.4670  0.0546
    2DNSX   C67  204  15.166   3.599  22.908 -0.1447  0.2218  0.1286
    2DNSX   H68  205  15.109   3.502  22.930  0.6955 -0.1623  0.7296
    2DNSX   C81  206  15.313   3.570  22.890 -0.2685 -0.4151  0.3143
    2DNSX   H82  207  15.370   3.656  22.865  0.2862 -1.0932  1.3317
    2DNSX   H83  208  15.347   3.517  22.984 -0.7282 -1.7519 -0.1231
    2DNSX   O84  209  15.332   3.469  22.786  0.5396  0.5092 -0.1443
    2DNSX   H85  210  15.429   3.431  22.774  4.5415 -1.2877 -2.8622
    2DNSX   O59  211  15.060   3.798  23.188 -0.1071 -0.2806  0.2050
    2DNSX   C57  212  15.041   3.734  23.313  0.2454  0.3356  0.0644
    2DNSX   H58  213  14.950   3.666  23.317  0.0157  1.5416 -0.9933
    2DNSX   C53  214  15.180   3.672  23.352 -0.1613 -1.0934 -0.0358
    2DNSX   H54  215  15.259   3.753  23.342  0.0164 -0.0540  0.9994
    2DNSX   O55  216  15.202   3.556  23.265  0.1326 -0.6967 -0.4504
    2DNSX   H56  217  15.210   3.581  23.173 -0.9958  0.1246  3.0324
    2DNSX   C49  218  15.176   3.615  23.496 -0.0540 -0.9859  0.8303
    2DNSX   H50  219  15.093   3.539  23.509  0.6623 -0.1628 -1.8599
    2DNSX   O51  220  15.299   3.569  23.551  0.1121  0.2880  0.2732
    2DNSX   H52  221  15.291   3.530  23.635  2.1791  1.2820 -0.1620
    2DNSX   C44  222  15.130   3.725  23.584 -0.4418 -0.6552  0.2452
    2DNSX   H45  223  15.206   3.801  23.578 -0.1429 -1.1799 -0.6141
    2DNSX   O48  224  15.003   3.791  23.542 -0.3163 -0.1381  0.7137
    2DNSX   C46  225  14.999   3.844  23.407  0.0296  0.0484 -0.3613
    2DNSX   H47  226  15.091   3.909  23.389 -1.1550 -0.3637 -3.1600
    2DNSX   C60  227  14.856   3.892  23.381 -0.0604 -1.1200  0.3583
    2DNSX   H61  228  14.780   3.819  23.345 -1.0830  0.1182 -1.6960
    2DNSX   H62  229  14.810   3.941  23.468  2.7491  1.6831 -0.8557
    2DNSX   O63  230  14.859   3.983  23.274 -0.2057 -0.1261  0.1682
    2DNSX   H64  231  14.848   3.935  23.185  0.1695 -1.4884  0.5843
    2DNSX   O80  232  15.095   3.681  23.714 -0.1063 -0.1956 -0.4198
    2DNSX   C78  233  15.105   3.761  23.834  0.0707 -0.1708  0.6092
    2DNSX   H79  234  15.162   3.858  23.816  1.1561  0.8781  2.0160
    2DNSX   C74  235  14.959   3.804  23.877 -0.8680 -0.6377 -0.2945
    2DNSX   H75  236  14.879   3.721  23.887 -1.6628 -0.7561 -0.2207
    2DNSX   O76  237  14.915   3.892  23.786  0.2873 -0.3206 -0.1781
    2DNSX   H77  238  14.917   3.859  23.694 -0.8831  2.6437 -0.1783
    2DNSX   C70  239  14.972   3.868  24.017  0.4436  0.1501 -0.0326
    2DNSX   H71  240  15.031   3.963  24.016  0.9112 -0.2581 -3.1750
    2DNSX   O72  241  14.848   3.892  24.070 -0.2980  0.0771 -0.6076
    2DNSX   H73  242  14.863   3.915  24.165  1.1736  0.6586 -0.0783
    2DNSX   C65  243  15.037   3.771  24.121  0.4798 -0.1626  0.3780
    2DNSX   H66  244  14.972   3.684  24.133  3.5945 -1.2143  0.2223
    2DNSX   O69  245  15.169   3.727  24.076 -0.0415 -0.0436 -0.1122
    2DNSX   C67  246  15.177   3.677  23.944 -0.0220  0.2225  0.8501
    2DNSX   H68  247  15.130   3.580  23.940 -3.2856 -1.7062 -1.0878
    2DNSX   C81  248  15.323   3.647  23.901 -0.0774 -0.1780  0.2045
    2DNSX   H82  249  15.330   3.609  23.790  0.9596  0.5483 -2.8697
    2DNSX   H83  250  15.379   3.745  23.919 -1.9453  1.2520 -1.9571
    2DNSX   O84  251  15.395   3.554  23.983 -0.3510 -0.0167  0.0488
    2DNSX   H85  252  15.499   3.570  23.972  2.1617 -1.2132  0.1909
    2DNSX   O59  253  15.069   3.847  24.233 -0.2681 -0.3987  0.0323
    2DNSX   C57  254  15.057   3.786  24.370  0.0235  0.1196  0.2950
    2DNSX   H58  255  14.989   3.697  24.371 -1.3891  0.7070 -2.5466
    2DNSX   C53  256  15.201   3.741  24.418 -0.0833  0.3632  0.4750
    2DNSX   H54  257  15.281   3.827  24.393  1.3290  0.8267 -2.2261
    2DNSX   O55  258  15.251   3.626  24.340 -0.0724  0.3513  0.0833
    2DNSX   H56  259  15.232   3.649  24.247  2.0126 -2.1524  0.5197
    2DNSX   C49  260  15.196   3.697  24.565  0.3789  0.6726 -0.7194
    2DNSX   H50  261  15.110   3.624  24.576  0.3845 -0.6148  0.4032
    2DNSX   O51  262  15.318   3.650  24.613 -0.1429  0.2638  0.0520
    2DNSX   H52  263  15.301   3.635  24.710  0.7273 -2.3302 -1.4675
    2DNSX   C44  264  15.135   3.810  24.651  0.5756  0.4791  0.0450
    2DNSX   H45  265  15.193   3.908  24.659 -0.3225  3.6660 -1.3985
    2DNSX   O48  266  15.002   3.838  24.608  0.6418  0.4441 -0.1569
    2DNSX   C46  267  15.001   3.886  24.472  0.2615  0.0090 -0.3608
    2DNSX   H47  268  15.055   3.984  24.462 -1.4302  1.4754 -0.8443
    2DNSX   C60  269  14.853   3.907  24.454 -0.1422  0.5441 -0.3562
    2DNSX   H61  270  14.786   3.856  24.535 -1.0654 -1.3555 -1.5700
    2DNSX   H62  271  14.825   4.013  24.463 -0.3940 -0.4114  1.4123
    2DNSX   O63  272  14.790   3.851  24.336  0.4114  0.0525 -0.2629
    2DNSX   H64  273  14.697   3.821  24.358 -0.4031 -1.8507 -0.9468
    2DNSX   O80  274  15.097   3.753  24.778  0.3929  0.3581  0.1342
    2DNSX   C78  275  15.131   3.819  24.908  0.1060 -0.4701  0.3221
    2DNSX   H79  276  15.202   3.903  24.894  0.0648  1.7689 -1.7057
    2DNSX   C74  277  14.999   3.888  24.958 -0.5977  0.2949  0.0309
    2DNSX   H75  278  14.937   3.798  24.977  2.7451  1.6052 -0.5782
    2DNSX   O76  279  14.956   3.980  24.851 -0.6282  0.1063  0.0362
    2DNSX   H77  280  14.975   3.936  24.764  2.1780 -0.7480 -4.3749
    2DNSX   C70  281  15.022   3.955  25.096 -0.4190  0.4421  0.4062
    2DNSX   H71  282  15.088   4.045  25.081  1.0556 -0.8722 -1.3417
    2DNSX   O72  283  14.888   3.991  25.150  0.3086  0.5276  0.1642
    2DNSX   H73  284  14.846   3.908  25.193 -1.4913 -0.2435  1.0209
    2DNSX   C65  285  15.079   3.851  25.198  0.5844 -0.5515  0.3018
    2DNSX   H66  286  14.984   3.787  25.225 -1.9479  1.2662  0.6550
    2DNSX   O69  287  15.191   3.779  25.147 -0.2215  0.5573 -0.1910
    2DNSX   C67  288  15.185   3.721  25.013  0.2156 -0.0175  0.4692
    2DNSX   H68  289  15.118   3.623  25.022  1.7888 -0.7987 -0.5633
    2DNSX   C81  290  15.331   3.684  24.986 -0.2306  0.6800  0.3704
    2DNSX   H82  291  15.389   3.778  24.976 -1.8136 -0.9932 -1.8346
    2DNSX   H83  292  15.371   3.629  25.078 -0.4705 -0.8473  2.7629
    2DNSX   O84  293  15.342   3.594  24.878  0.0834 -0.1577 -0.4693
    2DNSX   H85  294  15.436   3.571  24.875 -1.5525  0.4708  0.4276
    2DNSX   O59  295  15.140   3.918  25.305  0.0766  0.2348  0.0942
    2DNSX   C57  296  15.100   3.875  25.438  0.2876  0.3806 -0.5380
    2DNSX   H58  297  15.001   3.829  25.438  0.0209 -1.0288  1.2031
    2DNSX   C53  298  15.193   3.756  25.483 -0.4767  0.2753 -0.0886
    2DNSX   H54  299  15.301   3.788  25.491 -0.3500 -0.3786 -0.0142
    2DNSX   O55  300  15.174   3.648  25.384  0.1150  0.7211 -0.2052
    2DNSX   H56  301  15.201   3.695  25.304  3.2603  1.2324  1.8486
    2DNSX   C49  302  15.143   3.719  25.622 -0.2187  0.3543 -0.0494
    2DNSX   H50  303  15.045   3.672  25.594  0.6221 -2.3133 -0.9160
    2DNSX   O51  304  15.222   3.618  25.678 -0.9131  0.0422 -0.6255
    2DNSX   H52  305  15.259   3.661  25.756  1.7498  1.1027 -2.0033
    2DNSX   C44  306  15.134   3.840  25.718 -0.0147  0.2433 -0.1476
    2DNSX   H45  307  15.243   3.874  25.739  2.8331  1.3554 -1.3143
    2DNSX   O48  308  15.050   3.949  25.671  0.1402  1.0231 -0.2069
    2DNSX   C46  309  15.080   3.992  25.539 -0.5155 -0.6912 -0.6477
    2DNSX   H47  310  15.174   4.055  25.550  2.3929  0.7469 -0.2402
    2DNSX   C60  311  14.968   4.092  25.502 -0.2221  0.2614 -0.7314
    2DNSX   H61  312  14.999   4.150  25.417 -1.6849 -2.1311 -1.0517
    2DNSX   H62  313  14.875   4.035  25.471  1.2746 -1.5011 -1.5342
    2DNSX   O63  314  14.949   4.184  25.610 -0.3480 -0.1554  0.4603
    2DNSX   H64  315  14.943   4.141  25.690 -0.2945  0.5363 -0.9340
    2DNSX   O80  316  15.066   3.791  25.833  0.0928 -0.3520  0.0953
    2DNSX   C78  317  15.070   3.860  25.963  0.0466 -1.2017 -0.4682
    2DNSX   H79  318  15.149   3.937  25.970 -1.0811  2.3863  1.4434
    2DNSX   C74  319  14.930   3.932  25.989  0.4137  0.0086  0.6052
    2DNSX   H75  320  14.857   3.854  25.972  2.9733 -1.1505  0.0667
    2DNSX   O76  321  14.898   4.048  25.910 -0.1615 -0.2310 -0.2280
    2DNSX   H77  322  14.813   4.088  25.935 -0.0776 -0.0797  0.8979
    2DNSX   C70  323  14.909   3.973  26.132 -0.0184 -0.5963 -0.2099
    2DNSX   H71  324  14.974   4.062  26.156 -0.9160 -0.2070  0.9281
    2DNSX   O72  325  14.772   4.011  26.162 -0.3593 -0.6895 -0.4731
    2DNSX   H73  326  14.770   4.103  26.206  2.1365 -0.6525  1.3222
    2DNSX   C65  327  14.966   3.863  26.223  0.8516 -0.2003 -0.8159
    2DNSX   H66  328  14.899   3.778  26.221  2.3451 -2.1174 -1.6520
    2DNSX   O69  329  15.101   3.816  26.202  0.6695 -0.0373  0.5946
    2DNSX   C67  330  15.095   3.753  26.074  0.3807  0.1074  0.1715
    2DNSX   H68  331  15.019   3.663  26.065 -1.0876 -2.9021 -0.7006
    2DNSX   C81  332  15.235   3.695  26.056  0.5775 -0.2340 -0.2516
    2DNSX   H82  333  15.300   3.774  26.017 -2.3393 -1.2187  1.1925
    2DNSX   H83  334  15.285   3.647  26.146  0.7482  0.3300  0.2123
    2DNSX   O84  335  15.234   3.593  25.957 -0.2323 -0.4395 -0.2321
    2DNSX   H85  336  15.309   3.524  25.969  0.8696 -0.2675  0.8640
    2DNSX   O59  337  14.977   3.915  26.355  0.1053 -0.4967 -0.2680
    2DNSX   C57  338  14.987   3.863  26.491 -1.0792 -0.8334  0.2829
    2DNSX   H58  339  14.923   3.772  26.508 -1.4149 -0.8382 -1.3689
    2DNSX   C53  340  15.134   3.822  26.522  0.6955  0.5545 -0.0761
    2DNSX   H54  341  15.199   3.912  26.511 -0.7674 -1.0058  3.7672
    2DNSX   O55  342  15.173   3.715  26.431 -0.3646 -0.0591  0.1782
    2DNSX   H56  343  15.149   3.750  26.340 -2.3706 -1.4620 -0.6158
    2DNSX   C49  344  15.152   3.772  26.668  0.6150 -0.1728 -0.3991
    2DNSX   H50  345  15.083   3.685  26.688 -0.7372  0.9901 -1.2863
    2DNSX   O51  346  15.292   3.741  26.704 -0.1796 -0.3383  0.2243
    2DNSX   H52  347  15.314   3.750  26.793 -0.2937 -1.9259 -1.3344
    2DNSX   C44  348  15.090   3.881  26.756 -0.7831  0.2401  0.1018
    2DNSX   H45  349  15.149   3.972  26.739  0.6349  1.6208 -0.4947
    2DNSX   O48  350  14.949   3.915  26.727 -0.2814  0.5799 -0.2984
    2DNSX   C46  351  14.941   3.967  26.594 -0.1270  0.2436 -0.5215
    2DNSX   H47  352  15.007   4.065  26.580  0.6026 -0.1722 -0.9080
    2DNSX   C60  353  14.795   4.007  26.563  0.5522  0.3396  0.3781
    2DNSX   H61  354  14.731   3.920  26.555 -0.7800 -0.3979 -0.1816
    2DNSX   H62  355  14.766   4.060  26.655  0.4663 -0.5706 -0.6710
    2DNSX   O63  356  14.767   4.070  26.441 -0.8231 -0.2404  0.1411
    2DNSX   H64  357  14.803   4.017  26.367  1.3898  2.2073 -0.4894
    2DNSX   O80  358  15.078   3.841  26.889 -0.4267 -0.3588  0.2330
    2DNSX   C78  359  15.094   3.895  27.020  0.2680  0.3657 -0.6913
    2DNSX   H79  360  15.179   3.969  27.024  1.5778  1.4253  2.4196
    2DNSX   C74  361  14.965   3.974  27.063  0.0364  0.1279 -0.1633
    2DNSX   H75  362  14.887   3.890  27.065  0.8280 -1.3487  0.5055
    2DNSX   O76  363  14.914   4.072  26.981 -0.1816 -0.5309 -0.2046
    2DNSX   H77  364  14.897   4.042  26.890  2.2063  0.1726  0.0467
    2DNSX   C70  365  14.974   4.026  27.211 -0.2881 -0.3548 -0.2901
    2DNSX   H71  366  15.057   4.103  27.222 -0.4338 -0.5489  0.9621
    2DNSX   O72  367  14.845   4.082  27.255  0.9648 -0.7986 -0.1970
    2DNSX   H73  368  14.796   4.128  27.178  0.0129  0.5952 -1.7013
    2DNSX   C65  369  14.999   3.906  27.306  1.7770  0.2202  0.6038
    2DNSX   H66  370  14.902   3.838  27.305  1.1852  3.2227  0.8969
    2DNSX   O69  371  15.118   3.835  27.266 -0.0299  0.1867 -0.0341
    2DNSX   C67  372  15.126   3.787  27.127  0.1758  0.0207 -0.8272
    2DNSX   H68  373  15.044   3.709  27.123 -0.2099  0.0353  0.1876
    2DNSX   C81  374  15.258   3.718  27.098 -0.3103 -0.1949 -0.5466
    2DNSX   H82  375  15.349   3.786  27.112 -1.8885  2.7857 -1.4439
    2DNSX   H83  376  15.261   3.642  27.180  1.9013  2.1481  0.7517
    2DNSX   O84  377  15.276   3.651  26.969 -0.6254 -0.1141 -0.2632
    2DNSX   H85  378  15.348   3.584  26.983  2.6309  0.0025 -0.9932
    2DNSX   O59  379  15.041   3.960  27.427  0.4539 -0.7434 -0.1799
    2DNSX   C57  380  15.023   3.899  27.555 -0.3273 -0.0399  0.4693
    2DNSX   H58  381  14.940   3.825  27.553 -1.7747 -0.2600  0.4864
    2DNSX   C53  382  15.161   3.835  27.605  0.6398  0.3543 -0.5788
    2DNSX   H54  383  15.243   3.915  27.601  2.6901  2.3013  1.9789
    2DNSX   O55  384  15.197   3.723  27.519  0.0978 -0.4495  0.3014
    2DNSX   H56  385  15.199   3.750  27.434  0.1249  0.5868  2.0253
    2DNSX   C49  386  15.138   3.776  27.746  0.0593 -0.0535  0.1486
    2DNSX   H50  387  15.059   3.696  27.737  0.9961 -0.5912  3.1249
    2DNSX   O51  388  15.267   3.731  27.798  0.2237  0.2124  0.5651
    2DNSX   H52  389  15.285   3.629  27.775 -1.5112 -2.0553  0.5649
    2DNSX   C44  390  15.092   3.888  27.837 -0.1112 -0.3282  0.0049
    2DNSX   H45  391  15.169   3.968  27.840  0.1036 -0.4790 -1.0240
    2DNSX   O48  392  14.968   3.950  27.796  0.9319  0.1546 -0.3778
    2DNSX   C46  393  14.974   4.002  27.659 -0.5886  0.1089 -1.0942
    2DNSX   H47  394  15.047   4.092  27.672 -0.5331 -0.5135  1.8568
    2DNSX   C60  395  14.838   4.064  27.616 -0.2428  0.3497 -0.5614
    2DNSX   H61  396  14.787   4.027  27.518 -0.9421 -0.0511 -2.7841
    2DNSX   H62  397  14.769   4.044  27.702  1.3853  0.7803 -0.0819
    2DNSX   O63  398  14.867   4.197  27.581 -0.0974 -0.1387 -0.0761
    2DNSX   H64  399  14.939   4.198  27.507 -2.9901  1.1753  2.4553
    2DNSX   O80  400  15.056   3.839  27.968 -0.0870 -0.3813  0.2226
    2DNSX   C78  401  15.068   3.921  28.086 -0.2665 -0.5026  0.2322
    2DNSX   H79  402  15.131   4.013  28.069  2.1230  1.3709  3.6560
    2DNSX   C74  403  14.927   3.953  28.123  0.8039 -0.4260  0.2989
    2DNSX   H75  404  14.873   3.857  28.128 -0.7015 -0.8110 -1.5876
    2DNSX   O76  405  14.867   4.044  28.018 -0.1338 -0.0389 -0.7635
    2DNSX   H77  406  14.867   4.002  27.938  2.1638  1.0739 -1.7322
    2DNSX   C70  407  14.903   4.012  28.258  0.4200 -0.0559 -0.0053
    2DNSX   H71  408  14.955   4.112  28.262 -0.7841 -0.5735  1.1786
    2DNSX   O72  409  14.766   4.024  28.297  0.2393  0.6619 -0.2291
    2DNSX   H73  410  14.756   4.079  28.372  2.3651  0.8860 -0.9905
    2DNSX   C65  411  14.976   3.915  28.361  0.1563 -0.5037  0.2041
    2DNSX   H66  412  14.912   3.820  28.370 -0.4507 -0.2378 -3.1986
    2DNSX   O69  413  15.111   3.893  28.319  0.3295 -0.1208  0.1795
    2DNSX   C67  414  15.135   3.831  28.193 -0.0447 -0.0243  0.0438
    2DNSX   H68  415  15.087   3.724  28.189 -1.1466 -0.9646  0.2733
    2DNSX   C81  416  15.288   3.825  28.170  0.4144 -0.3322 -0.2267
    2DNSX   H82  417  15.301   3.807  28.069 -1.2874  2.7001 -0.6685
    2DNSX   H83  418  15.329   3.929  28.189 -1.3727  0.4708 -0.8257
    2DNSX   O84  419  15.354   3.726  28.243  0.3077 -0.0995  0.3523
    2DNSX   H85  420  15.446   3.754  28.262  0.6778  0.3885 -0.8128
    2DNSX   O59  421  15.001   3.979  28.489  0.2008 -0.0203  0.6351
    2DNSX   C57  422  15.009   3.920  28.620  0.1908 -0.2332 -0.5927
    2DNSX   H58  423  14.950   3.827  28.627  0.5436  2.0039 -0.8308
    2DNSX   C53  424  15.163   3.878  28.647  0.3540  0.1182 -0.1945
    2DNSX   H54  425  15.221   3.977  28.639 -4.2428 -1.3491 -2.0668
    2DNSX   O55  426  15.218   3.788  28.556 -0.0823  0.0885 -0.3385
    2DNSX   H56  427  15.219   3.819  28.460  1.1786  0.7672  0.3712
    2DNSX   C49  428  15.180   3.811  28.792  0.2263  1.1605  0.4510
    2DNSX   H50  429  15.122   3.716  28.788  1.9447  1.5249 -1.7491
    2DNSX   O51  430  15.318   3.788  28.825 -0.1180 -0.1627 -0.4998
    2DNSX   H52  431  15.376   3.858  28.791 -1.8448  2.1525 -2.1679
    2DNSX   C44  432  15.129   3.917  28.892  0.8373  0.6231 -0.1432
    2DNSX   H45  433  15.199   4.000  28.892  0.5965 -2.1545  0.8463
    2DNSX   O48  434  15.000   3.963  28.864  0.0469  0.3300  0.4065
    2DNSX   C46  435  14.970   4.020  28.734  0.1150  0.1377 -0.4734
    2DNSX   H47  436  15.030   4.117  28.728 -1.9566  0.0685  2.2116
    2DNSX   C60  437  14.829   4.068  28.728 -0.4428  0.0550  0.9575
    2DNSX   H61  438  14.813   4.107  28.838  2.1068  0.2235 -0.4982
    2DNSX   H62  439  14.814   4.150  28.651 -0.6458  1.6549  0.1084
    2DNSX   O63  440  14.732   3.969  28.717 -0.5154 -0.6545 -0.4122
    2DNSX   H64  441  14.752   3.899  28.789 -0.1938  0.0593  1.9721
    2DNSX   O80  442  15.111   3.858  29.019 -0.1852  0.8379  0.3895
    2DNSX   C78  443  15.120   3.901  29.157 -1.0526  0.3635 -0.3039
    2DNSX   H79  444  15.193   3.986  29.168 -0.6723 -1.5934  2.1110
    2DNSX   C74  445  14.980   3.949  29.197  0.4816 -0.2503 -0.1185
    2DNSX   H75  446  14.909   3.863  29.193 -0.0692 -0.2556 -2.5530
    2DNSX   O76  447  14.941   4.058  29.116 -0.5387  0.0546 -0.2012
    2DNSX   H77  448  14.947   4.020  29.017  0.5304 -0.1220 -1.6755
    2DNSX   C70  449  14.989   3.999  29.342 -0.1598 -0.2661 -0.6876
    2DNSX   H71  450  15.057   4.091  29.331  0.7317  4.1284  1.1492
    2DNSX   O72  451  14.868   4.022  29.400  0.0105  0.0736  0.6245
    2DNSX   H73  452  14.874   4.111  29.443  0.0519 -0.4330 -1.1344
    2DNSX   C65  453  15.065   3.900  29.436  0.6616 -0.0656  0.1853
    2DNSX   H66  454  15.000   3.809  29.453 -3.4219  0.6600  1.9734
    2DNSX   O69  455  15.195   3.862  29.378 -0.5434 -0.0050  0.1761
    2DNSX   C67  456  15.172   3.795  29.252 -0.4093  0.3476 -0.7761
    2DNSX   H68  457  15.104   3.696  29.254 -2.2864  0.7004 -0.7199
    2DNSX   C81  458  15.314   3.762  29.204 -0.2259 -0.2424  0.4970
    2DNSX   H82  459  15.308   3.683  29.127 -1.0827  2.9772  1.1825
    2DNSX   H83  460  15.359   3.858  29.161 -2.1718  1.6177 -1.5456
    2DNSX   O84  461  15.403   3.715  29.302 -0.4244 -0.4033  0.3286
    2DNSX   H85  462  15.494   3.723  29.256  3.1701  1.3325 -1.2392
    2DNSX   O59  463  15.108   3.949  29.559 -0.0102  0.0063  0.1139
    2DNSX   C57  464  15.080   3.887  29.687 -0.4214 -0.1058 -0.5943
    2DNSX   H58  465  14.986   3.822  29.684  0.6724 -2.9117  1.2721
    2DNSX   C53  466  15.211   3.817  29.735  0.2133 -0.0592  0.5087
    2DNSX   H54  467  15.282   3.901  29.733  0.0195 -2.7284 -2.9633
    2DNSX   O55  468  15.246   3.719  29.640  0.0765  0.4278  0.0641
    2DNSX   H56  469  15.253   3.763  29.552  2.4279 -0.6062 -0.0323
    2DNSX   C49  470  15.208   3.759  29.876 -0.5251 -0.6553 -0.1754
    2DNSX   H50  471  15.138   3.671  29.869 -1.0912 -0.2508 -2.0032
    2DNSX   O51  472  15.340   3.709  29.917 -0.1202  0.1670 -0.1726
    2DNSX   H52  473  15.374   3.651  29.851 -0.8774 -1.3415  0.0316
    2DNSX   C44  474  15.144   3.869  29.978  0.1058  0.1217  0.1492
    2DNSX   H45  475  15.217   3.956  29.987  1.9710 -0.6983  0.7961
    2DNSX   O48  476  15.030   3.924  29.920  0.4269 -0.4021 -0.3358
    2DNSX   C46  477  15.048   3.994  29.794 -0.3885  0.9239  0.0711
    2DNSX   H47  478  15.128   4.074  29.799 -1.1074 -1.5762  1.1434
    2DNSX   C60  479  14.913   4.062  29.762 -0.0491 -0.3327  0.1215
    2DNSX   H61  480  14.879   4.021  29.662 -2.7430 -0.1540 -1.0387
    2DNSX   H62  481  14.841   4.041  29.842  1.6401  3.0195 -0.6694
    2DNSX   O63  482  14.937   4.198  29.742  0.1142  0.2172 -0.0929
    2DNSX   H64  483  14.850   4.243  29.738 -1.7736  2.0759 -1.2534
    2DNSX   O80  484  15.097   3.819  30.105 -0.3739 -0.1418  0.0661
    2DNSX   C78  485  15.102   3.868  30.235  0.3447 -0.4909 -0.0281
    2DNSX   H79  486  15.138   3.971  30.241 -0.2647 -3.9864  3.0102
    2DNSX   C74  487  14.956   3.873  30.289  0.2698  0.0973  0.4765
    2DNSX   H75  488  14.922   3.768  30.301 -0.6114  2.3464  0.7745
    2DNSX   O76  489  14.872   3.945  30.199  0.3003  0.6319 -0.1082
    2DNSX   H77  490  14.882   3.906  30.114 -2.4771 -0.7698 -0.6522
    2DNSX   C70  491  14.955   3.932  30.430 -0.9306 -0.1126  0.3577
    2DNSX   H71  492  14.983   4.041  30.424  1.3940  1.3147 -2.1445
    2DNSX   O72  493  14.824   3.924  30.486 -0.4046  0.3932  0.6785
    2DNSX   H73  494  14.751   3.915  30.412 -2.6502  2.2589  0.7437
    2DNSX   C65  495  15.049   3.842  30.519  0.1650  0.6630  0.2422
    2DNSX   H66  496  15.008   3.735  30.532 -0.9915 -0.5597  0.5964
    2DNSX   O69  497  15.181   3.834  30.470 -0.2662  0.4644 -0.2850
    2DNSX   C67  498  15.181   3.778  30.336  0.8191 -0.5602  0.5535
    2DNSX   H68  499  15.131   3.675  30.332 -2.0017  1.4203  0.5492
    2DNSX   C81  500  15.332   3.767  30.298 -0.9500  0.1433 -1.6399
    2DNSX   H82  501  15.367   3.857  30.245 -1.7060 -0.6559 -0.5035
    2DNSX   H83  502  15.390   3.731  30.388  0.7120  2.6220  0.0294
    2DNSX   O84  503  15.363   3.664  30.206 -0.1266  0.4515  0.2218
    2DNSX   H85  504  15.364   3.683  30.110  0.9978 -0.7412  1.0822
    2DNSX   O59  505  15.065   3.911  30.636 -0.1295  0.9159 -0.2800
    2DNSX   C57  506  15.044   3.858  30.770 -0.1634  0.3765 -0.6366
    2DNSX   H58  507  14.977   3.768  30.767 -1.6180 -1.4448 -0.5128
    2DNSX   C53  508  15.189   3.808  30.820  0.2467  1.0621 -0.2154
    2DNSX   H54  509  15.257   3.901  30.814  3.7999  1.9593  1.4021
    2DNSX   O55  510  15.233   3.715  30.722  0.7141  0.2831 -0.7530
    2DNSX   H56  511  15.216   3.753  30.632 -1.6385 -0.0260  2.2334
    2DNSX   C49  512  15.189   3.760  30.968 -0.6397 -0.4360  0.1381
    2DNSX   H50  513  15.126   3.667  30.965  0.4977 -1.9299 -1.3292
    2DNSX   O51  514  15.323   3.736  31.014 -0.6039 -0.3418  0.5576
    2DNSX   H52  515  15.315   3.752  31.117 -0.9162  0.3922  3.2993
    2DNSX   C44  516  15.127   3.868  31.055 -0.3916 -1.2851 -0.2393
    2DNSX   H45  517  15.195   3.953  31.058 -1.5401  4.4774  1.1407
    2DNSX   O48  518  14.999   3.914  31.006  0.4689 -0.0769 -0.4498
    2DNSX   C46  519  14.985   3.959  30.868 -0.2327  0.2878 -0.5316
    2DNSX   H47  520  15.049   4.051  30.866  1.4295  3.3706  1.8611
    2DNSX   C60  521  14.843   3.997  30.837  0.5880 -0.7373 -1.2523
    2DNSX   H61  522  14.822   4.083  30.901 -0.2635 -0.6861  1.9462
    2DNSX   H62  523  14.825   4.008  30.729 -2.2931 -2.4769  0.5129
    2DNSX   O63  524  14.753   3.903  30.895  0.1770 -0.0917 -0.3766
    2DNSX   H64  525  14.789   3.815  30.864 -1.8167  1.1851 -0.0221
    2DNSX   O80  526  15.094   3.824  31.181 -0.3228  0.3153  0.0991
    2DNSX   C78  527  15.072   3.894  31.303  0.1481 -0.0378  0.4492
    2DNSX   H79  528  15.078   4.003  31.285  1.1480 -0.8804 -1.0706
    2DNSX   C74  529  14.926   3.862  31.356  0.9001  0.2103  0.0859
    2DNSX   H75  530  14.904   3.750  31.370  1.5214 -3.5696  1.6669
    2DNSX   O76  531  14.824   3.912  31.266 -0.1806  0.1376  0.2018
    2DNSX   H77  532  14.832   3.886  31.175  3.0389 -1.3188  0.5715
    2DNSX   C70  533  14.901   3.931  31.496  0.2604  0.5106 -0.2972
    2DNSX   H71  534  14.916   4.041  31.498  0.5176 -3.5342  0.7305
    2DNSX   O72  535  14.768   3.892  31.543 -0.3943 -0.1462 -0.4230
    2DNSX   H73  536  14.695   3.924  31.484 -5.1232 -4.4258 -2.4476
    2DNSX   C65  537  15.012   3.888  31.593  0.1422  0.3423  0.0823
    2DNSX   H66  538  14.999   3.782  31.615 -0.2384  0.8163  2.7308
    2DNSX   O69  539  15.145   3.903  31.536  0.3057 -0.0745  0.2175
    2DNSX   C67  540  15.172   3.841  31.408 -0.6274 -0.5482  0.4011
    2DNSX   H68  541  15.149   3.727  31.421  0.6831  1.6066 -1.4077
    2DNSX   C81  542  15.319   3.865  31.364  0.9116 -0.1295  0.4466
    2DNSX   H82  543  15.320   3.921  31.263  0.0040 -0.0395  0.1026
    2DNSX   H83  544  15.385   3.912  31.442  0.2183  2.2100  0.8096
    2DNSX   O84  545  15.380   3.741  31.336 -0.3960  0.4113  0.8008
    2DNSX   H85  546  15.466   3.739  31.309 -1.4652  2.5488  3.9840
    2DNSX   O59  547  15.027   3.968  31.708  0.2471 -0.0709  0.4963
    2DNSX   C57  548  15.035   3.906  31.836 -0.3863  0.1255  0.2784
    2DNSX   H58  549  14.954   3.830  31.852 -1.7870 -1.2082 -0.8573
    2DNSX   C53  550  15.182   3.844  31.869 -0.6067 -0.4315 -0.3206
    2DNSX   H54  551  15.268   3.910  31.849  1.1180 -0.4821 -1.1524
    2DNSX   O55  552  15.196   3.738  31.779 -0.3111 -0.0062  0.3421
    2DNSX   H56  553  15.183   3.769  31.690 -2.2686  2.2438  1.5303
    2DNSX   C49  554  15.188   3.782  32.011 -0.4716 -0.6884  0.1942
    2DNSX   H50  555  15.118   3.697  32.005  1.0330 -2.3089 -2.1348
    2DNSX   O51  556  15.317   3.734  32.050  0.8460  0.3843 -0.3054
    2DNSX   H52  557  15.350   3.660  32.004 -2.1298  0.2886 -0.7371
    2DNSX   C44  558  15.148   3.901  32.107 -0.7024  0.3600 -0.6812
    2DNSX   H45  559  15.227   3.990  32.121  0.0512 -0.3521 -1.9316
    2DNSX   O48  560  15.021   3.960  32.071  0.2168  0.2400 -0.2066
    2DNSX   C46  561  15.022   4.019  31.943 -0.0260 -0.0219 -0.0909
    2DNSX   H47  562  15.096   4.099  31.930 -1.9403 -0.2124 -0.6894
    2DNSX   C60  563  14.883   4.087  31.927  0.2668  0.3427 -0.2491
    2DNSX   H61  564  14.849   4.108  31.819  1.9898 -0.5143  1.0266
    2DNSX   H62  565  14.810   4.024  31.983  0.6411  0.9336 -0.3559
    2DNSX   O63  566  14.876   4.222  31.972 -0.1179  0.3541  0.1730
    2DNSX   H64  567  14.913   4.229  32.070 -1.5199 -2.2443 -0.2225
    2DNSX   O80  568  15.111   3.854  32.236  0.4045 -0.2060  0.1382
    2DNSX   C78  569  15.091   3.914  32.369 -0.5044  0.4468  0.1033
    2DNSX   H79  570  15.133   4.018  32.376 -0.4753  0.1480  0.7389
    2DNSX   C74  571  14.942   3.934  32.393 -0.0658 -0.0498 -0.1680
    2DNSX   H75  572  14.897   3.829  32.386  1.8086  2.7840  0.1075
    2DNSX   O76  573  14.881   4.020  32.308 -0.2320 -0.4445 -0.0463
    2DNSX   H77  574  14.877   3.982  32.219  0.3860  0.5506  1.2793
    2DNSX   C70  575  14.933   3.996  32.541 -0.3504 -0.0149  0.6059
    2DNSX   H71  576  14.970   4.101  32.544 -0.6522 -0.3479 -0.3899
    2DNSX   O72  577  14.800   3.989  32.587  0.1988  0.1775 -0.0525
    2DNSX   H73  578  14.744   3.911  32.557 -2.2855  0.9535  0.1698
    2DNSX   C65  579  15.018   3.914  32.645  0.1033  0.5693 -0.0201
    2DNSX   H66  580  14.974   3.813  32.670 -0.8190 -2.4462 -1.5691
    2DNSX   O69  581  15.156   3.905  32.594  0.2440 -0.4349 -0.5358
    2DNSX   C67  582  15.169   3.828  32.471  0.1518  0.4226  0.1304
    2DNSX   H68  583  15.125   3.721  32.485  1.6976  0.3337  1.7247
    2DNSX   C81  584  15.316   3.826  32.422  0.7888 -0.2980  0.2889
    2DNSX   H82  585  15.338   3.915  32.370  0.2124  0.6680  2.6517
    2DNSX   H83  586  15.378   3.824  32.509 -4.0906 -1.6615 -4.0649
    2DNSX   O84  587  15.333   3.721  32.336  0.3937  0.0970 -0.3517
    2DNSX   H85  588  15.296   3.755  32.254  0.5380  1.7230  0.3180
    2DNSX   O59  589  15.034   3.995  32.758  0.6808  0.0201  0.5374
    2DNSX   C57  590  15.023   3.941  32.888  0.4006 -0.0282 -0.0032
    2DNSX   H58  591  14.976   3.838  32.888 -0.4914 -0.6086  2.4369
    2DNSX   C53  592  15.166   3.918  32.934 -0.2633 -1.0080  0.0355
    2DNSX   H54  593  15.211   4.017  32.948 -0.4272 -0.4282 -0.4726
    2DNSX   O55  594  15.237   3.825  32.855 -0.2601  0.4411  0.8205
    2DNSX   H56  595  15.258   3.867  32.766  3.0123 -0.8510  1.6555
    2DNSX   C49  596  15.156   3.851  33.077  0.3095  0.5207  0.3203
    2DNSX   H50  597  15.088   3.763  33.070  0.6123  1.1428  0.9466
    2DNSX   O51  598  15.287   3.821  33.125  0.2792  0.0400 -0.3027
    2DNSX   H52  599  15.321   3.768  33.054  0.0296 -1.1214 -0.2551
    2DNSX   C44  600  15.091   3.943  33.174  0.2833  0.1304 -0.8636
    2DNSX   H45  601  15.147   4.045  33.192 -2.0328 -0.2330  0.6363
    2DNSX   O48  602  14.959   3.977  33.120 -0.1754  0.2710  0.1658
    2DNSX   C46  603  14.958   4.038  32.986  0.4023 -0.0352  0.2027
    2DNSX   H47  604  15.021   4.132  32.982 -2.0310  2.0453 -0.1169
    2DNSX   C60  605  14.811   4.073  32.944 -0.2596  0.1133  0.2356
    2DNSX   H61  606  14.789   4.014  32.856  1.2967 -3.4788  1.2180
    2DNSX   H62  607  14.735   4.061  33.024  0.3215  2.2132  0.3222
    2DNSX   O63  608  14.802   4.212  32.917  0.7281 -0.0405  0.1557
    2DNSX   H64  609  14.793   4.271  32.997 -2.0842  1.4213  0.7439
    2DNSX   O80  610  15.053   3.882  33.297  0.1336 -0.0661 -0.2053
    2DNSX   C78  611  15.075   3.959  33.423 -0.6450 -0.3231  0.2510
    2DNSX   H79  612  15.122   4.060  33.405 -2.5002  1.6568  1.2757
    2DNSX   C74  613  14.927   3.996  33.477  0.3263  0.7050  0.1699
    2DNSX   H75  614  14.875   3.895  33.493 -0.3065  0.5678  1.6195
    2DNSX   O76  615  14.863   4.068  33.374  0.3207  0.2709 -0.9460
    2DNSX   H77  616  14.879   4.014  33.284  1.0945  0.3143  1.7650
    2DNSX   C70  617  14.941   4.065  33.609 -0.1835  0.3190 -0.4942
    2DNSX   H71  618  14.982   4.168  33.594  0.8762  2.0950 -0.1090
    2DNSX   O72  619  14.805   4.073  33.671 -0.2738 -0.0653  0.2874
    2DNSX   H73  620  14.773   3.998  33.716 -0.9454  0.7061  2.6201
    2DNSX   C65  621  15.034   3.982  33.706 -0.0140  0.4742  0.4655
    2DNSX   H66  622  14.984   3.877  33.728  0.3016 -1.5249 -0.0317
    2DNSX   O69  623  15.171   3.965  33.649  0.3055  0.1916  0.2586
    2DNSX   C67  624  15.166   3.882  33.521 -0.3840  0.0971  0.0610
    2DNSX   H68  625  15.110   3.775  33.519 -1.5169 -1.4433 -1.1573
    2DNSX   C81  626  15.313   3.866  33.480 -0.5661  0.1924 -0.0359
    2DNSX   H82  627  15.328   3.883  33.364  0.0161  0.9615 -2.0759
    2DNSX   H83  628  15.381   3.939  33.537  2.4768  2.0376 -0.9931
    2DNSX   O84  629  15.366   3.740  33.504 -0.4932  0.0645  0.3521
    2DNSX   H85  630  15.466   3.743  33.480 -0.9993  4.2438  0.8568
    2DNSX   O59  631  15.065   4.055  33.820  0.5484 -0.0673 -0.0719
    2DNSX   C57  632  15.073   4.004  33.959 -0.4921  0.0907 -0.0589
    2DNSX   H58  633  14.998   3.924  33.976 -2.5189 -2.0026 -4.4142
    2DNSX   C53  634  15.212   3.943  33.993  0.7371 -0.4240 -0.6752
    2DNSX   H54  635  15.280   4.029  33.979  0.0648 -2.7034  1.0064
    2DNSX   O55  636  15.249   3.836  33.904  0.1248 -0.1468  0.2927
    2DNSX   H56  637  15.255   3.872  33.809 -2.1303 -0.8321 -3.3073
    2DNSX   C49  638  15.215   3.897  34.143 -0.1433 -0.1766  0.2680
    2DNSX   H50  639  15.148   3.808  34.148 -1.7138  0.1848  0.0837
    2DNSX   O51  640  15.354   3.865  34.190 -0.4833  0.0534  0.4096
    2DNSX   H52  641  15.397   3.804  34.124  2.5764 -2.0238 -4.0137
    2DNSX   C44  642  15.153   4.001  34.240 -0.1387 -0.3756 -0.2801
    2DNSX   H45  643  15.226   4.088  34.250 -0.9167 -0.8301 -0.9008
    2DNSX   O48  644  15.032   4.067  34.194  0.0725  0.0410  0.0584
    2DNSX   C46  645  15.041   4.115  34.058 -0.0890  0.5512 -0.5721
    2DNSX   H47  646  15.116   4.200  34.029  1.5183 -0.0708 -1.4689
    2DNSX   C60  647  14.903   4.175  34.025  0.0295 -0.0904 -0.1957
    2DNSX   H61  648  14.890   4.168  33.919 -0.6947  1.0594  0.4252
    2DNSX   H62  649  14.819   4.114  34.071 -0.3395 -0.6441  0.1693
    2DNSX   O63  650  14.890   4.317  34.050  0.0398 -0.4273 -0.1622
    2DNSX   H64  651  14.908   4.335  34.143 -0.7152  0.7015 -3.3246
    2DNSX   O80  652  15.107   3.942  34.364 -0.3934 -0.3319 -0.0295
    2DNSX   C78  653  15.122   4.001  34.497  0.5195  0.1111  0.4997
    2DNSX   H79  654  15.173   4.099  34.495 -1.6212 -1.7338  1.7553
    2DNSX   C74  655  14.968   4.033  34.542  0.1983 -0.5274 -0.4186
    2DNSX   H75  656  14.905   3.940  34.537 -0.9880  1.6044 -1.6916
    2DNSX   O76  657  14.931   4.143  34.456 -0.1319  0.0357 -0.3524
    2DNSX   H77  658  14.934   4.109  34.360  1.9256 -0.2922 -2.2364
    2DNSX   C70  659  14.969   4.091  34.683 -0.4510  0.1114 -0.7401
    2DNSX   H71  660  15.025   4.187  34.682 -1.3050 -0.4816 -1.4361
    2DNSX   O72  661  14.830   4.083  34.733 -0.0854  0.2301 -1.2641
    2DNSX   H73  662  14.830   4.118  34.816 -1.0850  0.0796 -1.3071
    2DNSX   C65  663  15.052   3.983  34.772  0.4800  0.7212  0.2514
    2DNSX   H66  664  14.992   3.892  34.776 -0.6023  3.4178  0.3234
    2DNSX   O69  665  15.187   3.960  34.725  0.5329  0.3103 -0.1428
    2DNSX   C67  666  15.190   3.908  34.593  0.5410  0.7346 -0.0646
    2DNSX   H68  667  15.133   3.805  34.589 -1.3006  0.1555  2.1864
    2DNSX   C81  668  15.340   3.901  34.573 -0.6025  0.0686  0.3622
    2DNSX   H82  669  15.380   4.008  34.549  0.1501 -0.4111  1.0240
    2DNSX   H83  670  15.392   3.873  34.667 -1.7313 -0.1337  0.5404
    2DNSX   O84  671  15.386   3.804  34.473 -0.6345  0.0372 -0.9108
    2DNSX   H85  672  15.354   3.835  34.384 -1.1600 -1.1708 -2.4094
    2DNSX   O59  673  15.073   4.041  34.897  0.3637  0.2169  0.3885
    2DNSX   C57  674  15.070   4.004  35.037  0.3127 -0.5418  0.6516
    2DNSX   H58  675  14.996   3.921  35.058  0.6759  1.4847 -0.5210
    2DNSX   C53  676  15.204   3.931  35.077 -0.4630 -0.1861  0.1862
    2DNSX   H54  677  15.289   4.002  35.066  2.1524  1.0102  0.0951
    2DNSX   O55  678  15.221   3.819  34.980  0.2055  0.3748 -0.1239
    2DNSX   H56  679  15.217   3.846  34.879  0.9915 -2.7107 -2.7217
    2DNSX   C49  680  15.195   3.877  35.215  0.1823 -0.6531  0.1843
    2DNSX   H50  681  15.106   3.812  35.210 -3.1499  0.3507  1.5040
    2DNSX   O51  682  15.321   3.816  35.255 -0.2757 -0.0931  0.1703
    2DNSX   H52  683  15.341   3.734  35.197 -0.4530 -1.0834 -1.4314
    2DNSX   C44  684  15.144   3.984  35.309  0.5498 -0.0161 -0.0826
    2DNSX   H45  685  15.233   4.058  35.330  1.4464 -0.4830  0.2146
    2DNSX   O48  686  15.032   4.067  35.261 -0.6072  0.0468 -0.7061
    2DNSX   C46  687  15.033   4.121  35.128 -0.0113  0.3905  0.2339
    2DNSX   H47  688  15.113   4.195  35.116  0.0592 -1.5263 -0.2945
    2DNSX   C60  689  14.891   4.179  35.096  0.3978  0.0667  0.3469
    2DNSX   H61  690  14.825   4.087  35.077  0.6278  0.8066  0.0503
    2DNSX   H62  691  14.850   4.247  35.172  1.7726 -0.8144  2.6601
    2DNSX   O63  692  14.897   4.246  34.969  0.1965  0.1316 -0.3309
    2DNSX   H64  693  14.961   4.213  34.905 -3.6437 -1.0197  0.2390
    2DNSX   O80  694  15.078   3.932  35.422 -0.1248  0.0892  0.2590
    2DNSX   C78  695  15.055   3.994  35.546 -0.4858 -0.4618  0.0047
    2DNSX   H79  696  15.101   4.093  35.548  0.8894 -0.2062  0.2578
    2DNSX   C74  697  14.903   4.001  35.564  0.2492  0.3577  0.1789
    2DNSX   H75  698  14.860   3.894  35.554  0.8257  1.9259 -0.5348
    2DNSX   O76  699  14.839   4.086  35.467 -0.2398  0.4683  0.0996
    2DNSX   H77  700  14.860   4.038  35.382 -0.8262 -2.8329  2.4113
    2DNSX   C70  701  14.865   4.044  35.707  0.1277  0.1300 -0.4960
    2DNSX   H71  702  14.888   4.145  35.735  0.6187 -0.1254  1.3043
    2DNSX   O72  703  14.729   4.023  35.725  0.7582  0.0909  0.0072
    2DNSX   H73  704  14.709   4.052  35.815  2.4821  1.7774 -3.1071
    2DNSX   C65  705  14.948   3.957  35.807 -0.4086 -0.0635  0.2117
    2DNSX   H66  706  14.904   3.844  35.801 -4.6546 -0.3071  1.2329
    2DNSX   O69  707  15.093   3.959  35.779 -0.0396 -0.3334 -0.0568
    2DNSX   C67  708  15.121   3.901  35.651  0.3925 -0.2604 -0.1325
    2DNSX   H68  709  15.078   3.797  35.639 -1.3100  1.0774 -0.7401
    2DNSX   C81  710  15.274   3.906  35.624 -0.1687  0.5767  0.5958
    2DNSX   H82  711  15.301   3.909  35.514 -1.6684  2.3868 -0.5779
    2DNSX   H83  712  15.328   3.996  35.663  1.6308  2.4983 -0.3005
    2DNSX   O84  713  15.334   3.789  35.686 -0.5855  0.5579  0.0594
    2DNSX   H85  714  15.427   3.780  35.663  0.3711 -0.8885  2.1723
    2DNSX   O59  715  14.941   4.021  35.931  0.0486 -0.0200 -1.0540
    2DNSX   C57  716  14.939   3.969  36.065  0.7413 -0.6907  0.4021
    2DNSX   H58  717  14.865   3.884  36.072  1.1994 -0.1777 -0.3749
    2DNSX   C53  718  15.088   3.926  36.104 -0.1847 -0.2251  0.2445
    2DNSX   H54  719  15.165   4.015  36.086  0.6395  1.1495  1.3131
    2DNSX   O55  720  15.121   3.808  36.020  0.6185  0.3359 -0.5041
    2DNSX   H56  721  15.118   3.832  35.929  0.0870  0.9694  1.6569
    2DNSX   C49  722  15.084   3.884  36.253 -0.3102 -0.6765  0.2075
    2DNSX   H50  723  15.015   3.792  36.247 -4.7421  0.5244  0.3349
    2DNSX   O51  724  15.207   3.851  36.293 -0.5909  0.4304 -0.5972
    2DNSX   H52  725  15.223   3.773  36.233 -2.3249 -0.9346 -0.4865
    2DNSX   C44  726  15.019   3.991  36.341 -0.7252 -0.9172 -0.3288
    2DNSX   H45  727  15.081   4.086  36.345 -1.7735 -0.6111 -1.5159
    2DNSX   O48  728  14.891   4.040  36.288 -0.1430 -0.0655  0.0394
    2DNSX   C46  729  14.898   4.085  36.149  0.0753  0.3367 -0.0448
    2DNSX   H47  730  14.980   4.160  36.144  0.5783  0.6230 -0.0644
    2DNSX   C60  731  14.768   4.145  36.094  0.2524  1.1088 -0.0249
    2DNSX   H61  732  14.723   4.075  36.014 -1.1020 -1.6050 -0.0002
    2DNSX   H62  733  14.692   4.158  36.180  0.2931  2.2931 -0.2707
    2DNSX   O63  734  14.796   4.266  36.023 -0.1535  0.6835  0.2016
    2DNSX   H64  735  14.866   4.315  36.078  3.4743  0.5451  2.0732
    2DNSX   O80  736  14.985   3.953  36.463  0.3088  0.5091  0.5603
    2DNSX   C78  737  14.981   4.002  36.597  0.0786  0.0442 -0.3504
    2DNSX   H79  738  15.050   4.091  36.611  1.0545  0.8221 -0.9676
    2DNSX   C74  739  14.839   4.050  36.634 -0.0484  0.1523  0.5635
    2DNSX   H75  740  14.772   3.953  36.636  0.1925 -1.2665  2.5797
    2DNSX   O76  741  14.806   4.145  36.533  0.0275 -0.2370  0.0499
    2DNSX   H77  742  14.831   4.097  36.439 -2.1268 -1.1571  1.6178
    2DNSX   C70  743  14.826   4.098  36.776  0.2300 -0.4853 -0.5023
    2DNSX   H71  744  14.889   4.189  36.787  0.5822 -2.1740 -0.2022
    2DNSX   O72  745  14.690   4.122  36.811 -0.0041  0.8151  0.5547
    2DNSX   H73  746  14.659   4.190  36.747  0.8335  2.0298  2.2489
    2DNSX   C65  747  14.884   3.986  36.865  0.3937  0.1494 -0.6025
    2DNSX   H66  748  14.818   3.900  36.873  2.1656 -0.7308 -0.2340
    2DNSX   O69  749  15.020   3.948  36.834  1.0226 -0.1899 -0.2052
    2DNSX   C67  750  15.028   3.896  36.696 -0.0572 -0.0920  0.4369
    2DNSX   H68  751  14.966   3.800  36.680  2.9841 -0.5469  0.3716
    2DNSX   C81  752  15.171   3.854  36.661  0.4198  0.8259  0.4137
    2DNSX   H82  753  15.217   3.904  36.580 -0.4592 -3.1018  0.3364
    2DNSX   H83  754  15.232   3.843  36.755 -0.2725 -1.3977  0.2761
    2DNSX   O84  755  15.177   3.721  36.614  0.5095  0.8378 -0.0495
    2DNSX   H85  756  15.167   3.709  36.516 -0.7106 -1.6188 -0.1067
    2DNSX   O59  757  14.901   4.050  36.987 -0.3307  0.2823 -0.3750
    2DNSX   C57  758  14.889   3.993  37.113  0.0393  0.1666 -0.3683
    2DNSX   H58  759  14.806   3.920  37.118  0.9551  0.2696  1.3369
    2DNSX   C53  760  15.017   3.909  37.143 -1.2833  0.1943 -0.7520
    2DNSX   H54  761  15.117   3.975  37.131  0.4143  0.6588 -2.4272
    2DNSX   O55  762  15.027   3.786  37.057 -0.2932 -0.4060 -0.6657
    2DNSX   H56  763  15.022   3.817  36.962  1.0440 -2.1175 -1.3050
    2DNSX   C49  764  15.014   3.861  37.290  0.1325  0.8157 -0.2053
    2DNSX   H50  765  14.929   3.790  37.309 -1.7246  0.3994  0.4029
    2DNSX   O51  766  15.144   3.798  37.326  0.5018 -0.3726 -0.0955
    2DNSX   H52  767  15.164   3.738  37.246  0.8823  0.7602 -1.6661
    2DNSX   C44  768  14.989   3.971  37.390 -0.1447  0.1136  0.0353
    2DNSX   H45  769  15.081   4.035  37.395 -2.8811 -0.7726  0.4630
    2DNSX   O48  770  14.872   4.052  37.356 -0.3868  0.4000  0.3473
    2DNSX   C46  771  14.887   4.109  37.222 -0.1395 -0.0903 -0.5362
    2DNSX   H47  772  14.986   4.166  37.222 -1.9806  2.2403 -2.5219
    2DNSX   C60  773  14.764   4.206  37.204  0.3032 -0.4832 -0.1701
    2DNSX   H61  774  14.755   4.251  37.100  1.7321  1.0551 -1.0780
    2DNSX   H62  775  14.667   4.148  37.222 -2.2434  0.8628 -3.4052
    2DNSX   O63  776  14.776   4.325  37.282 -0.6813 -0.2516  0.1300
    2DNSX   H64  777  14.693   4.361  37.311  0.4909 -3.1540  0.9290
    2DNSX   O80  778  14.952   3.921  37.515  0.0288 -0.2447  0.3995
    2DNSX   C78  779  14.969   3.986  37.641  0.2258 -0.9608  0.3736
    2DNSX   H79  780  15.039   4.071  37.636 -1.7434  0.3885 -1.7571
    2DNSX   C74  781  14.832   4.045  37.687  0.1396  0.0171  0.2790
    2DNSX   H75  782  14.752   3.970  37.689  0.9342  0.3377 -1.7001
    2DNSX   O76  783  14.790   4.135  37.588 -0.1614  0.0876 -0.2250
    2DNSX   H77  784  14.779   4.085  37.503 -1.0044  0.6913  1.4072
    2DNSX   C70  785  14.844   4.112  37.828  0.3156  0.7641  0.0117
    2DNSX   H71  786  14.910   4.203  37.817 -0.3074  2.7670  1.7447
    2DNSX   O72  787  14.722   4.144  37.876  0.2584  0.3713  0.4476
    2DNSX   H73  788  14.677   4.205  37.815 -2.8131  0.9285 -1.3196
    2DNSX   C65  789  14.916   4.011  37.929  0.3249  1.0135  0.3859
    2DNSX   H66  790  14.850   3.918  37.947 -0.5957  0.7885  0.0626
    2DNSX   O69  791  15.038   3.951  37.880 -0.4218 -0.3673  0.1997
    2DNSX   C67  792  15.026   3.888  37.752  0.5627  0.0924 -1.1500
    2DNSX   H68  793  14.958   3.796  37.772 -1.5911 -1.7402  1.2146
    2DNSX   C81  794  15.168   3.828  37.717 -0.1704 -0.0344  0.4289
    2DNSX   H82  795  15.252   3.908  37.713  0.1147  0.2567 -1.8722
    2DNSX   H83  796  15.211   3.754  37.793  1.0595  1.9321  4.0347
    2DNSX   O84  797  15.163   3.760  37.596  0.0874 -0.8428 -0.3927
    2DNSX   H85  798  15.149   3.835  37.535 -0.6705 -2.1139  1.5155
    2DNSX   O59  799  14.960   4.075  38.038 -0.1074 -0.4216  0.1712
    2DNSX   C57  800  14.944   4.015  38.167 -0.0366  0.1682 -0.2806
    2DNSX   H58  801  14.867   3.936  38.167  1.1172  0.1409 -0.3672
    2DNSX   C53  802  15.081   3.961  38.218 -0.8497  0.1564 -0.0358
    2DNSX   H54  803  15.157   4.044  38.229 -1.0200  0.2999  1.2672
    2DNSX   O55  804  15.126   3.848  38.138 -0.1055 -0.5677 -0.3268
    2DNSX   H56  805  15.129   3.876  38.044 -0.0612  0.6683  2.6698
    2DNSX   C49  806  15.056   3.909  38.363  0.5292  0.6139  0.3717
    2DNSX   H50  807  14.992   3.820  38.374  1.3053 -0.8804  0.0318
    2DNSX   O51  808  15.187   3.885  38.422  0.3145 -0.5738 -0.8260
    2DNSX   H52  809  15.190   3.880  38.526  0.3218 -0.4249 -2.0102
    2DNSX   C44  810  14.991   4.028  38.446 -0.4047 -0.8111 -0.0567
    2DNSX   H45  811  15.075   4.105  38.455  2.5134 -0.1726 -1.1997
    2DNSX   O48  812  14.870   4.083  38.389 -0.2255 -0.0414 -0.2500
    2DNSX   C46  813  14.893   4.130  38.253  0.4179 -0.1261 -0.2790
    2DNSX   H47  814  14.975   4.210  38.264  2.5190  2.3051 -2.5400
    2DNSX   C60  815  14.770   4.205  38.196  0.3882 -0.2612  0.0424
    2DNSX   H61  816  14.731   4.157  38.109  0.6615 -1.2656  0.8885
    2DNSX   H62  817  14.688   4.222  38.270  0.6409  2.9086  0.8772
    2DNSX   O63  818  14.809   4.337  38.146 -0.0652 -0.0022  0.1140
    2DNSX   H64  819  14.760   4.369  38.068  0.2755 -0.4134  0.1889
    2DNSX   O80  820  14.941   3.985  38.567  0.7417 -0.1991 -0.0433
    2DNSX   C78  821  14.920   4.043  38.700  0.8141  0.5641 -0.4358
    2DNSX   H79  822  14.966   4.144  38.706 -1.8096  0.9680 -1.2208
    2DNSX   C74  823  14.765   4.062  38.732  0.5701  0.1353 -0.1492
    2DNSX   H75  824  14.703   3.970  38.712 -0.4113  1.0489  0.1413
    2DNSX   O76  825  14.718   4.168  38.640  0.4461 -0.1564 -0.2761
    2DNSX   H77  826  14.730   4.144  38.544  0.6638 -0.2916 -0.2617
    2DNSX   C70  827  14.739   4.119  38.877 -0.0706 -0.0774 -0.2482
    2DNSX   H71  828  14.780   4.225  38.883  1.0662 -0.9510 -0.9108
    2DNSX   O72  829  14.606   4.121  38.909 -0.1611  0.1278 -0.3719
    2DNSX   H73  830  14.553   4.159  38.843 -1.2203 -0.0395 -1.8948
    2DNSX   C65  831  14.828   4.038  38.979 -0.0723  1.0534  0.6910
    2DNSX   H66  832  14.785   3.943  38.995  1.4484 -1.6488 -0.5385
    2DNSX   O69  833  14.967   4.022  38.937 -0.4387  0.0675  0.3643
    2DNSX   C67  834  14.991   3.957  38.812  0.3774 -0.2003  0.0655
    2DNSX   H68  835  14.948   3.851  38.806 -0.3789  0.6143  1.4639
    2DNSX   C81  836  15.145   3.955  38.794  0.2220 -0.0279 -0.7356
    2DNSX   H82  837  15.182   4.057  38.770  0.2160 -1.9229  2.8561
    2DNSX   H83  838  15.208   3.918  38.882  3.0164  1.9430  0.9840
    2DNSX   O84  839  15.181   3.867  38.688 -0.4781 -0.0686 -1.3591
    2DNSX   H85  840  15.226   3.782  38.715 -1.5339 -1.2525 -3.5842
    2DNSX   O59  841  14.846   4.106  39.097 -0.1116  0.0034  0.1275
    2DNSX   C57  842  14.855   4.058  39.227  0.4327  0.5829 -0.4715
    2DNSX   H58  843  14.780   3.978  39.248  1.0748  2.3540  1.7109
    2DNSX   C53  844  15.000   4.010  39.254 -0.5195 -0.2681  0.1537
    2DNSX   H54  845  15.076   4.088  39.220 -3.2766 -0.4926 -1.4476
    2DNSX   O55  846  15.022   3.895  39.164  0.9361 -0.4505 -0.0898
    2DNSX   H56  847  15.014   3.928  39.070  6.1558 -0.6935 -1.1577
    2DNSX   C49  848  15.008   3.969  39.403  0.4648 -0.1245  0.1981
    2DNSX   H50  849  14.951   3.871  39.421 -1.6613 -0.4967  2.6351
    2DNSX   O51  850  15.144   3.956  39.451 -0.0096  0.3109  0.1272
    2DNSX   H52  851  15.207   4.020  39.411 -0.0228 -1.6999 -2.0333
    2DNSX   C44  852  14.948   4.085  39.491 -0.1755  0.1903  0.3851
    2DNSX   H45  853  15.018   4.174  39.500 -0.0917  0.5363 -1.3867
    2DNSX   O48  854  14.821   4.134  39.450 -0.4689 -0.0135 -0.2728
    2DNSX   C46  855  14.810   4.178  39.315 -0.3451  0.3295  0.9815
    2DNSX   H47  856  14.876   4.264  39.298  0.0787 -0.8722  0.9123
    2DNSX   C60  857  14.665   4.215  39.288  0.0109 -0.5715  0.3780
    2DNSX   H61  858  14.639   4.218  39.176 -1.5894  3.3071  0.9369
    2DNSX   H62  859  14.602   4.154  39.354  2.2948  1.6100  0.1873
    2DNSX   O63  860  14.644   4.348  39.319 -0.0121 -0.1836  0.1306
    2DNSX   H64  861  14.547   4.362  39.334  0.2152  0.1152 -1.2018
    2DNSX   O80  862  14.916   4.037  39.622 -0.6330 -0.1710  0.1861
    2DNSX   C78  863  14.909   4.117  39.746  0.1268  0.4764 -0.1157
    2DNSX   H79  864  14.967   4.214  39.736  2.3098  0.0748  1.0479
    2DNSX   C74  865  14.756   4.149  39.775  0.5527 -0.3058 -0.1418
    2DNSX   H75  866  14.690   4.051  39.753  0.0626  0.0515 -4.0684
    2DNSX   O76  867  14.711   4.239  39.677  0.7974 -0.2829 -0.1439
    2DNSX   H77  868  14.745   4.204  39.593 -1.0088  3.3604 -1.3343
    2DNSX   C70  869  14.740   4.210  39.917 -0.5894  0.7119  0.1821
    2DNSX   H71  870  14.800   4.302  39.916 -1.5346 -1.6731 -0.4875
    2DNSX   O72  871  14.600   4.239  39.959  0.2848 -0.2105 -0.2540
    2DNSX   H73  872  14.559   4.303  39.896  0.4535  0.1943  0.0460
    2DNSX   C65  873  14.796   4.107  40.016  0.8126  0.2541  0.5167
    2DNSX   H66  874  14.738   4.012  40.007 -0.2775 -1.4955 -1.4424
    2DNSX   O69  875  14.936   4.085  39.991  0.1938 -0.7513 -0.2629
    2DNSX   C67  876  14.962   4.025  39.862 -0.4469 -0.0410  0.6579
    2DNSX   H68  877  14.921   3.921  39.862 -0.5569  1.3080  1.6415
    2DNSX   C81  878  15.112   4.006  39.835 -0.0121 -0.3177  0.5614
    2DNSX   H82  879  15.149   4.039  39.736  0.4452  0.7587  2.0043
    2DNSX   H83  880  15.182   4.051  39.910  0.3609  1.4367  0.4842
    2DNSX   O84  881  15.146   3.867  39.841  0.4094 -0.1053 -0.4177
    2DNSX   H85  882  15.187   3.836  39.767 -2.4936 -3.1585  1.8499
    2DNSX   O59  883  14.798   4.162  40.145  0.1930  0.1679 -0.0201
    2DNSX   C57  884  14.806   4.085  40.269 -0.8833  0.1664 -0.2859
    2DNSX   H58  885  14.747   3.989  40.262 -1.8496  2.7399 -0.5609
    2DNSX   C53  886  14.951   4.051  40.324  0.5200  0.0559  0.9103
    2DNSX   H54  887  14.995   4.161  40.315 -0.8727  2.0779 -0.8607
    2DNSX   O55  888  15.021   3.965  40.222 -0.2931 -0.0094 -0.8357
    2DNSX   H56  889  15.012   4.007  40.135 -1.3299  2.1086 -1.6561
    2DNSX   C49  890  14.948   3.996  40.466 -0.1856 -0.3078 -0.4203
    2DNSX   H50  891  14.893   3.897  40.465  1.6858  1.8152 -0.9752
    2DNSX   O51  892  15.080   3.969  40.510 -0.1837  0.1193  0.0022
    2DNSX   H52  893  15.134   3.980  40.428 -2.4832  3.1126 -0.8807
    2DNSX   C44  894  14.882   4.098  40.555 -0.1345  0.2900  0.0360
    2DNSX   H45  895  14.954   4.191  40.563  0.3952  3.1749  2.7466
    2DNSX   O48  896  14.748   4.125  40.511 -0.4323  0.1603  0.6854
    2DNSX   C46  897  14.731   4.173  40.374  0.4751 -0.0617 -0.6875
    2DNSX   H47  898  14.763   4.282  40.369  3.6174 -1.4057 -0.0914
    2DNSX   C60  899  14.580   4.163  40.338 -0.3253  0.7674  0.5039
    2DNSX   H61  900  14.567   4.150  40.222 -0.0612  0.5187  1.7642
    2DNSX   H62  901  14.538   4.075  40.387  1.1622  2.2313 -1.0148
    2DNSX   O63  902  14.507   4.279  40.377  0.1723 -0.0488  0.1239
    2DNSX   H64  903  14.459   4.276  40.469 -2.4480 -1.6241 -0.9980
    2DNSX   O80  904  14.864   4.045  40.686 -0.5043  0.3433 -0.2047
    2DNSX   C78  905  14.848   4.115  40.813 -0.1356  0.5558  0.3230
    2DNSX   H79  906  14.907   4.208  40.822 -1.5814  1.4812  2.2418
    2DNSX   C74  907  14.698   4.152  40.834 -0.1289  0.1071  0.1026
    2DNSX   H75  908  14.635   4.066  40.804 -3.0970 -0.1353  0.6459
    2DNSX   O76  909  14.662   4.260  40.753 -0.5076  0.5122  0.2813
    2DNSX   H77  910  14.693   4.237  40.657 -1.9794 -1.0086  0.1786
    2DNSX   C70  911  14.663   4.202  40.978  0.0900  0.0117  0.3922
    2DNSX   H71  912  14.693   4.309  40.988  3.2968 -0.9609 -0.9047
    2DNSX   O72  913  14.525   4.176  40.999  0.5449 -0.4938 -0.4550
    2DNSX   H73  914  14.498   4.100  40.940  1.1137 -0.1920  1.8135
    2DNSX   C65  915  14.737   4.116  41.088  0.7742  0.3482  0.0993
    2DNSX   H66  916  14.687   4.021  41.113 -0.8671 -3.6826  1.2153
    2DNSX   O69  917  14.875   4.094  41.055  0.3787 -0.0031  0.0169
    2DNSX   C67  918  14.895   4.019  40.930 -0.9024 -0.1163 -0.1328
    2DNSX   H68  919  14.837   3.925  40.941 -1.0825  0.0684  1.9443
    2DNSX   C81  920  15.042   3.978  40.920 -0.1677  1.1854 -0.4752
    2DNSX   H82  921  15.116   4.065  40.917 -3.8296  1.6346 -1.2337
    2DNSX   H83  922  15.066   3.916  41.011 -1.0524 -0.6043 -0.7928
    2DNSX   O84  923  15.056   3.889  40.811 -0.8693 -0.4025 -0.7472
    2DNSX   H85  924  15.025   3.931  40.733  0.8274 -1.2638  0.4960
    2DNSX   O59  925  14.747   4.199  41.202  0.3544  0.1459  0.3611
    2DNSX   C57  926  14.748   4.142  41.334 -0.4507 -0.0273 -0.7983
    2DNSX   H58  927  14.674   4.059  41.339  0.7247  0.5664 -0.5794
    2DNSX   C53  928  14.902   4.106  41.372 -0.8694  0.1512  0.0658
    2DNSX   H54  929  14.978   4.187  41.333 -0.6844  2.8972 -2.3422
    2DNSX   O55  930  14.946   3.983  41.299 -0.1165  0.0417 -0.4861
    2DNSX   H56  931  14.937   4.004  41.204  0.2395  0.3035 -0.5185
    2DNSX   C49  932  14.918   4.079  41.517  0.3470 -0.3489  0.0228
    2DNSX   H50  933  14.867   3.982  41.541 -1.1872  0.8176  0.0778
    2DNSX   O51  934  15.047   4.104  41.562  0.1951  0.2155  0.1406
    2DNSX   H52  935  15.106   4.035  41.523 -0.8219 -3.1204  1.5729
    2DNSX   C44  936  14.841   4.194  41.596 -0.8162 -0.5120  0.5338
    2DNSX   H45  937  14.902   4.295  41.600  0.0010  2.3396  2.4001
    2DNSX   O48  938  14.709   4.219  41.552  0.0085  0.3174  0.1079
    2DNSX   C46  939  14.698   4.259  41.416 -0.5440 -0.4342 -0.2098
    2DNSX   H47  940  14.776   4.344  41.397  0.8046 -0.5905  0.8461
    2DNSX   C60  941  14.562   4.324  41.380  0.1936 -0.6792  0.7567
    2DNSX   H61  942  14.575   4.433  41.361  0.6107 -0.1826  1.9418
    2DNSX   H62  943  14.523   4.282  41.284 -2.3563 -0.7697 -2.8523
    2DNSX   O63  944  14.464   4.326  41.479 -0.4575  0.1642  0.2025
    2DNSX   H64  945  14.379   4.357  41.446 -1.1949  1.4007 -3.3679
    2DNSX   O80  946  14.819   4.143  41.720  0.2772 -0.1664  0.8456
    2DNSX   C78  947  14.806   4.220  41.845 -0.6230  1.4831  0.0355
    2DNSX   H79  948  14.864   4.313  41.843 -2.4785  0.5710 -0.1300
    2DNSX   C74  949  14.660   4.260  41.875  0.9841  0.2797 -0.2612
    2DNSX   H75  950  14.604   4.160  41.875  1.3619  0.6097 -2.1499
    2DNSX   O76  951  14.628   4.351  41.769  0.3143 -0.6156 -0.4200
    2DNSX   H77  952  14.638   4.306  41.676 -0.9505 -2.1282 -0.4612
    2DNSX   C70  953  14.633   4.326  42.016 -0.1807  0.3769  0.5251
    2DNSX   H71  954  14.663   4.435  42.017 -1.7922  1.4906  0.4188
    2DNSX   O72  955  14.494   4.312  42.053  0.3611 -0.2744  0.4276
    2DNSX   H73  956  14.445   4.277  41.975  0.2322  1.8155 -1.2454
    2DNSX   C65  957  14.722   4.245  42.129 -0.7463  0.1703  0.3142
    2DNSX   H66  958  14.665   4.166  42.159 -1.8979 -1.2839 -0.9023
    2DNSX   O69  959  14.852   4.199  42.085 -0.3757  0.1782  0.1242
    2DNSX   C67  960  14.862   4.126  41.962 -0.3734 -0.2598 -0.3293
    2DNSX   H68  961  14.799   4.030  41.966  0.2654  1.8795  1.5945
    2DNSX   C81  962  15.008   4.079  41.937  0.3323  0.8745 -0.4178
    2DNSX   H82  963  15.075   4.176  41.921 -1.2557 -2.4742 -0.2533
    2DNSX   H83  964  15.047   4.037  42.034 -1.3945 -0.6826  0.4632
    2DNSX   O84  965  15.030   3.972  41.845 -0.0308 -0.5317  0.2810
    2DNSX   H85  966  14.969   3.984  41.771 -0.4340  1.2205 -0.9380
    2DNSX   O59  967  14.753   4.338  42.232 -0.9543 -0.0941  0.1115
    2DNSX   C57  968  14.692   4.398  42.344  0.7332 -0.4589  0.1904
    2DNSX   H58  969  14.767   4.459  42.404  0.2591 -1.1060 -0.3939
    2DNSX   C53  970  14.578   4.500  42.303  0.1050 -0.8311 -0.7341
    2DNSX   H54  971  14.508   4.458  42.228 -1.1100  0.0868 -1.2970
    2DNSX   O55  972  14.645   4.613  42.240 -0.0971  0.3665  0.5455
    2DNSX   H56  973  14.694   4.580  42.161 -0.6542 -1.5321 -3.2551
    2DNSX   C49  974  14.500   4.554  42.426  0.0820 -0.3470  0.0032
    2DNSX   H50  975  14.565   4.622  42.480 -1.9809  0.6629 -2.0582
    2DNSX   O51  976  14.385   4.631  42.382 -0.5683  0.6580 -0.9176
    2DNSX   H52  977  14.311   4.606  42.439  2.8853 -0.2031 -1.4731
    2DNSX   C44  978  14.449   4.423  42.495  0.4716 -0.0594  0.1865
    2DNSX   H45  979  14.376   4.369  42.432 -0.6049 -0.1828  0.9023
    2DNSX   O48  980  14.549   4.342  42.541 -0.0265 -0.1730 -0.3492
    2DNSX   C46  981  14.631   4.286  42.439 -0.2845 -0.2363  0.2805
    2DNSX   H47  982  14.557   4.219  42.370 -0.1546  2.4374  2.3996
    2DNSX   C60  983  14.745   4.200  42.497 -0.2109 -0.3118 -0.1296
    2DNSX   H61  984  14.799   4.140  42.417 -1.2613  1.4445 -1.4943
    2DNSX   H62  985  14.818   4.268  42.545 -0.3958 -0.6614  1.9589
    2DNSX   O63  986  14.691   4.105  42.587 -0.0016  0.3739  0.0823
    2DNSX   H64  987  14.683   4.150  42.676 -3.6433  1.5721  0.0734
    2DNSX   O80  988  14.392   4.462  42.619 -0.0303  0.4754  0.1826
    2DNSX   H60  989  15.134   3.417  17.814  1.0775 -1.1047  0.9777
    2DNSX   H81  990  14.292   4.444  42.618  0.9085 -0.3427 -0.0059
    3DNSX   O59  991  16.213   2.240  17.871 -0.6178 -0.5183 -0.5475
    3DNSX   C57  992  16.222   2.216  18.008  0.2588 -0.2881  0.1872
    3DNSX   H58  993  16.133   2.159  18.048  0.7736 -2.9444  0.1563
    3DNSX   C53  994  16.355   2.136  18.040  0.9365 -0.2158  0.3705
    3DNSX   H54  995  16.436   2.209  18.019  0.5653  1.0777  0.8555
    3DNSX   O55  996  16.380   2.023  17.959 -0.1970  0.0996  0.6257
    3DNSX   H56  997  16.366   2.050  17.860 -2.2724 -0.9386  0.0756
    3DNSX   C49  998  16.365   2.100  18.189 -0.1904 -0.5607 -0.4962
    3DNSX   H50  999  16.286   2.025  18.213  0.6327  0.2144  0.3246
    3DNSX   O51 1000  16.500   2.054  18.222  0.3551  0.3136 -0.3313
    3DNSX   H52 1001  16.556   2.138  18.240  2.5457  0.4294  2.7668
    3DNSX   C44 1002  16.338   2.227  18.274  0.3045 -0.5907  0.0789
    3DNSX   H45 1003  16.420   2.294  18.280  0.9960 -1.3855 -0.1662
    3DNSX   O48 1004  16.218   2.295  18.230  0.2867  0.0962 -0.1411
    3DNSX   C46 1005  16.227   2.343  18.091 -0.1171 -0.1153  0.2588
    3DNSX   H47 1006  16.316   2.399  18.063  1.8198  0.3410 -1.0401
    3DNSX   C60 1007  16.119   2.444  18.077 -0.7805 -0.0797 -0.7178
    3DNSX   H61 1008  16.023   2.396  18.112  2.4281  2.0639 -2.3233
    3DNSX   H62 1009  16.142   2.535  18.143  1.2614  2.3201 -0.2149
    3DNSX   O63 1010  16.091   2.491  17.944 -0.0876 -0.0258 -0.1214
    3DNSX   H64 1011  16.079   2.421  17.880  0.9685 -3.8801 -1.1275
    3DNSX   O80 1012  16.293   2.181  18.401 -0.8809 -0.7698  0.6820
    3DNSX   C78 1013  16.320   2.239  18.529 -0.4095  0.0945 -1.1360
    3DNSX   H79 1014  16.405   2.310  18.526  1.2084  3.1415 -0.4133
    3DNSX   C74 1015  16.185   2.310  18.567 -0.3257 -0.6137 -0.8504
    3DNSX   H75 1016  16.098   2.236  18.563 -0.0038 -2.0636  1.3547
    3DNSX   O76 1017  16.161   2.406  18.469  0.0610 -0.4895  0.3351
    3DNSX   H77 1018  16.150   2.367  18.375  0.3325  1.3684  0.2943
    3DNSX   C70 1019  16.183   2.364  18.716  0.0606 -0.0648  0.1305
    3DNSX   H71 1020  16.269   2.437  18.714  2.9891  1.6224 -1.7837
    3DNSX   O72 1021  16.055   2.413  18.757 -0.0566  0.1534 -0.4200
    3DNSX   H73 1022  16.068   2.452  18.845 -2.3765 -2.3514 -2.6988
    3DNSX   C65 1023  16.229   2.251  18.808 -0.1931  0.1259 -0.0681
    3DNSX   H66 1024  16.148   2.181  18.832  2.7217  1.6390  1.8987
    3DNSX   O69 1025  16.349   2.184  18.767  0.3081 -0.1931  0.4016
    3DNSX   C67 1026  16.347   2.124  18.635 -0.2454 -0.0974 -0.0886
    3DNSX   H68 1027  16.256   2.061  18.639  0.1522  3.3058 -0.6981
    3DNSX   C81 1028  16.474   2.046  18.596 -0.2868  0.0623 -0.7448
    3DNSX   H82 1029  16.556   2.116  18.566 -1.3652 -1.4223  1.2719
    3DNSX   H83 1030  16.512   1.987  18.682  3.3032 -1.6499 -0.7510
    3DNSX   O84 1031  16.450   1.950  18.495 -0.6985  0.0990 -0.0312
    3DNSX   H85 1032  16.472   1.980  18.410 -2.2404  0.1067 -0.7062
    3DNSX   O59 1033  16.276   2.313  18.929 -0.4714  0.3266 -0.2167
    3DNSX   C57 1034  16.260   2.266  19.063  0.1177  0.8526  0.3080
    3DNSX   H58 1035  16.193   2.179  19.069  0.0911  0.0196  1.2768
    3DNSX   C53 1036  16.401   2.211  19.117  0.2225 -0.7762 -0.0152
    3DNSX   H54 1037  16.488   2.288  19.110  1.1404 -0.6556  0.3976
    3DNSX   O55 1038  16.431   2.097  19.039  0.0933  0.0721 -0.2109
    3DNSX   H56 1039  16.431   2.105  18.944 -0.6098 -1.1104 -1.0361
    3DNSX   C49 1040  16.387   2.165  19.266  0.2030  0.2163 -1.0209
    3DNSX   H50 1041  16.331   2.073  19.262 -0.9639  1.5018  1.3656
    3DNSX   O51 1042  16.526   2.142  19.318 -0.1513 -0.5550  0.0070
    3DNSX   H52 1043  16.590   2.127  19.250 -2.0074 -0.5071 -2.1733
    3DNSX   C44 1044  16.320   2.283  19.353 -0.4682 -0.0522 -0.0924
    3DNSX   H45 1045  16.390   2.367  19.358 -1.8570  0.2835  0.1217
    3DNSX   O48 1046  16.195   2.317  19.290  0.0358 -0.1884 -0.2151
    3DNSX   C46 1047  16.206   2.371  19.153 -0.0044  0.6264 -0.3959
    3DNSX   H47 1048  16.269   2.463  19.152  0.3900  0.8790  3.0792
    3DNSX   C60 1049  16.064   2.415  19.113 -0.3946  0.2186  0.3762
    3DNSX   H61 1050  16.007   2.326  19.085 -2.2143  0.6994 -1.8172
    3DNSX   H62 1051  16.001   2.447  19.197  2.0426  1.4686 -3.1507
    3DNSX   O63 1052  16.058   2.510  19.013 -0.1011  0.5149  0.0700
    3DNSX   H64 1053  15.963   2.530  18.988 -1.6267  0.1943 -0.6952
    3DNSX   O80 1054  16.276   2.242  19.478  0.4036  0.4935  0.4443
    3DNSX   C78 1055  16.278   2.314  19.600  0.4211  0.2987  0.7497
    3DNSX   H79 1056  16.353   2.400  19.596 -1.6749  0.8582  0.8698
    3DNSX   C74 1057  16.136   2.378  19.625 -0.2697 -0.3092  0.3511
    3DNSX   H75 1058  16.074   2.296  19.618  1.4441  1.6054 -2.2770
    3DNSX   O76 1059  16.113   2.471  19.517 -0.1126 -0.7398 -0.2792
    3DNSX   H77 1060  16.139   2.426  19.433  0.3414 -0.7828  0.9588
    3DNSX   C70 1061  16.137   2.445  19.755 -0.4781  0.2186 -0.2535
    3DNSX   H71 1062  16.214   2.523  19.752  0.8175 -3.3102  1.1505
    3DNSX   O72 1063  16.012   2.506  19.793  0.3241  0.3541  0.2187
    3DNSX   H73 1064  16.019   2.518  19.890  1.9856 -0.1199 -0.7731
    3DNSX   C65 1065  16.184   2.336  19.867 -0.4959 -0.0482 -1.0478
    3DNSX   H66 1066  16.119   2.250  19.879 -0.6253  0.6116  0.1577
    3DNSX   O69 1067  16.317   2.282  19.837 -0.1492  0.0162  0.3840
    3DNSX   C67 1068  16.328   2.217  19.709 -0.3399  0.4623 -0.4329
    3DNSX   H68 1069  16.265   2.123  19.710 -1.2895 -1.1909  2.1161
    3DNSX   C81 1070  16.476   2.179  19.697  0.2330  0.5448  0.2290
    3DNSX   H82 1071  16.532   2.269  19.673  1.0144  0.6237  0.9620
    3DNSX   H83 1072  16.506   2.147  19.800  0.4982  1.3127 -2.5129
    3DNSX   O84 1073  16.498   2.072  19.605  0.0772  0.0965 -0.0639
    3DNSX   H85 1074  16.499   2.106  19.515  0.1299  2.4787  0.5159
    3DNSX   O59 1075  16.210   2.399  19.993  0.0981 -0.2404 -1.1822
    3DNSX   C57 1076  16.212   2.348  20.128  0.5420  0.0526 -0.6231
    3DNSX   H58 1077  16.146   2.255  20.136 -1.4888  0.1988  1.0556
    3DNSX   C53 1078  16.359   2.309  20.165  0.3324  0.2692  0.0345
    3DNSX   H54 1079  16.420   2.402  20.148 -0.5837  1.3559 -0.0312
    3DNSX   O55 1080  16.408   2.205  20.078  0.4973 -0.6403  0.8190
    3DNSX   H56 1081  16.400   2.238  19.983 -2.5078 -1.8440 -2.1843
    3DNSX   C49 1082  16.374   2.269  20.311 -0.4232  0.3509  0.1662
    3DNSX   H50 1083  16.314   2.171  20.330 -0.3577 -4.0674 -1.6737
    3DNSX   O51 1084  16.519   2.244  20.332  0.1499 -0.6217 -0.5947
    3DNSX   H52 1085  16.533   2.223  20.430  2.8773 -0.3402 -0.8636
    3DNSX   C44 1086  16.317   2.380  20.394  0.1516  0.3997 -0.4079
    3DNSX   H45 1087  16.383   2.462  20.380 -1.9157 -0.2306 -0.1364
    3DNSX   O48 1088  16.184   2.414  20.364 -0.8848 -0.5674 -0.1098
    3DNSX   C46 1089  16.153   2.450  20.224  0.2966 -0.1323  0.4988
    3DNSX   H47 1090  16.192   2.554  20.201  1.4533 -0.1943  3.2429
    3DNSX   C60 1091  15.996   2.453  20.217 -0.5870 -0.3852  0.2834
    3DNSX   H61 1092  15.953   2.356  20.187  0.5419 -0.0416  3.1308
    3DNSX   H62 1093  15.951   2.481  20.315  2.0915 -0.4537  0.0230
    3DNSX   O63 1094  15.960   2.526  20.100  0.3506 -0.2970  0.1826
    3DNSX   H64 1095  15.867   2.565  20.110 -0.0746  2.5786 -0.5435
    3DNSX   O80 1096  16.300   2.341  20.534  1.0538  0.1703  0.0549
    3DNSX   C78 1097  16.315   2.413  20.659  1.0141  1.1707  0.1499
    3DNSX   H79 1098  16.379   2.501  20.649 -1.4396 -0.5472 -1.4114
    3DNSX   C74 1099  16.174   2.461  20.691 -0.8513  0.0896  0.4648
    3DNSX   H75 1100  16.099   2.380  20.694 -0.9441 -0.6456 -1.0728
    3DNSX   O76 1101  16.122   2.552  20.586 -0.0537  0.4455 -0.7822
    3DNSX   H77 1102  16.137   2.512  20.501 -2.1617 -0.3661  0.6142
    3DNSX   C70 1103  16.173   2.522  20.834  0.4144 -0.5944 -0.1017
    3DNSX   H71 1104  16.249   2.602  20.843  0.7748  0.1233 -0.7980
    3DNSX   O72 1105  16.045   2.565  20.875  0.1340 -0.0725 -0.0572
    3DNSX   H73 1106  16.058   2.573  20.979  0.6037  0.9852  1.1431
    3DNSX   C65 1107  16.225   2.414  20.937 -0.4996  0.2121 -0.3836
    3DNSX   H66 1108  16.145   2.332  20.932 -0.8385 -2.3979  0.2927
    3DNSX   O69 1109  16.352   2.362  20.898 -0.4360 -0.0182 -0.0945
    3DNSX   C67 1110  16.356   2.311  20.764  0.1545  0.2768  0.4419
    3DNSX   H68 1111  16.298   2.211  20.767 -2.3016 -1.5414  0.5703
    3DNSX   C81 1112  16.502   2.276  20.735  0.0373  0.0119  0.3381
    3DNSX   H82 1113  16.570   2.366  20.718  1.4498 -1.4874  2.5978
    3DNSX   H83 1114  16.532   2.235  20.832 -2.2949 -0.2231  0.3219
    3DNSX   O84 1115  16.532   2.169  20.641  0.2341 -0.2367 -0.5985
    3DNSX   H85 1116  16.466   2.095  20.658  0.1018 -1.8068 -0.5004
    3DNSX   O59 1117  16.255   2.463  21.065 -0.0516 -0.1980  0.0162
    3DNSX   C57 1118  16.242   2.401  21.197 -0.3582  0.9985 -0.1309
    3DNSX   H58 1119  16.167   2.320  21.193  2.8193 -0.6488 -1.1392
    3DNSX   C53 1120  16.384   2.335  21.240 -0.1274  0.6695 -0.0973
    3DNSX   H54 1121  16.472   2.417  21.223  1.5977 -0.8570 -1.0766
    3DNSX   O55 1122  16.426   2.225  21.155 -0.2923 -0.0360 -0.4028
    3DNSX   H56 1123  16.433   2.252  21.069 -0.4988  0.1619  0.5071
    3DNSX   C49 1124  16.376   2.293  21.389 -0.3855  0.3905 -0.7369
    3DNSX   H50 1125  16.313   2.202  21.406  1.5208 -1.5584 -3.1876
    3DNSX   O51 1126  16.511   2.267  21.441 -0.1406 -0.4707 -0.0902
    3DNSX   H52 1127  16.559   2.207  21.379 -0.1741  1.3553  0.6335
    3DNSX   C44 1128  16.320   2.404  21.478 -0.0627  0.3873 -0.5248
    3DNSX   H45 1129  16.390   2.496  21.485 -0.0011  1.0662 -1.3943
    3DNSX   O48 1130  16.200   2.452  21.430  0.5241 -0.0083 -0.0762
    3DNSX   C46 1131  16.196   2.508  21.296 -0.3269 -0.1305 -0.0637
    3DNSX   H47 1132  16.262   2.598  21.287  1.1889  0.3730 -0.1693
    3DNSX   C60 1133  16.049   2.557  21.276 -0.2304  0.1927 -0.2654
    3DNSX   H61 1134  15.971   2.491  21.326 -0.2183  2.4557  0.4768
    3DNSX   H62 1135  16.042   2.656  21.326 -1.7390  0.9014 -0.2935
    3DNSX   O63 1136  16.005   2.576  21.138  0.5290  0.5615  0.1964
    3DNSX   H64 1137  15.908   2.577  21.123 -0.5704 -0.0875 -2.1651
    3DNSX   O80 1138  16.281   2.347  21.605  1.1104 -0.6213  0.0033
    3DNSX   C78 1139  16.271   2.408  21.732 -0.4307 -0.2449 -0.8320
    3DNSX   H79 1140  16.328   2.505  21.738  2.3773  1.4484  1.3100
    3DNSX   C74 1141  16.122   2.459  21.754 -0.5064 -0.3666  0.0989
    3DNSX   H75 1142  16.064   2.374  21.730 -0.4921  0.6876  0.3099
    3DNSX   O76 1143  16.082   2.556  21.646 -0.0027 -0.3783  0.2970
    3DNSX   H77 1144  16.088   2.510  21.555  0.7409  0.3498  0.3336
    3DNSX   C70 1145  16.099   2.514  21.896  0.6534 -0.4076  0.1418
    3DNSX   H71 1146  16.156   2.602  21.928 -0.9462  0.2423 -1.9367
    3DNSX   O72 1147  15.954   2.534  21.914 -0.5678  0.1361  0.0524
    3DNSX   H73 1148  15.919   2.594  21.852  1.7675  0.9235  0.2867
    3DNSX   C65 1149  16.146   2.417  21.999  0.2315  0.3537  0.1624
    3DNSX   H66 1150  16.064   2.338  22.019 -0.6113 -1.2960 -1.2893
    3DNSX   O69 1151  16.282   2.367  21.970 -0.2792 -0.1045  0.4729
    3DNSX   C67 1152  16.302   2.304  21.843  0.5199  0.1631 -0.4444
    3DNSX   H68 1153  16.222   2.220  21.825 -1.0919  1.8275  0.8430
    3DNSX   C81 1154  16.442   2.245  21.844 -0.8743 -0.5759  0.2401
    3DNSX   H82 1155  16.521   2.323  21.845 -4.0925 -0.6422  2.5148
    3DNSX   H83 1156  16.456   2.194  21.942 -2.1317 -0.7137 -2.4069
    3DNSX   O84 1157  16.453   2.142  21.744 -0.3950  0.1477  0.9570
    3DNSX   H85 1158  16.448   2.189  21.657 -1.0197  3.1299  1.1740
    3DNSX   O59 1159  16.176   2.496  22.113 -0.5553  0.0214 -0.2716
    3DNSX   C57 1160  16.156   2.439  22.244 -0.3027 -0.2152 -1.3107
    3DNSX   H58 1161  16.090   2.351  22.243  0.3342  0.4822  1.7437
    3DNSX   C53 1162  16.293   2.391  22.309  0.6816 -0.0243  0.4524
    3DNSX   H54 1163  16.379   2.466  22.307 -2.1938 -0.4447 -1.2664
    3DNSX   O55 1164  16.347   2.281  22.233  0.4027 -0.0706  0.1547
    3DNSX   H56 1165  16.351   2.297  22.131  0.6540 -0.2012  0.7157
    3DNSX   C49 1166  16.271   2.349  22.453  0.4845  1.1681 -0.3150
    3DNSX   H50 1167  16.214   2.250  22.455  0.0254 -2.1846  0.6546
    3DNSX   O51 1168  16.397   2.327  22.518  0.3819 -0.0486 -0.4906
    3DNSX   H52 1169  16.452   2.259  22.464  0.7807 -0.2628 -0.3153
    3DNSX   C44 1170  16.194   2.454  22.535 -0.0485 -0.7223 -0.4756
    3DNSX   H45 1171  16.262   2.553  22.550  1.0220  1.6473  1.0249
    3DNSX   O48 1172  16.077   2.499  22.468 -0.3868  0.3275 -0.3509
    3DNSX   C46 1173  16.098   2.549  22.333  0.2691 -0.0334 -0.3473
    3DNSX   H47 1174  16.173   2.640  22.322 -0.3221  0.2742  0.4484
    3DNSX   C60 1175  15.968   2.619  22.288  0.7616  0.1775  0.6931
    3DNSX   H61 1176  15.900   2.634  22.372  0.2242 -1.2581  0.9999
    3DNSX   H62 1177  15.987   2.720  22.246 -1.7891 -0.4954 -3.0216
    3DNSX   O63 1178  15.891   2.545  22.197 -0.5076  0.5651 -0.4555
    3DNSX   H64 1179  15.801   2.518  22.232 -2.3052  3.7161  0.6519
    3DNSX   O80 1180  16.142   2.401  22.653  0.2874  0.2332 -0.1913
    3DNSX   C78 1181  16.138   2.472  22.779 -0.6227  0.0686  0.4981
    3DNSX   H79 1182  16.213   2.556  22.775 -0.0695 -1.4637 -1.4225
    3DNSX   C74 1183  15.992   2.503  22.811  0.1769  1.0210  0.1415
    3DNSX   H75 1184  15.933   2.416  22.793  0.7650 -0.7464  2.2137
    3DNSX   O76 1185  15.932   2.588  22.708 -0.3184  0.7098 -0.2907
    3DNSX   H77 1186  15.981   2.668  22.712 -2.3290 -3.3177 -0.2044
    3DNSX   C70 1187  15.973   2.554  22.956 -0.7264 -1.3703  0.1049
    3DNSX   H71 1188  16.028   2.651  22.980 -1.7368 -0.1925  0.9741
    3DNSX   O72 1189  15.838   2.558  22.991  0.1145  0.5821  0.3941
    3DNSX   H73 1190  15.804   2.471  23.025 -1.5818  0.6964 -0.5587
    3DNSX   C65 1191  16.035   2.445  23.050 -0.0518  0.4059  0.1133
    3DNSX   H66 1192  15.966   2.351  23.054  1.6780  2.1037  0.0370
    3DNSX   O69 1193  16.172   2.411  23.017  0.1185 -0.5009 -0.1467
    3DNSX   C67 1194  16.194   2.369  22.879 -0.3031  1.0054 -0.2042
    3DNSX   H68 1195  16.137   2.268  22.867  1.0516  0.2856 -0.3605
    3DNSX   C81 1196  16.345   2.338  22.875 -0.0127  0.1332  0.8247
    3DNSX   H82 1197  16.402   2.434  22.861 -2.7929 -2.7301  0.3765
    3DNSX   H83 1198  16.391   2.290  22.965 -1.3977  1.8394 -0.0865
    3DNSX   O84 1199  16.362   2.253  22.768  0.6739 -0.1885  0.0019
    3DNSX   H85 1200  16.361   2.309  22.684 -0.7199  2.5819 -0.1711
    3DNSX   O59 1201  16.051   2.500  23.182  0.2553  0.4962  0.2072
    3DNSX   C57 1202  16.046   2.451  23.320 -0.5455 -0.4713  0.1919
    3DNSX   H58 1203  15.973   2.364  23.328  0.8707 -2.7506  0.3633
    3DNSX   C53 1204  16.183   2.386  23.358 -0.2592 -0.4648 -0.6931
    3DNSX   H54 1205  16.272   2.460  23.342  1.5843  1.7707  2.3173
    3DNSX   O55 1206  16.211   2.272  23.277 -0.9203  0.3133 -0.3300
    3DNSX   H56 1207  16.212   2.295  23.179  1.5442 -4.1962  1.0730
    3DNSX   C49 1208  16.178   2.333  23.504 -0.1803 -0.1418 -0.2678
    3DNSX   H50 1209  16.094   2.258  23.506 -1.7602  0.1759  0.4963
    3DNSX   O51 1210  16.310   2.291  23.540  0.6234 -0.6962  0.4381
    3DNSX   H52 1211  16.361   2.372  23.545  0.4381  0.9024  2.1987
    3DNSX   C44 1212  16.138   2.451  23.586  0.5710 -0.5415  0.7389
    3DNSX   H45 1213  16.209   2.529  23.567  1.8255 -2.0029  0.9678
    3DNSX   O48 1214  16.002   2.498  23.553  0.5311  0.3835 -0.3352
    3DNSX   C46 1215  15.994   2.558  23.418  0.1375  0.1585  0.1339
    3DNSX   H47 1216  16.051   2.655  23.407  1.0873 -0.7117  1.2094
    3DNSX   C60 1217  15.846   2.581  23.375 -0.1345 -0.2338 -0.4550
    3DNSX   H61 1218  15.848   2.631  23.270  2.4745  1.4816  2.1696
    3DNSX   H62 1219  15.782   2.492  23.390  0.1529  1.1292  1.8551
    3DNSX   O63 1220  15.797   2.688  23.452  1.3336  0.4204  0.2354
    3DNSX   H64 1221  15.760   2.661  23.538  1.9966  1.5734  0.5128
    3DNSX   O80 1222  16.118   2.408  23.720  0.5719 -0.3900 -0.1895
    3DNSX   C78 1223  16.125   2.476  23.844 -0.1981  0.9944  0.1362
    3DNSX   H79 1224  16.187   2.570  23.838 -2.9255 -0.7106 -0.8858
    3DNSX   C74 1225  15.980   2.524  23.889 -0.5365 -0.0508  0.4534
    3DNSX   H75 1226  15.933   2.422  23.896 -0.2559 -3.7449  2.4406
    3DNSX   O76 1227  15.938   2.623  23.795 -0.0280  0.1767 -0.0704
    3DNSX   H77 1228  15.944   2.596  23.709 -1.8869  0.6413  1.9230
    3DNSX   C70 1229  15.983   2.586  24.031  0.1617  0.6901  0.6148
    3DNSX   H71 1230  16.031   2.688  24.036 -2.4684 -0.1311 -0.2808
    3DNSX   O72 1231  15.849   2.605  24.083  0.1216 -0.2761 -0.1456
    3DNSX   H73 1232  15.833   2.701  24.109  0.6650 -0.8593  2.2724
    3DNSX   C65 1233  16.057   2.492  24.130  0.1562 -1.1224  0.3717
    3DNSX   H66 1234  15.993   2.402  24.147 -1.3315 -2.5275 -0.5881
    3DNSX   O69 1235  16.186   2.448  24.083  0.3587  0.2273 -0.6360
    3DNSX   C67 1236  16.196   2.390  23.948 -0.4312  0.3568 -0.1852
    3DNSX   H68 1237  16.150   2.286  23.948  0.6785 -2.0266  2.6845
    3DNSX   C81 1238  16.343   2.367  23.913  0.2249  0.2587  0.8660
    3DNSX   H82 1239  16.372   2.415  23.807  0.1675  0.5130  1.5157
    3DNSX   H83 1240  16.410   2.416  23.986  1.5277 -0.9199 -1.0070
    3DNSX   O84 1241  16.386   2.231  23.908  0.4419  0.1335  0.7926
    3DNSX   H85 1242  16.481   2.248  23.880 -0.0242 -1.2613 -2.0941
    3DNSX   O59 1243  16.099   2.565  24.243  0.2084  0.3247 -1.2198
    3DNSX   C57 1244  16.092   2.509  24.374 -0.1713  0.8578 -0.0490
    3DNSX   H58 1245  16.027   2.415  24.374 -2.0527 -1.6505 -0.7213
    3DNSX   C53 1246  16.227   2.454  24.417  0.2106  0.2580 -0.4679
    3DNSX   H54 1247  16.300   2.540  24.422 -0.6034 -0.3740 -2.1912
    3DNSX   O55 1248  16.266   2.350  24.338 -0.4395 -0.1573 -0.3578
    3DNSX   H56 1249  16.257   2.384  24.243  0.4844  0.2868 -1.0103
    3DNSX   C49 1250  16.223   2.400  24.564 -0.0260  0.1696  0.2203
    3DNSX   H50 1251  16.162   2.304  24.571 -1.9470  0.2970 -0.8411
    3DNSX   O51 1252  16.359   2.390  24.600 -0.0083 -0.2903 -0.1214
    3DNSX   H52 1253  16.406   2.329  24.539 -1.3534  0.6880 -0.5781
    3DNSX   C44 1254  16.155   2.506  24.659  0.2587 -0.1056  0.1673
    3DNSX   H45 1255  16.224   2.595  24.677  0.4817  1.4860 -0.1321
    3DNSX   O48 1256  16.024   2.541  24.606 -0.1957  0.3421 -0.6706
    3DNSX   C46 1257  16.028   2.609  24.477  0.6753 -0.1743 -0.3716
    3DNSX   H47 1258  16.078   2.713  24.483  0.7014  3.0646 -2.6569
    3DNSX   C60 1259  15.883   2.652  24.444  0.2080 -0.1461 -0.0089
    3DNSX   H61 1260  15.873   2.714  24.352 -0.2947 -0.0455  0.5972
    3DNSX   H62 1261  15.831   2.556  24.424  1.7717  1.4455  1.6708
    3DNSX   O63 1262  15.817   2.732  24.545  0.4261 -0.0908  0.1853
    3DNSX   H64 1263  15.724   2.747  24.521 -0.0509  0.2960 -1.3965
    3DNSX   O80 1264  16.118   2.446  24.785  0.1081 -0.6559 -0.1080
    3DNSX   C78 1265  16.129   2.495  24.917 -0.4047 -0.2165 -0.2486
    3DNSX   H79 1266  16.222   2.557  24.934  0.3300 -1.2438  3.8682
    3DNSX   C74 1267  16.001   2.583  24.952 -0.8100 -0.0621  0.2536
    3DNSX   H75 1268  15.912   2.519  24.942  0.9441  1.2022  0.5170
    3DNSX   O76 1269  15.980   2.699  24.858 -0.5254  0.4615 -0.1005
    3DNSX   H77 1270  15.982   2.668  24.766  1.1924 -0.2719 -0.8445
    3DNSX   C70 1271  15.999   2.633  25.098  0.4149  0.6303 -0.8680
    3DNSX   H71 1272  16.096   2.688  25.102  0.0707  2.8054  1.9821
    3DNSX   O72 1273  15.886   2.709  25.127 -0.7048  0.6222 -0.0337
    3DNSX   H73 1274  15.860   2.765  25.051 -1.3150  1.3869 -0.1703
    3DNSX   C65 1275  16.014   2.511  25.195 -0.8473 -0.8660 -0.2105
    3DNSX   H66 1276  15.917   2.444  25.202  0.3877 -1.4825 -1.8224
    3DNSX   O69 1277  16.131   2.437  25.153  0.3053  0.7582  0.2280
    3DNSX   C67 1278  16.136   2.382  25.019  1.0454 -0.0044 -0.5043
    3DNSX   H68 1279  16.050   2.309  25.013 -1.5605  1.1618  0.2016
    3DNSX   C81 1280  16.264   2.308  25.006 -0.0799  0.4724 -0.2768
    3DNSX   H82 1281  16.354   2.387  25.002  0.9120  0.3365 -1.1288
    3DNSX   H83 1282  16.279   2.249  25.101 -1.3917 -0.1536  1.1079
    3DNSX   O84 1283  16.274   2.220  24.894  0.2806  0.0696  0.1598
    3DNSX   H85 1284  16.309   2.265  24.812 -0.4471  0.6656 -1.5592
    3DNSX   O59 1285  16.056   2.558  25.317  0.5146 -0.3058  0.0377
    3DNSX   C57 1286  16.044   2.523  25.453 -1.4038 -0.2127 -0.0723
    3DNSX   H58 1287  15.965   2.448  25.475  1.1565  1.0265 -0.1161
    3DNSX   C53 1288  16.180   2.464  25.492 -0.3264 -0.9088  0.1798
    3DNSX   H54 1289  16.258   2.534  25.452 -0.0296 -0.1095  2.3955
    3DNSX   O55 1290  16.203   2.339  25.426  0.2510  0.2796  0.1301
    3DNSX   H56 1291  16.190   2.350  25.330  0.0614  0.4394 -2.7427
    3DNSX   C49 1292  16.193   2.436  25.645  0.3508  0.4568  0.2914
    3DNSX   H50 1293  16.129   2.345  25.668 -0.4104  1.0152 -0.8632
    3DNSX   O51 1294  16.337   2.420  25.680  0.3331 -0.3620 -0.2040
    3DNSX   H52 1295  16.378   2.346  25.644  0.2285  3.4965  0.4535
    3DNSX   C44 1296  16.135   2.558  25.727  0.3627  0.3624  0.0400
    3DNSX   H45 1297  16.206   2.638  25.730 -1.4218 -1.2293 -0.9325
    3DNSX   O48 1298  16.013   2.609  25.677 -0.1602 -0.3534 -0.0987
    3DNSX   C46 1299  16.014   2.650  25.541  0.1769  0.9328 -0.4150
    3DNSX   H47 1300  16.097   2.727  25.530  0.4118  3.3103 -0.7660
    3DNSX   C60 1301  15.871   2.697  25.515  0.4728 -0.8927  0.0782
    3DNSX   H61 1302  15.805   2.616  25.479 -1.1968  0.5260  0.1404
    3DNSX   H62 1303  15.825   2.720  25.612  0.1677 -2.2608 -1.1486
    3DNSX   O63 1304  15.873   2.799  25.419  0.6887  0.0912 -0.0139
    3DNSX   H64 1305  15.785   2.826  25.404  2.0864  0.2969  1.5919
    3DNSX   O80 1306  16.092   2.512  25.852 -0.8043  0.5955 -0.3600
    3DNSX   C78 1307  16.098   2.564  25.983  0.1690  0.2591 -0.8333
    3DNSX   H79 1308  16.187   2.628  25.996 -0.1255 -2.2599 -0.7579
    3DNSX   C74 1309  15.968   2.647  26.009 -0.1083 -0.0453  0.3952
    3DNSX   H75 1310  15.891   2.563  26.010  1.6429  1.7405 -0.2184
    3DNSX   O76 1311  15.945   2.746  25.905  0.5373 -0.3313 -0.0370
    3DNSX   H77 1312  15.947   2.702  25.822  1.4971 -0.4949 -0.1406
    3DNSX   C70 1313  15.971   2.707  26.155 -0.3256 -0.0684 -0.0354
    3DNSX   H71 1314  16.039   2.795  26.147 -0.5649  0.2265  0.8320
    3DNSX   O72 1315  15.832   2.746  26.191 -0.2093 -0.0632 -0.4952
    3DNSX   H73 1316  15.845   2.805  26.265 -1.6860 -1.5109 -0.5734
    3DNSX   C65 1317  16.014   2.593  26.257 -0.7750 -0.8020  0.2242
    3DNSX   H66 1318  15.927   2.524  26.276 -0.4233  0.8167 -0.4033
    3DNSX   O69 1319  16.129   2.511  26.215 -0.2296 -0.1646  0.2934
    3DNSX   C67 1320  16.123   2.456  26.084 -0.8354  0.1041  0.7629
    3DNSX   H68 1321  16.029   2.386  26.072  1.0112  2.1213 -2.4555
    3DNSX   C81 1322  16.251   2.377  26.053  0.3433 -0.1297 -0.1364
    3DNSX   H82 1323  16.274   2.389  25.938 -0.6784  3.0066  2.8268
    3DNSX   H83 1324  16.339   2.427  26.103  2.9184 -1.2559 -1.9990
    3DNSX   O84 1325  16.237   2.242  26.091 -0.0422  0.3390 -0.6390
    3DNSX   H85 1326  16.305   2.180  26.060  0.4380 -0.5329 -0.2838
    3DNSX   O59 1327  16.065   2.655  26.379 -0.4121 -0.0569 -0.3328
    3DNSX   C57 1328  16.039   2.595  26.506 -0.1876  0.0060 -0.3391
    3DNSX   H58 1329  15.960   2.516  26.499 -0.2989 -0.8824 -1.1952
    3DNSX   C53 1330  16.171   2.525  26.552  0.8708 -1.2487  0.6144
    3DNSX   H54 1331  16.268   2.592  26.542  0.8419 -2.3617  0.6192
    3DNSX   O55 1332  16.186   2.411  26.470  0.5429 -0.6153  0.3821
    3DNSX   H56 1333  16.196   2.439  26.372  1.9501  0.7391 -0.2591
    3DNSX   C49 1334  16.153   2.472  26.697 -0.0970 -0.7791 -1.0190
    3DNSX   H50 1335  16.070   2.397  26.693  0.5434 -1.8406 -0.6935
    3DNSX   O51 1336  16.272   2.402  26.749  0.0901  0.4553 -0.2353
    3DNSX   H52 1337  16.324   2.468  26.800 -2.1828  1.4675 -3.4687
    3DNSX   C44 1338  16.103   2.586  26.796  0.7154 -0.9545 -0.0872
    3DNSX   H45 1339  16.189   2.665  26.805  2.1100  2.8645 -2.9078
    3DNSX   O48 1340  15.986   2.651  26.741 -0.5133  0.1320 -0.4017
    3DNSX   C46 1341  15.995   2.706  26.606  0.3043  0.1162 -0.3433
    3DNSX   H47 1342  16.075   2.789  26.604 -2.0649  1.2002 -0.2991
    3DNSX   C60 1343  15.857   2.757  26.566 -0.1218 -0.2595  0.3755
    3DNSX   H61 1344  15.795   2.670  26.515 -0.2973 -1.0265  1.2499
    3DNSX   H62 1345  15.799   2.789  26.660  1.1040 -1.6634  2.1803
    3DNSX   O63 1346  15.849   2.856  26.465 -0.2712 -0.0039 -0.1991
    3DNSX   H64 1347  15.814   2.948  26.492  0.0244 -2.6433  0.9091
    3DNSX   O80 1348  16.057   2.530  26.920  0.4572 -0.7555  0.5069
    3DNSX   C78 1349  16.085   2.587  27.050  0.1886 -0.1565  0.2446
    3DNSX   H79 1350  16.166   2.661  27.052 -1.3115 -0.2450  3.6652
    3DNSX   C74 1351  15.958   2.662  27.096 -0.3305 -0.3783  0.3446
    3DNSX   H75 1352  15.879   2.588  27.122  1.1425  0.5028  2.5825
    3DNSX   O76 1353  15.935   2.770  27.009  0.1583  0.1660  0.3351
    3DNSX   H77 1354  15.911   2.734  26.916  0.7891 -3.2275  0.4980
    3DNSX   C70 1355  15.987   2.727  27.233 -0.2177 -0.2066  0.8123
    3DNSX   H71 1356  16.082   2.788  27.247  2.3888  0.0898  1.7683
    3DNSX   O72 1357  15.882   2.807  27.274  0.1829  0.2328 -0.0081
    3DNSX   H73 1358  15.862   2.796  27.366 -0.9336 -2.0264 -1.2260
    3DNSX   C65 1359  16.012   2.606  27.335 -0.6678 -0.5745  0.6131
    3DNSX   H66 1360  15.916   2.541  27.353 -0.9954 -0.6141  0.1925
    3DNSX   O69 1361  16.124   2.527  27.288 -0.1118  0.1568  0.3201
    3DNSX   C67 1362  16.110   2.473  27.153  0.3949 -0.8083 -0.1468
    3DNSX   H68 1363  16.019   2.406  27.153 -2.0059  1.2661  0.0996
    3DNSX   C81 1364  16.242   2.404  27.122 -0.4022 -0.3335  0.2493
    3DNSX   H82 1365  16.316   2.482  27.103 -0.3337 -1.3007  0.3840
    3DNSX   H83 1366  16.271   2.340  27.209 -0.2215  3.5395 -0.0809
    3DNSX   O84 1367  16.246   2.309  27.019 -0.2253 -0.1180 -0.2475
    3DNSX   H85 1368  16.243   2.355  26.944  1.6266  3.4533  1.5607
    3DNSX   O59 1369  16.064   2.652  27.450  0.5262 -0.1914 -0.3024
    3DNSX   C57 1370  16.062   2.600  27.585  0.6005  0.0888 -0.0438
    3DNSX   H58 1371  15.999   2.507  27.597  0.1909  1.4692  0.2072
    3DNSX   C53 1372  16.206   2.560  27.622  0.3845 -0.4720 -0.0619
    3DNSX   H54 1373  16.286   2.646  27.608  3.6346  0.8391 -0.6444
    3DNSX   O55 1374  16.250   2.461  27.530 -0.2773  0.1829  0.3864
    3DNSX   H56 1375  16.231   2.496  27.442  1.4976  1.5006  1.7860
    3DNSX   C49 1376  16.211   2.505  27.767  0.4161  0.6309  0.1800
    3DNSX   H50 1377  16.150   2.409  27.770 -3.5312 -2.2487  0.8001
    3DNSX   O51 1378  16.349   2.486  27.791  0.4983  0.0310  0.3851
    3DNSX   H52 1379  16.363   2.388  27.771 -0.5050 -1.1375 -1.0645
    3DNSX   C44 1380  16.151   2.617  27.858  0.5328  0.0206  0.6103
    3DNSX   H45 1381  16.213   2.709  27.856 -0.3978 -0.9318  0.1148
    3DNSX   O48 1382  16.021   2.660  27.819 -0.3735  0.4356 -0.1835
    3DNSX   C46 1383  16.010   2.714  27.686  0.5809 -0.4125  0.8486
    3DNSX   H47 1384  16.069   2.814  27.679 -1.6612  1.6032  0.0629
    3DNSX   C60 1385  15.860   2.750  27.676 -0.5387  0.5404 -0.5209
    3DNSX   H61 1386  15.797   2.658  27.671  0.9383 -1.6209 -0.3426
    3DNSX   H62 1387  15.820   2.802  27.770 -1.5200  1.3269  0.2706
    3DNSX   O63 1388  15.825   2.829  27.563 -0.5230  0.2557  0.2912
    3DNSX   H64 1389  15.723   2.848  27.555 -0.2197  0.8724 -0.8141
    3DNSX   O80 1390  16.125   2.579  27.994  0.0753 -0.0362 -0.2121
    3DNSX   C78 1391  16.154   2.646  28.118 -0.4039  0.1862  1.1979
    3DNSX   H79 1392  16.217   2.736  28.105 -0.3262  2.1601  1.9120
    3DNSX   C74 1393  16.013   2.690  28.168 -0.1337  0.0312 -0.0057
    3DNSX   H75 1394  15.952   2.598  28.187 -0.3748 -0.6643 -0.6475
    3DNSX   O76 1395  15.940   2.767  28.073 -0.3208  0.4116  0.1654
    3DNSX   H77 1396  15.942   2.717  27.993  0.4804 -1.4395  0.4198
    3DNSX   C70 1397  16.022   2.770  28.304 -0.1986  0.7366  0.3842
    3DNSX   H71 1398  16.072   2.870  28.290 -2.0235  2.0424  0.6897
    3DNSX   O72 1399  15.884   2.803  28.343  0.1633 -0.4736  0.1135
    3DNSX   H73 1400  15.854   2.877  28.290 -0.8560  1.2529  1.3351
    3DNSX   C65 1401  16.096   2.680  28.404  0.0331 -0.2056  0.3693
    3DNSX   H66 1402  16.033   2.588  28.418  0.5242  0.3862 -1.4564
    3DNSX   O69 1403  16.225   2.640  28.346 -0.4810  0.6397 -0.1810
    3DNSX   C67 1404  16.220   2.562  28.222  0.2088  0.3569 -0.4869
    3DNSX   H68 1405  16.169   2.459  28.230 -1.9650 -0.8181  0.6717
    3DNSX   C81 1406  16.367   2.514  28.191  0.4518 -0.0227  0.1550
    3DNSX   H82 1407  16.420   2.585  28.118 -0.6999  0.1821 -0.2115
    3DNSX   H83 1408  16.423   2.518  28.285 -1.7901  1.5312 -2.4914
    3DNSX   O84 1409  16.370   2.385  28.132 -0.2783 -0.1629 -0.0310
    3DNSX   H85 1410  16.462   2.363  28.125 -0.1907 -1.5023 -0.6940
    3DNSX   O59 1411  16.129   2.746  28.524  0.1725  0.3360 -0.2861
    3DNSX   C57 1412  16.140   2.669  28.645  0.7434 -0.1677  0.1498
    3DNSX   H58 1413  16.077   2.578  28.642  0.8568  0.6747  1.9354
    3DNSX   C53 1414  16.279   2.612  28.670  0.2412 -0.1391 -0.0584
    3DNSX   H54 1415  16.354   2.691  28.656  0.9216  1.3730 -2.2016
    3DNSX   O55 1416  16.320   2.517  28.575  0.1214  0.1153 -0.1995
    3DNSX   H56 1417  16.310   2.553  28.484  1.0427  0.1363  1.0292
    3DNSX   C49 1418  16.286   2.546  28.811  0.3039 -0.1323 -0.3073
    3DNSX   H50 1419  16.236   2.448  28.817  1.3330  4.2257 -0.9301
    3DNSX   O51 1420  16.430   2.528  28.841  0.1303 -0.0977  0.2532
    3DNSX   H52 1421  16.475   2.506  28.753  0.3542  2.2923  0.8172
    3DNSX   C44 1422  16.233   2.635  28.921  0.1500 -0.2383 -0.0739
    3DNSX   H45 1423  16.305   2.720  28.928 -1.6828  2.0002  0.6855
    3DNSX   O48 1424  16.099   2.686  28.888 -0.1272 -0.1363  0.3433
    3DNSX   C46 1425  16.092   2.756  28.758 -0.7673  0.1951  0.2951
    3DNSX   H47 1426  16.152   2.849  28.762  1.2524 -1.1464 -0.9294
    3DNSX   C60 1427  15.941   2.800  28.750  0.4145 -0.2781 -0.0249
    3DNSX   H61 1428  15.866   2.714  28.765  0.1877  2.4218  2.0050
    3DNSX   H62 1429  15.939   2.878  28.833  1.0223  1.3535 -0.1679
    3DNSX   O63 1430  15.907   2.869  28.630 -0.4121 -0.3991 -0.2900
    3DNSX   H64 1431  15.976   2.864  28.560  1.8956  0.8654  0.4606
    3DNSX   O80 1432  16.208   2.577  29.047 -0.0070 -0.5781  0.9218
    3DNSX   C78 1433  16.228   2.640  29.174 -0.0005  0.5918  0.0898
    3DNSX   H79 1434  16.310   2.715  29.176 -0.7821  0.7168  1.9938
    3DNSX   C74 1435  16.088   2.701  29.221 -0.0093 -0.5531  0.2667
    3DNSX   H75 1436  16.016   2.615  29.228 -0.3950  0.4953  1.7401
    3DNSX   O76 1437  16.037   2.800  29.128  0.1140  0.7321  0.1418
    3DNSX   H77 1438  16.039   2.765  29.037  2.6521 -1.2750 -0.5739
    3DNSX   C70 1439  16.098   2.756  29.363  0.2811 -0.5607  0.2456
    3DNSX   H71 1440  16.159   2.849  29.369 -1.2952  2.0958  0.7203
    3DNSX   O72 1441  15.962   2.776  29.427  0.2579  0.1734  0.1754
    3DNSX   H73 1442  15.981   2.802  29.514 -1.3556 -1.0045  1.9807
    3DNSX   C65 1443  16.165   2.649  29.454 -0.9708 -0.0431 -0.0754
    3DNSX   H66 1444  16.090   2.564  29.477 -0.3011 -2.2693 -1.8470
    3DNSX   O69 1445  16.287   2.591  29.400 -1.0574  0.1775 -0.9197
    3DNSX   C67 1446  16.281   2.530  29.272 -0.1177  0.0768 -0.0342
    3DNSX   H68 1447  16.237   2.433  29.282  0.1518  1.1230  0.3959
    3DNSX   C81 1448  16.425   2.511  29.224 -0.7595 -0.0511 -0.1763
    3DNSX   H82 1449  16.439   2.493  29.116  0.4129 -1.4319  2.2172
    3DNSX   H83 1450  16.485   2.593  29.261 -2.8634 -2.2789 -4.5743
    3DNSX   O84 1451  16.479   2.388  29.284 -0.0970 -0.1369  0.0849
    3DNSX   H85 1452  16.569   2.374  29.242 -2.3919 -1.1989  0.1512
    3DNSX   O59 1453  16.219   2.721  29.565  0.2295 -0.0118 -0.0557
    3DNSX   C57 1454  16.209   2.662  29.693 -0.0260  0.1457  0.3030
    3DNSX   H58 1455  16.132   2.583  29.701  1.2925  1.4578  1.7006
    3DNSX   C53 1456  16.351   2.592  29.728  0.4624  0.0919  0.1605
    3DNSX   H54 1457  16.441   2.653  29.717  2.0074  0.0715 -0.4925
    3DNSX   O55 1458  16.369   2.482  29.643 -0.3862 -0.4831 -0.8810
    3DNSX   H56 1459  16.372   2.526  29.554 -0.4161  1.1123 -1.1414
    3DNSX   C49 1460  16.339   2.543  29.875  0.0345  0.4468  0.2282
    3DNSX   H50 1461  16.269   2.459  29.875  0.8033 -0.2894  1.6227
    3DNSX   O51 1462  16.463   2.502  29.922  0.2469 -0.1122 -0.3204
    3DNSX   H52 1463  16.540   2.536  29.869 -4.6073  3.9677 -1.6013
    3DNSX   C44 1464  16.297   2.662  29.963 -0.1667  0.3488  0.1072
    3DNSX   H45 1465  16.378   2.742  29.973 -0.3388 -1.7823 -1.5541
    3DNSX   O48 1466  16.170   2.715  29.923 -0.6787 -0.4742 -1.0675
    3DNSX   C46 1467  16.173   2.770  29.793  0.1647  0.0772 -0.4190
    3DNSX   H47 1468  16.245   2.852  29.781  1.2242  0.5662  0.8032
    3DNSX   C60 1469  16.028   2.829  29.767 -0.6185 -0.1239  0.7267
    3DNSX   H61 1470  15.964   2.748  29.743  0.9037  1.2357 -0.0174
    3DNSX   H62 1471  15.982   2.875  29.859 -1.7988 -2.1535  2.3280
    3DNSX   O63 1472  16.022   2.920  29.659  0.0950 -0.2496 -0.4161
    3DNSX   H64 1473  15.927   2.948  29.659  1.1251 -1.9108  0.6724
    3DNSX   O80 1474  16.251   2.611  30.090  0.0461  0.0154  0.5244
    3DNSX   C78 1475  16.254   2.678  30.214 -0.4774 -0.0083 -0.3531
    3DNSX   H79 1476  16.334   2.756  30.217 -1.3359  4.0210  1.1380
    3DNSX   C74 1477  16.117   2.734  30.254  0.1930  0.4934  0.2041
    3DNSX   H75 1478  16.035   2.654  30.255  1.8309 -1.6107 -0.4901
    3DNSX   O76 1479  16.088   2.842  30.153 -0.2099 -0.5074 -0.0314
    3DNSX   H77 1480  16.093   2.815  30.064 -1.3671  0.4514  0.0437
    3DNSX   C70 1481  16.103   2.789  30.400  0.8577  0.1520  0.2764
    3DNSX   H71 1482  16.180   2.867  30.398  1.9778 -0.0210 -3.5490
    3DNSX   O72 1483  15.972   2.834  30.420 -0.2853  0.5508  0.3135
    3DNSX   H73 1484  15.952   2.850  30.516 -1.3409  0.6854  0.0635
    3DNSX   C65 1485  16.160   2.680  30.494  0.0359  0.0648  0.4087
    3DNSX   H66 1486  16.089   2.590  30.501  0.4825 -3.3329  1.3284
    3DNSX   O69 1487  16.293   2.634  30.453  0.1328  1.1944  0.5907
    3DNSX   C67 1488  16.294   2.569  30.321 -0.4390 -0.0554  0.1001
    3DNSX   H68 1489  16.221   2.472  30.322 -1.8372  0.4684  0.0958
    3DNSX   C81 1490  16.431   2.512  30.287  0.2524  0.0984 -0.6415
    3DNSX   H82 1491  16.480   2.567  30.202 -1.9668 -1.0760 -0.7084
    3DNSX   H83 1492  16.495   2.529  30.377 -0.9532  0.9747 -0.6979
    3DNSX   O84 1493  16.420   2.375  30.266  0.6463  0.0506 -0.5306
    3DNSX   H85 1494  16.489   2.355  30.199 -0.8439 -1.2338 -1.8960
    3DNSX   O59 1495  16.190   2.727  30.622  0.3053 -0.0579  0.0376
    3DNSX   C57 1496  16.180   2.677  30.755 -0.2177 -0.1008  0.4848
    3DNSX   H58 1497  16.110   2.595  30.766  1.5081  2.6173  2.7792
    3DNSX   C53 1498  16.326   2.633  30.788 -0.7859  0.3675  0.2141
    3DNSX   H54 1499  16.404   2.710  30.764  0.8921  0.7086 -0.7410
    3DNSX   O55 1500  16.366   2.525  30.700 -0.0993  0.1432 -0.0347
    3DNSX   H56 1501  16.373   2.569  30.607 -0.7877 -3.0549 -1.3323
    3DNSX   C49 1502  16.335   2.578  30.931  0.0332 -1.4752  0.2888
    3DNSX   H50 1503  16.276   2.484  30.942  1.8260  1.2122  1.6542
    3DNSX   O51 1504  16.466   2.564  30.958 -0.6217  0.2030  0.5251
    3DNSX   H52 1505  16.503   2.494  30.902 -0.3388  0.0681 -2.1644
    3DNSX   C44 1506  16.284   2.691  31.034  0.3168 -0.1982 -0.4327
    3DNSX   H45 1507  16.354   2.784  31.032  4.4823  2.0380  2.1201
    3DNSX   O48 1508  16.151   2.727  30.996  0.6634  0.3921  0.1529
    3DNSX   C46 1509  16.127   2.773  30.862 -0.1103 -0.3336  0.0982
    3DNSX   H47 1510  16.182   2.872  30.850  2.7465  0.2447 -2.9538
    3DNSX   C60 1511  15.982   2.807  30.845  0.4490  0.3004 -0.5536
    3DNSX   H61 1512  15.938   2.706  30.831  0.0275  0.9651 -0.1959
    3DNSX   H62 1513  15.943   2.858  30.939  1.7460  0.9001 -2.7247
    3DNSX   O63 1514  15.938   2.877  30.731 -0.0352 -0.3162 -0.4166
    3DNSX   H64 1515  15.860   2.929  30.751 -0.2295  0.4300 -1.1105
    3DNSX   O80 1516  16.264   2.635  31.162 -0.0249  0.5025 -0.4187
    3DNSX   C78 1517  16.259   2.693  31.293 -0.1029  0.1656 -0.4788
    3DNSX   H79 1518  16.307   2.792  31.295 -1.1343 -0.9386  0.6682
    3DNSX   C74 1519  16.110   2.738  31.321 -0.3523 -0.6688 -0.4283
    3DNSX   H75 1520  16.049   2.646  31.331 -0.8874  2.8661  1.2172
    3DNSX   O76 1521  16.069   2.826  31.218  0.7278 -1.1593 -0.0790
    3DNSX   H77 1522  16.072   2.770  31.145  0.0693 -3.9006  1.3628
    3DNSX   C70 1523  16.096   2.797  31.465  0.5369  0.3875  0.6987
    3DNSX   H71 1524  16.158   2.891  31.474  0.1530  0.2498  0.4951
    3DNSX   O72 1525  15.958   2.818  31.502 -0.1441 -0.5336  0.0299
    3DNSX   H73 1526  15.954   2.850  31.587 -4.4640 -0.9625  1.5760
    3DNSX   C65 1527  16.160   2.694  31.560  0.2653  0.4126 -0.0060
    3DNSX   H66 1528  16.096   2.595  31.557 -4.3075 -1.6096  0.2504
    3DNSX   O69 1529  16.297   2.663  31.528  0.1284  0.2570  0.5381
    3DNSX   C67 1530  16.317   2.605  31.398 -0.1450 -0.0033  0.7312
    3DNSX   H68 1531  16.254   2.525  31.385 -0.4152  2.9849  1.5280
    3DNSX   C81 1532  16.469   2.590  31.374  0.3901  1.0021 -0.0586
    3DNSX   H82 1533  16.518   2.681  31.347  0.3001  0.1181 -2.4145
    3DNSX   H83 1534  16.517   2.554  31.473  0.8193 -2.2670  3.5705
    3DNSX   O84 1535  16.481   2.488  31.282  0.5663 -0.0951 -0.4084
    3DNSX   H85 1536  16.471   2.524  31.190  2.1298  0.0036  1.5392
    3DNSX   O59 1537  16.175   2.754  31.687 -0.4195  0.4275  0.3311
    3DNSX   C57 1538  16.166   2.686  31.817  0.0038 -0.7282  0.1818
    3DNSX   H58 1539  16.095   2.601  31.816 -0.0262 -1.1844  3.7309
    3DNSX   C53 1540  16.298   2.629  31.858  0.6336 -0.2200  0.3830
    3DNSX   H54 1541  16.373   2.718  31.854 -0.2376  2.4527 -2.8374
    3DNSX   O55 1542  16.341   2.525  31.763 -0.2484  0.1390 -0.3179
    3DNSX   H56 1543  16.351   2.552  31.677 -1.2724 -0.7272  1.8672
    3DNSX   C49 1544  16.295   2.573  32.005 -0.7947 -0.3537  0.3501
    3DNSX   H50 1545  16.228   2.487  32.012  0.3349  1.3484  0.8601
    3DNSX   O51 1546  16.436   2.544  32.046 -0.1068 -0.0417 -0.4527
    3DNSX   H52 1547  16.506   2.617  32.018  1.7811 -0.4052  0.8402
    3DNSX   C44 1548  16.235   2.685  32.093  0.7680 -0.0751 -0.2388
    3DNSX   H45 1549  16.304   2.773  32.103 -1.0291  1.1111  2.1534
    3DNSX   O48 1550  16.104   2.722  32.054  0.2756 -0.0276  0.0525
    3DNSX   C46 1551  16.118   2.785  31.919 -0.0684 -0.3646 -0.7300
    3DNSX   H47 1552  16.189   2.863  31.933 -0.8487 -1.2691  0.6936
    3DNSX   C60 1553  15.980   2.840  31.877 -0.0699 -0.0964  0.2983
    3DNSX   H61 1554  15.922   2.762  31.830  2.2304  1.7393 -0.4293
    3DNSX   H62 1555  15.926   2.867  31.970  0.0632 -1.1013 -1.6627
    3DNSX   O63 1556  15.987   2.935  31.771  0.1410 -0.4012  0.2689
    3DNSX   H64 1557  15.925   3.013  31.785 -1.0912  2.4798 -0.8987
    3DNSX   O80 1558  16.214   2.632  32.223 -0.0537  0.7651  0.4860
    3DNSX   C78 1559  16.221   2.706  32.352  0.7642  0.5350  0.9498
    3DNSX   H79 1560  16.305   2.785  32.350  1.8730  0.8576  2.6656
    3DNSX   C74 1561  16.083   2.776  32.390 -0.4862  0.1055  0.0731
    3DNSX   H75 1562  16.008   2.690  32.398  0.7388  2.1548  1.9347
    3DNSX   O76 1563  16.041   2.883  32.305 -0.4275  0.0058  1.0671
    3DNSX   H77 1564  16.026   2.846  32.219 -0.0478 -1.9987  0.5999
    3DNSX   C70 1565  16.098   2.823  32.539  0.5421 -0.2464 -0.0516
    3DNSX   H71 1566  16.172   2.906  32.555  4.0248 -1.2006  0.0015
    3DNSX   O72 1567  15.975   2.862  32.583 -0.4016  0.0351  0.1181
    3DNSX   H73 1568  15.960   2.946  32.551  1.7409 -0.7005  0.5747
    3DNSX   C65 1569  16.131   2.705  32.629  0.3025 -0.0913 -0.5270
    3DNSX   H66 1570  16.044   2.638  32.615 -0.5004  2.3223 -1.0378
    3DNSX   O69 1571  16.256   2.641  32.595 -0.5604 -0.4376 -0.0545
    3DNSX   C67 1572  16.266   2.598  32.457  0.6790 -0.3487 -0.3580
    3DNSX   H68 1573  16.192   2.520  32.437  5.2325 -1.3897 -1.9105
    3DNSX   C81 1574  16.404   2.549  32.430 -0.4642  0.5595  0.6373
    3DNSX   H82 1575  16.429   2.560  32.318 -1.3093  0.4178  0.7409
    3DNSX   H83 1576  16.480   2.600  32.500 -1.1204  0.5853  0.4286
    3DNSX   O84 1577  16.404   2.410  32.452 -0.0523 -0.2201 -0.2277
    3DNSX   H85 1578  16.491   2.374  32.426 -1.8798 -2.5851  0.5792
    3DNSX   O59 1579  16.151   2.751  32.765 -0.3135  0.1380  0.2133
    3DNSX   C57 1580  16.155   2.702  32.898 -0.1903  0.2741  0.4495
    3DNSX   H58 1581  16.088   2.613  32.914  1.1562 -0.9602 -1.9315
    3DNSX   C53 1582  16.306   2.662  32.934  0.4905 -0.3360  0.3412
    3DNSX   H54 1583  16.367   2.758  32.934  0.8773  2.1308  0.1484
    3DNSX   O55 1584  16.347   2.556  32.848  0.1576  0.2498  0.5463
    3DNSX   H56 1585  16.343   2.592  32.755  0.1512  0.2129 -0.1617
    3DNSX   C49 1586  16.319   2.610  33.081  0.1265  0.6594  0.3486
    3DNSX   H50 1587  16.276   2.508  33.091 -0.1029 -1.3112 -1.1527
    3DNSX   O51 1588  16.465   2.606  33.125  0.3614 -0.4899  0.1458
    3DNSX   H52 1589  16.525   2.551  33.072  0.6977  1.6095 -1.5386
    3DNSX   C44 1590  16.257   2.720  33.174  0.2951 -0.4536  0.2338
    3DNSX   H45 1591  16.320   2.817  33.180  2.7145 -0.8785  1.2975
    3DNSX   O48 1592  16.126   2.766  33.134  0.3546  0.1252 -0.3778
    3DNSX   C46 1593  16.119   2.819  33.001 -0.0926  0.5691  0.1303
    3DNSX   H47 1594  16.195   2.895  32.995 -2.0758 -2.7289  3.0591
    3DNSX   C60 1595  15.983   2.885  32.995  0.5917  0.4308 -0.2209
    3DNSX   H61 1596  15.926   2.817  32.931 -1.5120  1.8024 -0.7444
    3DNSX   H62 1597  15.932   2.906  33.093  1.0578 -2.2559  2.9492
    3DNSX   O63 1598  16.000   3.004  32.924  0.0822  0.2813  0.4309
    3DNSX   H64 1599  15.922   3.032  32.879  0.1265  1.7582  3.7412
    3DNSX   O80 1600  16.227   2.660  33.302 -0.0989  0.5668 -0.6682
    3DNSX   C78 1601  16.232   2.709  33.435 -0.1056  0.6737  0.3377
    3DNSX   H79 1602  16.314   2.787  33.444 -0.5614  2.8931 -0.9485
    3DNSX   C74 1603  16.096   2.773  33.464  0.1680 -0.2881  0.7551
    3DNSX   H75 1604  16.023   2.690  33.444  0.3252  3.2461  2.5762
    3DNSX   O76 1605  16.068   2.887  33.383  0.0043  0.3359 -0.1305
    3DNSX   H77 1606  16.074   2.854  33.284 -1.5116  1.9381  0.6064
    3DNSX   C70 1607  16.090   2.812  33.608  0.2288  0.2948  0.0261
    3DNSX   H71 1608  16.167   2.887  33.630 -0.1132 -1.2485 -0.6598
    3DNSX   O72 1609  15.959   2.851  33.636 -0.1141 -0.0933 -0.1223
    3DNSX   H73 1610  15.953   2.865  33.732  0.6968  1.8462 -1.9613
    3DNSX   C65 1611  16.142   2.700  33.703  0.1157 -0.5154  0.3763
    3DNSX   H66 1612  16.060   2.621  33.727 -1.0373 -1.5588 -1.2696
    3DNSX   O69 1613  16.266   2.645  33.662  0.3346 -0.0913 -0.1615
    3DNSX   C67 1614  16.262   2.585  33.523  0.2298  0.5276  0.1367
    3DNSX   H68 1615  16.181   2.504  33.505 -0.3561 -0.2875  0.2429
    3DNSX   C81 1616  16.393   2.526  33.502 -0.4272 -0.1572 -0.0490
    3DNSX   H82 1617  16.467   2.609  33.510  0.0941  0.0668 -3.1370
    3DNSX   H83 1618  16.406   2.447  33.580 -0.0454  1.9868  1.8158
    3DNSX   O84 1619  16.413   2.454  33.380  0.1270  0.4557 -0.3366
    3DNSX   H85 1620  16.442   2.529  33.308 -0.5625  0.9137  2.2799
    3DNSX   O59 1621  16.187   2.767  33.825 -0.0739  0.2188 -0.2581
    3DNSX   C57 1622  16.163   2.721  33.960  0.3443  0.2044 -0.4213
    3DNSX   H58 1623  16.094   2.625  33.960 -1.0221 -1.1965  0.8884
    3DNSX   C53 1624  16.294   2.665  34.010 -0.7153 -0.0370 -1.0185
    3DNSX   H54 1625  16.383   2.735  34.008 -0.2031  0.0355  2.8339
    3DNSX   O55 1626  16.344   2.563  33.930  0.0036  0.4041  0.4462
    3DNSX   H56 1627  16.338   2.595  33.838 -3.7492  2.5895 -1.1152
    3DNSX   C49 1628  16.293   2.621  34.157 -0.2383  0.1186 -0.0245
    3DNSX   H50 1629  16.227   2.528  34.166 -2.0330 -0.6233 -0.6771
    3DNSX   O51 1630  16.423   2.596  34.208 -0.4428 -0.1645 -0.0602
    3DNSX   H52 1631  16.424   2.569  34.306  1.1066 -2.3560 -0.9691
    3DNSX   C44 1632  16.230   2.737  34.236 -0.6928  0.3048 -0.6540
    3DNSX   H45 1633  16.295   2.827  34.233 -4.3508 -2.4722  1.5593
    3DNSX   O48 1634  16.103   2.765  34.185 -0.3823 -0.3557  0.3763
    3DNSX   C46 1635  16.101   2.822  34.054  0.2081 -0.4280 -0.2858
    3DNSX   H47 1636  16.178   2.909  34.052 -1.4596  0.1234 -1.9874
    3DNSX   C60 1637  15.953   2.859  34.023 -0.3409 -0.2901 -0.1138
    3DNSX   H61 1638  15.894   2.763  34.025  1.2221 -1.2715 -0.0561
    3DNSX   H62 1639  15.914   2.922  34.105  1.0832 -0.3851 -0.7047
    3DNSX   O63 1640  15.949   2.939  33.908 -0.1888  0.2207  0.6277
    3DNSX   H64 1641  15.871   2.987  33.896  2.1198  1.7991 -0.8617
    3DNSX   O80 1642  16.194   2.689  34.364  0.8215  0.3137  0.6178
    3DNSX   C78 1643  16.181   2.753  34.488 -0.3329 -0.2705  0.2139
    3DNSX   H79 1644  16.247   2.847  34.493  3.3939  4.8014 -0.5813
    3DNSX   C74 1645  16.032   2.792  34.524 -0.2330 -0.3874 -0.1239
    3DNSX   H75 1646  15.973   2.695  34.538 -3.9656  3.0158 -1.6827
    3DNSX   O76 1647  15.975   2.872  34.413 -0.3138  0.7431 -0.3643
    3DNSX   H77 1648  15.991   2.821  34.331 -0.5609 -1.3168  1.6545
    3DNSX   C70 1649  16.017   2.849  34.667 -1.0028 -0.4277  0.0280
    3DNSX   H71 1650  16.064   2.951  34.664  0.0438 -0.6914 -0.9831
    3DNSX   O72 1651  15.882   2.855  34.716 -0.1339  0.0247  0.0608
    3DNSX   H73 1652  15.880   2.916  34.789  0.9662 -1.4534 -1.4760
    3DNSX   C65 1653  16.088   2.744  34.768 -0.3071 -0.1081  0.1811
    3DNSX   H66 1654  16.023   2.655  34.776  1.2387 -0.2387 -3.0392
    3DNSX   O69 1655  16.226   2.715  34.730  0.0172 -0.4872  0.4667
    3DNSX   C67 1656  16.242   2.657  34.596  0.0606  0.1824  0.7461
    3DNSX   H68 1657  16.195   2.553  34.590 -1.1034 -1.1293 -0.9079
    3DNSX   C81 1658  16.390   2.634  34.557  0.4577 -0.4283 -0.0926
    3DNSX   H82 1659  16.432   2.726  34.507 -0.9969 -0.0476  0.9681
    3DNSX   H83 1660  16.446   2.609  34.650 -0.8355  0.8158  0.1453
    3DNSX   O84 1661  16.410   2.524  34.469 -0.6447  0.2422 -0.3751
    3DNSX   H85 1662  16.498   2.485  34.500  0.6491 -2.8694 -0.4868
    3DNSX   O59 1663  16.112   2.807  34.894  0.0482 -0.1755  0.1894
    3DNSX   C57 1664  16.102   2.747  35.021 -0.5991 -0.1990  0.0519
    3DNSX   H58 1665  16.036   2.656  35.020  0.1977  0.7276  1.0073
    3DNSX   C53 1666  16.243   2.696  35.068  0.2599 -0.1464 -0.0366
    3DNSX   H54 1667  16.326   2.773  35.069  0.6233  1.6068  0.1107
    3DNSX   O55 1668  16.292   2.601  34.974  0.5726  0.6575  0.9922
    3DNSX   H56 1669  16.299   2.631  34.889 -4.1536  1.4970  2.3534
    3DNSX   C49 1670  16.229   2.629  35.202  0.1514  0.5355 -0.3652
    3DNSX   H50 1671  16.157   2.548  35.179 -0.0682 -0.3616 -2.3467
    3DNSX   O51 1672  16.350   2.576  35.256  0.3956 -0.1182  0.2202
    3DNSX   H52 1673  16.410   2.523  35.200 -1.1003 -0.9258 -0.9706
    3DNSX   C44 1674  16.169   2.731  35.302  0.5247  0.1599 -0.5136
    3DNSX   H45 1675  16.247   2.810  35.313  0.3782 -0.7213 -0.3297
    3DNSX   O48 1676  16.044   2.795  35.263 -0.7645 -0.4680  0.3911
    3DNSX   C46 1677  16.041   2.841  35.128  0.4223  0.1697 -0.1303
    3DNSX   H47 1678  16.103   2.934  35.113  1.5589  0.8330  0.4293
    3DNSX   C60 1679  15.897   2.879  35.098  0.0402  0.3254  0.3865
    3DNSX   H61 1680  15.832   2.781  35.101 -0.8461  0.1033  1.6044
    3DNSX   H62 1681  15.858   2.940  35.182  2.0777  0.0325 -1.3584
    3DNSX   O63 1682  15.878   2.948  34.977 -0.1277  0.3920 -0.5237
    3DNSX   H64 1683  15.852   3.042  34.995 -1.2649  0.2387  0.6689
    3DNSX   O80 1684  16.131   2.673  35.425 -0.4538 -0.2497 -0.0347
    3DNSX   C78 1685  16.128   2.733  35.557 -0.4387  0.6040 -0.3201
    3DNSX   H79 1686  16.202   2.815  35.566  1.5198 -1.4590 -1.0847
    3DNSX   C74 1687  15.979   2.789  35.576 -1.1586  0.4968 -0.0844
    3DNSX   H75 1688  15.904   2.704  35.565 -1.6805  2.3372  1.0227
    3DNSX   O76 1689  15.952   2.898  35.485 -0.3899 -0.1770 -0.2837
    3DNSX   H77 1690  15.978   2.861  35.401  1.9322  0.9328  1.3449
    3DNSX   C70 1691  15.959   2.843  35.723 -0.1299 -0.7029 -0.2493
    3DNSX   H71 1692  16.023   2.930  35.746 -1.0483 -1.7701 -0.8778
    3DNSX   O72 1693  15.819   2.858  35.738 -0.3219  0.6559 -0.0069
    3DNSX   H73 1694  15.782   2.917  35.674  0.2508  0.4134 -2.2966
    3DNSX   C65 1695  16.004   2.728  35.821  0.1997  0.0602 -0.2790
    3DNSX   H66 1696  15.931   2.646  35.802 -2.0015  2.0512 -2.5971
    3DNSX   O69 1697  16.138   2.679  35.795  0.8138 -0.0141  0.0364
    3DNSX   C67 1698  16.174   2.633  35.665  0.3083 -0.0276  1.2492
    3DNSX   H68 1699  16.103   2.543  35.641  0.1864 -0.1449 -3.0971
    3DNSX   C81 1700  16.328   2.606  35.656 -0.1270  0.0086  0.1920
    3DNSX   H82 1701  16.385   2.704  35.635  1.2573 -0.3781  1.7867
    3DNSX   H83 1702  16.357   2.567  35.753 -2.0183 -0.0170 -0.8831
    3DNSX   O84 1703  16.374   2.521  35.546  0.0830  0.4840 -0.1419
    3DNSX   H85 1704  16.337   2.552  35.464 -2.5762  1.0557 -1.1504
    3DNSX   O59 1705  16.023   2.769  35.951 -0.5608  0.3457 -0.0140
    3DNSX   C57 1706  16.007   2.701  36.076  0.3798 -0.6273  0.1645
    3DNSX   H58 1707  15.944   2.612  36.071 -1.2752  0.1442  0.2356
    3DNSX   C53 1708  16.159   2.674  36.126  0.5897  0.1549 -0.0895
    3DNSX   H54 1709  16.214   2.775  36.110  0.3661 -0.0101 -0.2860
    3DNSX   O55 1710  16.226   2.573  36.038 -0.2472 -0.4224  0.3270
    3DNSX   H56 1711  16.227   2.613  35.946  1.1827 -0.6114 -0.7841
    3DNSX   C49 1712  16.157   2.625  36.275 -0.4511 -0.2886  0.3052
    3DNSX   H50 1713  16.107   2.532  36.298 -0.9187  2.4064  1.2135
    3DNSX   O51 1714  16.289   2.629  36.326 -0.2895  0.0350 -0.1390
    3DNSX   H52 1715  16.350   2.579  36.273 -1.5665  0.5115  0.6798
    3DNSX   C44 1716  16.080   2.727  36.362  0.1801 -0.6479 -0.4156
    3DNSX   H45 1717  16.139   2.819  36.368  0.8563  1.6244  0.4199
    3DNSX   O48 1718  15.946   2.749  36.315  0.3342 -0.0486  0.3637
    3DNSX   C46 1719  15.938   2.797  36.179 -0.0583 -0.1861 -0.4266
    3DNSX   H47 1720  15.991   2.894  36.176  0.8596  1.6347  2.5514
    3DNSX   C60 1721  15.789   2.827  36.151  0.2870  0.1208 -0.1062
    3DNSX   H61 1722  15.714   2.736  36.136 -0.1341  0.2974  1.6881
    3DNSX   H62 1723  15.748   2.867  36.245 -1.4062  0.5033  1.4474
    3DNSX   O63 1724  15.772   2.911  36.038 -0.2914 -0.5405 -0.2298
    3DNSX   H64 1725  15.840   2.896  35.961  0.5063 -0.0430 -1.5191
    3DNSX   O80 1726  16.054   2.675  36.488  0.3335  0.1293  0.2202
    3DNSX   C78 1727  16.055   2.729  36.623  0.2036 -0.2223 -0.7673
    3DNSX   H79 1728  16.128   2.817  36.638 -0.6838  1.7413  1.3217
    3DNSX   C74 1729  15.917   2.782  36.675 -0.5478 -0.3404 -0.3356
    3DNSX   H75 1730  15.852   2.696  36.689 -1.5162  1.4298 -1.7311
    3DNSX   O76 1731  15.863   2.874  36.579  0.2665  0.2303  0.0025
    3DNSX   H77 1732  15.860   2.832  36.501 -1.2012 -2.3084  0.6253
    3DNSX   C70 1733  15.934   2.840  36.817  0.6999  0.2891  0.4000
    3DNSX   H71 1734  16.001   2.928  36.826  1.3423 -1.4301  1.1305
    3DNSX   O72 1735  15.804   2.868  36.871 -0.5215  0.5003 -0.3299
    3DNSX   H73 1736  15.757   2.951  36.836 -0.4018 -1.8141 -0.9293
    3DNSX   C65 1737  15.998   2.728  36.907  0.5542 -0.2418  0.4930
    3DNSX   H66 1738  15.915   2.651  36.922 -1.9780 -1.5702  2.1272
    3DNSX   O69 1739  16.122   2.669  36.857  0.3552 -0.0262  0.1078
    3DNSX   C67 1740  16.109   2.618  36.718 -0.0681 -0.5972  0.1711
    3DNSX   H68 1741  16.028   2.542  36.713 -0.1583  1.5287 -0.2123
    3DNSX   C81 1742  16.251   2.566  36.689  0.4647  0.6070  0.1071
    3DNSX   H82 1743  16.320   2.650  36.676  0.0722 -1.4556  1.1068
    3DNSX   H83 1744  16.277   2.503  36.776  3.8714  3.5867  0.9317
    3DNSX   O84 1745  16.254   2.477  36.580  0.1637 -0.4006  0.3903
    3DNSX   H85 1746  16.296   2.518  36.498  1.9710 -0.0427 -0.5890
    3DNSX   O59 1747  16.040   2.781  37.032  0.2835  0.0384  0.4625
    3DNSX   C57 1748  16.019   2.717  37.161 -0.0918 -0.1929 -0.5636
    3DNSX   H58 1749  15.938   2.636  37.155 -0.2629 -1.6268 -1.0092
    3DNSX   C53 1750  16.150   2.657  37.217 -0.0684  0.7287  0.0807
    3DNSX   H54 1751  16.241   2.726  37.212 -0.0914 -1.7890 -0.8675
    3DNSX   O55 1752  16.181   2.537  37.140  0.6087 -0.4672  0.1411
    3DNSX   H56 1753  16.202   2.569  37.047 -0.3087 -0.6018  2.1962
    3DNSX   C49 1754  16.138   2.613  37.367 -0.6477  0.3722 -0.1610
    3DNSX   H50 1755  16.075   2.521  37.375  2.6958  3.3280 -0.2743
    3DNSX   O51 1756  16.272   2.578  37.417  1.1760  0.0132  0.4012
    3DNSX   H52 1757  16.330   2.560  37.340 -1.9226 -0.2977  2.5789
    3DNSX   C44 1758  16.073   2.730  37.443 -0.0314  0.3046 -0.1666
    3DNSX   H45 1759  16.151   2.819  37.453  1.6736 -0.1400 -0.5804
    3DNSX   O48 1760  15.954   2.786  37.386  0.0094  0.0164  0.3326
    3DNSX   C46 1761  15.961   2.827  37.251  0.0600  0.4747 -0.0261
    3DNSX   H47 1762  16.032   2.921  37.240  0.3878 -0.5539  0.4357
    3DNSX   C60 1763  15.817   2.871  37.214  0.0364 -0.9072  0.7508
    3DNSX   H61 1764  15.791   2.960  37.287 -2.1570  1.5617  1.1995
    3DNSX   H62 1765  15.823   2.906  37.109  0.6591 -0.4114  4.0118
    3DNSX   O63 1766  15.711   2.776  37.239  0.1652 -0.1402 -0.5611
    3DNSX   H64 1767  15.697   2.757  37.333  2.3645  1.1583 -1.6222
    3DNSX   O80 1768  16.022   2.681  37.572 -0.3803  0.1062  0.0259
    3DNSX   C78 1769  16.022   2.755  37.702  0.5686 -0.1105 -0.7542
    3DNSX   H79 1770  16.089   2.844  37.699 -0.4742 -0.4527  4.2257
    3DNSX   C74 1771  15.876   2.809  37.733 -0.1179 -0.0309 -0.0680
    3DNSX   H75 1772  15.802   2.728  37.731  3.0703  1.7079 -0.6184
    3DNSX   O76 1773  15.850   2.908  37.632 -0.0645  0.7225 -0.3352
    3DNSX   H77 1774  15.839   2.864  37.542  0.1812  1.6952 -1.4181
    3DNSX   C70 1775  15.882   2.880  37.872  0.2944  0.4919 -0.3393
    3DNSX   H71 1776  15.950   2.969  37.875 -1.6678 -0.4952  0.6294
    3DNSX   O72 1777  15.752   2.906  37.915  0.0536 -0.1347 -0.3369
    3DNSX   H73 1778  15.759   2.920  38.012 -1.2152 -0.9558 -2.5445
    3DNSX   C65 1779  15.932   2.771  37.982 -0.1136  0.3249  0.1415
    3DNSX   H66 1780  15.863   2.687  37.992 -0.0333  1.5942 -0.5360
    3DNSX   O69 1781  16.064   2.720  37.941  0.2522  0.5371  0.6694
    3DNSX   C67 1782  16.065   2.660  37.814 -0.3908  0.1273  0.4161
    3DNSX   H68 1783  16.003   2.572  37.811  1.9455 -0.7250  1.6208
    3DNSX   C81 1784  16.206   2.607  37.785 -0.1003 -0.8498  0.5939
    3DNSX   H82 1785  16.261   2.689  37.729 -0.9863 -0.3149  1.7550
    3DNSX   H83 1786  16.267   2.589  37.875  0.6732  1.1685 -0.0879
    3DNSX   O84 1787  16.203   2.484  37.716 -0.0836  0.4666 -0.0448
    3DNSX   H85 1788  16.233   2.492  37.624 -0.4965 -0.5808  2.0377
    3DNSX   O59 1789  15.969   2.837  38.103 -0.0455 -0.3980  0.3840
    3DNSX   C57 1790  15.937   2.787  38.235  0.2870 -0.2070 -0.2805
    3DNSX   H58 1791  15.866   2.700  38.240 -0.6242 -0.1944  3.1069
    3DNSX   C53 1792  16.073   2.722  38.283  0.6358 -0.4858  0.1931
    3DNSX   H54 1793  16.151   2.805  38.260 -0.9758  0.3687 -0.8152
    3DNSX   O55 1794  16.119   2.606  38.201  0.0525  0.1333 -0.2323
    3DNSX   H56 1795  16.138   2.625  38.108 -2.1286  1.6702  0.7974
    3DNSX   C49 1796  16.071   2.668  38.429 -0.5767 -0.1524 -0.3653
    3DNSX   H50 1797  15.998   2.584  38.442  0.0008  0.6425  0.5752
    3DNSX   O51 1798  16.204   2.625  38.462  0.2744  0.0299 -0.0080
    3DNSX   H52 1799  16.246   2.581  38.382  1.0518 -0.1476 -1.1951
    3DNSX   C44 1800  16.030   2.791  38.518  0.1317  0.3669  0.0180
    3DNSX   H45 1801  16.119   2.863  38.511 -0.2896 -0.9350  0.7252
    3DNSX   O48 1802  15.905   2.854  38.472 -0.0674  0.4881  0.2543
    3DNSX   C46 1803  15.897   2.902  38.333  0.7497  0.3904 -0.5892
    3DNSX   H47 1804  15.969   2.977  38.305 -2.1590 -0.4164 -1.4230
    3DNSX   C60 1805  15.752   2.941  38.310 -0.2784  0.0365  0.4942
    3DNSX   H61 1806  15.686   2.854  38.275  1.2936  0.3517 -0.9389
    3DNSX   H62 1807  15.715   2.998  38.403 -1.2386  0.4735  1.4553
    3DNSX   O63 1808  15.749   3.027  38.196  0.0536  0.1007  0.9232
    3DNSX   H64 1809  15.670   3.090  38.201  1.1677 -1.3655  0.5007
    3DNSX   O80 1810  15.994   2.748  38.650 -0.6292 -0.1179 -0.2441
    3DNSX   C78 1811  16.006   2.808  38.779  0.5767  0.2486 -0.6921
    3DNSX   H79 1812  16.073   2.900  38.780  0.4704  1.3585  0.9783
    3DNSX   C74 1813  15.857   2.852  38.824  0.3017 -0.8200  1.0101
    3DNSX   H75 1814  15.790   2.761  38.837  2.2160 -1.6839  2.9852
    3DNSX   O76 1815  15.798   2.946  38.733  0.6212  0.4976  0.1002
    3DNSX   H77 1816  15.802   2.913  38.636  2.3050  0.0678 -0.8245
    3DNSX   C70 1817  15.872   2.920  38.959 -0.0791  0.3309 -0.6442
    3DNSX   H71 1818  15.932   3.010  38.931 -0.9159  0.0653 -0.3535
    3DNSX   O72 1819  15.748   2.977  39.006  0.2291 -0.8300 -0.2445
    3DNSX   H73 1820  15.775   3.023  39.082  1.4958 -0.7348  0.2657
    3DNSX   C65 1821  15.939   2.822  39.057  0.2712  0.1270  0.1658
    3DNSX   H66 1822  15.870   2.739  39.084 -0.0183 -0.0165 -0.1983
    3DNSX   O69 1823  16.061   2.768  39.015  0.2627  0.1148 -0.0383
    3DNSX   C67 1824  16.059   2.709  38.884  0.2750 -0.6266  0.0355
    3DNSX   H68 1825  15.989   2.624  38.875 -1.1168 -0.8057 -1.1010
    3DNSX   C81 1826  16.199   2.662  38.854 -0.1593  0.1411 -0.0878
    3DNSX   H82 1827  16.204   2.650  38.747  1.7549  0.2141 -1.0621
    3DNSX   H83 1828  16.267   2.746  38.884  2.8126  0.2645  0.8853
    3DNSX   O84 1829  16.234   2.552  38.933  0.1850  0.1118  0.3434
    3DNSX   H85 1830  16.320   2.520  38.886 -1.6140 -1.5984  2.7039
    3DNSX   O59 1831  15.982   2.892  39.171  0.4919  0.4241 -0.0331
    3DNSX   C57 1832  15.992   2.841  39.302  0.6839 -0.0360 -0.1129
    3DNSX   H58 1833  15.928   2.755  39.314  1.0187  2.0793  2.0754
    3DNSX   C53 1834  16.139   2.797  39.336  0.1895 -0.1449 -0.3684
    3DNSX   H54 1835  16.202   2.895  39.323  0.5299 -0.5999  0.5973
    3DNSX   O55 1836  16.175   2.695  39.242 -0.1810  0.1039  0.4814
    3DNSX   H56 1837  16.163   2.728  39.145 -1.7732  2.1386 -0.3813
    3DNSX   C49 1838  16.148   2.743  39.482 -0.1062  0.5787  0.6702
    3DNSX   H50 1839  16.087   2.650  39.491  0.2639  1.8519 -0.4218
    3DNSX   O51 1840  16.290   2.718  39.519 -0.2046 -0.0195 -0.1840
    3DNSX   H52 1841  16.331   2.797  39.565 -1.3706 -1.3383  0.9342
    3DNSX   C44 1842  16.089   2.857  39.573 -0.3532 -0.1483  0.3330
    3DNSX   H45 1843  16.155   2.945  39.571  0.4558 -0.4571 -0.3922
    3DNSX   O48 1844  15.954   2.896  39.537  0.0927 -0.1769 -0.7061
    3DNSX   C46 1845  15.946   2.951  39.403  0.4892 -0.1144  0.0631
    3DNSX   H47 1846  16.006   3.038  39.413 -0.3338 -2.0936 -2.9044
    3DNSX   C60 1847  15.796   2.990  39.377  0.0189  0.3602  0.2849
    3DNSX   H61 1848  15.741   2.902  39.334  2.5106  3.6559  1.1254
    3DNSX   H62 1849  15.748   3.016  39.471  2.2243 -0.4579 -3.3354
    3DNSX   O63 1850  15.787   3.098  39.283  0.3317  0.5633 -0.1692
    3DNSX   H64 1851  15.698   3.128  39.260  0.1514 -1.6830 -0.1454
    3DNSX   O80 1852  16.066   2.798  39.701 -0.3716 -0.5394 -0.3248
    3DNSX   C78 1853  16.073   2.861  39.831 -0.3505 -0.0602  0.5266
    3DNSX   H79 1854  16.155   2.939  39.837  1.5080  3.3050  0.3425
    3DNSX   C74 1855  15.936   2.934  39.850  0.2343  0.4631  0.1641
    3DNSX   H75 1856  15.864   2.846  39.837 -0.7162  0.6596  0.4689
    3DNSX   O76 1857  15.894   3.027  39.748  0.1312  0.1805  0.4322
    3DNSX   H77 1858  15.894   2.983  39.665  1.1680  1.1977 -1.4663
    3DNSX   C70 1859  15.912   2.996  39.987 -0.7390 -0.4810 -0.4475
    3DNSX   H71 1860  15.987   3.076  39.993 -0.9270 -1.8051 -0.3610
    3DNSX   O72 1861  15.779   3.044  40.013 -0.2389 -0.1714 -0.5881
    3DNSX   H73 1862  15.749   3.120  39.951 -2.2158 -0.6025 -0.9118
    3DNSX   C65 1863  15.944   2.878  40.092 -1.5133 -0.5595  0.2450
    3DNSX   H66 1864  15.866   2.807  40.080  1.0879  2.0214 -3.8182
    3DNSX   O69 1865  16.070   2.814  40.070 -0.4169  0.2794 -0.0800
    3DNSX   C67 1866  16.090   2.760  39.939 -0.6843  0.2228  0.1443
    3DNSX   H68 1867  16.016   2.675  39.915  4.2216 -0.1253  0.2405
    3DNSX   C81 1868  16.229   2.701  39.942 -0.3030  0.5357 -0.2936
    3DNSX   H82 1869  16.308   2.783  39.946 -0.2435  2.8162  0.6547
    3DNSX   H83 1870  16.216   2.634  40.031 -0.1160 -0.2386 -0.8472
    3DNSX   O84 1871  16.256   2.614  39.830  0.9194  0.2136 -0.4368
    3DNSX   H85 1872  16.254   2.661  39.752  1.5298 -0.1399  1.7983
    3DNSX   O59 1873  15.971   2.932  40.217 -0.6064 -0.4103 -0.0377
    3DNSX   C57 1874  15.964   2.896  40.356 -0.2631  0.3293  0.0389
    3DNSX   H58 1875  15.901   2.807  40.371  0.7191  0.8830 -0.6057
    3DNSX   C53 1876  16.106   2.862  40.403  0.0308  0.1963 -0.5445
    3DNSX   H54 1877  16.157   2.967  40.399 -1.0867 -1.5026  1.4451
    3DNSX   O55 1878  16.167   2.754  40.317  0.6475  0.6723 -0.2201
    3DNSX   H56 1879  16.161   2.778  40.223 -1.2196  2.2348 -1.7322
    3DNSX   C49 1880  16.102   2.817  40.550  0.9597  0.5246  0.4477
    3DNSX   H50 1881  16.025   2.732  40.560 -0.9125 -1.4582  0.2564
    3DNSX   O51 1882  16.228   2.788  40.608  0.0410  0.4644  0.1417
    3DNSX   H52 1883  16.267   2.870  40.650  0.0613 -0.3794 -3.2164
    3DNSX   C44 1884  16.037   2.927  40.640 -0.3238  0.5715 -0.2030
    3DNSX   H45 1885  16.117   3.011  40.647  1.0360  2.4563  0.9806
    3DNSX   O48 1886  15.907   2.957  40.586  0.1320  0.2127  0.5513
    3DNSX   C46 1887  15.902   2.999  40.449 -0.3368  0.0339  0.4675
    3DNSX   H47 1888  15.949   3.108  40.444  0.9424 -2.0889 -2.2741
    3DNSX   C60 1889  15.756   3.009  40.417 -0.1191 -0.1194  0.8840
    3DNSX   H61 1890  15.697   2.918  40.391 -1.7154  0.3227  1.7072
    3DNSX   H62 1891  15.709   3.045  40.511  1.6571  0.6265 -1.4500
    3DNSX   O63 1892  15.721   3.093  40.312 -0.4008  0.2863  0.5803
    3DNSX   H64 1893  15.754   3.177  40.335  2.1281 -1.0135  2.2891
    3DNSX   O80 1894  15.990   2.878  40.766  0.0959 -0.1232 -0.3286
    3DNSX   C78 1895  16.008   2.938  40.896 -0.9605  0.4001 -0.4690
    3DNSX   H79 1896  16.069   3.036  40.887  4.1545  2.8801  1.0667
    3DNSX   C74 1897  15.867   2.981  40.947  1.1030 -0.6933 -0.5585
    3DNSX   H75 1898  15.807   2.884  40.972  0.4489  3.3003 -0.1295
    3DNSX   O76 1899  15.800   3.043  40.834  0.2018  0.0930  0.0975
    3DNSX   H77 1900  15.802   2.976  40.766 -1.4182 -1.3884 -0.9127
    3DNSX   C70 1901  15.881   3.066  41.077 -0.6449  0.5558 -0.4914
    3DNSX   H71 1902  15.934   3.162  41.047  3.4888  3.2568 -0.0590
    3DNSX   O72 1903  15.742   3.088  41.125  0.1109  0.0061 -1.1047
    3DNSX   H73 1904  15.680   3.100  41.050 -1.2534  0.4704  1.4463
    3DNSX   C65 1905  15.966   2.981  41.175 -0.4940  1.1085 -0.0615
    3DNSX   H66 1906  15.906   2.894  41.216 -1.4708  0.0300 -1.5247
    3DNSX   O69 1907  16.091   2.930  41.120  0.2315  0.6472 -0.1920
    3DNSX   C67 1908  16.073   2.845  41.006 -0.2550  0.8845  0.2618
    3DNSX   H68 1909  16.010   2.765  41.028 -0.2379  4.8338 -0.5722
    3DNSX   C81 1910  16.205   2.785  40.956  0.5165 -0.5380  0.3677
    3DNSX   H82 1911  16.270   2.867  40.906  0.0290 -0.4481  0.9870
    3DNSX   H83 1912  16.246   2.741  41.048 -1.5975  1.4891 -0.2703
    3DNSX   O84 1913  16.165   2.684  40.863  0.2131 -0.4873 -0.3264
    3DNSX   H85 1914  16.213   2.678  40.775 -2.0310  0.8196 -4.1306
    3DNSX   O59 1915  16.012   3.068  41.278  0.1548 -0.3924  1.1093
    3DNSX   C57 1916  16.027   3.012  41.410  0.7302 -0.2030 -0.2359
    3DNSX   H58 1917  15.984   2.913  41.413 -0.1990 -1.1113 -0.1240
    3DNSX   C53 1918  16.173   2.999  41.441 -0.8523 -0.7632 -0.2177
    3DNSX   H54 1919  16.215   3.104  41.417 -0.3298 -1.8806  1.6387
    3DNSX   O55 1920  16.243   2.894  41.366 -0.2727  0.0102 -0.2803
    3DNSX   H56 1921  16.249   2.917  41.269  1.2270  1.0726 -1.7488
    3DNSX   C49 1922  16.201   2.974  41.596 -0.3403 -0.0875 -0.6528
    3DNSX   H50 1923  16.170   2.867  41.611  0.2703 -2.2329 -0.8936
    3DNSX   O51 1924  16.343   2.998  41.621 -0.5990 -0.4199  0.1373
    3DNSX   H52 1925  16.404   2.937  41.582  1.2152 -0.5732 -2.4675
    3DNSX   C44 1926  16.114   3.065  41.691 -0.2300  0.3771 -0.0788
    3DNSX   H45 1927  16.146   3.171  41.684 -0.5284 -1.5871 -1.3375
    3DNSX   O48 1928  15.978   3.074  41.645 -0.2765 -0.5723  0.1104
    3DNSX   C46 1929  15.956   3.110  41.508 -0.7781 -0.5632 -0.0115
    3DNSX   H47 1930  15.990   3.218  41.499  0.7626  0.0798 -1.0681
    3DNSX   C60 1931  15.799   3.113  41.491  0.4517 -0.1598  0.0208
    3DNSX   H61 1932  15.769   3.023  41.431 -1.0386  0.1442  0.6247
    3DNSX   H62 1933  15.749   3.095  41.589 -0.0234  0.8711  0.1598
    3DNSX   O63 1934  15.735   3.216  41.417 -0.0016  0.2454 -0.6430
    3DNSX   H64 1935  15.665   3.269  41.475 -4.3297 -2.5296 -0.1733
    3DNSX   O80 1936  16.090   3.007  41.815 -0.1526 -0.4394  0.2517
    3DNSX   C78 1937  16.073   3.079  41.933 -0.5036  0.2517 -0.6430
    3DNSX   H79 1938  16.120   3.179  41.929  0.1164  0.9111  0.4122
    3DNSX   C74 1939  15.928   3.118  41.969  0.2518 -0.6122 -0.2450
    3DNSX   H75 1940  15.857   3.029  41.956  0.9494  1.7957 -1.4226
    3DNSX   O76 1941  15.883   3.216  41.872 -0.1453 -0.1803  0.0311
    3DNSX   H77 1942  15.791   3.242  41.885 -2.2052 -0.4540 -1.8980
    3DNSX   C70 1943  15.922   3.186  42.107 -0.2573  0.2827  1.2741
    3DNSX   H71 1944  15.978   3.281  42.113 -0.0608 -0.7239 -1.7720
    3DNSX   O72 1945  15.781   3.202  42.123 -0.1478 -0.4094 -0.0917
    3DNSX   H73 1946  15.748   3.141  42.194  1.6895 -2.4623 -1.9909
    3DNSX   C65 1947  15.998   3.092  42.212  0.6743 -1.2645 -0.8696
    3DNSX   H66 1948  15.945   2.997  42.221  2.3895 -3.7628  0.5023
    3DNSX   O69 1949  16.135   3.069  42.172 -0.3535 -0.3241 -0.4704
    3DNSX   C67 1950  16.140   2.995  42.046 -0.1412 -0.1089  0.6855
    3DNSX   H68 1951  16.086   2.889  42.051  0.0129  2.0260  1.6862
    3DNSX   C81 1952  16.287   2.969  41.992  0.4977 -0.4991 -0.1243
    3DNSX   H82 1953  16.310   3.018  41.896 -0.2751  0.9271  0.7820
    3DNSX   H83 1954  16.360   3.015  42.057 -0.7264 -1.5879 -2.2492
    3DNSX   O84 1955  16.307   2.834  41.975  0.5087 -0.0991 -0.0871
    3DNSX   H85 1956  16.366   2.785  42.039  1.9838  0.7757  1.0399
    3DNSX   O59 1957  16.018   3.162  42.332  0.4938 -0.3735 -0.0495
    3DNSX   C57 1958  15.998   3.121  42.461 -0.1390 -0.3566  0.4258
    3DNSX   H58 1959  15.947   3.021  42.468 -3.8636 -3.1794  0.1643
    3DNSX   C53 1960  16.141   3.084  42.522  0.3230 -0.5899 -0.0538
    3DNSX   H54 1961  16.207   3.173  42.504  3.5108 -0.5658  2.4478
    3DNSX   O55 1962  16.200   2.964  42.476  1.0325  0.2152  0.2815
    3DNSX   H56 1963  16.221   2.962  42.379  1.6615 -0.5693 -2.7513
    3DNSX   C49 1964  16.137   3.069  42.671  0.4333 -0.0858  0.1357
    3DNSX   H50 1965  16.096   2.967  42.698 -0.6079  2.2791  0.2165
    3DNSX   O51 1966  16.260   3.081  42.737 -0.2637 -0.2593 -0.3958
    3DNSX   H52 1967  16.251   3.080  42.840 -1.9936 -0.1469 -2.8172
    3DNSX   C44 1968  16.048   3.179  42.733 -0.5583  0.1348  0.2179
    3DNSX   H45 1969  16.097   3.278  42.720  0.3879 -0.2919 -0.3051
    3DNSX   O48 1970  15.918   3.184  42.675 -0.6559  0.0009 -0.0221
    3DNSX   C46 1971  15.913   3.226  42.532 -0.1536  0.4277 -0.2023
    3DNSX   H47 1972  15.957   3.334  42.517  2.2733 -0.1285 -0.6276
    3DNSX   C60 1973  15.763   3.219  42.491  0.3565 -0.6725 -0.0623
    3DNSX   H61 1974  15.764   3.246  42.381 -1.3246  2.4788  0.9920
    3DNSX   H62 1975  15.730   3.117  42.513  3.1598  1.2536 -1.5075
    3DNSX   O63 1976  15.679   3.315  42.547 -0.7444 -0.4216 -0.4281
    3DNSX   H64 1977  15.583   3.314  42.519 -1.0300 -1.0395  1.8895
    3DNSX   O80 1978  16.005   3.155  42.864  0.2345  0.0901  0.1967
    3DNSX   H60 1979  16.286   2.288  17.824 -1.1012  0.7047 -2.8633
    3DNSX   H81 1980  16.054   3.213  42.923  1.8222 -1.5544  0.4598
    4DNSX   O59 1981  15.817   3.529  18.202 -0.4056  0.3282 -0.1618
    4DNSX   C57 1982  15.777   3.454  18.317 -0.2471 -0.3821  0.6953
    4DNSX   H58 1983  15.688   3.389  18.295  0.4605 -1.4435  2.2695
    4DNSX   C53 1984  15.892   3.352  18.350 -0.0248 -1.0117 -0.1956
    4DNSX   H54 1985  15.980   3.413  18.365 -1.6299 -4.6075 -0.1712
    4DNSX   O55 1986  15.911   3.272  18.235  0.1915  0.0596 -0.5047
    4DNSX   H56 1987  15.925   3.337  18.151 -1.8493  1.3057 -1.9335
    4DNSX   C49 1988  15.860   3.273  18.479 -0.1995  0.2012  0.4869
    4DNSX   H50 1989  15.771   3.210  18.448 -1.5298 -0.9177  1.6179
    4DNSX   O51 1990  15.976   3.204  18.525  0.7185 -0.1274  0.1408
    4DNSX   H52 1991  16.054   3.250  18.484 -0.4363  1.9820  1.9807
    4DNSX   C44 1992  15.825   3.380  18.590 -0.1037 -0.0808 -0.2618
    4DNSX   H45 1993  15.920   3.445  18.610 -3.0782 -2.5374  2.0438
    4DNSX   O48 1994  15.712   3.463  18.554 -0.1488  0.2308  0.1777
    4DNSX   C46 1995  15.734   3.544  18.434 -0.7262  0.1938 -0.0064
    4DNSX   H47 1996  15.810   3.617  18.468  4.0993  2.2192  2.6624
    4DNSX   C60 1997  15.607   3.619  18.402  0.4853  0.2671 -0.0704
    4DNSX   H61 1998  15.618   3.693  18.324 -3.9658 -0.5577 -1.0246
    4DNSX   H62 1999  15.533   3.550  18.365  1.5617  1.0479  2.3649
    4DNSX   O63 2000  15.552   3.690  18.511 -0.0050 -0.2628 -0.4294
    4DNSX   H64 2001  15.562   3.648  18.597 -2.5978  0.2069 -1.2397
    4DNSX   O80 2002  15.777   3.320  18.703 -0.2014  0.4028 -0.3228
    4DNSX   C78 2003  15.798   3.372  18.837 -0.1448  0.5672 -0.4705
    4DNSX   H79 2004  15.887   3.438  18.844 -2.6408 -1.6668  1.8868
    4DNSX   C74 2005  15.671   3.460  18.882 -0.6949  0.2395  0.6937
    4DNSX   H75 2006  15.591   3.388  18.872  0.7639 -2.4783 -1.1234
    4DNSX   O76 2007  15.646   3.573  18.794 -0.4355  0.0901 -0.0789
    4DNSX   H77 2008  15.562   3.612  18.817 -1.1058  0.2425  1.4869
    4DNSX   C70 2009  15.680   3.512  19.027  0.3271 -0.3492 -0.7891
    4DNSX   H71 2010  15.757   3.592  19.040  0.1946 -0.6082  0.0082
    4DNSX   O72 2011  15.548   3.551  19.058 -0.1127  0.1958  0.1555
    4DNSX   H73 2012  15.537   3.562  19.158  0.3053 -1.1913  0.6913
    4DNSX   C65 2013  15.717   3.388  19.117 -0.1714 -0.4533 -0.4410
    4DNSX   H66 2014  15.626   3.316  19.136  0.6055  0.2624  2.1666
    4DNSX   O69 2015  15.827   3.309  19.072 -0.5403  0.4835 -0.2766
    4DNSX   C67 2016  15.817   3.260  18.934  0.6638 -0.4274  0.6498
    4DNSX   H68 2017  15.725   3.187  18.919 -2.1054 -0.2242 -1.2167
    4DNSX   C81 2018  15.953   3.194  18.890 -0.1283 -0.1710  0.3952
    4DNSX   H82 2019  16.004   3.266  18.815  1.5498 -1.0612 -0.1269
    4DNSX   H83 2020  16.015   3.183  18.981  1.3791 -2.1690  0.9312
    4DNSX   O84 2021  15.916   3.079  18.833  0.5280 -0.5681  0.5502
    4DNSX   H85 2022  15.974   3.049  18.761 -0.7611 -5.0382  0.5599
    4DNSX   O59 2023  15.766   3.434  19.246  0.1628  0.8601 -0.0632
    4DNSX   C57 2024  15.723   3.396  19.377  0.4015 -0.2930  0.0394
    4DNSX   H58 2025  15.629   3.333  19.375  0.3972 -1.2361  2.2898
    4DNSX   C53 2026  15.835   3.315  19.444  0.0187 -0.5063  0.2477
    4DNSX   H54 2027  15.934   3.370  19.445  0.0234  0.5849 -1.2053
    4DNSX   O55 2028  15.863   3.207  19.365 -0.4370  0.0714  0.5845
    4DNSX   H56 2029  15.879   3.237  19.275  0.5171 -1.1869 -2.9881
    4DNSX   C49 2030  15.811   3.273  19.592  0.5710 -0.0654 -0.2882
    4DNSX   H50 2031  15.719   3.208  19.594  0.1596 -2.3281 -1.1031
    4DNSX   O51 2032  15.923   3.216  19.647 -0.7127  0.0356 -0.0315
    4DNSX   H52 2033  15.897   3.181  19.731  1.2533 -0.7802  0.0225
    4DNSX   C44 2034  15.778   3.405  19.675  0.8651  0.2181 -0.7327
    4DNSX   H45 2035  15.878   3.455  19.693 -2.2171 -2.8648  0.2650
    4DNSX   O48 2036  15.675   3.482  19.614 -0.3381 -0.2939 -0.6632
    4DNSX   C46 2037  15.705   3.519  19.471  0.6871  0.3201 -0.0834
    4DNSX   H47 2038  15.807   3.579  19.467  2.6749  3.1339  0.9111
    4DNSX   C60 2039  15.611   3.628  19.416 -0.2584 -0.5571 -0.6199
    4DNSX   H61 2040  15.529   3.659  19.497  2.2711 -3.0227 -1.2404
    4DNSX   H62 2041  15.677   3.716  19.391 -0.5157  2.6531 -2.2087
    4DNSX   O63 2042  15.523   3.606  19.314 -0.4045 -0.1289 -0.1379
    4DNSX   H64 2043  15.465   3.534  19.328  1.3140  1.6936 -0.4606
    4DNSX   O80 2044  15.706   3.365  19.793  0.5831 -0.0710 -0.2263
    4DNSX   C78 2045  15.737   3.442  19.916  0.4492 -0.6083  0.4395
    4DNSX   H79 2046  15.835   3.498  19.907 -0.3767  0.7569 -1.9121
    4DNSX   C74 2047  15.621   3.544  19.936 -0.7217 -1.0048  0.5562
    4DNSX   H75 2048  15.518   3.497  19.921 -0.3028 -0.7646 -2.1573
    4DNSX   O76 2049  15.643   3.644  19.846 -0.3370  0.0231  0.1094
    4DNSX   H77 2050  15.631   3.607  19.758  0.9091 -1.6669 -1.1061
    4DNSX   C70 2051  15.628   3.608  20.078  0.5361  0.5723  0.0384
    4DNSX   H71 2052  15.711   3.685  20.078  2.3501  0.6218  0.7665
    4DNSX   O72 2053  15.503   3.680  20.103 -0.4313 -0.0266  0.4053
    4DNSX   H73 2054  15.488   3.733  20.022 -0.5845  0.3439 -0.8586
    4DNSX   C65 2055  15.644   3.506  20.187 -0.3502 -0.4109 -0.2908
    4DNSX   H66 2056  15.546   3.453  20.196  0.5477 -1.0585 -1.5047
    4DNSX   O69 2057  15.751   3.413  20.160 -0.6567 -0.2811  0.3900
    4DNSX   C67 2058  15.742   3.341  20.031 -0.5303 -0.4960 -0.5492
    4DNSX   H68 2059  15.657   3.269  20.036 -0.9843 -0.2867  0.5288
    4DNSX   C81 2060  15.869   3.257  20.021  0.2637  0.8873  0.6916
    4DNSX   H82 2061  15.960   3.321  20.016  0.5023 -0.7906  1.7749
    4DNSX   H83 2062  15.879   3.198  20.115 -3.2522  1.6231 -2.3762
    4DNSX   O84 2063  15.869   3.163  19.914  0.7068 -0.0625 -0.3101
    4DNSX   H85 2064  15.810   3.083  19.929 -0.2081  0.5820 -0.5681
    4DNSX   O59 2065  15.694   3.565  20.304  0.1767  0.0840 -0.2645
    4DNSX   C57 2066  15.672   3.517  20.440 -0.1834 -0.0059 -0.5041
    4DNSX   H58 2067  15.592   3.441  20.446 -0.7448  0.5457 -0.6728
    4DNSX   C53 2068  15.804   3.454  20.486 -1.0023 -0.0254  0.1905
    4DNSX   H54 2069  15.904   3.517  20.484 -0.2011  2.7412 -0.4591
    4DNSX   O55 2070  15.818   3.337  20.398  0.0284  0.3434  0.4262
    4DNSX   H56 2071  15.833   3.377  20.316 -1.0040  0.6088 -1.1077
    4DNSX   C49 2072  15.788   3.413  20.634 -0.2397 -0.7025 -0.0425
    4DNSX   H50 2073  15.699   3.346  20.641 -0.3981  0.7014  0.1718
    4DNSX   O51 2074  15.900   3.344  20.695  0.5032  0.3100  0.9204
    4DNSX   H52 2075  15.930   3.274  20.635  1.8166 -0.9036 -3.4376
    4DNSX   C44 2076  15.745   3.539  20.715  0.2201 -0.1214  0.0634
    4DNSX   H45 2077  15.829   3.606  20.714 -0.1246 -1.5354  0.9630
    4DNSX   O48 2078  15.624   3.599  20.663 -0.1469  0.3649  0.1377
    4DNSX   C46 2079  15.632   3.641  20.526 -0.0588  0.0056  0.9822
    4DNSX   H47 2080  15.697   3.720  20.513 -1.5170 -1.7356 -4.8234
    4DNSX   C60 2081  15.492   3.694  20.484 -0.5707 -0.4093  0.3724
    4DNSX   H61 2082  15.484   3.694  20.374 -1.4793 -0.4516  2.5773
    4DNSX   H62 2083  15.408   3.626  20.523 -0.5464  0.8486  0.2350
    4DNSX   O63 2084  15.471   3.824  20.532  0.2347 -0.1847  0.3044
    4DNSX   H64 2085  15.525   3.890  20.490  0.3434  0.6556 -3.1545
    4DNSX   O80 2086  15.700   3.506  20.844 -0.0198 -0.1655 -0.3987
    4DNSX   C78 2087  15.721   3.557  20.977  0.1839  0.5529 -0.2881
    4DNSX   H79 2088  15.805   3.632  20.979  0.8356 -1.0149 -0.5895
    4DNSX   C74 2089  15.582   3.620  21.029  0.8712 -0.3356  0.3984
    4DNSX   H75 2090  15.511   3.529  21.032  2.3393 -4.0997 -0.2741
    4DNSX   O76 2091  15.529   3.714  20.950  0.6239  0.4689 -0.3293
    4DNSX   H77 2092  15.515   3.676  20.863 -0.5314  2.4039  2.3385
    4DNSX   C70 2093  15.614   3.674  21.171 -0.1057  0.4173 -0.5670
    4DNSX   H71 2094  15.702   3.741  21.167  0.2277 -0.9131 -1.1434
    4DNSX   O72 2095  15.510   3.734  21.245  0.4534 -0.2633 -0.0951
    4DNSX   H73 2096  15.466   3.823  21.210 -0.8718 -1.9681 -1.0748
    4DNSX   C65 2097  15.666   3.551  21.258  0.5503  0.7445 -0.1280
    4DNSX   H66 2098  15.591   3.472  21.265 -1.8401  0.0192 -0.5450
    4DNSX   O69 2099  15.785   3.498  21.201  0.6911  0.5755 -0.4829
    4DNSX   C67 2100  15.762   3.441  21.069 -0.1543 -0.2279  0.3284
    4DNSX   H68 2101  15.688   3.362  21.064  0.5236 -0.0787 -0.9899
    4DNSX   C81 2102  15.888   3.368  21.010 -0.0493 -0.0032 -0.3731
    4DNSX   H82 2103  15.939   3.434  20.940  2.4032  0.4656 -1.0497
    4DNSX   H83 2104  15.958   3.364  21.094 -0.0216  0.1799 -0.5663
    4DNSX   O84 2105  15.870   3.236  20.960  0.5273 -0.2800 -0.2310
    4DNSX   H85 2106  15.930   3.168  21.009 -0.6340 -0.3129 -2.5760
    4DNSX   O59 2107  15.718   3.596  21.386 -0.3002 -0.2061  0.2610
    4DNSX   C57 2108  15.682   3.527  21.505  0.1728 -0.4727 -0.6784
    4DNSX   H58 2109  15.598   3.454  21.495 -2.3660  0.3945  0.3597
    4DNSX   C53 2110  15.792   3.432  21.563 -0.4194  0.6955 -0.4414
    4DNSX   H54 2111  15.889   3.487  21.578  0.0376  0.8353  0.9107
    4DNSX   O55 2112  15.805   3.322  21.462 -0.0431 -0.3854 -0.0192
    4DNSX   H56 2113  15.835   3.353  21.376 -1.4006  1.1960 -0.2325
    4DNSX   C49 2114  15.757   3.375  21.706 -0.0638 -0.6122  0.2542
    4DNSX   H50 2115  15.667   3.307  21.689 -1.0509 -1.0929  0.7692
    4DNSX   O51 2116  15.865   3.298  21.754 -0.2289 -0.7447 -0.3558
    4DNSX   H52 2117  15.839   3.257  21.837 -0.9104 -1.5002 -1.0989
    4DNSX   C44 2118  15.714   3.492  21.795 -0.6206  0.6490  0.5712
    4DNSX   H45 2119  15.801   3.560  21.814 -0.1295  2.4480  2.5871
    4DNSX   O48 2120  15.614   3.574  21.737  0.0877 -0.0511  0.2567
    4DNSX   C46 2121  15.635   3.631  21.604 -0.4901  0.0079  0.5956
    4DNSX   H47 2122  15.721   3.693  21.614  0.7511  0.2699 -0.7497
    4DNSX   C60 2123  15.503   3.707  21.562 -0.7748 -0.0374 -0.5050
    4DNSX   H61 2124  15.464   3.658  21.463  1.4442  2.1008  0.6204
    4DNSX   H62 2125  15.432   3.706  21.650  1.0376  0.7837  0.2966
    4DNSX   O63 2126  15.537   3.838  21.525 -0.1943  0.2734  0.3408
    4DNSX   H64 2127  15.608   3.821  21.458  0.3897 -0.1850 -1.0490
    4DNSX   O80 2128  15.655   3.447  21.915 -0.7243  0.2135  0.1780
    4DNSX   C78 2129  15.684   3.518  22.036 -0.5225  0.6672 -0.7064
    4DNSX   H79 2130  15.777   3.578  22.033 -1.9506  1.1117  2.1641
    4DNSX   C74 2131  15.570   3.619  22.072  0.3794  0.0909  0.9639
    4DNSX   H75 2132  15.464   3.559  22.068 -0.4466  1.7606 -2.3739
    4DNSX   O76 2133  15.555   3.720  21.967 -0.4276 -0.2252 -0.3165
    4DNSX   H77 2134  15.544   3.677  21.880  1.4143  1.1588  0.3221
    4DNSX   C70 2135  15.603   3.671  22.211  0.0909  0.3864 -0.0577
    4DNSX   H71 2136  15.697   3.729  22.199 -1.0199  0.8736 -0.6889
    4DNSX   O72 2137  15.495   3.757  22.255  0.4072  0.6675  0.7292
    4DNSX   H73 2138  15.529   3.798  22.333 -0.2354 -1.3462 -0.8122
    4DNSX   C65 2139  15.615   3.559  22.320  0.4474 -0.5631  0.5648
    4DNSX   H66 2140  15.512   3.510  22.336 -0.7159 -2.7681  0.2032
    4DNSX   O69 2141  15.718   3.462  22.276  0.1348  0.5475  0.4669
    4DNSX   C67 2142  15.698   3.405  22.141 -0.7060 -0.1355  0.3348
    4DNSX   H68 2143  15.604   3.345  22.135 -0.0212  0.1314 -2.1849
    4DNSX   C81 2144  15.820   3.314  22.121  0.1511 -0.5827 -0.8474
    4DNSX   H82 2145  15.915   3.371  22.136  1.8315 -1.5237 -0.5374
    4DNSX   H83 2146  15.826   3.249  22.214  1.4365  1.7715 -0.0184
    4DNSX   O84 2147  15.826   3.229  22.015 -0.2592 -0.3977  0.6433
    4DNSX   H85 2148  15.769   3.156  22.039 -3.8332  3.5903 -0.1521
    4DNSX   O59 2149  15.681   3.611  22.435 -0.1387 -0.2710  0.0922
    4DNSX   C57 2150  15.654   3.560  22.561  0.5852 -0.8409 -0.3158
    4DNSX   H58 2151  15.550   3.514  22.571 -0.5581  1.2447 -0.3608
    4DNSX   C53 2152  15.767   3.461  22.620  0.5745  0.7686 -0.3547
    4DNSX   H54 2153  15.863   3.515  22.603 -1.1222 -1.2351 -1.7019
    4DNSX   O55 2154  15.765   3.341  22.545  0.2854 -0.0762  0.3312
    4DNSX   H56 2155  15.780   3.365  22.451  0.5726  0.2105 -1.3122
    4DNSX   C49 2156  15.737   3.425  22.766 -0.0232 -0.0721 -1.1518
    4DNSX   H50 2157  15.640   3.367  22.761 -2.3012  0.4626  1.9054
    4DNSX   O51 2158  15.850   3.343  22.826 -0.4341  0.4866  0.2246
    4DNSX   H52 2159  15.831   3.320  22.924 -0.8260 -1.6558 -0.9401
    4DNSX   C44 2160  15.712   3.557  22.846 -0.7145 -0.0794 -0.4585
    4DNSX   H45 2161  15.809   3.615  22.870  0.8179  1.9378 -0.3382
    4DNSX   O48 2162  15.615   3.646  22.786 -0.6151  0.2553 -0.1816
    4DNSX   C46 2163  15.647   3.685  22.652 -0.0246  0.3495 -0.3118
    4DNSX   H47 2164  15.742   3.746  22.647 -0.8317  0.0720  1.7056
    4DNSX   C60 2165  15.540   3.781  22.616  0.0246 -0.4660 -0.0948
    4DNSX   H61 2166  15.447   3.743  22.552 -2.9883  1.2998 -0.7092
    4DNSX   H62 2167  15.498   3.823  22.712 -0.2655 -0.7724 -0.3624
    4DNSX   O63 2168  15.590   3.889  22.545  0.2160  0.3261  0.2298
    4DNSX   H64 2169  15.616   3.948  22.612  1.0095 -1.8417  1.1674
    4DNSX   O80 2170  15.638   3.522  22.962  0.5125 -0.4719 -0.3189
    4DNSX   C78 2171  15.689   3.565  23.091  0.2163  0.0104  0.4135
    4DNSX   H79 2172  15.794   3.605  23.081 -0.0423 -2.2190  3.8738
    4DNSX   C74 2173  15.607   3.690  23.129  0.0029 -0.2149 -0.7153
    4DNSX   H75 2174  15.495   3.669  23.115 -0.9620 -2.2006  0.7917
    4DNSX   O76 2175  15.645   3.797  23.037  0.5983 -0.2859 -0.2957
    4DNSX   H77 2176  15.624   3.760  22.941 -1.5625 -2.3217 -1.2099
    4DNSX   C70 2177  15.632   3.736  23.279 -0.2963 -0.7118  0.3966
    4DNSX   H71 2178  15.738   3.776  23.294  2.8999  1.0859 -0.6279
    4DNSX   O72 2179  15.528   3.821  23.323 -1.1044 -0.4630  0.2760
    4DNSX   H73 2180  15.509   3.908  23.279  0.6327  1.4230  1.3744
    4DNSX   C65 2181  15.623   3.614  23.374 -0.3291 -0.3671 -0.4290
    4DNSX   H66 2182  15.515   3.583  23.390 -1.8409  2.0319  2.6057
    4DNSX   O69 2183  15.704   3.503  23.325  0.4657 -0.2986 -0.0795
    4DNSX   C67 2184  15.691   3.452  23.194  0.1673 -0.2196 -0.4458
    4DNSX   H68 2185  15.590   3.403  23.183 -3.0651 -1.3310 -3.9104
    4DNSX   C81 2186  15.802   3.355  23.175 -0.9289  0.6375 -0.1039
    4DNSX   H82 2187  15.902   3.401  23.177 -0.4245 -0.2373 -0.8471
    4DNSX   H83 2188  15.795   3.279  23.257  0.3126 -1.4235  0.1474
    4DNSX   O84 2189  15.784   3.274  23.062 -0.6092 -0.3735  0.0949
    4DNSX   H85 2190  15.715   3.202  23.088 -1.1093  1.7012 -0.0315
    4DNSX   O59 2191  15.690   3.641  23.495 -0.5695 -0.6559  0.0410
    4DNSX   C57 2192  15.660   3.611  23.632  0.5771  0.0599  0.5435
    4DNSX   H58 2193  15.565   3.551  23.642 -0.6262 -1.4564  1.9467
    4DNSX   C53 2194  15.772   3.516  23.678 -0.1372 -0.0352  1.0731
    4DNSX   H54 2195  15.866   3.576  23.665  0.7019  2.3943 -1.6865
    4DNSX   O55 2196  15.752   3.397  23.592  0.0760 -0.5029  0.1502
    4DNSX   H56 2197  15.762   3.426  23.493 -0.7638  1.1782 -0.1973
    4DNSX   C49 2198  15.748   3.482  23.827  0.3338  0.5881  0.9518
    4DNSX   H50 2199  15.649   3.432  23.823 -2.3975 -1.4281  0.7866
    4DNSX   O51 2200  15.854   3.409  23.887  1.3426 -0.6172 -0.0487
    4DNSX   H52 2201  15.845   3.392  23.977  1.3763 -1.0282  0.1043
    4DNSX   C44 2202  15.726   3.615  23.907 -0.3596 -0.6646  0.8080
    4DNSX   H45 2203  15.828   3.662  23.915  0.1741 -0.1655 -1.8568
    4DNSX   O48 2204  15.632   3.708  23.852 -0.0383 -0.1582  0.6153
    4DNSX   C46 2205  15.651   3.744  23.715  0.4623  0.6194  0.1626
    4DNSX   H47 2206  15.758   3.794  23.703  0.4504 -0.1351  2.5073
    4DNSX   C60 2207  15.526   3.835  23.668  0.4423 -0.5067 -0.3619
    4DNSX   H61 2208  15.541   3.871  23.560  0.3347 -0.8642 -1.2368
    4DNSX   H62 2209  15.433   3.773  23.663 -0.5078  1.5672  1.8866
    4DNSX   O63 2210  15.514   3.960  23.741 -0.3187  0.3476  0.5625
    4DNSX   H64 2211  15.433   4.012  23.715 -0.1605  1.3062 -0.6660
    4DNSX   O80 2212  15.668   3.594  24.033  0.5806 -0.0495  0.4187
    4DNSX   C78 2213  15.700   3.651  24.161  0.2442 -0.0364  0.4183
    4DNSX   H79 2214  15.806   3.696  24.166  3.5169  0.6528 -1.1961
    4DNSX   C74 2215  15.598   3.765  24.188 -0.4982  0.4335  0.2015
    4DNSX   H75 2216  15.503   3.707  24.184 -0.0673  2.1501 -2.7078
    4DNSX   O76 2217  15.595   3.866  24.092  0.1961 -0.5939 -0.4533
    4DNSX   H77 2218  15.573   3.825  23.999 -1.4184  1.8303 -1.5630
    4DNSX   C70 2219  15.623   3.820  24.326 -0.1756 -0.2346  0.1221
    4DNSX   H71 2220  15.714   3.881  24.340  1.0513 -0.9584 -1.9217
    4DNSX   O72 2221  15.505   3.902  24.347  0.3366  0.6407 -0.2627
    4DNSX   H73 2222  15.518   3.999  24.324 -0.2891  0.1377 -0.9549
    4DNSX   C65 2223  15.619   3.703  24.429 -0.1652  0.1165 -0.0389
    4DNSX   H66 2224  15.514   3.666  24.437  3.6083 -0.8586  0.6694
    4DNSX   O69 2225  15.705   3.585  24.395  0.7354  0.4544 -0.0074
    4DNSX   C67 2226  15.698   3.535  24.262 -0.2434  0.2334 -0.2630
    4DNSX   H68 2227  15.589   3.495  24.247 -0.0717 -0.0241  0.2272
    4DNSX   C81 2228  15.799   3.422  24.231 -0.6805  0.0928 -0.4807
    4DNSX   H82 2229  15.815   3.351  24.317 -1.1541 -2.5320 -1.6529
    4DNSX   H83 2230  15.754   3.362  24.151 -1.5573  0.1936  1.2690
    4DNSX   O84 2231  15.923   3.474  24.177  0.3733 -0.4562  0.7273
    4DNSX   H85 2232  15.999   3.409  24.191  2.8841  0.7429  1.5313
    4DNSX   O59 2233  15.676   3.743  24.551  0.5807  0.1045  0.3919
    4DNSX   C57 2234  15.649   3.691  24.679  0.9281 -0.6256 -0.2978
    4DNSX   H58 2235  15.555   3.627  24.679 -2.8263  1.1472  0.5062
    4DNSX   C53 2236  15.765   3.613  24.738 -0.0181  0.7353 -0.0566
    4DNSX   H54 2237  15.861   3.667  24.741 -0.3388  0.6008 -3.4402
    4DNSX   O55 2238  15.772   3.502  24.648 -0.1878 -0.1078 -0.6800
    4DNSX   H56 2239  15.778   3.521  24.554  0.2474  0.5497  2.4224
    4DNSX   C49 2240  15.732   3.564  24.880  0.4183  0.2661 -0.1958
    4DNSX   H50 2241  15.630   3.518  24.882 -2.0969 -1.0995 -1.8642
    4DNSX   O51 2242  15.831   3.478  24.941  0.1416  0.5004 -0.2154
    4DNSX   H52 2243  15.794   3.458  25.024  0.1351 -1.3779 -0.3430
    4DNSX   C44 2244  15.711   3.691  24.967  0.6655  0.3193  0.3037
    4DNSX   H45 2245  15.805   3.738  24.981 -1.8042 -1.2782  0.6186
    4DNSX   O48 2246  15.613   3.775  24.905 -0.0767 -0.7437 -0.2661
    4DNSX   C46 2247  15.627   3.817  24.767 -0.0214  0.3007  0.2448
    4DNSX   H47 2248  15.711   3.885  24.752 -2.4646 -2.7443 -1.7002
    4DNSX   C60 2249  15.502   3.898  24.734  0.3304 -0.0082  0.3443
    4DNSX   H61 2250  15.488   3.892  24.623  2.7720  0.7622  0.7059
    4DNSX   H62 2251  15.405   3.862  24.778  0.5580  1.5513 -0.9585
    4DNSX   O63 2252  15.534   4.038  24.752  0.2205 -0.4050 -0.3455
    4DNSX   H64 2253  15.602   4.062  24.683 -2.8342 -0.1927  0.9565
    4DNSX   O80 2254  15.643   3.661  25.084  0.0172  0.1131 -0.5290
    4DNSX   C78 2255  15.679   3.732  25.206  0.0407  0.6308 -0.0368
    4DNSX   H79 2256  15.774   3.795  25.194  0.7176  1.9577 -1.7037
    4DNSX   C74 2257  15.562   3.825  25.245 -0.6782  0.1714  1.1755
    4DNSX   H75 2258  15.474   3.757  25.252  0.9070  1.2032  2.4640
    4DNSX   O76 2259  15.555   3.921  25.146  0.6667  0.6021 -0.3841
    4DNSX   H77 2260  15.553   3.886  25.055  0.1706 -0.9378  0.4493
    4DNSX   C70 2261  15.567   3.889  25.385 -0.0051 -0.7516  0.3201
    4DNSX   H71 2262  15.642   3.971  25.395 -1.1669 -2.3540  0.2541
    4DNSX   O72 2263  15.443   3.941  25.411 -0.1666  0.9674 -0.4393
    4DNSX   H73 2264  15.453   4.042  25.401  1.6899 -0.3772 -1.3870
    4DNSX   C65 2265  15.585   3.771  25.486 -0.3227  0.7926  0.2887
    4DNSX   H66 2266  15.490   3.708  25.485  0.0298  1.0055 -1.9645
    4DNSX   O69 2267  15.701   3.682  25.452  0.9772  0.4577  0.4948
    4DNSX   C67 2268  15.688   3.624  25.318  0.1061  0.4917  0.2865
    4DNSX   H68 2269  15.601   3.556  25.308 -1.3345 -0.4925 -0.5429
    4DNSX   C81 2270  15.820   3.551  25.300  0.0055 -0.1802  0.0894
    4DNSX   H82 2271  15.888   3.618  25.241  1.1908  1.0914  1.5106
    4DNSX   H83 2272  15.859   3.513  25.401  1.4304  2.8320  0.4813
    4DNSX   O84 2273  15.805   3.443  25.212  0.1525 -0.0555  0.1638
    4DNSX   H85 2274  15.764   3.365  25.262 -0.5037  1.5406  0.9660
    4DNSX   O59 2275  15.631   3.819  25.608 -0.1385 -0.3747 -0.6593
    4DNSX   C57 2276  15.605   3.779  25.746 -0.6750 -0.7199 -0.0131
    4DNSX   H58 2277  15.518   3.708  25.755  0.6573 -1.4959 -0.1364
    4DNSX   C53 2278  15.725   3.684  25.784 -0.4140 -0.1880  0.6813
    4DNSX   H54 2279  15.819   3.750  25.780 -3.0419  1.6473 -0.5758
    4DNSX   O55 2280  15.739   3.583  25.698  0.0255 -0.5445 -0.0410
    4DNSX   H56 2281  15.746   3.629  25.610 -0.3364 -0.1022  0.2711
    4DNSX   C49 2282  15.702   3.620  25.926  0.6092 -0.1276 -0.2166
    4DNSX   H50 2283  15.610   3.555  25.921  0.3225 -2.0893 -1.3447
    4DNSX   O51 2284  15.817   3.541  25.956 -0.8931 -0.1568  0.4756
    4DNSX   H52 2285  15.832   3.463  25.899  1.1564  0.7157  0.3594
    4DNSX   C44 2286  15.684   3.736  26.025  0.4768 -0.2749  0.0517
    4DNSX   H45 2287  15.786   3.792  26.037  1.5749  1.0646 -2.5403
    4DNSX   O48 2288  15.581   3.829  25.987  0.1475  0.2298 -0.1920
    4DNSX   C46 2289  15.596   3.888  25.856  0.3210 -0.0587 -0.0184
    4DNSX   H47 2290  15.696   3.933  25.843  0.3760 -0.1451 -0.2311
    4DNSX   C60 2291  15.496   3.999  25.833 -0.8648 -0.4741  0.0652
    4DNSX   H61 2292  15.537   4.068  25.758  3.6021  0.2934 -0.3589
    4DNSX   H62 2293  15.398   3.967  25.798 -0.8804 -1.7937  1.2358
    4DNSX   O63 2294  15.490   4.084  25.947 -0.0063  0.3532  0.3735
    4DNSX   H64 2295  15.398   4.135  25.959 -0.6180  2.0326  0.0493
    4DNSX   O80 2296  15.635   3.687  26.142 -0.2627 -0.5330 -0.2782
    4DNSX   C78 2297  15.663   3.737  26.271 -0.5491 -0.7610 -0.1178
    4DNSX   H79 2298  15.732   3.822  26.266 -1.8222 -0.5440  3.5855
    4DNSX   C74 2299  15.540   3.806  26.339  0.0359  0.2481  0.0031
    4DNSX   H75 2300  15.456   3.726  26.341  2.1653  2.3805 -1.8263
    4DNSX   O76 2301  15.483   3.907  26.246 -0.2805 -0.1164 -0.3265
    4DNSX   H77 2302  15.450   3.874  26.159 -1.9892 -1.2627 -1.9292
    4DNSX   C70 2303  15.570   3.861  26.476 -0.3304  0.2800 -0.7185
    4DNSX   H71 2304  15.647   3.943  26.464  1.8709  1.1230  0.4039
    4DNSX   O72 2305  15.455   3.913  26.537 -0.3561 -0.0164 -0.0611
    4DNSX   H73 2306  15.451   4.011  26.541  3.0108 -0.4802 -1.3390
    4DNSX   C65 2307  15.619   3.736  26.555  0.3747  0.0660  0.4369
    4DNSX   H66 2308  15.539   3.653  26.561  1.1801 -0.7272 -0.1288
    4DNSX   O69 2309  15.744   3.680  26.500  0.2481  0.3160  0.3982
    4DNSX   C67 2310  15.716   3.630  26.363 -0.4947 -0.0851 -0.0897
    4DNSX   H68 2311  15.635   3.553  26.370 -0.0093  0.5837 -0.4381
    4DNSX   C81 2312  15.836   3.553  26.302  0.4138  0.0481 -0.3599
    4DNSX   H82 2313  15.869   3.592  26.204  0.2232 -1.0663  1.5043
    4DNSX   H83 2314  15.924   3.555  26.370 -0.0625  1.4714 -3.2482
    4DNSX   O84 2315  15.804   3.420  26.267 -0.1326 -0.6749  0.4948
    4DNSX   H85 2316  15.711   3.413  26.246  1.4630  1.4489  2.1701
    4DNSX   O59 2317  15.662   3.780  26.677  0.3144  0.0451 -0.0963
    4DNSX   C57 2318  15.636   3.741  26.814 -0.3886 -0.2488 -0.0830
    4DNSX   H58 2319  15.535   3.692  26.823  2.2229  0.6405  1.7841
    4DNSX   C53 2320  15.742   3.631  26.853 -0.0126 -0.5522  0.1753
    4DNSX   H54 2321  15.846   3.692  26.837  0.1375 -1.4333 -1.9872
    4DNSX   O55 2322  15.750   3.516  26.767 -0.7579  0.4995  0.3000
    4DNSX   H56 2323  15.782   3.545  26.673 -2.4298  2.0589  0.7574
    4DNSX   C49 2324  15.720   3.581  26.992 -0.1896 -0.2316 -0.0548
    4DNSX   H50 2325  15.620   3.529  27.002 -0.5380  0.3213  0.8544
    4DNSX   O51 2326  15.828   3.494  27.039 -0.1156 -0.6717  0.4781
    4DNSX   H52 2327  15.840   3.492  27.142 -1.8321  0.9831 -0.9182
    4DNSX   C44 2328  15.701   3.710  27.084  0.1044  0.0644 -0.6606
    4DNSX   H45 2329  15.800   3.762  27.088 -1.6848  0.3490  0.7738
    4DNSX   O48 2330  15.608   3.807  27.041  0.5667 -0.2778  0.6474
    4DNSX   C46 2331  15.625   3.861  26.911  0.7027  0.4492  0.5473
    4DNSX   H47 2332  15.720   3.917  26.913  1.8125 -0.3575 -1.3180
    4DNSX   C60 2333  15.511   3.956  26.878  0.6335  0.1000 -0.0340
    4DNSX   H61 2334  15.522   3.998  26.770  2.5735 -1.1510  2.4789
    4DNSX   H62 2335  15.407   3.923  26.892  0.8007  0.4686 -1.6046
    4DNSX   O63 2336  15.536   4.070  26.956 -0.1716 -0.0475  0.0567
    4DNSX   H64 2337  15.518   4.039  27.055  2.0134 -0.7430  2.2914
    4DNSX   O80 2338  15.644   3.684  27.215 -0.1871 -0.1365 -0.1701
    4DNSX   C78 2339  15.655   3.755  27.345 -0.0991  0.2511  0.3423
    4DNSX   H79 2340  15.744   3.823  27.345 -1.1166 -0.2445 -1.0204
    4DNSX   C74 2341  15.531   3.846  27.376 -0.1664 -0.0544  0.2931
    4DNSX   H75 2342  15.452   3.767  27.375  0.5600 -0.6645 -0.3572
    4DNSX   O76 2343  15.519   3.945  27.281 -0.3487 -0.2184  0.3424
    4DNSX   H77 2344  15.513   3.901  27.191 -2.1579  0.7479 -0.3751
    4DNSX   C70 2345  15.558   3.915  27.515 -0.7165  0.4789 -0.6428
    4DNSX   H71 2346  15.648   3.981  27.504 -2.4078 -2.1289  2.3487
    4DNSX   O72 2347  15.455   3.992  27.565 -0.1546 -0.3486 -0.3957
    4DNSX   H73 2348  15.490   4.086  27.587  1.0611  0.6371 -0.6298
    4DNSX   C65 2349  15.590   3.798  27.618  0.6252 -1.5999 -0.4844
    4DNSX   H66 2350  15.490   3.748  27.632  1.8561  0.2772  1.5924
    4DNSX   O69 2351  15.698   3.713  27.574  0.4389  0.9442 -0.0615
    4DNSX   C67 2352  15.688   3.647  27.445  0.1323  0.8281  0.0118
    4DNSX   H68 2353  15.594   3.570  27.452 -2.2435 -1.5459  1.7660
    4DNSX   C81 2354  15.820   3.569  27.412  0.3526  0.2874  0.2772
    4DNSX   H82 2355  15.897   3.632  27.366 -0.8876 -0.9999  0.4857
    4DNSX   H83 2356  15.867   3.551  27.509 -1.8426 -2.6729 -0.8604
    4DNSX   O84 2357  15.816   3.445  27.340  0.3592  0.7375  0.7109
    4DNSX   H85 2358  15.736   3.400  27.357 -0.7587  1.5097 -0.6607
    4DNSX   O59 2359  15.648   3.849  27.735 -0.2255  0.5095  0.3102
    4DNSX   C57 2360  15.627   3.808  27.865 -0.3735 -0.3777 -0.0394
    4DNSX   H58 2361  15.531   3.751  27.873 -0.8201 -2.4120 -1.6807
    4DNSX   C53 2362  15.738   3.714  27.911 -0.3407 -0.4353  0.1217
    4DNSX   H54 2363  15.833   3.762  27.894 -2.3901 -1.4515 -0.6078
    4DNSX   O55 2364  15.742   3.600  27.834  0.0630  0.5964  0.0073
    4DNSX   H56 2365  15.748   3.618  27.736  1.8502 -0.6538  1.1891
    4DNSX   C49 2366  15.723   3.672  28.061  0.2482 -0.2469 -0.1984
    4DNSX   H50 2367  15.651   3.588  28.067 -0.0242  0.0176 -1.8715
    4DNSX   O51 2368  15.858   3.626  28.103  0.0425  0.1040  0.1232
    4DNSX   H52 2369  15.854   3.564  28.194 -0.6720 -0.2437  0.1518
    4DNSX   C44 2370  15.683   3.798  28.146 -0.6954 -0.3004  0.0085
    4DNSX   H45 2371  15.784   3.854  28.168 -0.0625  1.3148 -0.2012
    4DNSX   O48 2372  15.586   3.888  28.091 -0.7116 -0.6638  0.1332
    4DNSX   C46 2373  15.613   3.929  27.959 -0.0521 -0.1187 -0.5122
    4DNSX   H47 2374  15.715   3.981  27.945  0.7231 -2.6510  0.5599
    4DNSX   C60 2375  15.498   4.020  27.924 -0.0955 -0.1106 -0.5408
    4DNSX   H61 2376  15.467   4.016  27.814 -3.8802 -0.5872 -2.5683
    4DNSX   H62 2377  15.400   3.992  27.977 -2.2279 -3.0500  1.8663
    4DNSX   O63 2378  15.540   4.154  27.944  0.1779 -0.1456 -0.0858
    4DNSX   H64 2379  15.611   4.170  27.881 -0.9549 -1.6837  0.0879
    4DNSX   O80 2380  15.621   3.762  28.268  0.2019  0.2433  0.4885
    4DNSX   C78 2381  15.664   3.790  28.406 -0.4394  0.5067  0.0431
    4DNSX   H79 2382  15.744   3.867  28.408 -0.6165 -1.9706 -1.1801
    4DNSX   C74 2383  15.546   3.861  28.477  0.0957 -0.2865 -0.9496
    4DNSX   H75 2384  15.465   3.786  28.472 -3.2843  0.5635 -0.7340
    4DNSX   O76 2385  15.519   3.982  28.398 -0.0676  0.1165 -1.2043
    4DNSX   H77 2386  15.512   3.958  28.307  0.0994 -0.8545  0.4924
    4DNSX   C70 2387  15.596   3.900  28.618 -0.3974  0.8939  0.8735
    4DNSX   H71 2388  15.687   3.961  28.597 -1.0236  0.8425 -1.4239
    4DNSX   O72 2389  15.491   3.967  28.691 -0.3074 -0.0686  0.0240
    4DNSX   H73 2390  15.453   4.041  28.635  3.1109  1.7930  1.4747
    4DNSX   C65 2391  15.649   3.780  28.690  0.6054  0.0756  0.1094
    4DNSX   H66 2392  15.560   3.700  28.711 -0.8743 -0.1227 -2.0009
    4DNSX   O69 2393  15.757   3.710  28.622 -0.7601  0.7239  0.1106
    4DNSX   C67 2394  15.718   3.666  28.487 -0.0106  0.3815 -0.5396
    4DNSX   H68 2395  15.631   3.584  28.486  0.2990 -1.7727 -1.0838
    4DNSX   C81 2396  15.846   3.603  28.427 -0.0701  0.6376  0.4658
    4DNSX   H82 2397  15.892   3.654  28.338 -0.2622 -3.3646 -2.5780
    4DNSX   H83 2398  15.927   3.583  28.503  0.0684 -1.2329 -0.7431
    4DNSX   O84 2399  15.816   3.480  28.356  0.0517 -0.0494  0.2150
    4DNSX   H85 2400  15.763   3.422  28.406  1.4423  1.8192 -2.6725
    4DNSX   O59 2401  15.723   3.829  28.801  0.2756  0.7192 -0.1181
    4DNSX   C57 2402  15.701   3.771  28.929 -0.6777 -0.1820 -0.4615
    4DNSX   H58 2403  15.620   3.692  28.927 -2.7955  0.4515  1.2487
    4DNSX   C53 2404  15.825   3.696  28.981  0.3780 -0.8932  0.0455
    4DNSX   H54 2405  15.908   3.764  28.984 -1.4601 -2.9711 -2.8651
    4DNSX   O55 2406  15.857   3.599  28.889 -0.1289  0.2433  0.1326
    4DNSX   H56 2407  15.862   3.647  28.791 -0.9635 -0.3367  0.2298
    4DNSX   C49 2408  15.813   3.637  29.125 -0.2055 -0.0000  0.3585
    4DNSX   H50 2409  15.752   3.542  29.132 -1.0402  0.9620 -0.6131
    4DNSX   O51 2410  15.952   3.614  29.159 -0.5507 -0.0614 -0.3135
    4DNSX   H52 2411  15.998   3.697  29.148 -1.1221  1.5087 -0.2930
    4DNSX   C44 2412  15.754   3.743  29.220  0.3938  0.7752  0.2947
    4DNSX   H45 2413  15.830   3.826  29.233  1.9680  0.8073 -2.4342
    4DNSX   O48 2414  15.640   3.809  29.157 -0.1841  0.0992 -0.4953
    4DNSX   C46 2415  15.668   3.876  29.029  0.0481 -0.2336 -0.7149
    4DNSX   H47 2416  15.758   3.942  29.044  1.7960  2.5048  0.5084
    4DNSX   C60 2417  15.558   3.974  28.990 -0.0372 -0.5884  0.0227
    4DNSX   H61 2418  15.594   4.019  28.897  0.4748 -1.2431  4.4797
    4DNSX   H62 2419  15.456   3.923  28.980 -0.9168  0.1686  0.0274
    4DNSX   O63 2420  15.544   4.087  29.086 -0.2645 -0.0782  0.5549
    4DNSX   H64 2421  15.629   4.133  29.097  0.8299  1.3288  0.5585
    4DNSX   O80 2422  15.692   3.689  29.342  0.5272  0.2719  0.1137
    4DNSX   C78 2423  15.727   3.758  29.465  0.1507 -0.1893 -0.0688
    4DNSX   H79 2424  15.818   3.819  29.454  2.0231  0.7543  0.6960
    4DNSX   C74 2425  15.594   3.838  29.494 -0.1544 -0.6759  0.9598
    4DNSX   H75 2426  15.499   3.768  29.500 -3.8179 -1.7093 -0.4904
    4DNSX   O76 2427  15.580   3.948  29.397 -0.1638 -0.4606 -0.2811
    4DNSX   H77 2428  15.576   3.914  29.304 -0.5554  0.9878  0.9225
    4DNSX   C70 2429  15.610   3.905  29.631  0.2596 -0.3611  0.4082
    4DNSX   H71 2430  15.700   3.969  29.615  1.5932  0.9045  4.0589
    4DNSX   O72 2431  15.496   3.983  29.666  0.4248 -0.2907 -0.5644
    4DNSX   H73 2432  15.512   4.085  29.688  1.1846  0.4146 -1.5044
    4DNSX   C65 2433  15.640   3.794  29.736  0.1952  0.1573  0.2354
    4DNSX   H66 2434  15.559   3.713  29.728 -1.0026 -0.8030 -0.4128
    4DNSX   O69 2435  15.770   3.730  29.708  0.2387 -0.3518 -0.5754
    4DNSX   C67 2436  15.759   3.658  29.579  0.2629 -0.1323  0.3401
    4DNSX   H68 2437  15.667   3.592  29.585 -1.0997 -0.3258  1.0591
    4DNSX   C81 2438  15.885   3.573  29.568  0.6633 -0.3729 -0.3466
    4DNSX   H82 2439  15.976   3.644  29.558 -1.0581  1.2731 -0.6320
    4DNSX   H83 2440  15.904   3.528  29.666 -0.2015 -1.7257  1.2242
    4DNSX   O84 2441  15.875   3.463  29.479 -0.1802  0.8966 -0.3154
    4DNSX   H85 2442  15.823   3.492  29.398 -1.4619  0.2212  0.5332
    4DNSX   O59 2443  15.661   3.837  29.868 -0.1167 -0.1222  0.1986
    4DNSX   C57 2444  15.640   3.804  30.011 -0.5742  0.5496 -0.0284
    4DNSX   H58 2445  15.548   3.745  30.028 -0.9835 -0.5451 -1.5679
    4DNSX   C53 2446  15.758   3.710  30.047  0.3219 -0.5842 -0.0488
    4DNSX   H54 2447  15.849   3.779  30.044  1.1417 -0.3288 -0.8896
    4DNSX   O55 2448  15.770   3.579  29.964 -0.7285  0.0940 -0.0027
    4DNSX   H56 2449  15.769   3.603  29.871 -2.2278 -0.7699  0.4584
    4DNSX   C49 2450  15.742   3.678  30.201 -0.4742  0.3541  0.0714
    4DNSX   H50 2451  15.651   3.612  30.216 -1.5351 -1.3017  0.5952
    4DNSX   O51 2452  15.860   3.605  30.257  0.3314  0.2348 -0.3766
    4DNSX   H52 2453  15.849   3.592  30.358  0.0932 -1.1158  0.3953
    4DNSX   C44 2454  15.720   3.805  30.285  0.7199  0.0278 -0.6707
    4DNSX   H45 2455  15.819   3.854  30.293 -1.7728 -1.1975 -1.2633
    4DNSX   O48 2456  15.618   3.893  30.229  0.0289 -0.2073 -0.1340
    4DNSX   C46 2457  15.645   3.933  30.092 -0.2725 -0.5625  0.3693
    4DNSX   H47 2458  15.740   3.991  30.078  0.4060 -1.9414 -1.1888
    4DNSX   C60 2459  15.549   4.041  30.045 -0.1752  0.6354 -0.5968
    4DNSX   H61 2460  15.531   4.039  29.931 -0.9856 -0.3197  0.5312
    4DNSX   H62 2461  15.456   4.009  30.101 -1.0517  0.4491  0.5605
    4DNSX   O63 2462  15.587   4.170  30.081 -0.4339  0.8679 -0.2096
    4DNSX   H64 2463  15.633   4.219  30.021  0.1752 -0.6161 -1.1742
    4DNSX   O80 2464  15.658   3.769  30.404 -0.2947 -0.4195 -0.5465
    4DNSX   C78 2465  15.690   3.820  30.530  0.2256  0.4834  0.2748
    4DNSX   H79 2466  15.774   3.891  30.527 -0.9078  0.5602  0.6990
    4DNSX   C74 2467  15.560   3.898  30.582 -0.5602  0.3672 -0.2026
    4DNSX   H75 2468  15.485   3.818  30.600  1.6122  0.8258 -0.2185
    4DNSX   O76 2469  15.526   4.001  30.494  0.2498  0.1452 -0.2405
    4DNSX   H77 2470  15.517   3.953  30.414  1.9283 -3.1882  0.1575
    4DNSX   C70 2471  15.589   3.953  30.724  0.0243 -1.0018 -0.4912
    4DNSX   H71 2472  15.671   4.024  30.732  1.0798 -3.6301 -1.1144
    4DNSX   O72 2473  15.467   4.007  30.777  0.4291  0.5351 -0.2727
    4DNSX   H73 2474  15.481   4.101  30.787  1.3691 -0.0216 -3.7479
    4DNSX   C65 2475  15.629   3.835  30.819 -0.0173 -0.5583 -0.1638
    4DNSX   H66 2476  15.541   3.774  30.830  0.2003  0.6686 -2.0239
    4DNSX   O69 2477  15.742   3.766  30.754  0.7261  0.1208  0.1587
    4DNSX   C67 2478  15.731   3.707  30.617  0.4271  0.6402 -0.4902
    4DNSX   H68 2479  15.650   3.632  30.625  3.2628  0.0421 -0.0823
    4DNSX   C81 2480  15.864   3.643  30.584 -0.4758 -0.4337 -0.5060
    4DNSX   H82 2481  15.914   3.704  30.507 -1.5394  0.2857 -1.7087
    4DNSX   H83 2482  15.946   3.644  30.660 -0.5458  0.6246 -1.4425
    4DNSX   O84 2483  15.842   3.519  30.528 -0.4866  0.0933 -0.3695
    4DNSX   H85 2484  15.798   3.455  30.591  2.9556 -3.3813  1.8913
    4DNSX   O59 2485  15.686   3.881  30.934  0.2722  0.2556 -0.0029
    4DNSX   C57 2486  15.668   3.842  31.073  0.5988  0.5854  0.1888
    4DNSX   H58 2487  15.582   3.768  31.091 -0.2426 -1.6731  1.7345
    4DNSX   C53 2488  15.798   3.760  31.109  0.0303 -0.2298 -0.9652
    4DNSX   H54 2489  15.885   3.827  31.102 -2.0708 -2.0948 -0.4371
    4DNSX   O55 2490  15.822   3.644  31.022 -0.3160 -0.1580  0.2121
    4DNSX   H56 2491  15.840   3.681  30.932  3.2053  0.9736  1.9447
    4DNSX   C49 2492  15.785   3.712  31.259 -0.1669  0.5363 -0.2439
    4DNSX   H50 2493  15.704   3.637  31.255 -0.0279  0.1143 -5.0361
    4DNSX   O51 2494  15.910   3.658  31.300  1.0514 -0.4053 -0.2855
    4DNSX   H52 2495  15.978   3.657  31.231  0.9034  0.8793  0.9904
    4DNSX   C44 2496  15.746   3.823  31.349 -0.5767 -0.7862  1.4467
    4DNSX   H45 2497  15.835   3.898  31.358  0.6361 -1.5455 -1.5297
    4DNSX   O48 2498  15.631   3.898  31.305  0.3681 -0.3722  0.2179
    4DNSX   C46 2499  15.650   3.960  31.169 -0.5419  0.0672 -0.3804
    4DNSX   H47 2500  15.752   4.026  31.165 -1.0810 -1.7163 -1.9963
    4DNSX   C60 2501  15.535   4.056  31.130 -0.2478  0.4701  0.4630
    4DNSX   H61 2502  15.497   4.100  31.220  1.2758 -0.7285  2.9850
    4DNSX   H62 2503  15.575   4.139  31.070 -3.4700  1.6648  2.1792
    4DNSX   O63 2504  15.420   4.005  31.073 -0.0864  0.1700  0.5234
    4DNSX   H64 2505  15.438   3.963  30.978  0.0334  0.1320  0.5907
    4DNSX   O80 2506  15.699   3.773  31.474 -0.1630 -0.4586  0.1691
    4DNSX   C78 2507  15.719   3.829  31.603 -0.3634 -0.3268 -0.0950
    4DNSX   H79 2508  15.796   3.908  31.602  0.1127 -2.1837 -0.8701
    4DNSX   C74 2509  15.589   3.902  31.649  0.3331 -0.3525 -0.0583
    4DNSX   H75 2510  15.488   3.848  31.642  1.3709 -1.1176  0.3040
    4DNSX   O76 2511  15.563   4.021  31.562  0.5042 -0.4372 -0.1448
    4DNSX   H77 2512  15.636   4.085  31.572  2.0900 -0.3245  1.6596
    4DNSX   C70 2513  15.598   3.956  31.796  0.0164 -0.0501 -0.0149
    4DNSX   H71 2514  15.685   4.028  31.790 -1.2473  0.5636 -2.1337
    4DNSX   O72 2515  15.479   4.019  31.845  0.2200 -0.3137 -0.4885
    4DNSX   H73 2516  15.504   4.116  31.844 -3.0581 -3.8955  0.8205
    4DNSX   C65 2517  15.656   3.841  31.885  0.1723 -0.3573 -0.4239
    4DNSX   H66 2518  15.564   3.774  31.907  2.9669 -1.2594 -0.2536
    4DNSX   O69 2519  15.776   3.778  31.835  0.6533  0.1210  0.8327
    4DNSX   C67 2520  15.766   3.718  31.703 -0.9332  0.1722  0.6352
    4DNSX   H68 2521  15.689   3.631  31.702 -0.3067  0.2061 -0.6934
    4DNSX   C81 2522  15.897   3.652  31.661  0.5562 -0.2910  0.1427
    4DNSX   H82 2523  15.869   3.560  31.600 -1.8445  0.2760  0.6074
    4DNSX   H83 2524  15.961   3.721  31.604  2.5662 -1.3632 -1.9282
    4DNSX   O84 2525  15.971   3.586  31.765  0.1315 -0.2153  0.8328
    4DNSX   H85 2526  15.980   3.641  31.840 -2.6077  2.8432 -1.4734
    4DNSX   O59 2527  15.703   3.897  32.002 -0.5311 -0.2103 -0.2416
    4DNSX   C57 2528  15.672   3.856  32.134 -0.3787  0.0584  0.7256
    4DNSX   H58 2529  15.572   3.806  32.140  0.4286 -0.6615 -1.0025
    4DNSX   C53 2530  15.792   3.768  32.175  0.8274  0.0870  0.0926
    4DNSX   H54 2531  15.887   3.821  32.153 -1.4969 -4.0831  0.2787
    4DNSX   O55 2532  15.794   3.648  32.104  0.9325 -0.5280 -0.8830
    4DNSX   H56 2533  15.778   3.658  32.002 -1.6616 -2.5300 -1.0810
    4DNSX   C49 2534  15.792   3.729  32.325  0.0348  0.8674  0.2770
    4DNSX   H50 2535  15.711   3.647  32.332 -0.3925 -1.3840 -0.7889
    4DNSX   O51 2536  15.919   3.673  32.351 -0.2411  0.2615  0.0896
    4DNSX   H52 2537  15.942   3.675  32.454  0.9654 -1.7500 -0.0626
    4DNSX   C44 2538  15.757   3.846  32.423  0.5047  0.3925 -0.1656
    4DNSX   H45 2539  15.845   3.916  32.435 -0.4984  2.8486 -1.7628
    4DNSX   O48 2540  15.644   3.919  32.368 -0.1139  0.3533 -0.8262
    4DNSX   C46 2541  15.661   3.975  32.233  0.5229  0.2430  0.7573
    4DNSX   H47 2542  15.757   4.037  32.225  2.1348  1.2513  0.0286
    4DNSX   C60 2543  15.538   4.053  32.193 -0.1877 -0.3435 -0.5075
    4DNSX   H61 2544  15.540   4.079  32.086 -3.9206  3.5307  0.1376
    4DNSX   H62 2545  15.450   3.990  32.209 -0.1333  0.6666  0.7136
    4DNSX   O63 2546  15.523   4.181  32.250 -0.4048 -0.4076  0.2248
    4DNSX   H64 2547  15.601   4.232  32.247  0.9389  0.8667  1.5249
    4DNSX   O80 2548  15.708   3.797  32.542 -0.3753  0.0881 -0.0294
    4DNSX   C78 2549  15.715   3.868  32.667 -0.9083  0.4766  0.0690
    4DNSX   H79 2550  15.790   3.951  32.663 -0.6641  2.9317  0.1135
    4DNSX   C74 2551  15.583   3.941  32.696  0.0294  0.0428 -0.5060
    4DNSX   H75 2552  15.505   3.855  32.705 -0.2980  3.8399  0.7788
    4DNSX   O76 2553  15.547   4.033  32.594  0.3140  0.0101  0.9975
    4DNSX   H77 2554  15.542   3.980  32.513 -1.2007 -0.6369  1.2306
    4DNSX   C70 2555  15.582   4.007  32.836 -0.2825 -0.4074  0.3798
    4DNSX   H71 2556  15.656   4.090  32.827 -0.0391 -1.1678 -0.3692
    4DNSX   O72 2557  15.445   4.043  32.873 -0.0366  0.8985 -0.0069
    4DNSX   H73 2558  15.403   4.122  32.816  0.6575  2.4820 -1.8883
    4DNSX   C65 2559  15.643   3.918  32.952  0.0286  0.2559  0.1984
    4DNSX   H66 2560  15.558   3.848  32.985 -1.9437  1.5516 -1.5099
    4DNSX   O69 2561  15.760   3.838  32.915  0.2184  0.1907  0.0968
    4DNSX   C67 2562  15.747   3.774  32.782  0.2736 -0.0412 -0.1542
    4DNSX   H68 2563  15.671   3.689  32.790  2.1544  0.1993 -0.8780
    4DNSX   C81 2564  15.874   3.694  32.762 -0.6522 -0.2254 -0.2078
    4DNSX   H82 2565  15.958   3.753  32.717  0.9157 -1.3166 -1.8279
    4DNSX   H83 2566  15.912   3.650  32.861 -2.7772 -0.5689  0.7340
    4DNSX   O84 2567  15.866   3.580  32.673  0.1674  0.2282 -0.5364
    4DNSX   H85 2568  15.787   3.530  32.678  1.5522 -1.5050 -4.4802
    4DNSX   O59 2569  15.702   3.984  33.063 -0.5639 -0.2817 -0.3983
    4DNSX   C57 2570  15.676   3.921  33.190  0.0044  0.2388  0.0067
    4DNSX   H58 2571  15.600   3.838  33.178  0.3757  2.4698 -3.3414
    4DNSX   C53 2572  15.809   3.858  33.242 -0.2166 -0.1535 -0.3168
    4DNSX   H54 2573  15.889   3.939  33.242  1.8566  0.5080  1.1860
    4DNSX   O55 2574  15.860   3.749  33.157 -0.2998 -0.2125 -0.2865
    4DNSX   H56 2575  15.869   3.773  33.071 -0.1290 -0.3184 -0.9171
    4DNSX   C49 2576  15.789   3.802  33.386  0.6764  0.8149  0.2489
    4DNSX   H50 2577  15.711   3.723  33.387  1.3356  2.1313 -0.6009
    4DNSX   O51 2578  15.917   3.770  33.433 -0.1681 -0.2695 -0.5989
    4DNSX   H52 2579  15.948   3.710  33.373 -1.7981 -1.6156 -1.5259
    4DNSX   C44 2580  15.728   3.911  33.478 -0.1328  0.3436 -0.5331
    4DNSX   H45 2581  15.805   3.995  33.489  1.2455  0.3009  0.1775
    4DNSX   O48 2582  15.600   3.966  33.426 -0.1455 -0.5365 -0.4240
    4DNSX   C46 2583  15.620   4.019  33.290 -0.1798  0.1169 -1.1748
    4DNSX   H47 2584  15.703   4.094  33.299 -0.8820 -0.3868  2.0075
    4DNSX   C60 2585  15.488   4.084  33.256 -0.0661 -0.0960  1.3248
    4DNSX   H61 2586  15.452   4.035  33.164 -0.9481  0.4158 -0.6600
    4DNSX   H62 2587  15.406   4.062  33.331 -1.9318  1.4773 -2.5847
    4DNSX   O63 2588  15.491   4.223  33.234  0.5505  0.0693 -0.3876
    4DNSX   H64 2589  15.397   4.260  33.235  1.0435 -2.8266  0.5542
    4DNSX   O80 2590  15.686   3.851  33.599 -0.0280 -0.0070 -0.1635
    4DNSX   C78 2591  15.722   3.903  33.729 -0.4813 -0.0812  0.0269
    4DNSX   H79 2592  15.818   3.959  33.726 -0.2526 -1.3877 -0.1528
    4DNSX   C74 2593  15.600   4.000  33.775  0.6514 -0.0711  0.0678
    4DNSX   H75 2594  15.507   3.937  33.764 -1.1049 -1.8532 -0.3913
    4DNSX   O76 2595  15.591   4.103  33.678 -0.3377  0.2136 -0.4019
    4DNSX   H77 2596  15.586   4.073  33.590  1.9434 -1.0879  1.2677
    4DNSX   C70 2597  15.617   4.048  33.924  0.4809 -0.6689 -0.3274
    4DNSX   H71 2598  15.708   4.113  33.916  0.9425 -1.3959  0.7746
    4DNSX   O72 2599  15.503   4.116  33.978 -0.1319  0.0205  0.9218
    4DNSX   H73 2600  15.456   4.179  33.917  0.2450  0.0200 -0.5037
    4DNSX   C65 2601  15.649   3.925  34.019  0.2718 -0.7030  0.1324
    4DNSX   H66 2602  15.555   3.869  34.045  0.4154 -0.8944 -0.3828
    4DNSX   O69 2603  15.746   3.831  33.963  0.2353  0.2251  0.3718
    4DNSX   C67 2604  15.719   3.784  33.829 -0.3921 -0.3855  0.4600
    4DNSX   H68 2605  15.620   3.722  33.829  0.6023 -2.8250  3.1062
    4DNSX   C81 2606  15.844   3.704  33.788  0.1717  0.1159 -0.2867
    4DNSX   H82 2607  15.886   3.744  33.687  1.5633  1.0160  0.2239
    4DNSX   H83 2608  15.928   3.718  33.858 -0.5819  2.1757  2.0654
    4DNSX   O84 2609  15.814   3.566  33.787  0.4373 -0.5693 -0.0884
    4DNSX   H85 2610  15.857   3.526  33.712  1.1151  0.0883  1.9070
    4DNSX   O59 2611  15.719   3.964  34.139  0.3230 -0.0084 -0.1523
    4DNSX   C57 2612  15.688   3.913  34.269  0.7443 -0.8165  0.2133
    4DNSX   H58 2613  15.582   3.877  34.273 -1.6554  0.1762  0.3913
    4DNSX   C53 2614  15.780   3.791  34.301 -0.0394 -0.3356 -0.0572
    4DNSX   H54 2615  15.894   3.820  34.281  2.3081  0.2938  0.5676
    4DNSX   O55 2616  15.752   3.687  34.198 -0.5597 -0.2477  0.7574
    4DNSX   H56 2617  15.773   3.716  34.108  1.0519 -3.9546  0.5363
    4DNSX   C49 2618  15.754   3.743  34.446 -0.0984 -0.5270  0.4407
    4DNSX   H50 2619  15.668   3.674  34.453  1.5188  0.4712 -1.0785
    4DNSX   O51 2620  15.876   3.666  34.493  0.5639 -0.3022 -0.3056
    4DNSX   H52 2621  15.886   3.683  34.597  0.3658 -2.0997  1.8078
    4DNSX   C44 2622  15.742   3.867  34.542 -0.0708 -0.4658 -0.3465
    4DNSX   H45 2623  15.836   3.920  34.567  1.2730  0.2074  1.6033
    4DNSX   O48 2624  15.661   3.978  34.502  0.0915 -0.0162  0.2245
    4DNSX   C46 2625  15.700   4.027  34.373 -0.6834 -0.1172 -0.4652
    4DNSX   H47 2626  15.814   4.054  34.377  1.0082  0.8189  1.5370
    4DNSX   C60 2627  15.613   4.145  34.333 -0.3213  0.0304  0.4431
    4DNSX   H61 2628  15.589   4.132  34.227 -3.7526  1.5496  0.5565
    4DNSX   H62 2629  15.520   4.152  34.399  0.7941 -1.8473  1.8846
    4DNSX   O63 2630  15.689   4.260  34.339 -0.6730 -0.6106 -0.2012
    4DNSX   H64 2631  15.736   4.276  34.256 -1.4254 -1.8502  2.7986
    4DNSX   O80 2632  15.669   3.835  34.656  0.6470 -0.2637  0.7266
    4DNSX   C78 2633  15.704   3.872  34.791 -0.0783  0.2328 -0.4522
    4DNSX   H79 2634  15.805   3.920  34.798  0.2548 -0.4347 -0.1927
    4DNSX   C74 2635  15.598   3.977  34.840  0.0168  0.1433  0.5962
    4DNSX   H75 2636  15.481   3.942  34.833 -0.9081  1.2240 -0.2226
    4DNSX   O76 2637  15.630   4.093  34.756  0.0752  0.6989  0.4341
    4DNSX   H77 2638  15.628   4.056  34.654 -0.1142 -1.2196 -3.0572
    4DNSX   C70 2639  15.631   4.021  34.986  0.5097 -0.1676  0.2017
    4DNSX   H71 2640  15.737   4.056  35.003  1.0361  0.5295 -0.7921
    4DNSX   O72 2641  15.527   4.100  35.028 -0.0349 -0.0804 -0.0707
    4DNSX   H73 2642  15.452   4.103  34.956  0.2220 -0.3680 -1.0955
    4DNSX   C65 2643  15.636   3.898  35.079 -0.1357  0.3023  0.8217
    4DNSX   H66 2644  15.529   3.860  35.089 -1.1554  1.1608  3.4698
    4DNSX   O69 2645  15.720   3.795  35.018  0.3462 -0.1375 -0.2609
    4DNSX   C67 2646  15.689   3.748  34.887  0.3129  0.3586 -0.2029
    4DNSX   H68 2647  15.580   3.722  34.872 -1.3413  2.0305 -1.0072
    4DNSX   C81 2648  15.780   3.636  34.840 -0.4002 -0.1185 -0.4376
    4DNSX   H82 2649  15.774   3.553  34.914  0.9830 -0.1735  0.4780
    4DNSX   H83 2650  15.738   3.591  34.746  1.4659 -0.5492  1.0936
    4DNSX   O84 2651  15.913   3.665  34.817 -0.0375 -0.3418 -0.2302
    4DNSX   H85 2652  15.961   3.596  34.779 -2.2994  1.4977  2.3783
    4DNSX   O59 2653  15.707   3.929  35.195  0.7931  0.4625  0.4301
    4DNSX   C57 2654  15.654   3.882  35.324  0.3067  0.3950  0.2599
    4DNSX   H58 2655  15.552   3.834  35.314  1.5815  2.0268  1.4660
    4DNSX   C53 2656  15.756   3.773  35.383 -0.7502  0.0744  0.0008
    4DNSX   H54 2657  15.864   3.797  35.383 -0.2729 -4.3381  0.8516
    4DNSX   O55 2658  15.749   3.656  35.294  0.0211 -0.1655  0.5433
    4DNSX   H56 2659  15.752   3.681  35.193 -1.8746  0.3895 -0.6975
    4DNSX   C49 2660  15.719   3.728  35.524 -0.1428 -0.6554  0.0721
    4DNSX   H50 2661  15.618   3.683  35.509  0.6409  2.2134 -0.2781
    4DNSX   O51 2662  15.824   3.644  35.572 -0.5224  0.4350 -0.4671
    4DNSX   H52 2663  15.813   3.609  35.661 -0.3192  1.7566  1.0798
    4DNSX   C44 2664  15.682   3.852  35.614 -0.0087  0.2798  0.3937
    4DNSX   H45 2665  15.777   3.915  35.636 -1.9191  0.4523 -0.7179
    4DNSX   O48 2666  15.589   3.945  35.557 -0.2568  0.5676 -0.3057
    4DNSX   C46 2667  15.639   3.998  35.424  0.3322 -0.0501  0.4817
    4DNSX   H47 2668  15.745   4.041  35.435 -3.5061 -1.3978 -0.1984
    4DNSX   C60 2669  15.557   4.117  35.381  0.9277  0.7930  0.5265
    4DNSX   H61 2670  15.457   4.090  35.333  1.2813 -0.3988  1.7414
    4DNSX   H62 2671  15.533   4.175  35.472  3.2146 -1.3359 -0.0136
    4DNSX   O63 2672  15.632   4.197  35.295  0.0510  0.1025  1.2465
    4DNSX   H64 2673  15.603   4.182  35.203 -0.8736 -0.8710 -0.0406
    4DNSX   O80 2674  15.614   3.803  35.730 -0.1280  0.4547  0.0842
    4DNSX   C78 2675  15.635   3.851  35.858 -0.1247 -0.0575 -0.2331
    4DNSX   H79 2676  15.731   3.908  35.869 -0.5975 -1.1551  2.1323
    4DNSX   C74 2677  15.522   3.955  35.897 -0.2791 -0.4253  0.2978
    4DNSX   H75 2678  15.423   3.898  35.882 -1.5356  1.6830 -3.5146
    4DNSX   O76 2679  15.536   4.076  35.833  0.9434 -0.4531  0.0108
    4DNSX   H77 2680  15.524   4.052  35.744  0.5420 -0.2474  0.9596
    4DNSX   C70 2681  15.531   3.991  36.050  0.1649  0.0811  0.5468
    4DNSX   H71 2682  15.626   4.044  36.076  1.3765 -0.3117  2.4719
    4DNSX   O72 2683  15.412   4.062  36.083 -0.0985  0.2605  0.5847
    4DNSX   H73 2684  15.375   4.101  35.993 -0.4928 -0.4238  1.4937
    4DNSX   C65 2685  15.528   3.860  36.133 -0.3847 -0.2725 -0.3666
    4DNSX   H66 2686  15.433   3.805  36.139  1.1069  1.1509  0.8591
    4DNSX   O69 2687  15.632   3.766  36.090  0.1114 -0.0606 -0.0179
    4DNSX   C67 2688  15.634   3.721  35.954  0.0175 -0.1576 -0.3136
    4DNSX   H68 2689  15.543   3.651  35.930 -2.4139 -0.2929 -3.9763
    4DNSX   C81 2690  15.760   3.638  35.930 -0.2308  0.3410 -0.7345
    4DNSX   H82 2691  15.841   3.703  35.885 -0.1832 -2.2415 -0.1441
    4DNSX   H83 2692  15.784   3.594  36.032  2.2112 -2.1456  0.4015
    4DNSX   O84 2693  15.737   3.535  35.836 -0.0055 -0.3768  0.0648
    4DNSX   H85 2694  15.691   3.458  35.881  1.4679 -1.5925 -1.1914
    4DNSX   O59 2695  15.581   3.899  36.259 -0.1530 -0.3703 -0.5372
    4DNSX   C57 2696  15.528   3.847  36.381  0.3043 -0.3597 -0.2163
    4DNSX   H58 2697  15.429   3.800  36.368  5.3052  1.2378  2.5917
    4DNSX   C53 2698  15.622   3.733  36.442  0.4940  1.0710  0.4916
    4DNSX   H54 2699  15.734   3.768  36.444 -0.0455  0.8820  2.4215
    4DNSX   O55 2700  15.616   3.631  36.349 -0.3598  0.2996  0.6769
    4DNSX   H56 2701  15.646   3.667  36.265 -0.1298  3.2502  1.2058
    4DNSX   C49 2702  15.591   3.694  36.587  0.0293  0.5226  0.3919
    4DNSX   H50 2703  15.486   3.656  36.581  0.6088  2.0259 -1.1655
    4DNSX   O51 2704  15.689   3.606  36.632 -0.1589 -0.3507  0.5067
    4DNSX   H52 2705  15.669   3.591  36.727 -2.6274 -0.9240 -3.5208
    4DNSX   C44 2706  15.575   3.824  36.671 -0.0312  0.0626  0.3020
    4DNSX   H45 2707  15.669   3.878  36.676  2.0744  1.8113 -0.7867
    4DNSX   O48 2708  15.474   3.911  36.617  0.5022 -0.5122 -0.2220
    4DNSX   C46 2709  15.515   3.961  36.489 -0.1115  0.7340 -0.3675
    4DNSX   H47 2710  15.614   4.005  36.506  2.8717  2.2055  1.9629
    4DNSX   C60 2711  15.428   4.080  36.434 -0.0795 -0.0073 -0.3608
    4DNSX   H61 2712  15.462   4.117  36.332  0.6270 -2.2753 -0.0173
    4DNSX   H62 2713  15.322   4.049  36.420 -0.2038 -1.5857 -1.7068
    4DNSX   O63 2714  15.439   4.193  36.516 -0.2097 -0.4332 -0.9246
    4DNSX   H64 2715  15.537   4.225  36.503 -0.6741  0.1411  0.5115
    4DNSX   O80 2716  15.520   3.796  36.794 -0.0635 -0.1744  0.0337
    4DNSX   C78 2717  15.556   3.861  36.916  0.0255  0.5416 -0.4093
    4DNSX   H79 2718  15.657   3.905  36.909 -1.1933  0.8822  1.2687
    4DNSX   C74 2719  15.438   3.961  36.946 -0.4230 -0.2418  0.0553
    4DNSX   H75 2720  15.337   3.911  36.936 -0.0109  1.2540  1.1065
    4DNSX   O76 2721  15.429   4.061  36.845 -0.0711  0.3696  0.0520
    4DNSX   H77 2722  15.424   4.018  36.754 -1.0714  0.1694  2.0216
    4DNSX   C70 2723  15.445   4.019  37.090 -0.3682  0.3641  0.1541
    4DNSX   H71 2724  15.529   4.085  37.108 -0.5006 -2.8396 -0.3130
    4DNSX   O72 2725  15.318   4.073  37.119 -0.1623 -0.5206  0.4248
    4DNSX   H73 2726  15.297   4.128  37.037  1.6988  0.3755  2.0261
    4DNSX   C65 2727  15.471   3.900  37.190  0.4202  0.3495  0.4662
    4DNSX   H66 2728  15.378   3.836  37.201  1.2507 -0.4660 -1.9580
    4DNSX   O69 2729  15.577   3.815  37.148 -0.3080 -0.0234  0.1604
    4DNSX   C67 2730  15.565   3.751  37.022 -0.0478  0.4754  0.1065
    4DNSX   H68 2731  15.463   3.697  37.029 -0.5309 -0.4019  2.3976
    4DNSX   C81 2732  15.688   3.667  37.006 -0.0156  0.6462  0.0338
    4DNSX   H82 2733  15.782   3.717  36.995 -1.8694 -1.0050  0.7975
    4DNSX   H83 2734  15.708   3.619  37.103 -1.0814 -1.1824  0.7816
    4DNSX   O84 2735  15.670   3.566  36.907 -0.0223 -0.3048  0.4173
    4DNSX   H85 2736  15.626   3.482  36.952 -2.9922  0.3405  3.5611
    4DNSX   O59 2737  15.526   3.943  37.315  0.0026  0.4540  0.0144
    4DNSX   C57 2738  15.482   3.900  37.446  0.6827 -0.0005  0.4994
    4DNSX   H58 2739  15.378   3.862  37.446  1.1786  0.7345  1.8609
    4DNSX   C53 2740  15.573   3.780  37.487  0.5340  0.0238  0.0282
    4DNSX   H54 2741  15.674   3.815  37.445 -2.2126  0.7910 -0.4020
    4DNSX   O55 2742  15.541   3.662  37.418  0.3841 -0.2384 -0.5787
    4DNSX   H56 2743  15.458   3.631  37.455 -1.4258  0.3683  0.3459
    4DNSX   C49 2744  15.576   3.755  37.641 -0.7241  0.1844  0.6142
    4DNSX   H50 2745  15.480   3.702  37.666  1.1972 -0.3691 -1.4179
    4DNSX   O51 2746  15.697   3.678  37.681  0.0691  0.6924 -0.0089
    4DNSX   H52 2747  15.719   3.693  37.771 -0.1992  0.1944 -0.7211
    4DNSX   C44 2748  15.575   3.884  37.724  0.9606 -0.7016 -0.5132
    4DNSX   H45 2749  15.676   3.932  37.728 -0.6112 -2.0490 -2.8391
    4DNSX   O48 2750  15.471   3.977  37.678  0.1119  0.5057 -0.3089
    4DNSX   C46 2751  15.497   4.021  37.544 -0.6150 -0.1801  0.2715
    4DNSX   H47 2752  15.600   4.070  37.529  0.4053  1.6076  1.6260
    4DNSX   C60 2753  15.395   4.117  37.492 -0.2155 -0.2801 -0.2622
    4DNSX   H61 2754  15.301   4.073  37.457  1.7182  2.6026 -1.6629
    4DNSX   H62 2755  15.371   4.175  37.587 -0.7107  2.4803  0.2969
    4DNSX   O63 2756  15.442   4.213  37.398 -0.1676 -0.4316  0.0965
    4DNSX   H64 2757  15.380   4.268  37.354  0.2200  0.4689  1.5928
    4DNSX   O80 2758  15.524   3.850  37.854  0.1197  0.1129  0.4324
    4DNSX   C78 2759  15.570   3.908  37.972  0.5248  0.6327  0.4425
    4DNSX   H79 2760  15.663   3.964  37.956  0.0119 -2.0426 -1.5930
    4DNSX   C74 2761  15.461   4.020  38.013 -0.1733 -0.3695  0.1871
    4DNSX   H75 2762  15.365   3.962  38.027 -1.6030 -1.8085 -2.7319
    4DNSX   O76 2763  15.461   4.123  37.921  0.3077 -0.1359 -0.4180
    4DNSX   H77 2764  15.436   4.095  37.840 -0.3432  0.2518  3.5966
    4DNSX   C70 2765  15.482   4.079  38.151 -0.0597  0.3500  0.3848
    4DNSX   H71 2766  15.582   4.130  38.153  1.9920  3.5023  0.4617
    4DNSX   O72 2767  15.384   4.166  38.195  0.0715 -0.2644  0.5463
    4DNSX   H73 2768  15.347   4.212  38.109 -3.7079 -1.2333 -0.8371
    4DNSX   C65 2769  15.506   3.960  38.252 -0.2702  0.4132  0.3138
    4DNSX   H66 2770  15.410   3.899  38.277 -0.6572 -0.4905  0.7156
    4DNSX   O69 2771  15.609   3.881  38.208  0.1775 -0.6293 -0.0235
    4DNSX   C67 2772  15.596   3.809  38.088  0.5469 -0.0673  0.4678
    4DNSX   H68 2773  15.513   3.744  38.106  2.2559  0.3588  1.5617
    4DNSX   C81 2774  15.728   3.738  38.060 -0.1986 -0.6126 -0.7700
    4DNSX   H82 2775  15.812   3.805  38.026  0.3778  0.8167  0.6304
    4DNSX   H83 2776  15.756   3.700  38.164 -0.0897  1.9423  2.0754
    4DNSX   O84 2777  15.714   3.631  37.971 -0.0367  0.2423  0.1689
    4DNSX   H85 2778  15.656   3.564  37.999  2.5075 -1.5592 -1.9998
    4DNSX   O59 2779  15.564   4.012  38.372 -0.1200  0.0013 -0.6723
    4DNSX   C57 2780  15.534   3.951  38.497 -0.2711  0.5747 -0.6646
    4DNSX   H58 2781  15.445   3.884  38.487  0.6059  1.1007 -2.3482
    4DNSX   C53 2782  15.661   3.875  38.555  0.3653  0.0563 -0.0526
    4DNSX   H54 2783  15.754   3.940  38.549  1.1066  0.3121  2.8157
    4DNSX   O55 2784  15.688   3.762  38.469 -0.1245 -0.6613  0.2453
    4DNSX   H56 2785  15.700   3.799  38.379 -0.7169  1.6679 -1.6703
    4DNSX   C49 2786  15.632   3.820  38.692 -0.9296 -0.5938 -0.5159
    4DNSX   H50 2787  15.543   3.754  38.684  0.7843  0.3674 -0.1832
    4DNSX   O51 2788  15.748   3.771  38.751 -0.1292  0.3955 -0.4219
    4DNSX   H52 2789  15.810   3.722  38.688  0.2860 -1.9070  0.1717
    4DNSX   C44 2790  15.575   3.935  38.779 -0.4175 -0.0148 -0.4322
    4DNSX   H45 2791  15.656   4.018  38.795 -0.2581 -0.6019 -0.2253
    4DNSX   O48 2792  15.471   4.011  38.724  0.1522  0.5278  0.2058
    4DNSX   C46 2793  15.504   4.065  38.593 -0.0470 -0.6955  0.2520
    4DNSX   H47 2794  15.602   4.133  38.601  1.1793  0.1411 -0.5625
    4DNSX   C60 2795  15.384   4.158  38.562  0.6848 -0.2451  0.2317
    4DNSX   H61 2796  15.308   4.093  38.514  0.4283 -1.5739  1.9942
    4DNSX   H62 2797  15.340   4.203  38.652  0.6952  1.0700  0.2560
    4DNSX   O63 2798  15.416   4.258  38.462  0.0748  0.2336 -0.3787
    4DNSX   H64 2799  15.493   4.233  38.418  0.1169  1.4905  4.4863
    4DNSX   O80 2800  15.506   3.889  38.900 -0.1545  0.1615 -0.1600
    4DNSX   C78 2801  15.528   3.955  39.027 -0.0460  0.5450 -0.3370
    4DNSX   H79 2802  15.619   4.025  39.025  1.2350  1.1901  0.1417
    4DNSX   C74 2803  15.408   4.052  39.059  0.1000 -0.1517 -0.0391
    4DNSX   H75 2804  15.317   3.982  39.057 -1.4570 -1.0729 -0.8432
    4DNSX   O76 2805  15.399   4.153  38.956  0.0429  0.1292  0.5227
    4DNSX   H77 2806  15.395   4.107  38.868  1.9859  1.4283 -0.4148
    4DNSX   C70 2807  15.423   4.106  39.206  0.1560 -0.2175  0.1395
    4DNSX   H71 2808  15.514   4.172  39.195  1.0903 -1.6559 -0.6973
    4DNSX   O72 2809  15.302   4.172  39.223 -0.6572 -0.2481 -0.0432
    4DNSX   H73 2810  15.295   4.240  39.157  0.5952 -3.3816 -1.1051
    4DNSX   C65 2811  15.453   3.991  39.304  0.1663 -0.4291  0.6561
    4DNSX   H66 2812  15.358   3.922  39.310 -1.2233  0.0341  2.7558
    4DNSX   O69 2813  15.561   3.903  39.267 -0.7274 -0.4690 -1.3706
    4DNSX   C67 2814  15.549   3.846  39.137 -0.6097  0.1557  0.3222
    4DNSX   H68 2815  15.457   3.769  39.131 -0.8141  0.2004 -3.6161
    4DNSX   C81 2816  15.688   3.783  39.114 -0.1040  0.9829  0.6927
    4DNSX   H82 2817  15.755   3.850  39.062 -1.4151  1.5435 -0.4399
    4DNSX   H83 2818  15.741   3.748  39.205  0.7523 -2.8640 -0.0250
    4DNSX   O84 2819  15.675   3.667  39.044  0.0541  0.3957 -0.0401
    4DNSX   H85 2820  15.580   3.631  39.053 -0.2341 -1.3255 -0.5804
    4DNSX   O59 2821  15.495   4.049  39.428 -0.0615  0.1920  0.1056
    4DNSX   C57 2822  15.480   4.016  39.567  0.0455 -0.5771  0.0995
    4DNSX   H58 2823  15.388   3.949  39.586  1.3174 -1.5368 -1.9252
    4DNSX   C53 2824  15.606   3.929  39.605  0.1076  0.1845 -0.4054
    4DNSX   H54 2825  15.700   3.987  39.576 -0.7068  0.3300 -2.1747
    4DNSX   O55 2826  15.612   3.800  39.530 -0.4709  0.5877 -0.5587
    4DNSX   H56 2827  15.626   3.818  39.436  1.1955  2.2736 -0.4673
    4DNSX   C49 2828  15.604   3.891  39.759  0.3614  0.6383 -0.6726
    4DNSX   H50 2829  15.511   3.834  39.774  1.8534 -0.6215  1.3038
    4DNSX   O51 2830  15.732   3.824  39.785  0.2988 -0.0521 -0.1721
    4DNSX   H52 2831  15.712   3.755  39.856  3.1759  1.8292  1.0298
    4DNSX   C44 2832  15.568   4.019  39.849 -0.3559  0.1653  0.2987
    4DNSX   H45 2833  15.660   4.087  39.852 -0.5376 -1.0855  0.2863
    4DNSX   O48 2834  15.457   4.096  39.798 -0.0193  0.5864 -0.0227
    4DNSX   C46 2835  15.473   4.138  39.658  0.0405  0.4879 -1.0880
    4DNSX   H47 2836  15.573   4.201  39.658  1.0437  1.4229  3.1286
    4DNSX   C60 2837  15.358   4.230  39.618 -0.4540  0.2088 -0.1757
    4DNSX   H61 2838  15.351   4.223  39.510  1.5213 -0.5809  2.1949
    4DNSX   H62 2839  15.259   4.198  39.656 -0.5241 -0.4946 -0.3609
    4DNSX   O63 2840  15.371   4.362  39.655 -0.0568 -0.1595  0.7379
    4DNSX   H64 2841  15.353   4.372  39.753 -0.4743  1.0742 -0.7080
    4DNSX   O80 2842  15.520   3.970  39.970 -0.3416 -0.6729 -0.0288
    4DNSX   C78 2843  15.513   4.019  40.109  0.3187  0.3918 -0.3693
    4DNSX   H79 2844  15.594   4.093  40.135 -2.1290  2.1999 -0.3054
    4DNSX   C74 2845  15.389   4.098  40.125 -0.0713  0.6505 -0.3363
    4DNSX   H75 2846  15.300   4.032  40.105 -1.2049 -0.4369  0.6975
    4DNSX   O76 2847  15.377   4.201  40.041  0.0132 -0.1752  0.4123
    4DNSX   H77 2848  15.387   4.178  39.939 -0.7880 -0.0964 -1.1956
    4DNSX   C70 2849  15.381   4.159  40.266  0.4110  0.0417  0.3709
    4DNSX   H71 2850  15.467   4.234  40.280  1.6163  0.2687  1.0702
    4DNSX   O72 2851  15.248   4.208  40.300 -0.0278 -0.3167 -0.4885
    4DNSX   H73 2852  15.174   4.167  40.239 -4.7951 -0.7458 -0.6901
    4DNSX   C65 2853  15.412   4.044  40.367  0.3773  0.2234  0.3277
    4DNSX   H66 2854  15.319   3.979  40.369  1.7776  1.3439 -0.0575
    4DNSX   O69 2855  15.531   3.964  40.345  0.5059 -0.1692 -0.4052
    4DNSX   C67 2856  15.529   3.905  40.208  1.0021 -0.5243 -0.5599
    4DNSX   H68 2857  15.440   3.832  40.216 -0.2240 -0.2347  0.6405
    4DNSX   C81 2858  15.663   3.833  40.177 -0.3758  0.7328 -0.2575
    4DNSX   H82 2859  15.741   3.896  40.148 -1.1781 -2.7590  2.1723
    4DNSX   H83 2860  15.715   3.785  40.265 -0.2099 -1.6703 -0.0884
    4DNSX   O84 2861  15.657   3.741  40.075  0.5447  0.3490 -0.2435
    4DNSX   H85 2862  15.610   3.665  40.107 -1.9859  2.9908 -2.5618
    4DNSX   O59 2863  15.439   4.105  40.494 -0.1567 -0.4270 -0.0446
    4DNSX   C57 2864  15.412   4.043  40.617 -0.1692  0.2441  0.3388
    4DNSX   H58 2865  15.334   3.966  40.610  1.4787  0.8107 -0.1647
    4DNSX   C53 2866  15.542   3.975  40.673 -0.5091  0.2286 -0.0106
    4DNSX   H54 2867  15.633   4.054  40.677  3.8799  1.0902 -0.8578
    4DNSX   O55 2868  15.578   3.864  40.598 -0.1696 -0.6538 -0.5633
    4DNSX   H56 2869  15.599   3.891  40.514 -3.9413 -0.5304  2.5143
    4DNSX   C49 2870  15.514   3.919  40.815 -0.0542 -0.1229 -0.0647
    4DNSX   H50 2871  15.441   3.837  40.805 -0.4740 -0.1352  0.2878
    4DNSX   O51 2872  15.635   3.878  40.879  0.3712  0.2420  0.4318
    4DNSX   H52 2873  15.614   3.843  40.957 -2.4789  1.6374 -2.5652
    4DNSX   C44 2874  15.455   4.038  40.906  0.1414 -0.2188  0.0229
    4DNSX   H45 2875  15.534   4.117  40.924  1.5106  1.3942  4.6929
    4DNSX   O48 2876  15.338   4.098  40.849 -0.4842  0.1287 -0.2551
    4DNSX   C46 2877  15.356   4.154  40.715  0.0005 -0.5303 -0.3880
    4DNSX   H47 2878  15.425   4.238  40.723 -0.0891 -2.3251 -0.7947
    4DNSX   C60 2879  15.222   4.218  40.671  0.4354  0.3095 -0.2569
    4DNSX   H61 2880  15.220   4.255  40.560  0.3361 -0.2668 -1.3068
    4DNSX   H62 2881  15.142   4.148  40.705  2.7064  1.0109  3.2997
    4DNSX   O63 2882  15.205   4.323  40.765 -0.1943 -0.6208 -0.5254
    4DNSX   H64 2883  15.240   4.411  40.741 -2.0080 -0.8805  1.2861
    4DNSX   O80 2884  15.399   4.000  41.031  0.0991 -0.8344  0.1703
    4DNSX   C78 2885  15.426   4.075  41.152  0.4219  0.2866 -0.1667
    4DNSX   H79 2886  15.511   4.144  41.141 -0.1622  0.5309 -2.2916
    4DNSX   C74 2887  15.301   4.157  41.190 -0.1540 -0.1457 -0.5953
    4DNSX   H75 2888  15.207   4.088  41.198  0.4838  2.2490 -0.2384
    4DNSX   O76 2889  15.293   4.248  41.079  0.4531 -0.1400 -0.6946
    4DNSX   H77 2890  15.289   4.214  40.985 -0.4314  1.1266 -0.2539
    4DNSX   C70 2891  15.317   4.221  41.326  0.2655 -0.3828  0.5877
    4DNSX   H71 2892  15.404   4.292  41.325  1.5545 -2.3149 -1.2463
    4DNSX   O72 2893  15.196   4.280  41.371  0.0349  0.1858 -0.5449
    4DNSX   H73 2894  15.224   4.337  41.445 -2.4714 -0.3533 -1.6062
    4DNSX   C65 2895  15.352   4.110  41.434 -0.2558  0.2346 -0.5171
    4DNSX   H66 2896  15.261   4.045  41.463 -3.2276  0.0988 -1.3165
    4DNSX   O69 2897  15.464   4.026  41.391 -0.4151  0.7422 -0.3969
    4DNSX   C67 2898  15.459   3.969  41.260 -0.1557  0.2512 -0.4151
    4DNSX   H68 2899  15.380   3.888  41.254  2.9057 -0.6050  1.6068
    4DNSX   C81 2900  15.600   3.908  41.235 -0.5659  0.3565  0.2999
    4DNSX   H82 2901  15.663   3.970  41.169  0.8960 -1.1468  2.0846
    4DNSX   H83 2902  15.637   3.891  41.338 -1.7828  0.3413 -3.2073
    4DNSX   O84 2903  15.605   3.780  41.166  0.2369  0.2071 -0.2519
    4DNSX   H85 2904  15.522   3.722  41.164 -2.1546 -2.1761  0.9630
    4DNSX   O59 2905  15.410   4.178  41.548 -0.3622 -0.2184  0.0586
    4DNSX   C57 2906  15.397   4.133  41.683 -0.1901  0.2776  0.5761
    4DNSX   H58 2907  15.322   4.054  41.693 -2.4556  3.1096  1.6000
    4DNSX   C53 2908  15.532   4.079  41.727  0.3243 -0.3144  0.4409
    4DNSX   H54 2909  15.613   4.155  41.714  0.2576 -1.0741 -1.0493
    4DNSX   O55 2910  15.573   3.970  41.646 -0.1295  0.6997  0.3367
    4DNSX   H56 2911  15.593   4.001  41.559 -2.0931  2.1551  0.8645
    4DNSX   C49 2912  15.535   4.042  41.880  0.1357  0.2729  0.1918
    4DNSX   H50 2913  15.453   3.965  41.892 -1.1201 -3.4715  1.3116
    4DNSX   O51 2914  15.664   4.005  41.932  0.2213 -0.1507  0.4835
    4DNSX   H52 2915  15.658   3.950  42.009 -0.3847  2.3262  2.8552
    4DNSX   C44 2916  15.469   4.152  41.963 -0.1884 -0.4848 -0.8404
    4DNSX   H45 2917  15.541   4.239  41.988  0.0387  0.0923 -0.4581
    4DNSX   O48 2918  15.344   4.211  41.901  0.0804 -0.0557  0.4130
    4DNSX   C46 2919  15.350   4.256  41.765  0.1966  0.0415  0.0984
    4DNSX   H47 2920  15.408   4.351  41.755 -0.4523  0.4703  1.8592
    4DNSX   C60 2921  15.207   4.293  41.730  0.4032  0.3061 -0.4829
    4DNSX   H61 2922  15.197   4.348  41.630 -0.4955 -1.5259 -3.4394
    4DNSX   H62 2923  15.145   4.200  41.731  0.1379  3.0221 -1.7872
    4DNSX   O63 2924  15.146   4.383  41.819  0.6374  0.3678  0.6716
    4DNSX   H64 2925  15.155   4.358  41.910  0.5095 -1.4924 -0.0807
    4DNSX   O80 2926  15.409   4.097  42.079  0.0898 -0.0546 -0.2135
    4DNSX   C78 2927  15.387   4.148  42.209 -0.2327 -0.0335  0.2393
    4DNSX   H79 2928  15.445   4.243  42.221  0.9042 -0.1177 -4.9246
    4DNSX   C74 2929  15.234   4.189  42.230  0.1340 -0.2083 -0.3080
    4DNSX   H75 2930  15.158   4.108  42.213 -1.2825 -1.9435 -1.4056
    4DNSX   O76 2931  15.201   4.292  42.133 -0.0668 -0.4776  0.1923
    4DNSX   H77 2932  15.225   4.257  42.048 -0.6278 -1.2322 -1.1341
    4DNSX   C70 2933  15.214   4.239  42.373  0.7017  0.0964 -0.5902
    4DNSX   H71 2934  15.275   4.333  42.377 -0.8596  0.5039  2.7592
    4DNSX   O72 2935  15.073   4.254  42.408  0.5698 -0.5842  0.2157
    4DNSX   H73 2936  15.038   4.341  42.364 -0.3627  2.2250  0.1453
    4DNSX   C65 2937  15.268   4.138  42.477 -0.2076  0.3202  0.1248
    4DNSX   H66 2938  15.205   4.048  42.482  1.8366 -0.1848 -0.6068
    4DNSX   O69 2939  15.405   4.096  42.443 -0.0889 -0.1792  0.8197
    4DNSX   C67 2940  15.428   4.043  42.313  1.4328 -0.1023  0.4523
    4DNSX   H68 2941  15.358   3.958  42.291  1.4146  0.1835 -1.5860
    4DNSX   C81 2942  15.567   3.992  42.299 -0.0116  0.2404  0.2330
    4DNSX   H82 2943  15.640   4.075  42.282  3.3830 -1.5391 -1.7631
    4DNSX   H83 2944  15.592   3.935  42.391  1.0943  0.4042 -2.0058
    4DNSX   O84 2945  15.576   3.902  42.189 -0.2967  0.2505  0.6459
    4DNSX   H85 2946  15.519   3.814  42.209 -1.8834 -1.5110  2.8187
    4DNSX   O59 2947  15.293   4.211  42.598  0.3391 -0.2401  0.0735
    4DNSX   C57 2948  15.235   4.254  42.718 -0.1419  0.0395  0.9946
    4DNSX   H58 2949  15.306   4.240  42.804  1.1275  1.0007  0.8254
    4DNSX   C53 2950  15.216   4.407  42.715  0.5625  0.4565  0.3041
    4DNSX   H54 2951  15.154   4.436  42.632 -0.5823  1.4262  1.5956
    4DNSX   O55 2952  15.339   4.468  42.696 -0.1746  0.2531 -0.0670
    4DNSX   H56 2953  15.377   4.427  42.609 -0.3192 -2.1283 -0.6008
    4DNSX   C49 2954  15.150   4.459  42.847  0.0219  0.1107  0.6523
    4DNSX   H50 2955  15.215   4.447  42.934  0.8539  0.0094 -3.0423
    4DNSX   O51 2956  15.106   4.592  42.827  0.0576  1.0501 -0.5400
    4DNSX   H52 2957  15.188   4.641  42.799  4.1289 -0.3331 -0.5771
    4DNSX   C44 2958  15.019   4.376  42.867 -0.2591  0.1203 -0.7048
    4DNSX   H45 2959  14.940   4.413  42.785  0.7672 -0.9802  1.2560
    4DNSX   O48 2960  15.037   4.240  42.855 -0.4267  0.4346 -0.3535
    4DNSX   C46 2961  15.098   4.190  42.732  0.5696  0.1871 -0.0152
    4DNSX   H47 2962  15.029   4.217  42.649 -0.2435  1.7795  0.5997
    4DNSX   C60 2963  15.107   4.034  42.751  0.7263 -0.4242 -1.1332
    4DNSX   H61 2964  15.187   3.991  42.690 -0.6045 -1.4227  0.9712
    4DNSX   H62 2965  15.126   4.014  42.859  0.1802 -0.3328 -1.6161
    4DNSX   O63 2966  14.992   3.960  42.719  0.6498 -0.1589  0.5841
    4DNSX   H64 2967  14.922   3.959  42.784  2.7698  0.9369 -1.9322
    4DNSX   O80 2968  14.981   4.386  43.011  0.7986 -0.4768 -0.7199
    4DNSX   H60 2969  15.797   3.488  18.119  0.4801 -1.0766  2.4640
    4DNSX   H81 2970  15.049   4.368  43.066 -0.0313 -1.8089  2.8836
    5DNSX   O59 2971   3.317   2.212  11.051 -0.5076 -0.3811  0.0553
    5DNSX   C57 2972   3.324   2.270  11.181 -0.2553 -0.2431  0.0778
    5DNSX   H58 2973   3.374   2.203  11.254 -0.1872 -0.2954 -0.2408
    5DNSX   C53 2974   3.420   2.396  11.185  0.3686  0.1838  0.3631
    5DNSX   H54 2975   3.387   2.468  11.094 -0.0851 -1.9704 -1.2377
    5DNSX   O55 2976   3.557   2.356  11.164  0.1319 -0.1188 -0.3291
    5DNSX   H56 2977   3.562   2.308  11.081 -0.8776  0.0951  1.0219
    5DNSX   C49 2978   3.407   2.473  11.319 -0.7091 -0.6652 -0.0121
    5DNSX   H50 2979   3.452   2.412  11.402 -1.3713  0.5882  1.2367
    5DNSX   O51 2980   3.461   2.602  11.310  0.1974  0.0779 -0.2063
    5DNSX   H52 2981   3.555   2.604  11.282 -0.1835  0.8923 -1.4824
    5DNSX   C44 2982   3.259   2.491  11.355 -0.7220 -0.0605 -0.4454
    5DNSX   H45 2983   3.212   2.565  11.288  2.4623  1.2735  0.4908
    5DNSX   O48 2984   3.186   2.368  11.361  0.4711  0.2133 -0.4165
    5DNSX   C46 2985   3.187   2.305  11.231  1.0473  0.1559 -0.6859
    5DNSX   H47 2986   3.140   2.386  11.154  2.1754  1.8834 -2.0374
    5DNSX   C60 2987   3.103   2.177  11.240  0.0983 -0.2657 -0.2536
    5DNSX   H61 2988   3.165   2.085  11.260  4.4295  0.5650  1.1374
    5DNSX   H62 2989   3.025   2.188  11.316  0.1716  0.5267 -1.5731
    5DNSX   O63 2990   3.049   2.142  11.110 -0.3491 -0.1754 -0.7310
    5DNSX   H64 2991   3.120   2.127  11.048  1.7907  1.5760 -0.1395
    5DNSX   O80 2992   3.254   2.536  11.486  0.1866  0.3115  0.5393
    5DNSX   C78 2993   3.293   2.649  11.566  0.8819  0.3785 -0.3377
    5DNSX   H79 2994   3.365   2.714  11.517 -3.2493  0.8707 -0.5091
    5DNSX   C74 2995   3.164   2.736  11.581 -0.0204  0.5975 -0.6260
    5DNSX   H75 2996   3.095   2.670  11.637  0.5441 -1.7551 -2.7555
    5DNSX   O76 2997   3.113   2.765  11.440  1.2532 -0.4706 -0.6000
    5DNSX   H77 2998   3.052   2.842  11.442  1.0737 -2.1721 -0.0947
    5DNSX   C70 2999   3.201   2.862  11.678  0.2201 -0.1804  0.6521
    5DNSX   H71 3000   3.288   2.912  11.627  1.3613  1.6334 -0.7150
    5DNSX   O72 3001   3.093   2.950  11.706 -0.2128 -0.1487 -0.7684
    5DNSX   H73 3002   3.027   2.949  11.635  1.2739  0.3568 -0.2013
    5DNSX   C65 3003   3.272   2.811  11.806  0.2005  0.2632  0.4774
    5DNSX   H66 3004   3.195   2.756  11.882  0.6562 -1.0007  2.0058
    5DNSX   O69 3005   3.383   2.721  11.784  0.0529  0.3598 -1.0495
    5DNSX   C67 3006   3.349   2.603  11.704  0.0816  0.2866  0.7639
    5DNSX   H68 3007   3.277   2.528  11.753 -0.6951  0.1185  1.1184
    5DNSX   C81 3008   3.478   2.529  11.693 -0.6153 -0.7003 -0.5976
    5DNSX   H82 3009   3.541   2.572  11.610  1.8412 -0.8763 -0.7303
    5DNSX   H83 3010   3.542   2.550  11.782  1.5070 -3.5659  0.6124
    5DNSX   O84 3011   3.458   2.390  11.669  0.2134 -0.0968  0.2424
    5DNSX   H85 3012   3.534   2.342  11.713  1.1588  0.1473  3.2297
    5DNSX   O59 3013   3.340   2.923  11.868  0.1480  0.1254  0.2308
    5DNSX   C57 3014   3.388   2.965  11.994 -0.7051 -0.6289  0.3086
    5DNSX   H58 3015   3.321   2.937  12.080  1.8803  0.3829  0.9086
    5DNSX   C53 3016   3.538   2.919  12.016 -0.0452 -0.2345  0.2705
    5DNSX   H54 3017   3.600   2.955  11.932 -1.3787  0.1978 -1.5338
    5DNSX   O55 3018   3.540   2.773  12.018 -0.6548 -0.2339  0.0167
    5DNSX   H56 3019   3.502   2.739  11.936 -2.1246  1.5988 -1.6313
    5DNSX   C49 3020   3.590   2.971  12.150 -0.1144  0.0548  0.8179
    5DNSX   H50 3021   3.538   2.916  12.232 -0.6378  0.5923 -1.0613
    5DNSX   O51 3022   3.731   2.935  12.143 -0.5059 -0.4013 -0.1632
    5DNSX   H52 3023   3.749   2.858  12.078 -1.5656  0.1704 -1.3881
    5DNSX   C44 3024   3.572   3.124  12.162  0.5064 -0.7898  1.0180
    5DNSX   H45 3025   3.645   3.177  12.093 -0.3911 -1.5657 -2.8636
    5DNSX   O48 3026   3.435   3.156  12.135 -0.0990  0.3973  0.1011
    5DNSX   C46 3027   3.389   3.120  12.004 -0.2328 -0.4596 -0.0901
    5DNSX   H47 3028   3.445   3.162  11.928 -3.1687 -0.3500  1.6550
    5DNSX   C60 3029   3.248   3.179  11.983 -0.5170  0.7173  0.0478
    5DNSX   H61 3030   3.206   3.161  11.884 -1.2439  3.0451 -0.0508
    5DNSX   H62 3031   3.176   3.137  12.056 -1.2765 -3.0002  0.2556
    5DNSX   O63 3032   3.235   3.315  11.995  0.4630  0.4550  0.0861
    5DNSX   H64 3033   3.236   3.349  12.087 -2.0974 -0.3478  0.3001
    5DNSX   O80 3034   3.583   3.165  12.297  0.0070 -0.0432 -0.0901
    5DNSX   C78 3035   3.572   3.253  12.403  0.0307  0.0162  0.0914
    5DNSX   H79 3036   3.525   3.348  12.370 -0.1796  1.9438  0.5080
    5DNSX   C74 3037   3.469   3.198  12.513 -0.9951  0.4519 -0.4650
    5DNSX   H75 3038   3.498   3.084  12.525  1.6840 -1.6836 -1.0925
    5DNSX   O76 3039   3.343   3.200  12.454 -0.1160 -0.0490 -0.0171
    5DNSX   H77 3040   3.326   3.140  12.371 -1.8848  2.4392 -0.5606
    5DNSX   C70 3041   3.455   3.288  12.641 -0.0957  0.2642  0.4814
    5DNSX   H71 3042   3.407   3.382  12.607  1.3299 -4.3193  0.6962
    5DNSX   O72 3043   3.398   3.216  12.738  0.1240  0.6441 -0.4945
    5DNSX   H73 3044   3.292   3.195  12.724 -2.4024  0.4270 -0.7995
    5DNSX   C65 3045   3.601   3.328  12.696  0.1581  1.5368  0.4437
    5DNSX   H66 3046   3.646   3.234  12.743 -0.3543  2.3342  0.2828
    5DNSX   O69 3047   3.686   3.373  12.587 -0.7014 -0.0400 -0.1142
    5DNSX   C67 3048   3.706   3.270  12.479 -0.1253  0.2713  0.6870
    5DNSX   H68 3049   3.740   3.169  12.523  1.0931 -1.2278  1.5957
    5DNSX   C81 3050   3.811   3.328  12.383 -0.3499 -0.3324  0.0569
    5DNSX   H82 3051   3.834   3.261  12.296 -2.5357 -2.0060 -0.6617
    5DNSX   H83 3052   3.774   3.424  12.333 -1.9316 -1.6237  0.3443
    5DNSX   O84 3053   3.932   3.361  12.453  0.2303 -0.1270  0.1012
    5DNSX   H85 3054   3.922   3.424  12.527  0.2199  1.5247 -0.4458
    5DNSX   O59 3055   3.606   3.438  12.781 -0.2548  0.0257 -0.1717
    5DNSX   C57 3056   3.583   3.516  12.902  1.2312  0.1796  1.0958
    5DNSX   H58 3057   3.673   3.536  12.960 -1.7082  2.7083 -1.0699
    5DNSX   C53 3058   3.534   3.664  12.858 -0.4677  0.1515  0.2197
    5DNSX   H54 3059   3.432   3.650  12.804  0.3283  1.5460 -1.7281
    5DNSX   O55 3060   3.636   3.724  12.766  0.5387 -0.0126 -0.4801
    5DNSX   H56 3061   3.722   3.732  12.808  1.2637  1.2349  0.4844
    5DNSX   C49 3062   3.509   3.748  12.980 -0.0743  0.4146 -0.5532
    5DNSX   H50 3063   3.614   3.753  13.020 -1.1300  0.6058 -0.9283
    5DNSX   O51 3064   3.445   3.874  12.948 -0.2345 -0.5652 -0.0858
    5DNSX   H52 3065   3.434   3.886  12.852  3.5207  1.4491 -1.7151
    5DNSX   C44 3066   3.413   3.664  13.076 -0.3528  0.4255  0.0809
    5DNSX   H45 3067   3.308   3.667  13.032  0.9402 -1.6593 -2.8266
    5DNSX   O48 3068   3.456   3.534  13.101 -0.0985  0.5432 -0.3266
    5DNSX   C46 3069   3.480   3.444  12.985  1.4435 -0.0065  0.3451
    5DNSX   H47 3070   3.385   3.432  12.923 -2.0227  0.8913  0.4973
    5DNSX   C60 3071   3.530   3.307  13.030  0.0587  0.2381  0.3553
    5DNSX   H61 3072   3.594   3.254  12.948  1.4886 -0.7553 -1.9268
    5DNSX   H62 3073   3.596   3.314  13.120 -0.2793 -1.6724  1.1270
    5DNSX   O63 3074   3.420   3.208  13.044  0.2776  0.0332 -0.4050
    5DNSX   H64 3075   3.363   3.208  12.967  1.7041  1.6050 -1.0683
    5DNSX   O80 3076   3.425   3.730  13.203  0.4618 -0.0520 -0.4393
    5DNSX   C78 3077   3.485   3.793  13.322  0.2118  0.2061  0.0235
    5DNSX   H79 3078   3.596   3.800  13.308  0.4469  0.5965 -0.5491
    5DNSX   C74 3079   3.428   3.934  13.351  0.5609 -0.0564  0.5852
    5DNSX   H75 3080   3.318   3.936  13.365  0.7252  2.0332  3.2693
    5DNSX   O76 3081   3.450   4.011  13.234 -0.3908  0.2702  0.9183
    5DNSX   H77 3082   3.408   3.966  13.153 -0.1949  0.0624  0.5489
    5DNSX   C70 3083   3.492   4.002  13.471  0.0324  0.0169 -0.1545
    5DNSX   H71 3084   3.599   4.035  13.450 -0.3180  1.0263  1.2949
    5DNSX   O72 3085   3.410   4.120  13.495 -0.4285 -0.2050 -0.5661
    5DNSX   H73 3086   3.381   4.154  13.401 -1.1009  1.7765 -0.4365
    5DNSX   C65 3087   3.482   3.903  13.594  0.2439  0.2208 -0.6471
    5DNSX   H66 3088   3.378   3.898  13.631 -3.3653  0.6356 -0.4330
    5DNSX   O69 3089   3.524   3.768  13.554 -0.3652  0.1210 -0.0804
    5DNSX   C67 3090   3.452   3.703  13.440  0.6173 -0.9338 -0.3180
    5DNSX   H68 3091   3.346   3.712  13.458  0.9695  0.5297 -1.4299
    5DNSX   C81 3092   3.499   3.554  13.428 -0.0027 -0.2419 -0.0306
    5DNSX   H82 3093   3.588   3.538  13.348 -0.5266 -0.7953  1.7832
    5DNSX   H83 3094   3.549   3.517  13.522  0.0106 -0.0397 -0.4363
    5DNSX   O84 3095   3.388   3.471  13.414 -0.1079  0.5526  0.5316
    5DNSX   H85 3096   3.368   3.463  13.316  1.1765  1.2442  2.1565
    5DNSX   O59 3097   3.576   3.936  13.692 -0.1939 -0.7490 -0.1713
    5DNSX   C57 3098   3.544   3.912  13.832 -0.0335  0.3424  0.4455
    5DNSX   H58 3099   3.447   3.856  13.848 -0.0443 -2.1840 -0.3193
    5DNSX   C53 3100   3.655   3.825  13.894  0.4462 -0.6044 -0.6897
    5DNSX   H54 3101   3.756   3.888  13.894 -0.6818  3.6373 -1.7475
    5DNSX   O55 3102   3.659   3.696  13.830  0.0954 -0.0497  0.1648
    5DNSX   H56 3103   3.681   3.718  13.734  2.2227  0.1126  0.7910
    5DNSX   C49 3104   3.627   3.805  14.042  0.0839  0.0684  0.1235
    5DNSX   H50 3105   3.532   3.745  14.050 -1.3715  1.9947 -2.2467
    5DNSX   O51 3106   3.732   3.732  14.103  0.3581  0.0488  0.1611
    5DNSX   H52 3107   3.698   3.700  14.188 -0.4840 -1.6140 -0.8194
    5DNSX   C44 3108   3.614   3.948  14.106  0.2704  0.4838 -0.1996
    5DNSX   H45 3109   3.707   4.005  14.091 -0.2411 -1.9944  1.2835
    5DNSX   O48 3110   3.506   4.019  14.044  0.1262 -0.3948  0.0832
    5DNSX   C46 3111   3.517   4.048  13.903 -0.0799  0.6742  0.4977
    5DNSX   H47 3112   3.611   4.115  13.890 -0.9667 -0.9864  1.7003
    5DNSX   C60 3113   3.397   4.133  13.850  0.1043  0.5390 -0.2655
    5DNSX   H61 3114   3.393   4.238  13.900  0.5854 -1.0300  3.1347
    5DNSX   H62 3115   3.406   4.142  13.743 -2.9560 -0.1675  2.0136
    5DNSX   O63 3116   3.276   4.064  13.884 -0.0469 -0.0749 -0.0933
    5DNSX   H64 3117   3.280   4.052  13.978  0.2854 -0.4861  1.9071
    5DNSX   O80 3118   3.566   3.942  14.232  0.1588 -0.0070  0.3704
    5DNSX   C78 3119   3.574   4.025  14.343 -0.4993  0.2152  0.1007
    5DNSX   H79 3120   3.663   4.095  14.336  3.6890 -1.3987 -3.1629
    5DNSX   C74 3121   3.444   4.112  14.345 -0.0820  0.0185 -0.5368
    5DNSX   H75 3122   3.348   4.051  14.345 -1.2538  3.3872 -1.3674
    5DNSX   O76 3123   3.440   4.201  14.230 -0.3090 -0.1391 -0.1547
    5DNSX   H77 3124   3.451   4.151  14.147  0.9550  0.3479 -0.2785
    5DNSX   C70 3125   3.450   4.203  14.472 -1.4397 -0.0136 -0.2979
    5DNSX   H71 3126   3.546   4.259  14.481 -0.8707  2.0854  2.2877
    5DNSX   O72 3127   3.327   4.277  14.496  0.0415  0.2939  0.2528
    5DNSX   H73 3128   3.299   4.301  14.409 -1.3888 -2.3589 -1.2079
    5DNSX   C65 3129   3.466   4.107  14.595 -0.0751 -0.6236 -0.0534
    5DNSX   H66 3130   3.371   4.049  14.613  1.1921 -1.5316 -1.1736
    5DNSX   O69 3131   3.580   4.023  14.586  0.3950 -0.4337 -0.5127
    5DNSX   C67 3132   3.589   3.936  14.470 -0.1148  0.1771  0.1112
    5DNSX   H68 3133   3.505   3.867  14.474  1.8256 -1.3588  0.0814
    5DNSX   C81 3134   3.713   3.845  14.489  0.1668  0.0326  0.2008
    5DNSX   H82 3135   3.733   3.829  14.598 -0.5758  1.8111  1.3799
    5DNSX   H83 3136   3.706   3.752  14.428  1.7127 -0.0608 -1.8498
    5DNSX   O84 3137   3.828   3.912  14.432 -0.3666  0.1881 -0.4502
    5DNSX   H85 3138   3.833   4.007  14.475  0.1726 -0.6666  1.0779
    5DNSX   O59 3139   3.509   4.188  14.705  0.2462  0.0086  0.1680
    5DNSX   C57 3140   3.527   4.295  14.792  0.1878  0.2935 -0.1252
    5DNSX   H58 3141   3.616   4.354  14.767 -1.6752 -1.3145 -0.5432
    5DNSX   C53 3142   3.400   4.395  14.800  0.4037  0.3472  0.2079
    5DNSX   H54 3143   3.302   4.339  14.812  1.2438  0.8664 -2.0781
    5DNSX   O55 3144   3.378   4.468  14.687  0.2974 -0.6071 -0.0433
    5DNSX   H56 3145   3.370   4.413  14.607 -1.7681  1.9533  0.5945
    5DNSX   C49 3146   3.421   4.510  14.909  0.3785  0.8354 -0.3386
    5DNSX   H50 3147   3.507   4.572  14.876  1.1313 -0.5168 -1.1446
    5DNSX   O51 3148   3.295   4.587  14.929 -0.6060  0.0428 -0.4726
    5DNSX   H52 3149   3.280   4.637  14.851 -1.1418 -1.1722 -0.9966
    5DNSX   C44 3150   3.453   4.438  15.038 -0.2795 -0.7425 -0.4252
    5DNSX   H45 3151   3.367   4.394  15.077  0.5397  0.7931  0.4872
    5DNSX   O48 3152   3.560   4.336  15.027  0.1657 -0.2479 -0.1579
    5DNSX   C46 3153   3.549   4.229  14.935  0.0130  0.2801  0.9922
    5DNSX   H47 3154   3.469   4.162  14.958  0.1316 -3.0584  2.6816
    5DNSX   C60 3155   3.680   4.141  14.950 -0.1235 -0.3958 -0.7966
    5DNSX   H61 3156   3.776   4.204  14.918  3.6951  2.1737  0.7973
    5DNSX   H62 3157   3.682   4.100  15.055 -1.6085  1.2834  1.1481
    5DNSX   O63 3158   3.678   4.030  14.855 -0.5938  0.5205  0.1481
    5DNSX   H64 3159   3.623   4.058  14.773  3.0976  1.5206 -0.9333
    5DNSX   O80 3160   3.509   4.529  15.130  0.5746  0.1282 -0.3952
    5DNSX   C78 3161   3.589   4.650  15.146  0.2208  0.2304 -0.1983
    5DNSX   H79 3162   3.636   4.686  15.050  1.1948  1.3209  1.8383
    5DNSX   C74 3163   3.497   4.767  15.198 -0.2828  0.3497  1.2326
    5DNSX   H75 3164   3.447   4.719  15.290  0.3963  0.7662  0.7557
    5DNSX   O76 3165   3.396   4.815  15.105 -0.0808  0.1408  0.3428
    5DNSX   H77 3166   3.341   4.878  15.149 -0.9789 -1.2138  0.8004
    5DNSX   C70 3167   3.582   4.888  15.229 -0.1406  0.0511 -0.6316
    5DNSX   H71 3168   3.635   4.915  15.134  0.4737  1.7733 -2.2359
    5DNSX   O72 3169   3.505   5.001  15.289 -0.5158  0.2670 -0.0222
    5DNSX   H73 3170   3.568   5.041  15.362  0.9948  0.1131  4.9260
    5DNSX   C65 3171   3.680   4.847  15.332  0.4446  0.0434 -0.3057
    5DNSX   H66 3172   3.623   4.819  15.432  1.4238  1.0148  1.6177
    5DNSX   O69 3173   3.767   4.737  15.300 -0.0179 -0.2995 -0.3734
    5DNSX   C67 3174   3.704   4.615  15.249  0.1626 -0.2762 -0.1478
    5DNSX   H68 3175   3.648   4.564  15.340 -0.3550 -2.4595 -0.2836
    5DNSX   C81 3176   3.815   4.513  15.201 -0.5391 -0.1491  0.9264
    5DNSX   H82 3177   3.828   4.514  15.092  0.8384  1.8324 -3.2406
    5DNSX   H83 3178   3.911   4.546  15.244 -0.9095  0.0664  0.2158
    5DNSX   O84 3179   3.791   4.380  15.246 -0.1306  0.4613 -0.0445
    5DNSX   H85 3180   3.704   4.367  15.213  1.6400  1.3571  1.5384
    5DNSX   O59 3181   3.778   4.947  15.361 -0.5495  0.2113 -0.3945
    5DNSX   C57 3182   3.817   5.010  15.485  0.0546  0.1811 -0.2737
    5DNSX   H58 3183   3.884   5.103  15.472 -0.2251 -0.6631  0.8756
    5DNSX   C53 3184   3.698   5.060  15.566  0.7488 -0.3036  0.3955
    5DNSX   H54 3185   3.636   4.981  15.603 -3.8505 -1.1193  2.2821
    5DNSX   O55 3186   3.624   5.158  15.488  0.0251 -0.4038 -1.4983
    5DNSX   H56 3187   3.559   5.200  15.559 -1.8406 -0.5904  0.9046
    5DNSX   C49 3188   3.744   5.133  15.695  0.3437  1.0057  0.0365
    5DNSX   H50 3189   3.791   5.231  15.668 -1.8434 -0.6879 -0.3536
    5DNSX   O51 3190   3.624   5.153  15.771  0.6861 -0.2075 -0.2690
    5DNSX   H52 3191   3.644   5.226  15.826 -1.1722  1.8753 -0.8877
    5DNSX   C44 3192   3.849   5.044  15.777  0.0940 -0.2879  0.3491
    5DNSX   H45 3193   3.790   4.952  15.814 -2.7543  0.6823 -0.5495
    5DNSX   O48 3194   3.960   4.993  15.699  0.2051 -0.0268  0.6372
    5DNSX   C46 3195   3.922   4.932  15.575  0.3526  0.4186  0.5728
    5DNSX   H47 3196   3.861   4.842  15.604 -0.5277 -2.5617  0.1152
    5DNSX   C60 3197   4.052   4.885  15.508 -0.4070 -0.6184 -1.2903
    5DNSX   H61 3198   4.097   4.963  15.436 -2.3836 -1.4719 -0.7943
    5DNSX   H62 3199   4.136   4.864  15.577  0.3158  1.4081 -1.5914
    5DNSX   O63 3200   4.027   4.773  15.424 -0.2682 -0.0820 -0.1573
    5DNSX   H64 3201   3.932   4.753  15.410 -2.0049 -1.1544 -0.3451
    5DNSX   O80 3202   3.917   5.113  15.878  0.3296  0.5871  0.5999
    5DNSX   C78 3203   3.937   5.067  16.017  0.7713 -0.1955 -0.7257
    5DNSX   H79 3204   3.870   4.983  16.044  1.1753 -0.7197 -0.3420
    5DNSX   C74 3205   4.089   5.038  16.047  0.3331  0.5483 -0.0855
    5DNSX   H75 3206   4.144   5.132  16.032  0.5832 -1.0396 -0.9686
    5DNSX   O76 3207   4.135   4.928  15.960 -0.4760 -0.4273 -0.3854
    5DNSX   H77 3208   4.129   4.947  15.860 -0.2730 -0.0411  0.0876
    5DNSX   C70 3209   4.107   4.990  16.188  0.3002 -0.1001 -0.2775
    5DNSX   H71 3210   4.060   4.891  16.217  1.7148 -1.3725  0.3917
    5DNSX   O72 3211   4.244   4.989  16.217 -0.1156  0.0081 -0.1925
    5DNSX   H73 3212   4.275   4.914  16.161  2.4967 -2.9494 -1.1899
    5DNSX   C65 3213   4.051   5.105  16.279  0.4177  0.3147 -0.0863
    5DNSX   H66 3214   4.116   5.192  16.273  3.9162 -0.5406 -2.1581
    5DNSX   O69 3215   3.913   5.140  16.243  0.2083  0.2111 -0.8414
    5DNSX   C67 3216   3.894   5.180  16.107 -0.8435  0.6105  0.1016
    5DNSX   H68 3217   3.947   5.279  16.084 -0.2648 -0.3617  0.2688
    5DNSX   C81 3218   3.743   5.192  16.096 -0.1206 -0.0345  0.0773
    5DNSX   H82 3219   3.694   5.125  16.025  1.6858  0.1772  0.0301
    5DNSX   H83 3220   3.705   5.163  16.195 -2.9732  2.7614 -1.9021
    5DNSX   O84 3221   3.694   5.327  16.071  0.2942 -0.3067  0.1520
    5DNSX   H85 3222   3.709   5.378  16.166 -1.2175 -1.6246  1.3395
    5DNSX   O59 3223   4.033   5.056  16.410  0.9564  0.2285  0.1533
    5DNSX   C57 3224   4.055   5.118  16.539 -0.6253 -0.6713  0.6826
    5DNSX   H58 3225   4.088   5.225  16.529 -0.1558  3.8991  0.2819
    5DNSX   C53 3226   3.922   5.122  16.612 -1.1801  0.3597 -0.0642
    5DNSX   H54 3227   3.892   5.019  16.615  0.7433 -0.5201  1.7594
    5DNSX   O55 3228   3.830   5.201  16.538  0.6054  0.0926  0.8666
    5DNSX   H56 3229   3.832   5.173  16.451  1.1360 -0.5238  0.9148
    5DNSX   C49 3230   3.930   5.181  16.753 -0.4055  0.0454  0.4428
    5DNSX   H50 3231   3.942   5.293  16.750  0.3655 -0.9798  1.4162
    5DNSX   O51 3232   3.805   5.143  16.818 -0.1727  0.1441  0.1062
    5DNSX   H52 3233   3.796   5.195  16.904  0.4655  1.4747  2.0901
    5DNSX   C44 3234   4.060   5.117  16.827  0.1558 -0.1038 -0.0487
    5DNSX   H45 3235   4.024   5.013  16.870  0.0508 -3.3649  2.1195
    5DNSX   O48 3236   4.179   5.105  16.751 -0.2354  0.0381 -0.5842
    5DNSX   C46 3237   4.161   5.045  16.625 -0.4183 -0.0080 -0.0668
    5DNSX   H47 3238   4.119   4.947  16.645 -1.1265 -0.0396  2.1107
    5DNSX   C60 3239   4.292   5.022  16.547  0.3987  0.0052  0.3565
    5DNSX   H61 3240   4.289   5.102  16.471 -0.1823  0.7930 -1.8990
    5DNSX   H62 3241   4.380   5.034  16.612 -2.7638  1.5422 -2.9549
    5DNSX   O63 3242   4.292   4.899  16.475  0.4292 -0.6294  0.6719
    5DNSX   H64 3243   4.326   4.910  16.381 -2.1965 -0.2518 -3.5154
    5DNSX   O80 3244   4.107   5.203  16.923 -0.2408 -0.3300  0.2108
    5DNSX   C78 3245   4.163   5.223  17.052 -0.5747  0.5863  0.4518
    5DNSX   H79 3246   4.270   5.255  17.051 -0.1945  0.9579  2.1693
    5DNSX   C74 3247   4.079   5.341  17.118  0.0697  0.4321  0.2847
    5DNSX   H75 3248   3.968   5.307  17.120 -1.6423  0.1874  2.4218
    5DNSX   O76 3249   4.099   5.457  17.038  0.2696  0.0369 -0.0447
    5DNSX   H77 3250   4.071   5.451  16.951  0.8647  1.0458  0.1474
    5DNSX   C70 3251   4.122   5.362  17.264  0.7259  0.7649 -0.1746
    5DNSX   H71 3252   4.222   5.412  17.257  0.0579 -0.9926  1.3939
    5DNSX   O72 3253   4.033   5.460  17.319 -0.2993 -0.4117  0.1037
    5DNSX   H73 3254   4.004   5.507  17.248 -1.6574 -0.0582 -1.1518
    5DNSX   C65 3255   4.127   5.221  17.335  1.0152  0.2529 -0.6948
    5DNSX   H66 3256   4.019   5.197  17.358  1.9780 -0.9401 -0.4052
    5DNSX   O69 3257   4.199   5.120  17.259 -0.1218 -0.2696  0.0251
    5DNSX   C67 3258   4.153   5.092  17.127 -0.2181 -0.1369 -0.0368
    5DNSX   H68 3259   4.044   5.068  17.122  0.6971 -1.1321  0.7236
    5DNSX   C81 3260   4.238   4.985  17.064  0.2482  0.4789 -0.3965
    5DNSX   H82 3261   4.319   5.025  16.993 -2.8838 -0.4175  0.7596
    5DNSX   H83 3262   4.283   4.923  17.146 -0.1736  2.8175 -0.0598
    5DNSX   O84 3263   4.163   4.887  16.988 -0.6921 -0.6559 -0.3324
    5DNSX   H85 3264   4.091   4.850  17.035  0.6775 -1.0068 -1.9333
    5DNSX   O59 3265   4.206   5.232  17.453  0.4139 -0.3189  0.3542
    5DNSX   C57 3266   4.242   5.213  17.590 -0.4789  0.6598  0.0281
    5DNSX   H58 3267   4.349   5.190  17.603 -1.2044  0.6572  1.2343
    5DNSX   C53 3268   4.204   5.337  17.671 -0.2137 -0.0186  0.5527
    5DNSX   H54 3269   4.090   5.341  17.657 -0.2933 -0.5276  0.4828
    5DNSX   O55 3270   4.280   5.459  17.640 -0.3462  0.0363  0.0390
    5DNSX   H56 3271   4.264   5.481  17.543 -2.0931  1.0042  3.7104
    5DNSX   C49 3272   4.221   5.307  17.822  0.5182 -0.4801 -0.0281
    5DNSX   H50 3273   4.327   5.278  17.837  2.3055  2.4269 -2.1994
    5DNSX   O51 3274   4.171   5.414  17.902  0.0952  0.5661 -0.0732
    5DNSX   H52 3275   4.237   5.481  17.906 -0.3986 -2.3950  0.5221
    5DNSX   C44 3276   4.150   5.167  17.858 -0.5395  0.2837  1.3510
    5DNSX   H45 3277   4.034   5.178  17.860 -5.0896  1.2677  0.8180
    5DNSX   O48 3278   4.206   5.072  17.778  0.2873 -0.2097 -0.0894
    5DNSX   C46 3279   4.169   5.086  17.641 -0.0834 -0.3550  0.1011
    5DNSX   H47 3280   4.058   5.107  17.622 -0.1338  1.3369  3.3800
    5DNSX   C60 3281   4.210   4.959  17.564 -0.0975  0.2025 -0.7721
    5DNSX   H61 3282   4.310   4.980  17.513 -0.0220  0.7171  2.0481
    5DNSX   H62 3283   4.223   4.872  17.636  0.3364  0.2516 -0.4176
    5DNSX   O63 3284   4.120   4.915  17.464 -0.4366 -0.5815  0.0007
    5DNSX   H64 3285   4.122   4.988  17.399 -2.2600  2.6017 -0.2971
    5DNSX   O80 3286   4.196   5.123  17.986 -0.5934 -0.2438  0.1044
    5DNSX   C78 3287   4.163   5.052  18.106 -0.1622  0.0092  0.3639
    5DNSX   H79 3288   4.050   5.056  18.126  1.9055 -0.6669 -0.8024
    5DNSX   C74 3289   4.219   4.906  18.077 -0.4035  0.1048 -0.3332
    5DNSX   H75 3290   4.326   4.907  18.054  0.0047 -1.2771 -1.4744
    5DNSX   O76 3291   4.156   4.848  17.964  0.4657  0.1016 -0.3449
    5DNSX   H77 3292   4.174   4.902  17.882  2.1701  2.2429 -0.2649
    5DNSX   C70 3293   4.194   4.815  18.198  0.2613  0.4655 -0.0999
    5DNSX   H71 3294   4.087   4.796  18.219  0.4472 -0.5465 -0.2983
    5DNSX   O72 3295   4.253   4.688  18.180  0.7731 -0.3442  0.7798
    5DNSX   H73 3296   4.214   4.625  18.240  0.1813  1.4181  0.6990
    5DNSX   C65 3297   4.261   4.879  18.328  0.0858  0.2572  0.3205
    5DNSX   H66 3298   4.377   4.876  18.329 -2.2398 -0.3506  0.9281
    5DNSX   O69 3299   4.215   5.016  18.339  0.3287 -0.2754  0.2898
    5DNSX   C67 3300   4.235   5.111  18.233  0.4627 -0.4704  0.3665
    5DNSX   H68 3301   4.345   5.126  18.228  3.2294 -0.1474  0.8116
    5DNSX   C81 3302   4.167   5.243  18.281 -0.8997  0.8369 -0.6734
    5DNSX   H82 3303   4.051   5.226  18.276 -0.4409  2.2957 -2.0624
    5DNSX   H83 3304   4.197   5.261  18.389 -2.3744  0.0761  1.3032
    5DNSX   O84 3305   4.218   5.354  18.205  0.6791  0.4064 -0.1347
    5DNSX   H85 3306   4.199   5.347  18.111 -1.5590 -0.1804  0.4909
    5DNSX   O59 3307   4.211   4.831  18.450  0.6023 -0.0859 -0.1286
    5DNSX   C57 3308   4.256   4.758  18.563  0.2263  0.6669  0.3409
    5DNSX   H58 3309   4.172   4.710  18.615 -0.4459  2.1145  0.8676
    5DNSX   C53 3310   4.337   4.629  18.516  0.5213 -0.2993  0.3235
    5DNSX   H54 3311   4.405   4.666  18.439  0.8447 -2.1074  0.5202
    5DNSX   O55 3312   4.237   4.539  18.472 -0.2335 -0.2240  0.0867
    5DNSX   H56 3313   4.280   4.463  18.429  2.4188 -0.3520  0.6793
    5DNSX   C49 3314   4.423   4.579  18.630 -0.0334  1.1791  0.4328
    5DNSX   H50 3315   4.350   4.513  18.685 -1.7247  0.7501 -0.3707
    5DNSX   O51 3316   4.533   4.513  18.564 -0.1956  0.8310  0.3320
    5DNSX   H52 3317   4.490   4.448  18.494  1.5012 -1.2649  0.5087
    5DNSX   C44 3318   4.489   4.698  18.714  0.1122 -0.6161  0.1604
    5DNSX   H45 3319   4.590   4.739  18.667  1.5412  1.9716  1.3173
    5DNSX   O48 3320   4.397   4.805  18.756 -0.0630  0.4866 -0.0450
    5DNSX   C46 3321   4.325   4.871  18.648 -0.0442  0.4966 -0.3028
    5DNSX   H47 3322   4.400   4.913  18.583 -1.3557 -1.1995 -4.5231
    5DNSX   C60 3323   4.238   4.988  18.706 -0.0715  0.0669 -0.1376
    5DNSX   H61 3324   4.136   4.962  18.714  1.3645  0.0345 -2.5993
    5DNSX   H62 3325   4.270   5.011  18.814  1.4626  1.2027 -0.4314
    5DNSX   O63 3326   4.240   5.104  18.626 -0.0392  0.2316  0.6263
    5DNSX   H64 3327   4.210   5.077  18.539  0.9629  0.8483 -0.1928
    5DNSX   O80 3328   4.514   4.638  18.851 -0.4088 -0.2964 -0.1613
    5DNSX   C78 3329   4.601   4.643  18.963 -0.1686 -0.1789  1.0585
    5DNSX   H79 3330   4.587   4.553  19.028  0.3322 -1.3103  1.6678
    5DNSX   C74 3331   4.743   4.674  18.913 -0.0324 -0.3218 -1.1748
    5DNSX   H75 3332   4.736   4.764  18.852  0.1924 -0.1377 -3.0708
    5DNSX   O76 3333   4.792   4.558  18.849 -0.2584  0.0461 -0.1732
    5DNSX   H77 3334   4.883   4.572  18.824 -1.1801  0.4474 -0.1720
    5DNSX   C70 3335   4.838   4.692  19.038 -0.6301 -0.5920  0.1084
    5DNSX   H71 3336   4.816   4.600  19.095 -0.5779  3.0391  2.1689
    5DNSX   O72 3337   4.975   4.717  19.014 -0.0759  0.3110 -0.2945
    5DNSX   H73 3338   4.999   4.674  18.926 -1.8733 -1.3170 -0.9155
    5DNSX   C65 3339   4.777   4.812  19.129  0.5045 -0.1706 -0.0109
    5DNSX   H66 3340   4.783   4.911  19.075 -0.7218  2.0555  2.9912
    5DNSX   O69 3341   4.639   4.791  19.163  0.7688  0.1745  0.0551
    5DNSX   C67 3342   4.558   4.762  19.046  0.4847 -0.7468  0.2521
    5DNSX   H68 3343   4.546   4.859  18.984 -3.3722 -0.7353  0.6125
    5DNSX   C81 3344   4.404   4.740  19.083 -0.3948  0.2172  0.1816
    5DNSX   H82 3345   4.345   4.706  18.987  1.1500 -2.3241 -2.3290
    5DNSX   H83 3346   4.384   4.674  19.170 -0.8065  0.1342  0.2657
    5DNSX   O84 3347   4.341   4.866  19.115  1.0973 -0.0134  0.2466
    5DNSX   H85 3348   4.370   4.878  19.212  0.1848 -2.8670  0.5848
    5DNSX   O59 3349   4.843   4.808  19.253 -1.0410  0.9781  0.4847
    5DNSX   C57 3350   4.911   4.745  19.359  0.4324 -0.3755  0.0419
    5DNSX   H58 3351   4.973   4.658  19.321 -0.5710 -0.7772 -0.3243
    5DNSX   C53 3352   5.006   4.852  19.433  0.5927  0.5000  0.4678
    5DNSX   H54 3353   4.941   4.934  19.456 -0.6935 -0.8259  1.3619
    5DNSX   O55 3354   5.112   4.886  19.340  0.5174 -0.4112 -0.3317
    5DNSX   H56 3355   5.084   4.921  19.256 -0.0130  0.0492 -0.4005
    5DNSX   C49 3356   5.065   4.787  19.558  0.0725 -0.0371 -0.1631
    5DNSX   H50 3357   5.120   4.696  19.525  1.9497 -0.1256  0.1073
    5DNSX   O51 3358   5.140   4.881  19.626  0.0625  0.1229  0.2057
    5DNSX   H52 3359   5.170   4.823  19.701  1.4201 -0.3693 -0.2494
    5DNSX   C44 3360   4.939   4.751  19.648 -0.4023 -0.2476  1.2294
    5DNSX   H45 3361   4.880   4.851  19.667 -0.4968  2.5667 -2.1059
    5DNSX   O48 3362   4.854   4.655  19.584  0.0582 -0.1619 -0.2826
    5DNSX   C46 3363   4.803   4.690  19.460  0.8988  0.3609  0.5885
    5DNSX   H47 3364   4.728   4.771  19.482  4.2806  2.6357  0.2177
    5DNSX   C60 3365   4.742   4.560  19.405 -0.4835 -0.4074 -0.2290
    5DNSX   H61 3366   4.813   4.510  19.324  1.5909 -1.8977 -1.3063
    5DNSX   H62 3367   4.729   4.495  19.496  0.4323  0.1924  2.2382
    5DNSX   O63 3368   4.618   4.584  19.340 -0.2127 -0.6634 -0.1773
    5DNSX   H64 3369   4.628   4.661  19.280 -3.0358 -0.5564 -0.0193
    5DNSX   O80 3370   4.988   4.685  19.757  0.0691  0.0331 -0.0853
    5DNSX   C78 3371   4.993   4.683  19.902 -0.0384 -0.4020 -0.1339
    5DNSX   H79 3372   4.953   4.775  19.950  0.4002 -0.0205  0.2300
    5DNSX   C74 3373   4.901   4.564  19.944  0.3320  0.6399 -0.0424
    5DNSX   H75 3374   4.935   4.475  19.883  3.6513 -3.1143  2.1873
    5DNSX   O76 3375   4.768   4.590  19.898 -0.2466  0.6688  0.9814
    5DNSX   H77 3376   4.768   4.596  19.800 -1.3156  0.3983  2.6760
    5DNSX   C70 3377   4.906   4.521  20.088  0.9785  0.7012 -0.2159
    5DNSX   H71 3378   4.854   4.591  20.159 -1.7180  2.6323  0.7598
    5DNSX   O72 3379   4.852   4.386  20.094 -0.3542  0.3454 -0.2652
    5DNSX   H73 3380   4.753   4.391  20.130  1.3452 -0.0841 -2.8132
    5DNSX   C65 3381   5.057   4.513  20.138 -0.4572  0.1395 -0.7418
    5DNSX   H66 3382   5.090   4.424  20.091 -3.3041  2.5245  0.1921
    5DNSX   O69 3383   5.126   4.632  20.101  0.9061 -0.3433  0.1331
    5DNSX   C67 3384   5.136   4.661  19.961 -0.3090 -0.1011  0.3651
    5DNSX   H68 3385   5.171   4.563  19.908  3.7190 -0.4271  1.1139
    5DNSX   C81 3386   5.244   4.771  19.946 -0.1110  0.6604 -0.8140
    5DNSX   H82 3387   5.185   4.865  19.907 -0.5068 -0.1780 -0.4194
    5DNSX   H83 3388   5.308   4.775  20.040  2.0623  0.9753 -0.4666
    5DNSX   O84 3389   5.339   4.742  19.848  0.6303  0.1208  0.5167
    5DNSX   H85 3390   5.412   4.806  19.853  1.2170 -1.9893  0.0499
    5DNSX   O59 3391   5.070   4.519  20.280 -0.2013 -0.5351  0.7338
    5DNSX   C57 3392   5.168   4.494  20.379 -0.1358  0.2617 -0.1846
    5DNSX   H58 3393   5.236   4.411  20.349 -0.6817  1.0669 -1.9655
    5DNSX   C53 3394   5.258   4.619  20.420  0.3227 -0.1301  0.2574
    5DNSX   H54 3395   5.205   4.706  20.455  0.3881  1.0059  0.3879
    5DNSX   O55 3396   5.347   4.661  20.314  0.2292  0.5179  0.4881
    5DNSX   H56 3397   5.303   4.698  20.244 -0.8221  2.7187 -1.1039
    5DNSX   C49 3398   5.342   4.587  20.544  0.2743  1.4079 -0.3128
    5DNSX   H50 3399   5.420   4.518  20.515 -0.1358 -1.4411  1.2632
    5DNSX   O51 3400   5.416   4.699  20.591  0.0604  0.0165  0.4791
    5DNSX   H52 3401   5.478   4.659  20.656 -0.6291  0.0235  0.0318
    5DNSX   C44 3402   5.252   4.532  20.660 -0.5841  0.7844 -0.6228
    5DNSX   H45 3403   5.179   4.612  20.703  0.3851  2.2515  0.4230
    5DNSX   O48 3404   5.181   4.418  20.616 -0.0965 -0.3368  0.6207
    5DNSX   C46 3405   5.091   4.451  20.510 -0.0252  0.2938  0.5273
    5DNSX   H47 3406   5.031   4.541  20.545  1.8957  0.1600 -0.4860
    5DNSX   C60 3407   4.993   4.334  20.479  0.3723 -0.2050  0.4396
    5DNSX   H61 3408   5.022   4.263  20.391 -1.0807 -2.5563  1.7802
    5DNSX   H62 3409   4.987   4.261  20.562 -1.2450 -1.6337 -1.4831
    5DNSX   O63 3410   4.868   4.371  20.432 -0.0752 -0.4447 -0.2075
    5DNSX   H64 3411   4.874   4.405  20.342 -1.9208 -0.1977  1.1573
    5DNSX   O80 3412   5.326   4.466  20.770  0.1235  0.4846  0.5259
    5DNSX   C78 3413   5.314   4.478  20.911 -0.5128 -0.2546 -0.0327
    5DNSX   H79 3414   5.242   4.563  20.935 -0.2755  2.3731 -1.0335
    5DNSX   C74 3415   5.255   4.340  20.961 -0.2042  0.0505 -0.4295
    5DNSX   H75 3416   5.327   4.254  20.939  0.5173  3.0977  1.9646
    5DNSX   O76 3417   5.125   4.326  20.896  0.3595  0.4829  0.3493
    5DNSX   H77 3418   5.134   4.324  20.791 -1.4691  0.2038  0.6953
    5DNSX   C70 3419   5.233   4.340  21.114 -0.1317 -0.6269 -0.2110
    5DNSX   H71 3420   5.157   4.414  21.147 -0.5990 -0.7603 -2.5184
    5DNSX   O72 3421   5.190   4.210  21.158 -0.0796 -0.3134 -0.3893
    5DNSX   H73 3422   5.141   4.212  21.239 -1.4812  1.0804 -1.0069
    5DNSX   C65 3423   5.370   4.377  21.184  0.1565  0.3524  0.1937
    5DNSX   H66 3424   5.440   4.289  21.171 -2.6857  0.6601  1.5101
    5DNSX   O69 3425   5.425   4.496  21.131  0.1985  0.0311 -0.0881
    5DNSX   C67 3426   5.445   4.505  20.987 -0.0112 -0.1902 -0.3379
    5DNSX   H68 3427   5.528   4.433  20.959 -0.5899  1.7777  1.6714
    5DNSX   C81 3428   5.493   4.650  20.969  0.0524  0.0558  0.0827
    5DNSX   H82 3429   5.407   4.716  21.018 -0.7010  0.4133 -0.7195
    5DNSX   H83 3430   5.592   4.665  21.020  2.9248 -0.2577  0.1041
    5DNSX   O84 3431   5.516   4.702  20.838 -0.5385 -0.0626  0.4358
    5DNSX   H85 3432   5.436   4.740  20.809  0.9129 -0.9141  2.2424
    5DNSX   O59 3433   5.353   4.424  21.321 -0.4496  0.0215 -0.3067
    5DNSX   C57 3434   5.364   4.340  21.435 -0.4224 -0.0660 -0.0446
    5DNSX   H58 3435   5.361   4.229  21.404  0.9699 -3.9243 -3.5304
    5DNSX   C53 3436   5.494   4.381  21.506  0.7732 -0.1819 -0.4063
    5DNSX   H54 3437   5.503   4.494  21.533  0.8831 -2.3392 -1.8510
    5DNSX   O55 3438   5.608   4.337  21.431 -0.1545  0.2425  0.2093
    5DNSX   H56 3439   5.691   4.364  21.470 -1.0467  1.0560  0.4555
    5DNSX   C49 3440   5.501   4.314  21.644  0.6917 -0.1535  0.1106
    5DNSX   H50 3441   5.504   4.207  21.619  3.2118 -0.7802 -1.2358
    5DNSX   O51 3442   5.610   4.357  21.721 -0.1405  0.0400  0.4524
    5DNSX   H52 3443   5.684   4.288  21.724 -5.0844  1.5312 -0.3712
    5DNSX   C44 3444   5.378   4.354  21.725 -0.4239  0.5888 -0.6226
    5DNSX   H45 3445   5.374   4.462  21.727  1.6314 -0.6489  0.1958
    5DNSX   O48 3446   5.259   4.319  21.658  0.0526  0.8866  0.4982
    5DNSX   C46 3447   5.241   4.379  21.527 -0.7272  0.4933  0.3746
    5DNSX   H47 3448   5.231   4.493  21.541 -3.7965  3.2146  0.9128
    5DNSX   C60 3449   5.106   4.335  21.461  0.5213  0.0353  0.5807
    5DNSX   H61 3450   5.011   4.366  21.525 -2.2436 -0.4679  1.3602
    5DNSX   H62 3451   5.097   4.382  21.359  2.4616  0.6254 -2.6919
    5DNSX   O63 3452   5.093   4.194  21.440 -0.3757  0.1854 -0.7435
    5DNSX   H64 3453   5.095   4.157  21.530  1.3308 -3.0363 -0.8213
    5DNSX   O80 3454   5.368   4.289  21.851 -0.2581 -0.2651 -0.4247
    5DNSX   C78 3455   5.391   4.322  21.987  0.0873  0.3497 -0.0528
    5DNSX   H79 3456   5.341   4.250  22.057 -2.1109  0.7166  0.3499
    5DNSX   C74 3457   5.543   4.327  22.019 -0.1018  0.3589  0.3464
    5DNSX   H75 3458   5.600   4.408  21.961  0.4049  0.6539  1.5920
    5DNSX   O76 3459   5.604   4.192  22.008  0.4446  0.0028 -0.5937
    5DNSX   H77 3460   5.601   4.149  21.916  1.0729 -1.1822 -0.5863
    5DNSX   C70 3461   5.573   4.370  22.170  0.4967  0.3306  0.4711
    5DNSX   H71 3462   5.534   4.286  22.229  2.3687  2.9261 -1.5261
    5DNSX   O72 3463   5.704   4.404  22.187  0.1063  0.2229 -0.6476
    5DNSX   H73 3464   5.712   4.437  22.277  0.3882 -2.3011 -1.4715
    5DNSX   C65 3465   5.478   4.492  22.210  0.4381  0.2724  0.5172
    5DNSX   H66 3466   5.526   4.594  22.170 -0.6744 -1.1241  2.4563
    5DNSX   O69 3467   5.341   4.472  22.169 -0.5320 -0.1258  0.2487
    5DNSX   C67 3468   5.332   4.454  22.024  0.3258  0.0619  0.3734
    5DNSX   H68 3469   5.380   4.546  21.961  1.8903  1.7268 -0.8153
    5DNSX   C81 3470   5.180   4.451  21.989  0.2292  0.0395 -0.1064
    5DNSX   H82 3471   5.138   4.346  22.003 -0.1267 -1.9796  3.4462
    5DNSX   H83 3472   5.136   4.514  22.068 -1.9233 -0.5784  0.4690
    5DNSX   O84 3473   5.150   4.505  21.862 -0.0999 -0.6203  0.1545
    5DNSX   H85 3474   5.119   4.432  21.807 -2.9746  1.2613  1.8239
    5DNSX   O59 3475   5.465   4.490  22.355 -0.4276  0.2194  0.6490
    5DNSX   C57 3476   5.516   4.585  22.444  0.4787  0.2412  0.3156
    5DNSX   H58 3477   5.602   4.642  22.397 -1.8438 -1.9700  0.2936
    5DNSX   C53 3478   5.399   4.681  22.494 -0.2558 -0.3985 -0.6476
    5DNSX   H54 3479   5.312   4.627  22.537  0.6336 -1.1011  1.2010
    5DNSX   O55 3480   5.357   4.759  22.387  0.2429 -0.0773  0.5464
    5DNSX   H56 3481   5.292   4.829  22.418  2.2336 -1.2689  0.4805
    5DNSX   C49 3482   5.462   4.782  22.597  0.5128 -0.2316  0.4943
    5DNSX   H50 3483   5.544   4.841  22.545 -0.1849  0.1963 -2.3914
    5DNSX   O51 3484   5.369   4.860  22.666 -0.0973  0.2778  0.0369
    5DNSX   H52 3485   5.287   4.871  22.608 -1.2254  0.7019  1.5469
    5DNSX   C44 3486   5.531   4.695  22.712  0.5255  0.6111  1.3799
    5DNSX   H45 3487   5.459   4.629  22.768  1.3868 -0.6466 -0.7331
    5DNSX   O48 3488   5.628   4.601  22.661  0.5756  0.1977 -0.1338
    5DNSX   C46 3489   5.574   4.508  22.561 -0.4896 -0.3660 -0.5509
    5DNSX   H47 3490   5.489   4.444  22.603  0.6585 -2.1301 -0.0698
    5DNSX   C60 3491   5.687   4.415  22.519  0.5224 -0.2015 -0.5573
    5DNSX   H61 3492   5.758   4.397  22.606 -0.7849  1.7105 -0.6318
    5DNSX   H62 3493   5.654   4.317  22.483 -1.3371 -1.3200  0.8276
    5DNSX   O63 3494   5.780   4.477  22.432 -0.2385 -0.0043 -0.4212
    5DNSX   H64 3495   5.843   4.532  22.488 -0.9049  1.4611 -0.5096
    5DNSX   O80 3496   5.608   4.780  22.792  0.0824  0.0060 -0.7884
    5DNSX   C78 3497   5.644   4.804  22.931  0.1464 -0.0294 -0.4608
    5DNSX   H79 3498   5.555   4.817  22.998  0.6811  0.2641  2.8574
    5DNSX   C74 3499   5.738   4.684  22.989  0.3219 -0.2471 -0.1756
    5DNSX   H75 3500   5.837   4.661  22.936  0.1209 -0.2066  0.9276
    5DNSX   O76 3501   5.661   4.559  22.991 -0.8635 -0.3181  0.0210
    5DNSX   H77 3502   5.712   4.488  23.031 -2.0388 -0.3425  2.7184
    5DNSX   C70 3503   5.775   4.721  23.134  0.2287  0.0074  0.2021
    5DNSX   H71 3504   5.685   4.723  23.200  0.1893 -1.9586 -1.3536
    5DNSX   O72 3505   5.889   4.645  23.169 -0.0684  0.1155 -0.1619
    5DNSX   H73 3506   5.876   4.577  23.238 -0.2941 -0.1169  2.2097
    5DNSX   C65 3507   5.837   4.863  23.135 -0.3562  0.6610 -0.2678
    5DNSX   H66 3508   5.929   4.861  23.077  1.7601  0.5315  0.0118
    5DNSX   O69 3509   5.753   4.969  23.079 -0.0535  0.0688  0.6204
    5DNSX   C67 3510   5.716   4.940  22.940 -0.1356 -0.6954 -0.2365
    5DNSX   H68 3511   5.801   4.930  22.872 -3.1835 -0.7839  2.5493
    5DNSX   C81 3512   5.636   5.053  22.880 -0.5369 -0.6558  0.3693
    5DNSX   H82 3513   5.567   4.995  22.810 -2.3531 -0.9298  0.0720
    5DNSX   H83 3514   5.575   5.103  22.957  1.3752 -1.0369 -2.1781
    5DNSX   O84 3515   5.717   5.131  22.801 -0.4540  0.4783 -0.2534
    5DNSX   H85 3516   5.788   5.170  22.843  3.2108 -0.7433 -0.7177
    5DNSX   O59 3517   5.858   4.910  23.271  0.8328  0.2872 -0.3287
    5DNSX   C57 3518   5.956   4.971  23.358  0.7329  0.5182  0.9820
    5DNSX   H58 3519   6.055   4.917  23.349  1.8868  0.7386 -1.7576
    5DNSX   C53 3520   5.976   5.127  23.321  0.9359  0.2750  0.2285
    5DNSX   H54 3521   5.864   5.158  23.312  0.5654 -2.3728 -0.4358
    5DNSX   O55 3522   6.030   5.156  23.197 -1.4148  0.3498  0.1621
    5DNSX   H56 3523   5.986   5.108  23.131  3.2851  2.7613  0.8160
    5DNSX   C49 3524   6.047   5.203  23.434  0.1142  0.2538 -0.4170
    5DNSX   H50 3525   6.161   5.193  23.417  2.0887  0.7230 -0.1306
    5DNSX   O51 3526   6.016   5.342  23.443 -0.0900 -0.0448  0.3009
    5DNSX   H52 3527   5.929   5.354  23.426  0.4378  1.5135  1.3548
    5DNSX   C44 3528   6.009   5.148  23.574  0.5103 -0.0482 -0.4042
    5DNSX   H45 3529   5.906   5.172  23.617  0.0358  0.6365  1.4597
    5DNSX   O48 3530   6.015   5.011  23.582  0.1432  0.0017 -0.3561
    5DNSX   C46 3531   5.916   4.940  23.499 -0.3384  0.0078 -0.1155
    5DNSX   H47 3532   5.814   4.983  23.525 -1.9843  0.6457 -0.8346
    5DNSX   C60 3533   5.924   4.788  23.524 -0.0974 -0.2773 -0.1682
    5DNSX   H61 3534   5.873   4.768  23.626 -0.9268  0.4515  0.8043
    5DNSX   H62 3535   5.879   4.721  23.448 -0.6299 -1.0336 -0.1918
    5DNSX   O63 3536   6.055   4.738  23.546 -0.1027  0.4693  0.3885
    5DNSX   H64 3537   6.044   4.637  23.562 -0.0577 -2.4948 -0.9620
    5DNSX   O80 3538   6.107   5.188  23.663 -0.7513 -0.0489  0.0706
    5DNSX   C78 3539   6.172   5.279  23.745 -0.2194  0.2929  0.1688
    5DNSX   H79 3540   6.180   5.243  23.852  1.2808 -0.1695  3.3698
    5DNSX   C74 3541   6.316   5.276  23.699 -0.2854 -0.0581  0.4820
    5DNSX   H75 3542   6.313   5.308  23.594  2.0190  0.3728 -1.5566
    5DNSX   O76 3543   6.377   5.140  23.715  0.0795  0.4386  0.7106
    5DNSX   H77 3544   6.311   5.080  23.677  2.8812  1.8401 -0.8366
    5DNSX   C70 3545   6.408   5.373  23.769  0.1828  0.0699  0.1437
    5DNSX   H71 3546   6.421   5.363  23.880  3.0464 -1.4886  1.6707
    5DNSX   O72 3547   6.531   5.370  23.707 -0.4033 -0.0096 -0.4074
    5DNSX   H73 3548   6.568   5.286  23.718 -1.7482  0.5821 -1.2060
    5DNSX   C65 3549   6.340   5.514  23.762  0.2215  0.5673 -0.3817
    5DNSX   H66 3550   6.324   5.547  23.652  0.5882 -0.7842  1.2163
    5DNSX   O69 3551   6.207   5.511  23.817  0.5874  0.2642 -0.0419
    5DNSX   C67 3552   6.110   5.424  23.749 -0.6047 -0.0429  0.9400
    5DNSX   H68 3553   6.097   5.464  23.641 -3.9035  1.9621  0.9783
    5DNSX   C81 3554   5.977   5.442  23.822 -0.7122 -1.0869  0.5407
    5DNSX   H82 3555   5.937   5.344  23.858 -2.8081  1.0962  0.4548
    5DNSX   H83 3556   5.997   5.514  23.906  1.5779  2.0765  0.8628
    5DNSX   O84 3557   5.881   5.506  23.744 -0.3714  0.1595  0.0357
    5DNSX   H85 3558   5.836   5.581  23.797  0.4129  0.9652  1.1237
    5DNSX   O59 3559   6.401   5.611  23.844  0.4204  0.1053  0.4682
    5DNSX   C57 3560   6.479   5.657  23.952  1.0291 -0.5289 -0.2045
    5DNSX   H58 3561   6.514   5.579  24.017  2.0839  1.0691 -0.3793
    5DNSX   C53 3562   6.601   5.740  23.917 -0.2854  0.1563 -0.4797
    5DNSX   H54 3563   6.572   5.813  23.836  2.3162 -0.4654  1.7461
    5DNSX   O55 3564   6.702   5.650  23.865  0.1780 -0.5742  0.6300
    5DNSX   H56 3565   6.672   5.602  23.790 -0.6293  1.3693  2.9496
    5DNSX   C49 3566   6.670   5.810  24.036  0.1145  0.2407 -0.4111
    5DNSX   H50 3567   6.727   5.741  24.104  1.0313 -1.5429 -0.4155
    5DNSX   O51 3568   6.762   5.903  23.973  0.1748  0.4566 -0.0868
    5DNSX   H52 3569   6.749   5.990  24.014  0.5416  1.7691  1.2305
    5DNSX   C44 3570   6.556   5.882  24.126  0.2332  0.6056  0.2390
    5DNSX   H45 3571   6.529   5.972  24.073  5.1201 -1.6870 -2.4971
    5DNSX   O48 3572   6.446   5.794  24.150 -0.0033  0.0886 -0.4704
    5DNSX   C46 3573   6.382   5.742  24.038 -0.5813 -0.1653 -0.7458
    5DNSX   H47 3574   6.350   5.822  23.972  1.0279 -0.1875 -0.6391
    5DNSX   C60 3575   6.261   5.662  24.092  0.1316 -0.3023 -0.2813
    5DNSX   H61 3576   6.239   5.697  24.193 -0.6369 -0.6344 -0.4087
    5DNSX   H62 3577   6.169   5.680  24.031  2.0994 -0.5621  2.2431
    5DNSX   O63 3578   6.285   5.522  24.114 -0.2375 -0.3093  0.0642
    5DNSX   H64 3579   6.243   5.479  24.043 -2.4222 -0.2497 -1.9523
    5DNSX   O80 3580   6.601   5.903  24.258 -0.2184 -0.4014 -0.6165
    5DNSX   C78 3581   6.644   5.849  24.384  0.5851 -0.0352  0.2607
    5DNSX   H79 3582   6.572   5.869  24.468  1.3593 -2.1380  0.1253
    5DNSX   C74 3583   6.653   5.689  24.372 -0.2128 -0.0415 -0.3762
    5DNSX   H75 3584   6.723   5.662  24.292  1.4702 -1.4690  2.5020
    5DNSX   O76 3585   6.516   5.634  24.346 -0.1468 -0.3806  0.2030
    5DNSX   H77 3586   6.489   5.668  24.256 -0.1587  1.9414 -1.9906
    5DNSX   C70 3587   6.709   5.632  24.508  0.5091  0.0984 -0.6079
    5DNSX   H71 3588   6.636   5.645  24.589  1.3119 -2.9890 -2.8012
    5DNSX   O72 3589   6.730   5.490  24.493  0.3035 -0.5813 -0.2574
    5DNSX   H73 3590   6.726   5.437  24.576  0.0797 -2.1070 -1.6750
    5DNSX   C65 3591   6.842   5.704  24.546 -0.2572  0.5326 -0.3069
    5DNSX   H66 3592   6.932   5.677  24.470  2.4378  0.8674  0.2042
    5DNSX   O69 3593   6.822   5.849  24.547  0.0176 -0.0599  0.0630
    5DNSX   C67 3594   6.771   5.919  24.429 -0.3550 -0.2398 -0.4799
    5DNSX   H68 3595   6.843   5.887  24.351 -1.2997 -0.4486  0.8068
    5DNSX   C81 3596   6.750   6.066  24.454 -0.0293  0.0566 -0.2351
    5DNSX   H82 3597   6.657   6.100  24.393 -1.9326 -0.5447  1.3916
    5DNSX   H83 3598   6.734   6.095  24.563 -0.4606  2.3946  1.0558
    5DNSX   O84 3599   6.860   6.138  24.403  0.0902 -0.3089 -0.1440
    5DNSX   H85 3600   6.907   6.189  24.474 -0.9077 -0.4342 -0.4352
    5DNSX   O59 3601   6.879   5.675  24.680  0.4738  0.0194 -0.1726
    5DNSX   C57 3602   6.896   5.695  24.820 -0.3583 -0.1876 -0.0963
    5DNSX   H58 3603   7.003   5.712  24.848  1.5544 -1.5191  0.0761
    5DNSX   C53 3604   6.807   5.806  24.879  0.4725 -0.6608  0.3787
    5DNSX   H54 3605   6.702   5.782  24.848  0.0380  0.0094  0.6441
    5DNSX   O55 3606   6.858   5.930  24.830 -0.3775  0.1211 -0.1239
    5DNSX   H56 3607   6.867   5.919  24.733  0.3085 -1.2288  0.9002
    5DNSX   C49 3608   6.806   5.814  25.034  0.1991 -0.7226 -0.8607
    5DNSX   H50 3609   6.904   5.848  25.072 -0.5703 -0.0143  0.7566
    5DNSX   O51 3610   6.695   5.908  25.058 -0.4703  0.6628 -0.2572
    5DNSX   H52 3611   6.745   5.990  25.040 -2.2454 -0.6804 -3.0041
    5DNSX   C44 3612   6.777   5.674  25.090  0.6821  0.0491  0.0014
    5DNSX   H45 3613   6.671   5.645  25.077 -0.9068  0.1555 -0.6401
    5DNSX   O48 3614   6.859   5.576  25.031 -0.6446  0.2815 -0.0790
    5DNSX   C46 3615   6.865   5.561  24.887 -0.0576 -0.2307 -0.2924
    5DNSX   H47 3616   6.767   5.519  24.858  2.0552 -1.8505  0.0578
    5DNSX   C60 3617   6.978   5.459  24.862 -0.3012 -0.0764  0.6965
    5DNSX   H61 3618   7.069   5.520  24.844  1.7169 -1.3458  1.3621
    5DNSX   H62 3619   7.000   5.396  24.950 -0.6568  0.7737 -0.8091
    5DNSX   O63 3620   6.964   5.391  24.740  0.0134 -0.1123  0.0175
    5DNSX   H64 3621   6.877   5.348  24.744 -1.1084  0.6820  0.3199
    5DNSX   O80 3622   6.825   5.666  25.219  0.0468 -0.1475 -0.4446
    5DNSX   C78 3623   6.851   5.738  25.337 -0.0769  0.3410 -0.0331
    5DNSX   H79 3624   6.901   5.836  25.321 -1.5659  0.3413  0.5791
    5DNSX   C74 3625   6.724   5.757  25.427  0.0073 -0.4797 -0.4551
    5DNSX   H75 3626   6.673   5.659  25.450 -3.3666 -1.2568  0.5789
    5DNSX   O76 3627   6.637   5.837  25.358 -0.2608  0.2557 -0.0738
    5DNSX   H77 3628   6.626   5.788  25.277  2.2109 -0.1566 -2.7400
    5DNSX   C70 3629   6.758   5.821  25.561 -0.0705  0.2850 -0.1377
    5DNSX   H71 3630   6.804   5.921  25.549 -0.0548  1.3072  3.2360
    5DNSX   O72 3631   6.652   5.824  25.647 -0.1010 -0.0632 -0.3357
    5DNSX   H73 3632   6.617   5.725  25.659 -0.9927 -1.4542 -0.1858
    5DNSX   C65 3633   6.873   5.737  25.631  0.2538 -0.5926 -0.1948
    5DNSX   H66 3634   6.834   5.634  25.646  0.5601  0.9299 -1.1413
    5DNSX   O69 3635   6.985   5.732  25.541  0.1814  0.2163  0.1357
    5DNSX   C67 3636   6.958   5.660  25.421 -0.5425 -0.0040 -0.1364
    5DNSX   H68 3637   6.918   5.550  25.431  0.9929 -0.9655  0.2079
    5DNSX   C81 3638   7.085   5.656  25.331 -0.1607  0.1790  0.5696
    5DNSX   H82 3639   7.109   5.760  25.285 -0.5636  2.8412 -2.9304
    5DNSX   H83 3640   7.176   5.626  25.394  2.2740 -0.8843  1.3945
    5DNSX   O84 3641   7.071   5.569  25.224  0.0755 -0.3865 -0.3191
    5DNSX   H85 3642   6.984   5.594  25.186  0.0399  0.4031 -1.8832
    5DNSX   O59 3643   6.928   5.799  25.747  0.4404 -0.5787 -0.1879
    5DNSX   C57 3644   7.007   5.770  25.862 -0.2077 -0.3649 -0.2972
    5DNSX   H58 3645   7.002   5.660  25.888 -1.8835 -3.4781 -0.7958
    5DNSX   C53 3646   7.163   5.804  25.843  0.2009 -0.2471  0.8956
    5DNSX   H54 3647   7.168   5.911  25.808 -0.2364  0.1237  1.5910
    5DNSX   O55 3648   7.219   5.704  25.757 -0.5564 -0.0436  0.0633
    5DNSX   H56 3649   7.177   5.711  25.670  1.3267 -2.4547  1.7198
    5DNSX   C49 3650   7.240   5.799  25.977  0.2381  1.1373 -0.1918
    5DNSX   H50 3651   7.235   5.695  26.010  0.2180  1.1852 -2.2458
    5DNSX   O51 3652   7.372   5.852  25.960  0.2201  0.6709  0.0284
    5DNSX   H52 3653   7.416   5.853  26.047  0.5572 -0.9937  0.4222
    5DNSX   C44 3654   7.167   5.884  26.080  0.5257  0.0165 -0.2072
    5DNSX   H45 3655   7.180   6.002  26.064 -0.4170  0.3998 -0.2712
    5DNSX   O48 3656   7.025   5.852  26.089 -0.0286  0.0839  0.0137
    5DNSX   C46 3657   6.947   5.859  25.972 -0.2740  0.9902  0.2400
    5DNSX   H47 3658   6.945   5.961  25.929  1.4449  1.5537 -0.9488
    5DNSX   C60 3659   6.792   5.834  25.983 -0.4150 -0.1324 -0.3824
    5DNSX   H61 3660   6.750   5.799  25.884 -1.0432 -1.5863  2.1657
    5DNSX   H62 3661   6.775   5.756  26.063  1.2183 -1.1232 -1.2062
    5DNSX   O63 3662   6.716   5.944  26.016  0.4168 -0.2724  0.3300
    5DNSX   H64 3663   6.732   5.986  26.096 -0.7509 -1.6923  1.3195
    5DNSX   O80 3664   7.207   5.845  26.204  0.1127 -0.2450 -0.3153
    5DNSX   C78 3665   7.253   5.927  26.312 -0.3479 -0.2953 -0.6183
    5DNSX   H79 3666   7.283   6.026  26.271 -0.4399  1.3185  0.9573
    5DNSX   C74 3667   7.121   5.972  26.392 -0.2214  0.9063  0.2168
    5DNSX   H75 3668   7.059   5.887  26.438 -0.1960 -1.1383  0.9979
    5DNSX   O76 3669   7.033   6.039  26.305  0.4125 -0.2719  0.2061
    5DNSX   H77 3670   7.006   5.969  26.235 -0.5174 -0.1057  1.3640
    5DNSX   C70 3671   7.162   6.064  26.506  0.6338 -0.4027  0.3751
    5DNSX   H71 3672   7.220   6.149  26.459  1.3918  0.2951 -2.4652
    5DNSX   O72 3673   7.050   6.123  26.570 -0.4214 -0.3284  0.1419
    5DNSX   H73 3674   6.983   6.058  26.590 -0.0475 -2.1728  2.2253
    5DNSX   C65 3675   7.272   6.007  26.595  0.6751  0.2141 -0.5504
    5DNSX   H66 3676   7.231   5.913  26.647  1.0234 -1.9480 -3.0664
    5DNSX   O69 3677   7.380   5.973  26.506 -0.1865  0.4077  0.1078
    5DNSX   C67 3678   7.353   5.865  26.412 -0.2822  0.1364  0.0434
    5DNSX   H68 3679   7.316   5.780  26.479  0.4914  0.5714  1.7814
    5DNSX   C81 3680   7.477   5.812  26.343  0.1810 -0.2550  0.2845
    5DNSX   H82 3681   7.519   5.889  26.278  0.1929 -0.6914 -0.8143
    5DNSX   H83 3682   7.552   5.770  26.416  0.8666 -1.2404 -1.1161
    5DNSX   O84 3683   7.453   5.701  26.251 -0.9556 -0.0429  0.1131
    5DNSX   H85 3684   7.377   5.641  26.293  0.5708 -1.3001  0.2467
    5DNSX   O59 3685   7.333   6.099  26.681 -0.2459  0.6626  0.0946
    5DNSX   C57 3686   7.329   6.124  26.826  0.5862  0.1581  0.4396
    5DNSX   H58 3687   7.363   6.226  26.854 -0.0169 -2.1509  2.6037
    5DNSX   C53 3688   7.183   6.108  26.885  0.2218  0.2326  0.5025
    5DNSX   H54 3689   7.150   6.003  26.858  3.8397  0.4020  1.2131
    5DNSX   O55 3690   7.086   6.201  26.831  0.3056  0.1109 -0.4451
    5DNSX   H56 3691   7.079   6.186  26.741  1.8463 -0.6496  0.8350
    5DNSX   C49 3692   7.182   6.129  27.042  0.1341  0.7613 -0.2492
    5DNSX   H50 3693   7.215   6.233  27.057 -0.3661 -1.1204  1.3070
    5DNSX   O51 3694   7.058   6.099  27.106  0.3005 -0.1093 -0.0887
    5DNSX   H52 3695   7.046   6.009  27.154 -2.1061 -2.6403  0.3095
    5DNSX   C44 3696   7.300   6.053  27.114 -0.2560  0.4839 -0.0409
    5DNSX   H45 3697   7.279   5.943  27.126 -2.0357  2.0002 -0.9952
    5DNSX   O48 3698   7.421   6.070  27.042  0.0697  0.1967 -0.1507
    5DNSX   C46 3699   7.418   6.027  26.903  0.5587 -0.2944 -0.1233
    5DNSX   H47 3700   7.374   5.923  26.893 -2.7086  0.0731 -1.5173
    5DNSX   C60 3701   7.560   6.019  26.844 -0.3551 -0.5653  0.2169
    5DNSX   H61 3702   7.589   6.118  26.821 -0.2811  1.8428 -0.0930
    5DNSX   H62 3703   7.627   5.982  26.928  1.7739 -0.3941  1.1077
    5DNSX   O63 3704   7.567   5.945  26.718 -0.2458 -0.1111 -0.2662
    5DNSX   H64 3705   7.505   5.974  26.653  1.2413 -2.1781  1.8796
    5DNSX   O80 3706   7.332   6.123  27.228 -0.8192  0.0633 -0.5341
    5DNSX   C78 3707   7.389   6.074  27.349  0.3246  0.4546 -0.0070
    5DNSX   H79 3708   7.416   5.966  27.343  2.0157  1.9105  1.7756
    5DNSX   C74 3709   7.521   6.157  27.374 -0.3484  0.1561  0.1586
    5DNSX   H75 3710   7.492   6.272  27.361 -2.4173 -1.5176 -2.3426
    5DNSX   O76 3711   7.605   6.138  27.261 -0.0101  0.0043  0.1281
    5DNSX   H77 3712   7.552   6.169  27.175  1.3052  1.2136 -0.2658
    5DNSX   C70 3713   7.592   6.110  27.504 -0.1613  0.3669  0.8109
    5DNSX   H71 3714   7.629   6.009  27.476 -2.3850  0.2895  1.0425
    5DNSX   O72 3715   7.696   6.205  27.524  0.4038 -0.6132  0.2569
    5DNSX   H73 3716   7.665   6.296  27.505 -0.4270 -1.0590  0.4032
    5DNSX   C65 3717   7.491   6.106  27.619 -0.2305 -0.1220 -0.9526
    5DNSX   H66 3718   7.484   6.209  27.659 -0.8759  0.1955  1.9975
    5DNSX   O69 3719   7.358   6.052  27.590 -0.3467 -0.2497  0.6449
    5DNSX   C67 3720   7.299   6.110  27.473  0.8385 -0.0639  0.1201
    5DNSX   H68 3721   7.295   6.224  27.478  0.1317  2.8694  0.9938
    5DNSX   C81 3722   7.157   6.044  27.453 -0.3097 -0.0275  0.1628
    5DNSX   H82 3723   7.143   6.001  27.357 -3.7353 -0.1675  1.3219
    5DNSX   H83 3724   7.139   5.958  27.522 -1.0698  0.8445  0.8928
    5DNSX   O84 3725   7.058   6.137  27.466  0.6180 -0.6869 -0.0049
    5DNSX   H85 3726   7.006   6.121  27.551 -0.4779  1.5081  1.3397
    5DNSX   O59 3727   7.533   6.015  27.711 -0.0065  0.2675 -0.3284
    5DNSX   C57 3728   7.580   6.055  27.844 -0.1323  0.2057  0.3270
    5DNSX   H58 3729   7.606   6.160  27.846 -2.1890  0.0836  1.6081
    5DNSX   C53 3730   7.472   6.018  27.944  1.1541  0.3280 -0.2010
    5DNSX   H54 3731   7.445   5.908  27.924  2.6231 -2.6454  1.5005
    5DNSX   O55 3732   7.359   6.093  27.921  0.6959 -0.0787 -0.6426
    5DNSX   H56 3733   7.325   6.086  27.838 -0.8754  0.7275 -1.6880
    5DNSX   C49 3734   7.514   6.036  28.093 -0.2312 -0.0181 -0.3759
    5DNSX   H50 3735   7.541   6.145  28.121 -1.5033  1.2546  1.1336
    5DNSX   O51 3736   7.421   5.979  28.187 -0.6173  0.2140  0.7179
    5DNSX   H52 3737   7.335   6.021  28.176  2.5956 -0.6811 -0.4083
    5DNSX   C44 3738   7.645   5.952  28.106 -0.7605 -0.4852 -0.2074
    5DNSX   H45 3739   7.617   5.843  28.096 -0.2251 -2.0927  0.1626
    5DNSX   O48 3740   7.745   5.985  28.010  0.2375 -0.1548 -0.0593
    5DNSX   C46 3741   7.698   5.965  27.877 -0.1942 -0.7060  0.5895
    5DNSX   H47 3742   7.671   5.857  27.866 -1.4361  1.5446 -1.7924
    5DNSX   C60 3743   7.818   5.975  27.777  0.5397 -0.1228 -0.5904
    5DNSX   H61 3744   7.908   5.925  27.825 -0.2551  0.0816 -0.5714
    5DNSX   H62 3745   7.797   5.910  27.687  2.1940 -0.9904 -0.3925
    5DNSX   O63 3746   7.865   6.113  27.749 -0.0415  0.4280 -0.0975
    5DNSX   H64 3747   7.796   6.151  27.693 -0.7073 -0.3986 -1.8769
    5DNSX   O80 3748   7.714   5.984  28.226 -0.0525 -0.0864 -0.3558
    5DNSX   C78 3749   7.805   5.920  28.322 -0.1314 -0.1519 -0.1989
    5DNSX   H79 3750   7.783   5.812  28.332 -1.9645 -0.1771 -0.8876
    5DNSX   C74 3751   7.947   5.919  28.252 -0.2193  0.0666 -0.7263
    5DNSX   H75 3752   7.977   6.026  28.211  1.2390  2.7527  0.6059
    5DNSX   O76 3753   7.949   5.844  28.129  0.1787  0.0632  0.5701
    5DNSX   H77 3754   7.879   5.885  28.070 -4.1348 -4.5077 -1.0887
    5DNSX   C70 3755   8.045   5.843  28.354  0.5058 -0.4619  0.0116
    5DNSX   H71 3756   8.005   5.739  28.358 -0.7655  0.3361 -1.1767
    5DNSX   O72 3757   8.178   5.846  28.294 -0.3279  0.6209  0.2112
    5DNSX   H73 3758   8.189   5.862  28.197 -1.7330  2.3329  1.8515
    5DNSX   C65 3759   8.037   5.911  28.492 -0.6733 -0.0948 -0.2182
    5DNSX   H66 3760   8.093   6.010  28.491  0.0071  0.4042  0.0289
    5DNSX   O69 3761   7.900   5.922  28.531 -0.3182  0.0401  0.1667
    5DNSX   C67 3762   7.801   5.998  28.456 -0.4919  0.3018 -0.6168
    5DNSX   H68 3763   7.836   6.103  28.433 -0.6634 -0.6035  0.2420
    5DNSX   C81 3764   7.666   5.991  28.523  1.0179 -0.3895 -0.1084
    5DNSX   H82 3765   7.580   5.948  28.461  1.5073  1.7577  4.7030
    5DNSX   H83 3766   7.660   5.926  28.612 -0.0621  2.3118 -2.6711
    5DNSX   O84 3767   7.627   6.121  28.576 -0.2454 -0.5635  0.3685
    5DNSX   H85 3768   7.643   6.129  28.669  0.2793  1.8546  0.2219
    5DNSX   O59 3769   8.081   5.817  28.589  0.1176 -0.2649 -0.3124
    5DNSX   C57 3770   8.109   5.686  28.645  0.1195 -0.1553 -1.1354
    5DNSX   H58 3771   8.054   5.605  28.591  0.4617  1.3327  0.8158
    5DNSX   C53 3772   8.264   5.662  28.631 -0.3697  0.0077  0.0893
    5DNSX   H54 3773   8.321   5.741  28.674 -1.1654  0.8679 -4.4001
    5DNSX   O55 3774   8.293   5.645  28.478  0.2003 -0.4565 -0.1012
    5DNSX   H56 3775   8.280   5.723  28.430  1.0072  0.3101 -0.7685
    5DNSX   C49 3776   8.300   5.523  28.693  0.2529 -1.1725  0.6264
    5DNSX   H50 3777   8.252   5.452  28.620 -1.4538  1.1719  0.5891
    5DNSX   O51 3778   8.444   5.504  28.699  0.6075  0.1821 -0.5943
    5DNSX   H52 3779   8.493   5.555  28.627  1.9114  0.6886  1.0021
    5DNSX   C44 3780   8.240   5.510  28.835  0.2841  0.7790 -0.5822
    5DNSX   H45 3781   8.296   5.579  28.906 -2.6221  0.0303  0.1112
    5DNSX   O48 3782   8.096   5.543  28.841 -0.6521  0.0559  0.2123
    5DNSX   C46 3783   8.063   5.678  28.794  0.1236 -0.2469 -0.0988
    5DNSX   H47 3784   8.126   5.770  28.833  0.5969 -0.5223 -0.6594
    5DNSX   C60 3785   7.906   5.687  28.807  0.3936  0.2430 -0.2225
    5DNSX   H61 3786   7.862   5.624  28.724 -0.9813  0.0043  0.1552
    5DNSX   H62 3787   7.860   5.653  28.905 -0.1994  1.7199  0.0126
    5DNSX   O63 3788   7.852   5.817  28.770 -0.0726 -0.0974  0.0418
    5DNSX   H64 3789   7.861   5.825  28.674 -1.6226 -1.3276  0.1509
    5DNSX   O80 3790   8.233   5.373  28.873  0.1399  0.3111 -0.3715
    5DNSX   C78 3791   8.224   5.313  29.007  0.1585 -0.5498 -1.1676
    5DNSX   H79 3792   8.253   5.386  29.088  2.0328 -1.8471 -0.1608
    5DNSX   C74 3793   8.086   5.259  29.046 -0.1183 -0.7033  0.1919
    5DNSX   H75 3794   8.037   5.204  28.960  0.2711  0.4819  0.8161
    5DNSX   O76 3795   8.008   5.371  29.071 -0.2491  0.1627  0.3094
    5DNSX   H77 3796   7.994   5.418  28.988 -0.0201 -0.8682 -0.3659
    5DNSX   C70 3797   8.088   5.177  29.172  0.2389  0.2182  0.0618
    5DNSX   H71 3798   8.125   5.228  29.262  2.3597  1.9952 -1.3777
    5DNSX   O72 3799   7.948   5.124  29.187 -0.0505 -0.0912 -0.8990
    5DNSX   H73 3800   7.900   5.145  29.112  2.1986  3.0843  4.3145
    5DNSX   C65 3801   8.184   5.056  29.155  0.5548 -0.2495  0.1976
    5DNSX   H66 3802   8.147   4.982  29.087 -2.0172 -1.4800  1.4692
    5DNSX   O69 3803   8.315   5.112  29.128  0.3602 -0.1061 -0.2705
    5DNSX   C67 3804   8.325   5.192  29.006  0.3290  0.3300  0.7295
    5DNSX   H68 3805   8.298   5.129  28.917  1.5962 -0.1751  1.7089
    5DNSX   C81 3806   8.472   5.236  29.002 -0.3057 -0.5940  0.2248
    5DNSX   H82 3807   8.475   5.329  29.060 -1.9320  1.2095 -0.8678
    5DNSX   H83 3808   8.537   5.188  29.077  0.3290  0.4863 -0.9529
    5DNSX   O84 3809   8.546   5.245  28.882 -0.3135  0.3094  0.3548
    5DNSX   H85 3810   8.504   5.306  28.832  0.1621 -1.1574  1.2234
    5DNSX   O59 3811   8.195   5.007  29.281 -0.3003  0.5215 -0.3091
    5DNSX   C57 3812   8.243   5.015  29.417 -0.6719  0.3480  0.2707
    5DNSX   H58 3813   8.305   5.104  29.438  1.9215 -2.9119 -0.4443
    5DNSX   C53 3814   8.135   5.012  29.534  0.2759 -0.3483 -0.3203
    5DNSX   H54 3815   8.064   4.923  29.515  3.1395 -2.1455 -1.0472
    5DNSX   O55 3816   8.055   5.141  29.516 -1.0448  0.2501  0.0026
    5DNSX   H56 3817   7.970   5.143  29.572 -2.8400  0.8412 -0.6450
    5DNSX   C49 3818   8.207   5.005  29.674  0.6104  0.5589  0.3395
    5DNSX   H50 3819   8.255   5.104  29.682  1.8062  1.6905 -1.0806
    5DNSX   O51 3820   8.115   4.983  29.774 -0.1262  0.3353  0.1989
    5DNSX   H52 3821   8.025   5.001  29.738  1.3727  0.6712  1.1875
    5DNSX   C44 3822   8.308   4.885  29.669  0.1582  0.6924 -0.1828
    5DNSX   H45 3823   8.249   4.785  29.677 -2.4464  0.4512 -1.2638
    5DNSX   O48 3824   8.407   4.883  29.559  0.1347 -0.2781 -0.2166
    5DNSX   C46 3825   8.330   4.890  29.438 -0.3447 -0.0322  0.0128
    5DNSX   H47 3826   8.261   4.795  29.431  0.4653 -1.4927  1.9500
    5DNSX   C60 3827   8.430   4.856  29.318  0.8308 -0.0116 -0.3662
    5DNSX   H61 3828   8.379   4.865  29.217 -1.0476  0.0325  0.6448
    5DNSX   H62 3829   8.517   4.925  29.313 -3.1852  1.3709 -1.6193
    5DNSX   O63 3830   8.465   4.723  29.311  0.2120 -0.3196  0.1282
    5DNSX   H64 3831   8.383   4.671  29.286  0.5483 -2.1726 -2.5917
    5DNSX   O80 3832   8.394   4.903  29.783 -0.0226  0.0490  0.2330
    5DNSX   C78 3833   8.455   4.786  29.836 -0.3859 -0.0078 -0.4434
    5DNSX   H79 3834   8.406   4.692  29.803  0.6018  1.3119 -4.0568
    5DNSX   C74 3835   8.608   4.775  29.796  0.1990 -0.3644 -0.6348
    5DNSX   H75 3836   8.656   4.877  29.812 -0.1676 -0.3880  0.2620
    5DNSX   O76 3837   8.598   4.738  29.656  0.2617 -0.1495 -0.9339
    5DNSX   H77 3838   8.544   4.809  29.611 -1.7127  1.0885 -0.6971
    5DNSX   C70 3839   8.671   4.651  29.868 -0.6173 -0.0753 -0.3448
    5DNSX   H71 3840   8.619   4.554  29.840  0.0764 -1.3287 -0.8599
    5DNSX   O72 3841   8.808   4.626  29.844 -0.1006  0.0980  0.1451
    5DNSX   H73 3842   8.845   4.608  29.935 -0.1716 -0.1312  1.9887
    5DNSX   C65 3843   8.651   4.670  30.020 -0.6056  0.3190 -0.8898
    5DNSX   H66 3844   8.718   4.747  30.049 -2.1207  0.0940  0.1686
    5DNSX   O69 3845   8.514   4.689  30.056 -0.1865  0.3198 -0.1724
    5DNSX   C67 3846   8.436   4.786  29.992 -0.4472 -0.6280  0.3490
    5DNSX   H68 3847   8.453   4.890  30.035 -0.7912 -1.4770 -0.2083
    5DNSX   C81 3848   8.293   4.745  30.028  0.2188  0.2949 -0.2981
    5DNSX   H82 3849   8.217   4.737  29.941 -1.8914  0.8692  0.2409
    5DNSX   H83 3850   8.271   4.654  30.087 -3.1783  3.3746 -0.5251
    5DNSX   O84 3851   8.224   4.848  30.095 -0.0248 -0.2219  0.3389
    5DNSX   H85 3852   8.159   4.817  30.163  0.3719 -0.8424 -0.0484
    5DNSX   O59 3853   8.674   4.545  30.086  0.4526  0.3634 -0.1065
    5DNSX   C57 3854   8.679   4.418  30.157  0.3712 -0.5556 -0.4133
    5DNSX   H58 3855   8.636   4.432  30.256  0.3707  0.4554  0.0712
    5DNSX   C53 3856   8.564   4.326  30.100 -0.3314 -0.5454  0.4724
    5DNSX   H54 3857   8.580   4.324  29.986  0.2331  0.6077  1.1322
    5DNSX   O55 3858   8.440   4.404  30.119 -0.8914  0.0298  0.2156
    5DNSX   H56 3859   8.473   4.498  30.088  2.3435 -0.6156 -0.2647
    5DNSX   C49 3860   8.578   4.188  30.166  0.1048 -0.3136  0.3531
    5DNSX   H50 3861   8.547   4.188  30.274 -1.2292 -0.6218  2.8051
    5DNSX   O51 3862   8.494   4.088  30.094  0.2714 -0.6352 -0.8193
    5DNSX   H52 3863   8.541   4.049  30.023 -3.4633  2.0099  2.3863
    5DNSX   C44 3864   8.718   4.134  30.161  0.3903 -0.6623 -0.2457
    5DNSX   H45 3865   8.746   4.117  30.056  1.6568  1.5303 -0.3883
    5DNSX   O48 3866   8.811   4.227  30.220 -0.0077 -0.6814  0.3608
    5DNSX   C46 3867   8.813   4.350  30.140  0.1501  0.4179 -0.2851
    5DNSX   H47 3868   8.831   4.327  30.031  0.2934 -1.3724 -2.4780
    5DNSX   C60 3869   8.928   4.441  30.184 -0.6072  0.1382  0.6486
    5DNSX   H61 3870   8.891   4.516  30.258 -1.5322  0.3601 -1.1822
    5DNSX   H62 3871   9.010   4.393  30.241 -1.7832 -2.3909 -2.0690
    5DNSX   O63 3872   8.978   4.525  30.082 -0.3227 -0.0133  0.3660
    5DNSX   H64 3873   8.993   4.478  29.993  4.7703  0.1148 -1.0894
    5DNSX   O80 3874   8.734   4.024  30.245  0.1908 -0.2635 -0.0255
    5DNSX   C78 3875   8.747   3.932  30.351  0.4448  1.0119  0.2467
    5DNSX   H79 3876   8.745   3.981  30.452  1.6082  0.9478 -1.1077
    5DNSX   C74 3877   8.628   3.834  30.346  0.5015  0.5892  0.1634
    5DNSX   H75 3878   8.620   3.781  30.249  0.4876 -2.1195 -2.3730
    5DNSX   O76 3879   8.511   3.907  30.367 -0.5088 -0.3993  0.2952
    5DNSX   H77 3880   8.504   3.966  30.293  1.2019 -0.9209 -2.6525
    5DNSX   C70 3881   8.642   3.719  30.451  0.0274 -0.5531 -0.8540
    5DNSX   H71 3882   8.639   3.770  30.551  3.9598 -1.0775 -0.5694
    5DNSX   O72 3883   8.541   3.632  30.428  0.1043 -0.0423  0.3691
    5DNSX   H73 3884   8.460   3.669  30.462  0.5176  1.0489  3.3061
    5DNSX   C65 3885   8.785   3.647  30.433  0.2811 -0.2223 -0.2287
    5DNSX   H66 3886   8.791   3.601  30.330  0.8560  0.1952  1.8178
    5DNSX   O69 3887   8.893   3.744  30.442  0.0998  0.6756  0.1997
    5DNSX   C67 3888   8.876   3.844  30.339  0.2004  1.2017  0.2444
    5DNSX   H68 3889   8.875   3.794  30.237  1.3390 -0.1149  1.7294
    5DNSX   C81 3890   9.004   3.932  30.345  0.5682 -0.0012 -0.2760
    5DNSX   H82 3891   8.975   4.032  30.384  1.5090  0.4620  0.0078
    5DNSX   H83 3892   9.081   3.894  30.416  0.0111  0.3930 -0.9466
    5DNSX   O84 3893   9.074   3.958  30.228  0.0453  0.0842 -0.0990
    5DNSX   H85 3894   9.104   4.049  30.232 -0.0503  1.4119  1.3942
    5DNSX   O59 3895   8.820   3.560  30.538 -0.1819 -0.1235  0.0545
    5DNSX   C57 3896   8.910   3.452  30.580  0.7586 -0.3995 -0.4814
    5DNSX   H58 3897   8.924   3.376  30.501  0.6698  2.0475  1.6110
    5DNSX   C53 3898   9.046   3.513  30.622 -0.3261  0.4557 -0.0502
    5DNSX   H54 3899   9.032   3.586  30.701  4.2302 -0.5780  0.5904
    5DNSX   O55 3900   9.105   3.574  30.508  0.3476 -0.5688  0.0353
    5DNSX   H56 3901   9.030   3.645  30.469 -1.4791 -0.9095  0.0395
    5DNSX   C49 3902   9.141   3.403  30.678  0.7256 -0.3234 -0.3260
    5DNSX   H50 3903   9.162   3.333  30.595 -2.1585 -0.8022 -1.1057
    5DNSX   O51 3904   9.261   3.464  30.721  0.1539 -0.3028  0.4070
    5DNSX   H52 3905   9.310   3.378  30.731  0.9046  1.1013  4.5324
    5DNSX   C44 3906   9.067   3.343  30.793 -0.2589  0.6134 -0.1148
    5DNSX   H45 3907   9.061   3.425  30.867 -1.2661  2.8105  2.0332
    5DNSX   O48 3908   8.934   3.289  30.761 -0.5139 -0.0613  0.6304
    5DNSX   C46 3909   8.842   3.392  30.704  0.5187  0.1985  0.0658
    5DNSX   H47 3910   8.826   3.489  30.769 -0.9579 -0.8569 -1.2744
    5DNSX   C60 3911   8.706   3.320  30.666 -0.1596 -0.2767 -0.9220
    5DNSX   H61 3912   8.698   3.292  30.561  2.7641 -1.7593  2.2775
    5DNSX   H62 3913   8.678   3.241  30.743 -2.6103 -2.3031 -0.8631
    5DNSX   O63 3914   8.597   3.412  30.673 -0.2945  1.1134  0.5027
    5DNSX   H64 3915   8.609   3.474  30.606 -2.2510  2.3283 -2.5494
    5DNSX   O80 3916   9.134   3.229  30.835 -0.5231 -0.9379  0.3916
    5DNSX   C78 3917   9.173   3.089  30.834 -0.0260  0.5622  0.4224
    5DNSX   H79 3918   9.117   3.028  30.758  1.8448 -3.4230  0.9367
    5DNSX   C74 3919   9.320   3.074  30.814  0.1451 -0.1936 -0.2854
    5DNSX   H75 3920   9.377   3.145  30.882 -1.8960  2.3677  1.2614
    5DNSX   O76 3921   9.354   3.115  30.687 -0.1632 -0.1021 -0.2179
    5DNSX   H77 3922   9.453   3.117  30.684  2.6295  2.1118 -0.2924
    5DNSX   C70 3923   9.375   2.935  30.845 -0.1247  0.1314  0.0321
    5DNSX   H71 3924   9.324   2.872  30.769  0.1117  5.2875  2.6810
    5DNSX   O72 3925   9.526   2.936  30.843 -0.1259 -0.1725 -0.2238
    5DNSX   H73 3926   9.552   2.885  30.763 -2.9014  1.6764 -0.0818
    5DNSX   C65 3927   9.330   2.895  30.991  0.1654  0.8722 -0.0632
    5DNSX   H66 3928   9.389   2.958  31.066  3.3684 -2.2620  0.8185
    5DNSX   O69 3929   9.189   2.905  31.007 -0.2616 -0.1346 -0.6207
    5DNSX   C67 3930   9.141   3.040  30.977 -0.3036 -0.0900  0.2487
    5DNSX   H68 3931   9.180   3.113  31.052  2.0923 -0.6337  1.0625
    5DNSX   C81 3932   8.986   3.022  30.989 -0.4447 -0.1214  0.0923
    5DNSX   H82 3933   8.938   2.966  30.901  0.2906  0.5149  2.5384
    5DNSX   H83 3934   8.970   2.952  31.074 -3.8589  0.8357 -0.8171
    5DNSX   O84 3935   8.928   3.144  31.029 -0.4073 -0.1023 -0.2061
    5DNSX   H85 3936   8.940   3.219  30.955  2.3059  1.7436  1.9259
    5DNSX   O59 3937   9.355   2.764  31.006  0.2901  0.1498  0.1719
    5DNSX   C57 3938   9.416   2.658  31.079 -0.7024 -0.1319 -0.5662
    5DNSX   H58 3939   9.394   2.557  31.034 -3.7307 -0.5226  0.1053
    5DNSX   C53 3940   9.571   2.679  31.063 -0.4437 -0.1247 -0.0346
    5DNSX   H54 3941   9.607   2.778  31.110 -2.4790  0.4619  1.9532
    5DNSX   O55 3942   9.613   2.676  30.932  0.1776 -0.4256  0.1036
    5DNSX   H56 3943   9.578   2.757  30.883 -1.6899  0.4080  0.8364
    5DNSX   C49 3944   9.648   2.570  31.142  0.5095 -0.2720 -0.2035
    5DNSX   H50 3945   9.622   2.465  31.106  1.8552 -2.8935 -2.7071
    5DNSX   O51 3946   9.785   2.602  31.139 -0.1187 -0.0852 -0.4661
    5DNSX   H52 3947   9.797   2.673  31.083 -0.3946  1.0904 -0.7450
    5DNSX   C44 3948   9.590   2.578  31.297 -0.5550 -0.9073  0.5871
    5DNSX   H45 3949   9.615   2.682  31.337 -2.9812  0.4752  4.0567
    5DNSX   O48 3950   9.452   2.559  31.306 -0.3433 -0.5430 -0.7783
    5DNSX   C46 3951   9.372   2.651  31.230 -0.4120  0.1008  0.2830
    5DNSX   H47 3952   9.400   2.749  31.268  0.7812 -1.9918 -4.1796
    5DNSX   C60 3953   9.228   2.619  31.231  0.0727 -0.8379  0.3208
    5DNSX   H61 3954   9.185   2.643  31.134  2.4650  0.8392  0.4452
    5DNSX   H62 3955   9.215   2.511  31.260 -1.4638  0.2104 -1.2505
    5DNSX   O63 3956   9.143   2.704  31.309 -0.1025 -0.5733  0.1171
    5DNSX   H64 3957   9.166   2.797  31.305  0.3597  1.3860 -1.2391
    5DNSX   O80 3958   9.639   2.476  31.382 -0.4570 -0.1121 -0.4575
    5DNSX   H60 3959   3.412   2.171  11.040  1.6605 -2.2336 -0.3473
    5DNSX   H81 3960   9.676   2.404  31.326  2.2550  1.1628 -1.4180
    6DNSX   O59 3961  16.565   1.996   6.955  0.3203 -0.1943  0.2696
    6DNSX   C57 3962  16.579   2.127   7.016  0.1606  1.0458  0.2147
    6DNSX   H58 3963  16.483   2.161   7.056 -2.5739 -0.8836 -2.3129
    6DNSX   C53 3964  16.667   2.121   7.142 -0.0946 -0.5315 -0.3128
    6DNSX   H54 3965  16.770   2.083   7.103  3.0382  1.1587 -0.3152
    6DNSX   O55 3966  16.610   2.021   7.235 -1.3184  0.2859  0.1835
    6DNSX   H56 3967  16.668   2.001   7.306 -0.4220 -0.8640  0.8652
    6DNSX   C49 3968  16.686   2.256   7.210 -0.1997  0.4128 -0.2857
    6DNSX   H50 3969  16.586   2.286   7.245  0.4454 -1.8844  1.5410
    6DNSX   O51 3970  16.779   2.247   7.317 -0.4038  0.5092  0.0810
    6DNSX   H52 3971  16.850   2.318   7.308  0.6875  2.5847  0.3200
    6DNSX   C44 3972  16.735   2.356   7.103  0.3453  0.5452 -0.0769
    6DNSX   H45 3973  16.842   2.334   7.077  1.5981  2.4607 -2.1264
    6DNSX   O48 3974  16.650   2.360   6.987  0.0471  0.0575  0.0793
    6DNSX   C46 3975  16.635   2.233   6.915  0.4600  0.6611 -0.3788
    6DNSX   H47 3976  16.742   2.198   6.889 -1.1375 -0.2736  1.3785
    6DNSX   C60 3977  16.555   2.250   6.784 -0.5067 -0.4997 -0.3137
    6DNSX   H61 3978  16.531   2.154   6.741  2.5797 -0.6761 -1.5093
    6DNSX   H62 3979  16.467   2.311   6.820  0.3463  1.9791  0.7580
    6DNSX   O63 3980  16.623   2.328   6.684 -0.2900 -0.1857  0.1350
    6DNSX   H64 3981  16.570   2.343   6.604 -0.5094 -0.0437 -0.1309
    6DNSX   O80 3982  16.713   2.489   7.147  0.1698 -0.0148  0.2973
    6DNSX   C78 3983  16.789   2.599   7.208  0.3424 -0.5200  0.8079
    6DNSX   H79 3984  16.896   2.573   7.231  4.1439  1.4636 -3.1167
    6DNSX   C74 3985  16.781   2.723   7.111  0.3187 -0.4998  0.2475
    6DNSX   H75 3986  16.673   2.725   7.076 -1.2345 -0.4640 -0.5623
    6DNSX   O76 3987  16.864   2.698   6.998  0.3634 -0.5183 -0.1760
    6DNSX   H77 3988  16.833   2.635   6.936 -0.7976  2.0378  0.1165
    6DNSX   C70 3989  16.813   2.857   7.184 -0.1915 -0.0149 -0.0797
    6DNSX   H71 3990  16.923   2.849   7.203  0.9724 -1.3906 -0.8546
    6DNSX   O72 3991  16.782   2.964   7.100 -0.0518 -0.3689  0.3903
    6DNSX   H73 3992  16.736   2.932   7.016  0.6380  0.2923 -0.8490
    6DNSX   C65 3993  16.749   2.871   7.327  0.6049 -0.0682  0.1122
    6DNSX   H66 3994  16.640   2.900   7.312 -1.2264  2.2676 -5.3161
    6DNSX   O69 3995  16.764   2.756   7.401 -0.0794 -0.2086  0.3988
    6DNSX   C67 3996  16.719   2.630   7.346 -0.3778  0.0897 -0.7212
    6DNSX   H68 3997  16.609   2.636   7.349 -0.1951 -0.2039  1.6001
    6DNSX   C81 3998  16.743   2.523   7.453  0.8666 -0.0805  1.0559
    6DNSX   H82 3999  16.708   2.428   7.408  0.3344  3.9264 -0.0988
    6DNSX   H83 4000  16.853   2.523   7.473 -0.8094  2.5490 -0.7911
    6DNSX   O84 4001  16.671   2.551   7.573 -0.5677  0.0419 -0.3993
    6DNSX   H85 4002  16.659   2.639   7.594  0.0664  0.4887  1.8418
    6DNSX   O59 4003  16.820   2.959   7.402 -0.3923 -0.2798 -0.0678
    6DNSX   C57 4004  16.800   3.093   7.446 -0.2406 -0.6038 -0.1308
    6DNSX   H58 4005  16.892   3.136   7.500  2.2174  0.7692  0.1105
    6DNSX   C53 4006  16.782   3.193   7.335  0.5829  0.8373  0.4170
    6DNSX   H54 4007  16.692   3.167   7.275 -0.9053  2.5694 -0.9480
    6DNSX   O55 4008  16.887   3.195   7.241  0.3263 -0.2296  0.0644
    6DNSX   H56 4009  16.896   3.100   7.209 -1.0384  0.1261 -0.3219
    6DNSX   C49 4010  16.767   3.336   7.393  0.1318 -0.1823 -0.0971
    6DNSX   H50 4011  16.863   3.368   7.439 -3.9797 -0.6177  1.3133
    6DNSX   O51 4012  16.726   3.435   7.294  0.3767 -0.3338 -0.1482
    6DNSX   H52 4013  16.813   3.471   7.267 -1.8113  1.5143  0.5008
    6DNSX   C44 4014  16.655   3.344   7.505 -0.1166 -0.4437  0.2389
    6DNSX   H45 4015  16.553   3.353   7.451  0.1603  0.8114 -0.1417
    6DNSX   O48 4016  16.665   3.230   7.598  0.3090  0.2465  0.4617
    6DNSX   C46 4017  16.685   3.100   7.549 -0.0916 -0.2555 -0.1150
    6DNSX   H47 4018  16.587   3.055   7.500  0.4755  0.2124 -1.2493
    6DNSX   C60 4019  16.709   3.006   7.668  0.2942  0.1700  0.2676
    6DNSX   H61 4020  16.821   2.997   7.693  0.3208 -0.9724 -1.9665
    6DNSX   H62 4021  16.655   3.039   7.761 -2.1236 -0.6062  2.1120
    6DNSX   O63 4022  16.681   2.868   7.638  0.4571 -0.3093 -0.5355
    6DNSX   H64 4023  16.690   2.844   7.544 -0.1379  0.0427 -1.1497
    6DNSX   O80 4024  16.685   3.451   7.591  0.5563  0.0490  0.5089
    6DNSX   C78 4025  16.674   3.547   7.701 -0.2352  0.2133  0.4065
    6DNSX   H79 4026  16.771   3.599   7.721  4.1794  2.2206  1.8531
    6DNSX   C74 4027  16.563   3.654   7.660 -0.4568 -0.2014  0.1249
    6DNSX   H75 4028  16.473   3.590   7.632 -1.0999  2.5108  1.4606
    6DNSX   O76 4029  16.606   3.727   7.554 -0.1243  0.0528 -1.0170
    6DNSX   H77 4030  16.623   3.669   7.479  1.5939  0.0502 -0.2722
    6DNSX   C70 4031  16.529   3.743   7.784 -0.0083 -0.0603 -1.1199
    6DNSX   H71 4032  16.623   3.801   7.796 -2.2046 -3.3536 -0.7209
    6DNSX   O72 4033  16.430   3.844   7.766 -1.3790  0.3615  0.4202
    6DNSX   H73 4034  16.464   3.913   7.696 -0.9509  1.4136  0.6529
    6DNSX   C65 4035  16.493   3.656   7.903 -0.5221  0.6199 -0.0842
    6DNSX   H66 4036  16.396   3.594   7.887 -1.2057 -0.1515  0.9841
    6DNSX   O69 4037  16.607   3.572   7.929 -0.3534 -1.0418 -0.3402
    6DNSX   C67 4038  16.638   3.473   7.831 -0.2917 -0.5880 -0.3008
    6DNSX   H68 4039  16.552   3.408   7.809 -3.5351 -0.5850  1.3687
    6DNSX   C81 4040  16.744   3.385   7.890 -0.0091  0.5742  0.2627
    6DNSX   H82 4041  16.843   3.399   7.834  1.9947 -0.2216 -2.1423
    6DNSX   H83 4042  16.748   3.425   7.995 -1.9211  0.8608 -1.5414
    6DNSX   O84 4043  16.716   3.249   7.898 -0.5985 -0.0766  0.3333
    6DNSX   H85 4044  16.717   3.221   7.810 -0.3338 -0.6758  1.6454
    6DNSX   O59 4045  16.496   3.725   8.028  0.5052 -0.5093 -0.4190
    6DNSX   C57 4046  16.432   3.762   8.153 -0.8125  0.2935  0.1737
    6DNSX   H58 4047  16.507   3.809   8.222 -1.7370  1.8244 -0.9076
    6DNSX   C53 4048  16.303   3.851   8.143  0.4712  0.0440  0.3251
    6DNSX   H54 4049  16.227   3.793   8.080 -2.0961  0.5705  2.3920
    6DNSX   O55 4050  16.328   3.987   8.089 -0.1474 -0.4173  0.2891
    6DNSX   H56 4051  16.343   3.991   7.987 -2.6088  1.4888 -0.5280
    6DNSX   C49 4052  16.243   3.875   8.283 -0.4581 -0.6521 -0.1145
    6DNSX   H50 4053  16.321   3.933   8.337 -1.5541  2.1900  0.2664
    6DNSX   O51 4054  16.113   3.948   8.262  0.4338 -0.0690  0.6574
    6DNSX   H52 4055  16.139   4.038   8.218  0.4727 -0.0119  0.3533
    6DNSX   C44 4056  16.211   3.739   8.340 -0.1174  0.2641 -0.1880
    6DNSX   H45 4057  16.143   3.686   8.270 -1.1394 -1.8104 -0.7369
    6DNSX   O48 4058  16.319   3.649   8.351 -0.1941 -0.0670 -0.4953
    6DNSX   C46 4059  16.389   3.630   8.224  0.6303  0.4274 -0.1674
    6DNSX   H47 4060  16.317   3.575   8.153 -2.6650  0.9935  1.0720
    6DNSX   C60 4061  16.509   3.542   8.272  0.3026 -0.1023  0.5883
    6DNSX   H61 4062  16.599   3.599   8.309  0.2847 -1.0836  1.3598
    6DNSX   H62 4063  16.477   3.485   8.366 -1.0830 -0.9707  3.8120
    6DNSX   O63 4064  16.560   3.449   8.173  0.5399 -0.0058  0.2107
    6DNSX   H64 4065  16.585   3.501   8.093 -0.7661 -3.5038  3.0297
    6DNSX   O80 4066  16.162   3.754   8.474 -0.4825  0.4806  0.5590
    6DNSX   C78 4067  16.184   3.763   8.613  0.8842 -0.6166 -0.1061
    6DNSX   H79 4068  16.121   3.686   8.667  0.0657  1.0371 -1.6102
    6DNSX   C74 4069  16.332   3.731   8.655  0.0280  0.0063 -0.0505
    6DNSX   H75 4070  16.397   3.822   8.621  0.8706 -1.2837  0.5680
    6DNSX   O76 4071  16.379   3.606   8.609 -0.1591  0.3743  0.2187
    6DNSX   H77 4072  16.370   3.594   8.509  0.7344 -1.5422 -0.8883
    6DNSX   C70 4073  16.346   3.736   8.810 -0.0791 -0.1049 -1.1208
    6DNSX   H71 4074  16.282   3.655   8.850 -1.6211 -0.9605  0.4280
    6DNSX   O72 4075  16.480   3.727   8.855  0.2725 -0.0752  0.3487
    6DNSX   H73 4076  16.513   3.652   8.806  2.6307  4.0526  1.1066
    6DNSX   C65 4077  16.289   3.872   8.864 -0.0662 -0.1502 -0.4651
    6DNSX   H66 4078  16.353   3.953   8.842 -0.3520  0.3831  3.6086
    6DNSX   O69 4079  16.157   3.901   8.812 -0.5479  0.7599 -0.6233
    6DNSX   C67 4080  16.149   3.906   8.663 -0.3588  0.0173 -0.0038
    6DNSX   H68 4081  16.210   3.989   8.606 -1.2097  2.8248 -0.9790
    6DNSX   C81 4082  16.012   3.950   8.633 -0.0229 -0.3542 -0.1775
    6DNSX   H82 4083  15.946   3.864   8.637  0.8537 -0.1688 -0.6577
    6DNSX   H83 4084  15.972   4.021   8.711  1.3849  1.9592 -1.0072
    6DNSX   O84 4085  15.997   4.031   8.520  0.3720  0.3670 -1.0796
    6DNSX   H85 4086  16.052   3.998   8.444  0.5710  1.3479  0.1312
    6DNSX   O59 4087  16.258   3.865   9.003 -0.0530 -0.3943 -0.0077
    6DNSX   C57 4088  16.205   3.855   9.130  0.2946 -0.3576  0.5712
    6DNSX   H58 4089  16.116   3.789   9.133  5.3044 -0.0257 -0.4594
    6DNSX   C53 4090  16.309   3.774   9.210 -0.0046 -0.0350  0.0914
    6DNSX   H54 4091  16.417   3.808   9.187  1.0486  0.6958 -0.3038
    6DNSX   O55 4092  16.309   3.644   9.163 -0.6553 -0.1224 -0.2773
    6DNSX   H56 4093  16.334   3.653   9.072 -1.6858 -0.8751  2.4541
    6DNSX   C49 4094  16.281   3.779   9.363 -0.6964  0.3429  0.3757
    6DNSX   H50 4095  16.194   3.709   9.381 -1.1691 -0.8456 -1.9763
    6DNSX   O51 4096  16.403   3.727   9.442  0.5168  0.1312  0.6446
    6DNSX   H52 4097  16.479   3.764   9.410 -0.9534 -0.4513 -0.4897
    6DNSX   C44 4098  16.236   3.923   9.408  0.1530  0.0954  0.1839
    6DNSX   H45 4099  16.326   3.993   9.420  1.5986  0.2556 -1.0206
    6DNSX   O48 4100  16.148   3.990   9.319  0.1410 -0.1780  0.4644
    6DNSX   C46 4101  16.180   3.995   9.178  1.2597 -0.2151  0.1727
    6DNSX   H47 4102  16.279   4.042   9.166 -2.8527  1.3114 -1.1313
    6DNSX   C60 4103  16.068   4.064   9.094  0.0672  0.1725 -0.2937
    6DNSX   H61 4104  16.010   3.985   9.033 -0.3781 -0.0279 -1.1359
    6DNSX   H62 4105  15.988   4.112   9.159 -1.5345 -0.6045  0.3217
    6DNSX   O63 4106  16.126   4.161   9.000  0.0090 -0.3587 -0.8872
    6DNSX   H64 4107  16.176   4.111   8.935  0.3764  0.9894 -3.0666
    6DNSX   O80 4108  16.155   3.915   9.523 -0.3655 -0.5211 -0.5630
    6DNSX   C78 4109  16.179   3.926   9.662 -0.0976 -0.7578 -0.2045
    6DNSX   H79 4110  16.280   3.895   9.688  1.7757  0.7914 -0.0719
    6DNSX   C74 4111  16.158   4.079   9.705 -0.9881 -0.7060 -0.6105
    6DNSX   H75 4112  16.052   4.107   9.688  0.0492  1.6469 -0.4594
    6DNSX   O76 4113  16.239   4.157   9.622 -0.4721  0.4798 -0.5614
    6DNSX   H77 4114  16.245   4.256   9.632 -0.2831 -0.1210 -0.9672
    6DNSX   C70 4115  16.199   4.097   9.848 -0.6380  0.1268 -0.5267
    6DNSX   H71 4116  16.304   4.059   9.860  0.6130 -1.3625  1.3887
    6DNSX   O72 4117  16.184   4.235   9.881  0.2562  0.4457 -0.2695
    6DNSX   H73 4118  16.091   4.262   9.881  0.9335  0.9235 -2.0457
    6DNSX   C65 4119  16.107   4.008   9.937  0.2383 -0.6046  0.6340
    6DNSX   H66 4120  15.998   4.045   9.919 -0.9771  1.1086 -3.4337
    6DNSX   O69 4121  16.118   3.874   9.896  1.1787 -0.2017 -0.5284
    6DNSX   C67 4122  16.084   3.840   9.754  0.0910  0.0522  0.8540
    6DNSX   H68 4123  15.979   3.877   9.716  0.7578  0.9526 -0.4636
    6DNSX   C81 4124  16.085   3.691   9.729  0.4272  0.3620  0.4164
    6DNSX   H82 4125  16.132   3.672   9.623  2.5187 -2.0821 -0.5324
    6DNSX   H83 4126  16.136   3.629   9.812 -4.5365 -1.7440 -2.1076
    6DNSX   O84 4127  15.956   3.646   9.726 -0.1020  0.3069 -0.2316
    6DNSX   H85 4128  15.919   3.639   9.815  0.1694  3.2444 -1.2507
    6DNSX   O59 4129  16.143   4.006  10.070 -0.0704 -0.0138  0.2965
    6DNSX   C57 4130  16.080   3.959  10.190 -0.4069 -0.5347  0.4233
    6DNSX   H58 4131  15.973   3.928  10.174  0.6379  0.6101  2.7637
    6DNSX   C53 4132  16.161   3.838  10.249 -0.4772 -0.3769 -1.1433
    6DNSX   H54 4133  16.265   3.865  10.280  1.2929  1.5445  0.2247
    6DNSX   O55 4134  16.172   3.737  10.144  0.4011 -0.0396 -0.0258
    6DNSX   H56 4135  16.078   3.699  10.127 -0.1842 -2.7684  2.5429
    6DNSX   C49 4136  16.082   3.796  10.377  0.2328 -0.1281  0.5596
    6DNSX   H50 4137  15.974   3.795  10.352 -0.1026  0.9830 -1.2958
    6DNSX   O51 4138  16.139   3.678  10.435  0.4201  0.1160 -0.5655
    6DNSX   H52 4139  16.077   3.618  10.435  3.1080 -0.6061 -0.3410
    6DNSX   C44 4140  16.084   3.918  10.474 -0.6651  0.2774 -0.1837
    6DNSX   H45 4141  16.194   3.944  10.506  1.4777 -1.4379  0.9640
    6DNSX   O48 4142  16.017   4.029  10.425 -0.2195  0.0657  1.1273
    6DNSX   C46 4143  16.070   4.073  10.293  0.4127  0.2413  0.1533
    6DNSX   H47 4144  16.175   4.110  10.302 -0.8688 -0.9419  2.3236
    6DNSX   C60 4145  15.991   4.191  10.236  0.4692 -0.0669  0.1800
    6DNSX   H61 4146  16.031   4.216  10.135  2.1842 -1.2382  1.0038
    6DNSX   H62 4147  15.881   4.161  10.234 -2.2255  3.5432 -0.1137
    6DNSX   O63 4148  16.021   4.308  10.307  0.0583  0.3039  0.2723
    6DNSX   H64 4149  16.091   4.298  10.375 -0.9397  2.7631  1.6539
    6DNSX   O80 4150  16.010   3.890  10.589  0.0064  0.3543 -0.6089
    6DNSX   C78 4151  16.032   3.945  10.725 -0.5800 -0.6456 -0.7743
    6DNSX   H79 4152  16.140   3.978  10.741 -0.3003  0.4074  2.0930
    6DNSX   C74 4153  15.935   4.066  10.755  1.1333 -0.0990  0.6073
    6DNSX   H75 4154  15.830   4.039  10.735 -1.0497  0.0250  1.1913
    6DNSX   O76 4155  15.975   4.179  10.656 -0.0141 -0.1707  0.0953
    6DNSX   H77 4156  15.971   4.143  10.568 -0.5213  1.5954  0.8156
    6DNSX   C70 4157  15.944   4.116  10.903 -0.1171 -0.4135 -0.4183
    6DNSX   H71 4158  16.042   4.164  10.915  0.2281 -1.5239  0.3337
    6DNSX   O72 4159  15.830   4.205  10.919  0.2038 -0.0682  0.4405
    6DNSX   H73 4160  15.838   4.263  10.846 -0.1113  0.5560  1.1289
    6DNSX   C65 4161  15.952   4.002  11.000 -0.2183  0.5284  0.1144
    6DNSX   H66 4162  15.854   3.955  11.012 -1.0365 -0.2136 -2.1854
    6DNSX   O69 4163  16.047   3.902  10.966  0.0558 -0.1690  0.9665
    6DNSX   C67 4164  16.017   3.839  10.842 -0.1748  0.1902 -0.0051
    6DNSX   H68 4165  15.915   3.804  10.825 -0.2815 -1.2450 -2.1896
    6DNSX   C81 4166  16.115   3.722  10.832  0.7004  0.0563  0.0989
    6DNSX   H82 4167  16.212   3.770  10.807 -0.1067 -2.1194 -1.4490
    6DNSX   H83 4168  16.124   3.675  10.934  1.8639 -0.4171  1.2227
    6DNSX   O84 4169  16.084   3.617  10.744 -0.1098 -0.5232  0.2685
    6DNSX   H85 4170  16.014   3.556  10.788  1.3715 -1.6169  1.2447
    6DNSX   O59 4171  16.008   4.037  11.126 -0.9211  0.5221 -0.6026
    6DNSX   C57 4172  15.944   3.987  11.242 -0.5765 -0.5067  0.0550
    6DNSX   H58 4173  15.837   3.963  11.225 -0.7375 -0.7790 -1.6313
    6DNSX   C53 4174  16.005   3.848  11.283 -0.9449 -0.0412 -0.1263
    6DNSX   H54 4175  16.114   3.872  11.307 -2.5636 -0.8081 -1.5001
    6DNSX   O55 4176  15.980   3.749  11.183 -0.3558 -0.1753  0.5918
    6DNSX   H56 4177  16.022   3.779  11.090 -3.0093 -0.2078 -2.3064
    6DNSX   C49 4178  15.946   3.826  11.430 -0.6278  0.1809  0.1242
    6DNSX   H50 4179  15.835   3.809  11.426 -0.5417  1.8597  2.3369
    6DNSX   O51 4180  16.016   3.713  11.490  0.5136 -0.1730  0.3801
    6DNSX   H52 4181  15.968   3.627  11.461  1.8100 -0.2057 -2.1114
    6DNSX   C44 4182  15.977   3.949  11.524 -0.3646 -0.1589  0.8422
    6DNSX   H45 4183  16.088   3.963  11.527 -2.1700 -0.8939 -0.6036
    6DNSX   O48 4184  15.913   4.072  11.475 -0.3554  0.5074 -0.0400
    6DNSX   C46 4185  15.956   4.103  11.339 -0.4622 -0.0182  0.9144
    6DNSX   H47 4186  16.067   4.129  11.335 -0.4153  1.0385 -2.3160
    6DNSX   C60 4187  15.881   4.222  11.283  0.5969  0.3543  0.6475
    6DNSX   H61 4188  15.912   4.316  11.340  0.1182 -1.3147  2.5647
    6DNSX   H62 4189  15.908   4.244  11.178 -0.7431  0.7885  2.2876
    6DNSX   O63 4190  15.742   4.209  11.304 -0.1401 -0.3401 -0.0701
    6DNSX   H64 4191  15.727   4.196  11.395 -0.5421 -1.4940  0.6377
    6DNSX   O80 4192  15.915   3.935  11.647  0.6737 -0.8602  0.3432
    6DNSX   C78 4193  15.972   3.962  11.776 -0.5132  0.9331  0.0547
    6DNSX   H79 4194  16.083   3.950  11.772  1.0491  2.4228 -3.6994
    6DNSX   C74 4195  15.947   4.106  11.830  0.1856  0.1314  0.3049
    6DNSX   H75 4196  15.834   4.117  11.826 -0.9711  0.4226 -2.0510
    6DNSX   O76 4197  16.016   4.207  11.750 -0.4275  0.0014  0.4268
    6DNSX   H77 4198  15.996   4.189  11.659  1.6614  1.2786  1.5926
    6DNSX   C70 4199  15.991   4.128  11.975  0.5846 -0.2923  0.5878
    6DNSX   H71 4200  16.100   4.140  11.956 -2.5302 -0.4076 -4.6625
    6DNSX   O72 4201  15.930   4.254  12.016 -0.2413 -0.2707  0.6308
    6DNSX   H73 4202  15.958   4.323  11.956 -0.3115  0.3776 -1.1645
    6DNSX   C65 4203  15.950   4.009  12.063  1.2275  0.2615  0.0556
    6DNSX   H66 4204  15.850   4.026  12.103 -0.7780  1.3116  2.2668
    6DNSX   O69 4205  15.962   3.874  12.009 -0.5256 -0.8662 -0.1156
    6DNSX   C67 4206  15.907   3.862  11.875 -0.0104 -0.1473  0.8610
    6DNSX   H68 4207  15.796   3.875  11.892  1.6444  1.4326 -1.9999
    6DNSX   C81 4208  15.933   3.718  11.834 -0.2195  0.9329  0.1734
    6DNSX   H82 4209  15.841   3.659  11.867  2.1975 -0.1362  1.3133
    6DNSX   H83 4210  15.946   3.709  11.724  1.8220  0.8624  0.4041
    6DNSX   O84 4211  16.052   3.664  11.889  0.2896  0.2210 -0.6332
    6DNSX   H85 4212  16.061   3.664  11.985 -1.3714  0.4606 -0.8176
    6DNSX   O59 4213  16.045   4.004  12.173  0.3997  0.0312  0.0170
    6DNSX   C57 4214  16.037   3.924  12.295  0.1862 -0.4317  0.4306
    6DNSX   H58 4215  15.944   3.865  12.297  0.6817  0.4411 -2.6499
    6DNSX   C53 4216  16.156   3.825  12.310  0.5484 -0.6411  0.0436
    6DNSX   H54 4217  16.258   3.879  12.306  0.4181  1.7780  2.8477
    6DNSX   O55 4218  16.157   3.733  12.207  0.5235 -0.1568  0.8930
    6DNSX   H56 4219  16.069   3.689  12.201  2.2931  1.4314 -0.2738
    6DNSX   C49 4220  16.146   3.752  12.447  0.1314 -1.8358 -0.4780
    6DNSX   H50 4221  16.049   3.697  12.452 -2.1187  1.1328 -2.1562
    6DNSX   O51 4222  16.260   3.670  12.479 -0.0781  0.0581  0.3514
    6DNSX   H52 4223  16.277   3.630  12.390  2.2887  0.6850 -1.2657
    6DNSX   C44 4224  16.135   3.859  12.563 -0.7056  0.0704 -0.0318
    6DNSX   H45 4225  16.222   3.918  12.583 -0.1916  1.4400  1.8113
    6DNSX   O48 4226  16.019   3.946  12.533 -0.2410 -0.0739  0.1664
    6DNSX   C46 4227  16.039   4.025  12.410 -0.4424 -0.1180  1.0652
    6DNSX   H47 4228  16.136   4.069  12.418  0.6408  0.7612  0.5245
    6DNSX   C60 4229  15.932   4.138  12.399 -0.3585 -0.0667 -0.2052
    6DNSX   H61 4230  15.975   4.220  12.348  0.2130 -0.4118  0.1300
    6DNSX   H62 4231  15.840   4.108  12.342  0.6878  0.0334  0.1373
    6DNSX   O63 4232  15.905   4.182  12.524 -0.1517 -0.2949  0.1664
    6DNSX   H64 4233  15.814   4.138  12.546  2.9161 -3.6373 -1.7348
    6DNSX   O80 4234  16.092   3.798  12.674  0.2177 -0.3771  0.4600
    6DNSX   C78 4235  16.104   3.763  12.810 -0.5315  0.2112 -0.2213
    6DNSX   H79 4236  16.031   3.685  12.836  2.6196  2.7118 -0.1241
    6DNSX   C74 4237  16.257   3.713  12.840 -0.2418  0.7617  0.4942
    6DNSX   H75 4238  16.313   3.807  12.807 -0.5023 -2.0005 -2.1998
    6DNSX   O76 4239  16.285   3.600  12.763 -0.6375  0.3658 -0.2702
    6DNSX   H77 4240  16.279   3.615  12.664 -2.3784 -1.0777 -3.2187
    6DNSX   C70 4241  16.275   3.687  12.990 -0.1647  0.8113 -0.5628
    6DNSX   H71 4242  16.206   3.597  12.998  0.6684  1.4638  0.9356
    6DNSX   O72 4243  16.411   3.663  13.028 -0.2237  0.5156  0.5005
    6DNSX   H73 4244  16.463   3.744  13.031  3.7000 -0.6251  0.4994
    6DNSX   C65 4245  16.220   3.799  13.077 -0.0150 -0.4004 -0.5606
    6DNSX   H66 4246  16.293   3.878  13.077 -2.7378 -3.9226  2.6542
    6DNSX   O69 4247  16.090   3.846  13.041 -0.2605 -0.2717 -0.0924
    6DNSX   C67 4248  16.077   3.885  12.902  0.9252  0.5267 -0.0842
    6DNSX   H68 4249  16.157   3.956  12.880 -2.5044  0.1309 -0.1789
    6DNSX   C81 4250  15.942   3.955  12.879 -0.8778 -0.6383  0.0522
    6DNSX   H82 4251  15.957   4.003  12.777 -0.0450  1.5011  1.9255
    6DNSX   H83 4252  15.848   3.897  12.870 -2.8947 -1.5685 -0.6368
    6DNSX   O84 4253  15.906   4.054  12.971  0.5360 -0.2759  0.0497
    6DNSX   H85 4254  15.915   4.142  12.937  1.1354 -2.7018 -1.5022
    6DNSX   O59 4255  16.191   3.738  13.205 -0.0692  0.1159  0.0665
    6DNSX   C57 4256  16.189   3.811  13.329  0.5973  0.1578 -0.3488
    6DNSX   H58 4257  16.275   3.880  13.336 -2.8517  0.7260 -1.4484
    6DNSX   C53 4258  16.056   3.897  13.349  0.5519 -0.2999 -0.2966
    6DNSX   H54 4259  15.970   3.812  13.346 -0.2954 -2.6856  1.9717
    6DNSX   O55 4260  16.048   4.003  13.254  0.2221  0.1019  0.2866
    6DNSX   H56 4261  16.050   3.969  13.166  2.0778  0.9417 -0.4650
    6DNSX   C49 4262  16.054   3.971  13.480  0.3619  0.4466  0.2626
    6DNSX   H50 4263  16.142   4.037  13.481  0.0810 -0.6413 -0.7213
    6DNSX   O51 4264  15.938   4.046  13.507  0.3642  0.5975  0.1940
    6DNSX   H52 4265  15.921   4.111  13.430 -0.2029  2.4920  0.9564
    6DNSX   C44 4266  16.072   3.872  13.594 -0.2309 -0.0860  0.3608
    6DNSX   H45 4267  15.989   3.810  13.612  0.5576  1.3622  1.4155
    6DNSX   O48 4268  16.191   3.799  13.567  0.3068 -0.2667  0.9915
    6DNSX   C46 4269  16.199   3.711  13.448  0.0012 -0.0004  0.2863
    6DNSX   H47 4270  16.115   3.629  13.451 -2.8309 -0.2029  2.2764
    6DNSX   C60 4271  16.334   3.647  13.443  0.0863  0.4516 -0.2192
    6DNSX   H61 4272  16.389   3.662  13.343 -0.4329 -1.8037  0.4493
    6DNSX   H62 4273  16.399   3.690  13.522 -0.8189 -0.8376 -1.1245
    6DNSX   O63 4274  16.331   3.508  13.458 -0.0959 -0.0555  0.2583
    6DNSX   H64 4275  16.416   3.483  13.452 -1.2828  2.2846 -0.2734
    6DNSX   O80 4276  16.119   3.943  13.707  0.1087 -0.0837  0.3559
    6DNSX   C78 4277  16.103   3.891  13.841 -0.7425  0.1002  0.4471
    6DNSX   H79 4278  16.029   3.805  13.843 -1.0907 -0.5640 -2.9815
    6DNSX   C74 4279  16.231   3.822  13.896 -0.5586 -0.6300  1.5179
    6DNSX   H75 4280  16.315   3.897  13.889 -2.0525 -0.4201 -1.3903
    6DNSX   O76 4281  16.262   3.712  13.804  0.1404 -0.1000  0.0298
    6DNSX   H77 4282  16.275   3.741  13.705  0.7797  1.2554 -1.4200
    6DNSX   C70 4283  16.205   3.769  14.036 -0.2447  0.6793 -0.0124
    6DNSX   H71 4284  16.125   3.690  14.029  0.0352 -2.4227  0.3357
    6DNSX   O72 4285  16.318   3.708  14.092 -0.1564 -0.4353  0.0366
    6DNSX   H73 4286  16.394   3.707  14.031  4.0775 -0.4939  0.3779
    6DNSX   C65 4287  16.154   3.895  14.119  1.2857  0.1726  0.2996
    6DNSX   H66 4288  16.240   3.964  14.130  2.1242 -1.2862  4.2668
    6DNSX   O69 4289  16.034   3.962  14.065  0.1134  0.8893 -0.5026
    6DNSX   C67 4290  16.050   4.009  13.927 -0.8319  0.2909 -0.1801
    6DNSX   H68 4291  16.121   4.106  13.919  1.1702  2.3149 -0.9692
    6DNSX   C81 4292  15.908   4.050  13.878  0.2105 -0.2070 -0.1135
    6DNSX   H82 4293  15.854   3.970  13.841  1.8151 -0.1980  1.1644
    6DNSX   H83 4294  15.857   4.094  13.965  2.0951  0.4570 -1.6634
    6DNSX   O84 4295  15.917   4.158  13.785 -0.0273 -0.1229 -0.1538
    6DNSX   H85 4296  15.945   4.127  13.694 -0.4404 -2.2557  2.4590
    6DNSX   O59 4297  16.108   3.846  14.244 -0.3748 -0.1010 -0.5018
    6DNSX   C57 4298  16.098   3.811  14.380 -0.6092 -0.3001 -0.4683
    6DNSX   H58 4299  16.025   3.731  14.396  1.8428  0.9043 -0.0369
    6DNSX   C53 4300  16.232   3.754  14.436  0.2478  0.4556 -0.5770
    6DNSX   H54 4301  16.312   3.828  14.398  0.9047 -2.6749 -0.4574
    6DNSX   O55 4302  16.268   3.631  14.370  0.6425 -0.0853  0.5015
    6DNSX   H56 4303  16.288   3.642  14.271  0.0591  1.2060 -2.4548
    6DNSX   C49 4304  16.231   3.732  14.589  0.3227  0.2933  0.7923
    6DNSX   H50 4305  16.155   3.649  14.603 -0.1670 -1.5695  1.5593
    6DNSX   O51 4306  16.353   3.691  14.622 -0.6803 -0.3304  0.0109
    6DNSX   H52 4307  16.422   3.740  14.559 -0.7338  2.8761 -1.8313
    6DNSX   C44 4308  16.185   3.868  14.655 -0.3220 -0.0363 -0.0251
    6DNSX   H45 4309  16.275   3.939  14.645  1.5262 -0.7811 -1.9835
    6DNSX   O48 4310  16.062   3.923  14.593 -0.6631  0.4788  0.9803
    6DNSX   C46 4311  16.067   3.942  14.452  0.7198  0.5369  0.1156
    6DNSX   H47 4312  16.161   4.007  14.427  1.1020  2.2050  1.5179
    6DNSX   C60 4313  15.941   4.003  14.384  0.6010  0.0171  0.3442
    6DNSX   H61 4314  15.894   3.939  14.304  1.2562  0.2164 -0.7076
    6DNSX   H62 4315  15.874   4.018  14.472 -0.8681 -0.6339  0.1374
    6DNSX   O63 4316  15.966   4.124  14.318  0.1530 -0.4926 -0.8311
    6DNSX   H64 4317  16.037   4.118  14.263  1.1342  1.1797  1.2029
    6DNSX   O80 4318  16.142   3.840  14.784  0.1060  0.3129  0.1914
    6DNSX   C78 4319  16.149   3.895  14.917 -0.5164 -0.8202  0.3637
    6DNSX   H79 4320  16.240   3.966  14.928  2.6503 -1.7686 -3.1385
    6DNSX   C74 4321  16.010   3.967  14.932  0.3363  0.2539 -0.5508
    6DNSX   H75 4322  15.927   3.887  14.909 -1.6390 -0.7810  1.5569
    6DNSX   O76 4323  15.985   4.071  14.838 -0.3609  0.5859  0.4140
    6DNSX   H77 4324  15.987   4.025  14.746 -0.8261  1.2040  0.2134
    6DNSX   C70 4325  16.002   4.034  15.068 -0.5306 -0.6786 -0.4944
    6DNSX   H71 4326  16.088   4.108  15.071 -2.4204  0.5938 -2.6193
    6DNSX   O72 4327  15.874   4.091  15.087  0.1805 -0.3691 -0.0900
    6DNSX   H73 4328  15.826   4.099  14.995  2.6124  1.2818  1.0420
    6DNSX   C65 4329  16.021   3.933  15.178  0.8291  0.4656  0.4161
    6DNSX   H66 4330  15.931   3.870  15.181  1.0525  0.4732  0.8847
    6DNSX   O69 4331  16.147   3.853  15.159  0.0518  0.5005 -0.0166
    6DNSX   C67 4332  16.157   3.786  15.025 -0.2909 -0.0232  0.2289
    6DNSX   H68 4333  16.064   3.733  15.021 -1.1662 -0.5775  0.9871
    6DNSX   C81 4334  16.272   3.680  15.015 -0.1480  0.2944 -0.4883
    6DNSX   H82 4335  16.374   3.735  15.009  1.8897 -0.4525  0.4252
    6DNSX   H83 4336  16.268   3.622  15.113  1.8115  0.1954  1.7985
    6DNSX   O84 4337  16.262   3.595  14.906 -0.5679 -0.1512 -0.0025
    6DNSX   H85 4338  16.194   3.522  14.925 -1.6641 -1.0650  0.8686
    6DNSX   O59 4339  16.048   3.993  15.298 -0.4702 -0.0267  0.2719
    6DNSX   C57 4340  16.025   3.958  15.435 -0.3385  0.4801  0.4265
    6DNSX   H58 4341  15.973   3.860  15.445 -1.2347 -0.6305 -0.1994
    6DNSX   C53 4342  16.167   3.930  15.493 -0.0146 -0.1912  0.3365
    6DNSX   H54 4343  16.244   4.007  15.471  0.3223  0.9213 -3.1632
    6DNSX   O55 4344  16.198   3.802  15.429  0.2170 -0.4218  0.1550
    6DNSX   H56 4345  16.196   3.800  15.329 -0.2876 -2.0332  0.0837
    6DNSX   C49 4346  16.157   3.901  15.644 -0.1542 -0.6803 -0.5103
    6DNSX   H50 4347  16.099   3.808  15.667 -0.2960  0.8287 -0.1851
    6DNSX   O51 4348  16.294   3.882  15.695  0.1524 -0.7137  0.0306
    6DNSX   H52 4349  16.353   3.966  15.694  1.4037 -0.8789 -1.9907
    6DNSX   C44 4350  16.082   4.020  15.715  0.1481 -0.4942  0.1235
    6DNSX   H45 4351  16.128   4.113  15.714 -1.6722 -0.2453  2.5389
    6DNSX   O48 4352  15.950   4.037  15.653 -0.0984 -0.2357  0.4218
    6DNSX   C46 4353  15.957   4.075  15.510  0.1412  0.9927 -0.4357
    6DNSX   H47 4354  16.034   4.160  15.492  2.0254  0.2147  4.3731
    6DNSX   C60 4355  15.818   4.106  15.451 -0.3886 -0.0875  0.0371
    6DNSX   H61 4356  15.810   4.047  15.363  2.0374 -0.5365 -0.8954
    6DNSX   H62 4357  15.748   4.076  15.535 -0.4158 -2.4899 -1.0413
    6DNSX   O63 4358  15.791   4.237  15.416  0.4611  0.3286  0.0021
    6DNSX   H64 4359  15.861   4.275  15.364 -0.3345  1.4336  1.1957
    6DNSX   O80 4360  16.040   3.989  15.851  0.1582 -0.4329  0.3214
    6DNSX   C78 4361  16.030   3.982  15.990 -0.0758  0.6016 -0.6721
    6DNSX   H79 4362  15.958   3.904  16.025  3.6558 -0.6366 -0.4710
    6DNSX   C74 4363  16.170   3.950  16.055  0.7279  0.1247  0.0861
    6DNSX   H75 4364  16.245   4.031  16.029  1.8477 -0.7776 -0.6111
    6DNSX   O76 4365  16.205   3.824  16.012  0.2000  0.3017 -0.5196
    6DNSX   H77 4366  16.236   3.818  15.921  2.7806 -0.0567  0.5859
    6DNSX   C70 4367  16.164   3.962  16.210 -0.6979 -0.0645  0.7525
    6DNSX   H71 4368  16.114   3.873  16.255 -1.0013  2.6304  0.7288
    6DNSX   O72 4369  16.303   3.975  16.259  0.2177 -0.4831  0.5320
    6DNSX   H73 4370  16.352   3.899  16.270 -0.4917 -1.5468 -0.2654
    6DNSX   C65 4371  16.086   4.093  16.253  1.1312 -0.1971  0.4205
    6DNSX   H66 4372  16.159   4.179  16.249 -1.6345 -0.6915 -0.2292
    6DNSX   O69 4373  15.967   4.125  16.181  0.0607 -0.4568  0.0501
    6DNSX   C67 4374  15.990   4.122  16.037  0.1083 -0.0757 -0.3179
    6DNSX   H68 4375  16.073   4.193  16.015 -1.2508 -0.6977  0.0328
    6DNSX   C81 4376  15.858   4.176  15.972 -0.4482 -0.0033  0.2405
    6DNSX   H82 4377  15.855   4.133  15.866  2.6204  0.3719  1.4893
    6DNSX   H83 4378  15.768   4.137  16.021  1.0519 -0.9592 -1.7404
    6DNSX   O84 4379  15.855   4.313  15.964  0.2310 -0.3375 -0.3325
    6DNSX   H85 4380  15.793   4.343  15.898  0.1360  0.1692  3.1716
    6DNSX   O59 4381  16.031   4.069  16.381  0.6516  0.2140  0.4007
    6DNSX   C57 4382  16.028   4.184  16.475 -1.0099 -0.0930  0.2596
    6DNSX   H58 4383  16.104   4.260  16.449 -1.9500 -0.2892 -1.5250
    6DNSX   C53 4384  15.877   4.245  16.485  0.5409  0.1908 -0.2898
    6DNSX   H54 4385  15.803   4.163  16.501 -0.6068 -0.4312 -3.1315
    6DNSX   O55 4386  15.839   4.298  16.361 -0.5695 -0.0210  0.3276
    6DNSX   H56 4387  15.851   4.232  16.292 -3.2988 -0.1741  0.2798
    6DNSX   C49 4388  15.862   4.344  16.602 -1.4324 -0.9973 -0.8829
    6DNSX   H50 4389  15.908   4.444  16.575  0.3934  1.8190 -0.0462
    6DNSX   O51 4390  15.718   4.375  16.607 -0.3095 -0.6174 -0.2145
    6DNSX   H52 4391  15.703   4.433  16.522 -0.3456  1.8792 -1.0480
    6DNSX   C44 4392  15.919   4.269  16.734 -0.7105  0.3205  0.5538
    6DNSX   H45 4393  15.850   4.183  16.760  2.2094  1.9293  1.3418
    6DNSX   O48 4394  16.058   4.230  16.706 -0.0580  0.5498 -0.4529
    6DNSX   C46 4395  16.070   4.123  16.613  0.0657 -0.7458 -0.0648
    6DNSX   H47 4396  15.993   4.050  16.627  1.4057  1.8543 -1.8254
    6DNSX   C60 4397  16.215   4.067  16.627  0.0695 -0.2162 -0.0298
    6DNSX   H61 4398  16.292   4.147  16.585  0.8787  3.6702  0.8619
    6DNSX   H62 4399  16.241   4.061  16.734  5.0016 -1.6610 -0.9265
    6DNSX   O63 4400  16.243   3.945  16.560 -0.9574 -0.6732 -0.4525
    6DNSX   H64 4401  16.334   3.945  16.531  0.4477  0.4951  0.8841
    6DNSX   O80 4402  15.937   4.358  16.841  0.6192  0.2299 -0.4371
    6DNSX   C78 4403  15.876   4.345  16.973 -0.7098 -0.4317  1.3268
    6DNSX   H79 4404  15.913   4.429  17.039  4.9882  2.9006 -1.0533
    6DNSX   C74 4405  15.718   4.377  16.972  0.4566 -0.2922 -0.8554
    6DNSX   H75 4406  15.678   4.295  16.913 -1.3395 -0.3925  1.2209
    6DNSX   O76 4407  15.692   4.501  16.909  0.4240  0.0533  0.1301
    6DNSX   H77 4408  15.733   4.512  16.818 -0.2288 -2.6372 -0.1056
    6DNSX   C70 4409  15.658   4.364  17.112 -0.8547  0.0039  0.0567
    6DNSX   H71 4410  15.702   4.448  17.171  1.5637 -3.5023 -1.4700
    6DNSX   O72 4411  15.512   4.373  17.114 -0.2912 -0.2535  0.5283
    6DNSX   H73 4412  15.458   4.287  17.082 -0.5636  0.9588 -0.3260
    6DNSX   C65 4413  15.707   4.232  17.189 -0.8760  1.2548  0.0169
    6DNSX   H66 4414  15.646   4.144  17.149  1.1871  0.2576  1.3800
    6DNSX   O69 4415  15.847   4.207  17.168  0.6594  0.1712  0.1133
    6DNSX   C67 4416  15.903   4.205  17.035 -0.0306  0.0304  0.5171
    6DNSX   H68 4417  15.865   4.119  16.972 -1.1513  0.1767 -0.1540
    6DNSX   C81 4418  16.054   4.190  17.039 -0.0072 -0.1439  0.2233
    6DNSX   H82 4419  16.106   4.279  17.003  0.4483  0.4792 -0.0600
    6DNSX   H83 4420  16.097   4.176  17.143  0.6499  0.4516 -0.6599
    6DNSX   O84 4421  16.110   4.084  16.966 -0.1511  0.2093  0.5947
    6DNSX   H85 4422  16.140   4.106  16.871  1.1736 -0.4308  0.6914
    6DNSX   O59 4423  15.701   4.253  17.335  0.2688  0.2710  0.2915
    6DNSX   C57 4424  15.596   4.185  17.401  0.3074 -0.0558  0.2443
    6DNSX   H58 4425  15.501   4.192  17.345  0.6376 -0.3615  0.9045
    6DNSX   C53 4426  15.624   4.024  17.410 -0.2113  0.1245 -0.2173
    6DNSX   H54 4427  15.712   4.012  17.470  0.8388  0.5387  2.0239
    6DNSX   O55 4428  15.635   3.956  17.286 -0.1067  0.2689  0.2688
    6DNSX   H56 4429  15.724   3.995  17.243  2.2250  1.1051 -0.4275
    6DNSX   C49 4430  15.516   3.956  17.494  0.2155  0.0120 -0.9688
    6DNSX   H50 4431  15.418   3.949  17.439  0.0249 -0.1480 -0.5151
    6DNSX   O51 4432  15.560   3.830  17.538  0.6946  0.1963  0.3885
    6DNSX   H52 4433  15.633   3.824  17.599 -0.9401 -0.1178  1.0164
    6DNSX   C44 4434  15.483   4.041  17.623 -0.1909  0.2812 -0.9925
    6DNSX   H45 4435  15.552   4.029  17.715  0.1910  0.7939  1.3979
    6DNSX   O48 4436  15.468   4.184  17.596  0.4152  0.0164 -0.5635
    6DNSX   C46 4437  15.586   4.248  17.540  0.1429 -0.3504  0.7333
    6DNSX   H47 4438  15.685   4.229  17.595 -2.1298 -0.5163  1.1719
    6DNSX   C60 4439  15.553   4.399  17.529  0.2558 -0.4463  0.1878
    6DNSX   H61 4440  15.537   4.425  17.422 -0.6387  2.2925 -2.1234
    6DNSX   H62 4441  15.456   4.433  17.575 -2.8594  1.8364 -2.4174
    6DNSX   O63 4442  15.653   4.488  17.559 -0.8001 -0.2167 -0.7045
    6DNSX   H64 4443  15.740   4.449  17.561  1.3993  2.0130  0.5794
    6DNSX   O80 4444  15.345   4.010  17.654  0.1029  0.1929  0.2781
    6DNSX   C78 4445  15.281   4.008  17.780  0.1984 -0.2585 -0.2741
    6DNSX   H79 4446  15.358   4.021  17.862 -0.7899  3.7468  0.9701
    6DNSX   C74 4447  15.180   4.111  17.788  0.5390 -0.5351 -0.4670
    6DNSX   H75 4448  15.098   4.091  17.699 -0.9330 -1.1315 -1.1396
    6DNSX   O76 4449  15.228   4.247  17.764 -0.3397  0.7786 -0.0280
    6DNSX   H77 4450  15.275   4.243  17.680 -1.7920  0.4797  0.5406
    6DNSX   C70 4451  15.100   4.093  17.919 -0.0751 -0.0928 -0.9170
    6DNSX   H71 4452  15.166   4.126  18.005  2.6345  1.4031  0.3449
    6DNSX   O72 4453  14.985   4.174  17.914  0.1114 -0.2262 -0.1135
    6DNSX   H73 4454  14.948   4.202  18.005 -1.3063 -0.9909  0.9405
    6DNSX   C65 4455  15.054   3.945  17.951 -0.0418 -1.1549  0.9354
    6DNSX   H66 4456  14.959   3.910  17.891 -2.0778 -1.2346 -0.3875
    6DNSX   O69 4457  15.157   3.851  17.925 -0.6041  0.3556  0.2519
    6DNSX   C67 4458  15.223   3.866  17.792 -0.4182 -0.3988 -0.2783
    6DNSX   H68 4459  15.153   3.850  17.699  0.1666  0.6384  0.5350
    6DNSX   C81 4460  15.337   3.763  17.804  0.7523 -0.1429 -0.8740
    6DNSX   H82 4461  15.416   3.796  17.739 -0.2925 -2.0207  1.6436
    6DNSX   H83 4462  15.371   3.744  17.910 -3.6249  2.1760 -0.1963
    6DNSX   O84 4463  15.311   3.641  17.739 -0.1382 -0.3098  0.3067
    6DNSX   H85 4464  15.234   3.598  17.778  0.8233 -1.4732  1.1819
    6DNSX   O59 4465  15.039   3.921  18.090  0.2590  0.0633 -0.0080
    6DNSX   C57 4466  15.078   3.905  18.228  0.5932 -0.6341 -1.0089
    6DNSX   H58 4467  15.055   3.802  18.262 -0.6081 -0.1450 -2.6178
    6DNSX   C53 4468  15.231   3.921  18.256 -0.0724  0.6548 -0.0527
    6DNSX   H54 4469  15.253   4.034  18.227  0.4120  0.1678 -0.9902
    6DNSX   O55 4470  15.312   3.833  18.179  0.0123 -0.2939  0.2970
    6DNSX   H56 4471  15.281   3.842  18.081 -0.9943  0.6006  0.0386
    6DNSX   C49 4472  15.259   3.902  18.405  0.1246  0.1161 -0.5299
    6DNSX   H50 4473  15.238   3.797  18.436 -1.4760  0.5681  0.3739
    6DNSX   O51 4474  15.389   3.927  18.442 -0.0571  0.4902  0.5749
    6DNSX   H52 4475  15.451   3.885  18.374 -1.9971 -1.2994 -0.5450
    6DNSX   C44 4476  15.163   3.997  18.489  0.3689 -0.7388  0.4017
    6DNSX   H45 4477  15.187   4.103  18.465  0.8064 -2.8627 -0.2412
    6DNSX   O48 4478  15.024   3.984  18.459 -0.7281  0.3001  0.5494
    6DNSX   C46 4479  15.001   4.002  18.314 -0.0533  0.2064 -0.0552
    6DNSX   H47 4480  15.028   4.112  18.292 -2.6369  1.7316 -0.3217
    6DNSX   C60 4481  14.847   3.977  18.299  0.4639  0.8905  0.1980
    6DNSX   H61 4482  14.817   4.002  18.194  0.2941 -3.3094  1.5629
    6DNSX   H62 4483  14.819   3.867  18.313  1.4342 -1.2693 -0.0727
    6DNSX   O63 4484  14.772   4.066  18.376 -0.2313  0.1493 -0.1750
    6DNSX   H64 4485  14.786   4.156  18.357 -5.1199  0.0434  0.7066
    6DNSX   O80 4486  15.164   3.966  18.624 -0.7759  0.1461 -0.1453
    6DNSX   C78 4487  15.243   4.016  18.741 -0.1229  0.5780  0.2769
    6DNSX   H79 4488  15.347   4.045  18.710 -0.4771  0.5080  0.2738
    6DNSX   C74 4489  15.168   4.144  18.795  0.3347  0.2258  0.5174
    6DNSX   H75 4490  15.062   4.119  18.815  1.1747 -2.6356  0.4158
    6DNSX   O76 4491  15.200   4.246  18.695  0.6896 -0.0460  0.3275
    6DNSX   H77 4492  15.156   4.234  18.608 -0.4179 -1.0902 -2.6304
    6DNSX   C70 4493  15.234   4.191  18.927 -0.3379 -0.4030 -0.0645
    6DNSX   H71 4494  15.333   4.229  18.886 -0.0525 -0.8061  0.1584
    6DNSX   O72 4495  15.151   4.287  18.982  0.4048 -0.0255  0.6658
    6DNSX   H73 4496  15.116   4.344  18.914 -0.5206  0.5859  0.2614
    6DNSX   C65 4497  15.250   4.072  19.030  0.1171  0.2614 -0.4813
    6DNSX   H66 4498  15.143   4.051  19.075  1.9352 -0.2208  2.0495
    6DNSX   O69 4499  15.317   3.960  18.975 -0.0304  0.0937  0.5091
    6DNSX   C67 4500  15.254   3.903  18.854  0.5907 -0.8096  0.6056
    6DNSX   H68 4501  15.159   3.855  18.882  0.9369  2.2019  1.4376
    6DNSX   C81 4502  15.345   3.793  18.812  0.2641 -0.2749  0.9071
    6DNSX   H82 4503  15.315   3.700  18.872  0.1113 -0.1362  1.5523
    6DNSX   H83 4504  15.318   3.769  18.703 -0.8619 -0.8327 -1.6616
    6DNSX   O84 4505  15.483   3.824  18.820 -0.0753  0.5995  0.5679
    6DNSX   H85 4506  15.497   3.871  18.895 -2.8793 -0.8578 -2.4600
    6DNSX   O59 4507  15.343   4.097  19.131  0.0984 -0.4825  0.5647
    6DNSX   C57 4508  15.356   4.077  19.272 -0.4089  0.4831  0.2719
    6DNSX   H58 4509  15.413   4.159  19.323  0.8475  1.9929  0.4339
    6DNSX   C53 4510  15.219   4.078  19.349 -0.5955  0.3595  0.3085
    6DNSX   H54 4511  15.144   4.007  19.299  0.0176  2.1859  1.7385
    6DNSX   O55 4512  15.167   4.210  19.345 -0.4848 -0.1836  0.1087
    6DNSX   H56 4513  15.146   4.239  19.251  2.8433 -3.5567 -2.6045
    6DNSX   C49 4514  15.232   4.026  19.491 -0.4605 -0.1715  0.1292
    6DNSX   H50 4515  15.297   4.102  19.547  1.0629 -1.4921 -1.2937
    6DNSX   O51 4516  15.112   4.007  19.556  0.0493 -0.2604 -0.0301
    6DNSX   H52 4517  15.106   4.071  19.630  2.1238 -1.8983 -0.9185
    6DNSX   C44 4518  15.316   3.896  19.499  0.5646 -0.7524  0.3899
    6DNSX   H45 4519  15.267   3.804  19.457  0.2934 -0.6920 -1.0350
    6DNSX   O48 4520  15.441   3.905  19.429 -0.4449 -0.7093  0.1459
    6DNSX   C46 4521  15.430   3.944  19.289  0.0830  0.0786 -0.4513
    6DNSX   H47 4522  15.364   3.867  19.240  3.1769  1.1320  0.4684
    6DNSX   C60 4523  15.572   3.938  19.230 -0.3242 -0.4224 -0.5807
    6DNSX   H61 4524  15.603   4.042  19.197 -2.4476 -1.1433 -1.4141
    6DNSX   H62 4525  15.651   3.912  19.309  1.2806 -0.0130  1.8361
    6DNSX   O63 4526  15.579   3.863  19.107 -0.8165  0.0200  0.0979
    6DNSX   H64 4527  15.568   3.768  19.128 -1.7776 -2.2158  1.3091
    6DNSX   O80 4528  15.365   3.882  19.637 -0.0640  0.7159 -0.4343
    6DNSX   C78 4529  15.449   3.911  19.746 -0.5646 -0.3084  0.2431
    6DNSX   H79 4530  15.475   3.819  19.804 -1.8887  0.9861  0.3262
    6DNSX   C74 4531  15.591   3.978  19.693  0.5206  0.0235  0.2020
    6DNSX   H75 4532  15.572   4.077  19.643  0.0546 -0.7564  2.1985
    6DNSX   O76 4533  15.649   3.887  19.601  0.3617  0.1362  0.0510
    6DNSX   H77 4534  15.587   3.863  19.530 -1.5673  2.7995 -0.9620
    6DNSX   C70 4535  15.684   3.999  19.823 -0.6085  1.3088  0.2525
    6DNSX   H71 4536  15.711   3.898  19.862  0.6542  2.9537 -2.1343
    6DNSX   O72 4537  15.800   4.071  19.794 -0.0502 -0.6237  0.2790
    6DNSX   H73 4538  15.854   4.032  19.721 -0.8533  0.2932 -0.6433
    6DNSX   C65 4539  15.599   4.068  19.943  0.4800 -0.0482 -0.3771
    6DNSX   H66 4540  15.584   4.185  19.910 -2.3598 -2.0379 -2.2495
    6DNSX   O69 4541  15.467   4.019  19.966 -0.2285  0.5372 -0.1413
    6DNSX   C67 4542  15.382   4.009  19.846 -0.8737 -0.2619  0.5956
    6DNSX   H68 4543  15.369   4.114  19.803 -0.7933 -0.5050  1.6508
    6DNSX   C81 4544  15.243   3.955  19.880  0.1895  0.1445 -0.2589
    6DNSX   H82 4545  15.192   4.038  19.936  0.2737 -1.3602 -1.2136
    6DNSX   H83 4546  15.154   3.938  19.813 -0.0770 -0.5245  0.5922
    6DNSX   O84 4547  15.240   3.849  19.976  0.3636 -0.3067  0.3172
    6DNSX   H85 4548  15.190   3.774  19.946  4.6643  0.0137 -1.0231
    6DNSX   O59 4549  15.663   4.055  20.063  0.6696  0.8628 -0.2568
    6DNSX   C57 4550  15.695   3.979  20.179  0.7826  0.1021 -0.1948
    6DNSX   H58 4551  15.653   3.879  20.173 -0.1471  1.2623  0.1897
    6DNSX   C53 4552  15.848   3.975  20.194  0.3348 -0.7869 -0.2476
    6DNSX   H54 4553  15.883   4.080  20.184  1.5121 -0.4772  0.6306
    6DNSX   O55 4554  15.906   3.889  20.092 -0.4525  0.5542 -0.4416
    6DNSX   H56 4555  16.009   3.903  20.093  0.7131 -1.2191  0.6513
    6DNSX   C49 4556  15.892   3.924  20.334 -0.0718 -0.1315  0.3652
    6DNSX   H50 4557  15.857   3.819  20.345 -0.5618  1.4411  1.4883
    6DNSX   O51 4558  16.034   3.944  20.357  0.3489  0.0189 -0.4956
    6DNSX   H52 4559  16.044   3.942  20.457 -0.5131  1.4294  1.6574
    6DNSX   C44 4560  15.817   4.005  20.447  0.3538  0.4446 -0.0137
    6DNSX   H45 4561  15.847   4.114  20.447 -0.2509  1.1294 -0.1410
    6DNSX   O48 4562  15.676   4.000  20.428  0.3498 -0.2614 -0.4436
    6DNSX   C46 4563  15.627   4.050  20.300 -0.6928 -0.4836 -0.7392
    6DNSX   H47 4564  15.666   4.154  20.290 -0.0493  4.0680 -1.3200
    6DNSX   C60 4565  15.471   4.045  20.286 -0.5346  0.3009  0.2194
    6DNSX   H61 4566  15.443   4.102  20.193  0.6611 -3.5499  2.1028
    6DNSX   H62 4567  15.448   3.935  20.285 -0.1781  1.6730  2.5938
    6DNSX   O63 4568  15.416   4.108  20.401  0.5517 -0.1157  0.1567
    6DNSX   H64 4569  15.326   4.071  20.407 -0.0396 -0.3238 -0.1294
    6DNSX   O80 4570  15.830   3.940  20.571  0.4811  0.2338  0.3241
    6DNSX   C78 4571  15.847   4.005  20.694 -0.1095 -0.0743 -0.5503
    6DNSX   H79 4572  15.879   4.112  20.678  0.4469 -0.2865 -3.0935
    6DNSX   C74 4573  15.723   3.995  20.782 -0.4986  0.1483 -1.0628
    6DNSX   H75 4574  15.692   3.893  20.770  1.5024  1.1483  1.0068
    6DNSX   O76 4575  15.608   4.077  20.727 -0.3112  0.1470 -0.1210
    6DNSX   H77 4576  15.521   4.067  20.773  2.1534 -1.0104 -0.5196
    6DNSX   C70 4577  15.741   4.029  20.928 -0.9955 -0.4293 -0.3405
    6DNSX   H71 4578  15.747   4.139  20.940 -2.8157 -0.6738 -1.5558
    6DNSX   O72 4579  15.635   3.965  21.000 -0.4575  0.1259 -0.2437
    6DNSX   H73 4580  15.632   4.000  21.093 -3.3601 -3.3094 -0.6147
    6DNSX   C65 4581  15.877   3.970  20.986  0.5536  0.2210 -0.1222
    6DNSX   H66 4582  15.868   3.865  21.020  1.1934  0.3878 -4.3891
    6DNSX   O69 4583  15.980   3.995  20.887  0.2103 -0.1620  0.1266
    6DNSX   C67 4584  15.967   3.928  20.762  0.0708  0.3195 -0.0738
    6DNSX   H68 4585  15.947   3.817  20.758 -1.7263  4.2548  0.5969
    6DNSX   C81 4586  16.093   3.948  20.675  0.1816 -0.0758 -0.0805
    6DNSX   H82 4587  16.078   4.021  20.588 -0.4946 -0.3247  1.3644
    6DNSX   H83 4588  16.169   3.990  20.744  0.8371 -1.4295 -2.4301
    6DNSX   O84 4589  16.135   3.825  20.621  0.3687  0.3047 -0.0730
    6DNSX   H85 4590  16.180   3.768  20.678 -2.4038  0.1322 -1.3796
    6DNSX   O59 4591  15.912   4.065  21.089  0.0908  0.2441 -0.0995
    6DNSX   C57 4592  16.026   4.070  21.178  0.1945 -0.1196  0.1935
    6DNSX   H58 4593  16.102   3.993  21.158  0.2279  0.7988  0.8533
    6DNSX   C53 4594  16.101   4.205  21.167 -0.7279  0.2313  0.0217
    6DNSX   H54 4595  16.027   4.290  21.174 -0.4198  0.0361 -1.5222
    6DNSX   O55 4596  16.161   4.207  21.025  0.8430  0.2797 -0.2897
    6DNSX   H56 4597  16.085   4.209  20.961 -3.5280  0.3178 -0.2884
    6DNSX   C49 4598  16.213   4.229  21.270 -0.3896 -0.6535  0.3679
    6DNSX   H50 4599  16.295   4.159  21.244  0.2262  1.5497  0.6415
    6DNSX   O51 4600  16.264   4.360  21.280 -0.1613 -0.4905  0.2738
    6DNSX   H52 4601  16.209   4.421  21.333  2.4721  0.5827  0.4196
    6DNSX   C44 4602  16.156   4.189  21.412  0.1689 -0.2044 -0.2654
    6DNSX   H45 4603  16.088   4.273  21.460 -0.8026 -1.3339 -1.4005
    6DNSX   O48 4604  16.093   4.059  21.404 -0.2683  0.1914 -1.0342
    6DNSX   C46 4605  15.976   4.051  21.321 -0.4218 -0.0813 -0.1949
    6DNSX   H47 4606  15.898   4.130  21.344 -1.9715 -0.7394 -2.2097
    6DNSX   C60 4607  15.894   3.920  21.349 -0.2104  0.2274  0.1253
    6DNSX   H61 4608  15.906   3.851  21.256  1.2872  0.5548 -0.0666
    6DNSX   H62 4609  15.952   3.871  21.432 -1.2441  2.3176  2.3138
    6DNSX   O63 4610  15.759   3.937  21.391 -0.1841  0.0039 -0.2204
    6DNSX   H64 4611  15.753   4.003  21.461  1.1310 -0.4561  0.1489
    6DNSX   O80 4612  16.270   4.154  21.486  0.2750 -0.0541  0.3143
    6DNSX   C78 4613  16.378   4.080  21.554 -0.3169 -0.4910  0.4768
    6DNSX   H79 4614  16.364   4.076  21.665  1.4862 -0.6751 -0.4443
    6DNSX   C74 4615  16.382   3.939  21.484 -0.5307 -0.2866 -0.2058
    6DNSX   H75 4616  16.390   3.947  21.373 -1.1340 -0.8058  0.3251
    6DNSX   O76 4617  16.255   3.871  21.521  0.0505 -0.0156  0.0800
    6DNSX   H77 4618  16.179   3.920  21.480 -2.1148 -0.5734 -0.3133
    6DNSX   C70 4619  16.505   3.863  21.540 -0.3706 -0.3254 -0.0707
    6DNSX   H71 4620  16.488   3.853  21.651  0.0660  0.0604  1.0584
    6DNSX   O72 4621  16.513   3.737  21.467  0.3501  0.2331  0.2397
    6DNSX   H73 4622  16.462   3.661  21.516  0.5523  0.6530 -0.6520
    6DNSX   C65 4623  16.624   3.958  21.504  0.3265  0.7911  0.3886
    6DNSX   H66 4624  16.624   3.964  21.398  2.4737 -1.5288  2.4737
    6DNSX   O69 4625  16.627   4.088  21.552  0.4911 -0.0015 -0.3969
    6DNSX   C67 4626  16.508   4.167  21.531 -0.2828  0.3781 -0.2840
    6DNSX   H68 4627  16.506   4.193  21.425 -0.6981  1.8805  0.7531
    6DNSX   C81 4628  16.497   4.286  21.624 -0.9764 -0.0379  0.3771
    6DNSX   H82 4629  16.405   4.347  21.599  0.2814 -1.4823  3.1564
    6DNSX   H83 4630  16.493   4.253  21.732  0.0615  1.6281  1.2730
    6DNSX   O84 4631  16.612   4.373  21.621 -0.2618  0.3099  0.0636
    6DNSX   H85 4632  16.615   4.432  21.701 -2.5975 -0.9480  1.0139
    6DNSX   O59 4633  16.745   3.900  21.564  0.1762 -0.3190 -0.3559
    6DNSX   C57 4634  16.839   3.830  21.484  0.1009  0.1873 -0.0016
    6DNSX   H58 4635  16.790   3.774  21.400  1.1670  0.0960 -1.3839
    6DNSX   C53 4636  16.938   3.937  21.431  0.2896  0.0872 -0.1003
    6DNSX   H54 4637  16.980   3.983  21.532  0.2868  0.1334  0.2501
    6DNSX   O55 4638  16.878   4.036  21.339  0.8755 -0.4179 -0.6050
    6DNSX   H56 4639  16.817   4.099  21.381 -1.0476 -1.5259  2.1756
    6DNSX   C49 4640  17.055   3.872  21.363  0.1523  0.9987  0.7201
    6DNSX   H50 4641  17.024   3.790  21.289 -1.1936 -3.2204  1.3604
    6DNSX   O51 4642  17.143   3.973  21.306 -0.5317 -0.5059 -0.0029
    6DNSX   H52 4643  17.100   4.063  21.278  0.7133 -1.2180 -2.1989
    6DNSX   C44 4644  17.128   3.779  21.469  0.0364 -0.3128 -0.4494
    6DNSX   H45 4645  17.183   3.842  21.546  3.3322 -3.6375  0.8060
    6DNSX   O48 4646  17.035   3.687  21.527 -0.3437 -0.7980  0.0428
    6DNSX   C46 4647  16.915   3.741  21.582  0.3550  0.8283 -0.1441
    6DNSX   H47 4648  16.940   3.794  21.680 -0.7631 -2.2435  0.1634
    6DNSX   C60 4649  16.820   3.626  21.621 -1.1289 -0.3174 -0.1195
    6DNSX   H61 4650  16.713   3.649  21.615  0.1176 -0.1398  0.0201
    6DNSX   H62 4651  16.843   3.537  21.560  0.3168 -1.0960  2.0409
    6DNSX   O63 4652  16.849   3.593  21.752 -0.0296 -0.3240  0.2177
    6DNSX   H64 4653  16.807   3.652  21.815  0.7748  0.8719 -2.6325
    6DNSX   O80 4654  17.216   3.684  21.414 -0.1101 -0.3571  0.1481
    6DNSX   C78 4655  17.217   3.591  21.300 -0.5669  0.8168  0.3018
    6DNSX   H79 4656  17.111   3.573  21.264 -0.4300 -0.6441  2.6641
    6DNSX   C74 4657  17.319   3.641  21.190  0.6886 -0.2935  0.3777
    6DNSX   H75 4658  17.411   3.655  21.253  0.3065  0.9378  1.7960
    6DNSX   O76 4659  17.274   3.776  21.155 -0.0319 -0.6910  0.4860
    6DNSX   H77 4660  17.260   3.830  21.228  2.4906 -0.0858 -0.9662
    6DNSX   C70 4661  17.337   3.541  21.079  0.2995  0.1242 -0.1137
    6DNSX   H71 4662  17.258   3.558  21.009  2.0006 -1.3145 -1.3477
    6DNSX   O72 4663  17.479   3.567  21.019  0.1524  0.3711  0.4514
    6DNSX   H73 4664  17.478   3.613  20.927  0.3886  2.2202  0.5322
    6DNSX   C65 4665  17.332   3.389  21.123 -0.0963 -0.2392  0.3080
    6DNSX   H66 4666  17.437   3.347  21.126  0.5199  0.9675  0.2668
    6DNSX   O69 4667  17.255   3.366  21.241 -0.6222  0.4930 -0.1892
    6DNSX   C67 4668  17.271   3.457  21.349  0.3120 -0.3453  0.8501
    6DNSX   H68 4669  17.384   3.476  21.366  0.2632  0.1524 -2.4716
    6DNSX   C81 4670  17.202   3.404  21.472  0.1600  0.0432 -0.0837
    6DNSX   H82 4671  17.277   3.433  21.562  0.8499  0.2706  2.1481
    6DNSX   H83 4672  17.101   3.444  21.495  1.1226 -0.8460  1.1316
    6DNSX   O84 4673  17.188   3.261  21.473  0.0209 -0.0597  0.6232
    6DNSX   H85 4674  17.157   3.241  21.383 -0.4006  2.3425 -1.8167
    6DNSX   O59 4675  17.252   3.317  21.028 -0.0977  0.7938  0.3219
    6DNSX   C57 4676  17.129   3.247  21.012  0.2043 -0.8117 -0.3900
    6DNSX   H58 4677  17.111   3.216  20.907  0.5511  1.1292 -2.2122
    6DNSX   C53 4678  17.139   3.126  21.110 -0.0900 -0.4000 -0.5694
    6DNSX   H54 4679  17.201   3.153  21.195  0.1779 -0.3518  2.2839
    6DNSX   O55 4680  17.213   3.027  21.042  0.2408 -0.0146 -0.1378
    6DNSX   H56 4681  17.237   2.950  21.083 -0.4727  1.0219 -0.0844
    6DNSX   C49 4682  17.009   3.063  21.162 -0.2130 -0.3320  0.2520
    6DNSX   H50 4683  16.958   3.001  21.087  2.2465  1.0040  3.4859
    6DNSX   O51 4684  17.051   2.978  21.266  0.0180  0.1083 -0.3320
    6DNSX   H52 4685  17.008   2.886  21.251  1.0045 -0.7926  1.0084
    6DNSX   C44 4686  16.917   3.183  21.208 -0.7488 -0.3501 -0.3974
    6DNSX   H45 4687  16.966   3.233  21.299 -0.2975  2.0875  0.4074
    6DNSX   O48 4688  16.902   3.281  21.108 -0.2334  0.1224  0.5649
    6DNSX   C46 4689  17.020   3.348  21.061 -0.3925 -0.2467  0.8121
    6DNSX   H47 4690  17.056   3.427  21.127  2.1239 -0.4456  0.4141
    6DNSX   C60 4691  16.976   3.435  20.937  0.6855  0.9324  0.4171
    6DNSX   H61 4692  17.051   3.427  20.850  0.1089 -0.0289  0.4101
    6DNSX   H62 4693  16.873   3.399  20.904  2.6218 -3.3116 -2.2331
    6DNSX   O63 4694  16.970   3.570  20.980 -0.4589 -0.4408 -0.0079
    6DNSX   H64 4695  16.943   3.620  20.911  3.6851 -0.1459  0.8917
    6DNSX   O80 4696  16.788   3.141  21.226  0.7018 -0.2104 -0.1912
    6DNSX   C78 4697  16.728   3.184  21.352  0.7394  0.1479  0.1541
    6DNSX   H79 4698  16.799   3.208  21.434 -0.9946  1.3376  0.2137
    6DNSX   C74 4699  16.650   3.317  21.320 -0.7139  0.2135 -0.3725
    6DNSX   H75 4700  16.572   3.288  21.245  0.0296 -2.3707  0.4713
    6DNSX   O76 4701  16.740   3.424  21.274  0.3716 -0.3347  0.4804
    6DNSX   H77 4702  16.793   3.389  21.190  2.3569 -2.1280 -0.1566
    6DNSX   C70 4703  16.564   3.369  21.439 -0.2455 -0.2773 -0.1047
    6DNSX   H71 4704  16.633   3.404  21.525  1.0890  1.2295  0.9591
    6DNSX   O72 4705  16.468   3.459  21.387 -0.3067 -0.0579  0.5944
    6DNSX   H73 4706  16.384   3.423  21.349  0.2193  1.5383 -1.4082
    6DNSX   C65 4707  16.480   3.252  21.498  0.1325  0.1819 -0.2621
    6DNSX   H66 4708  16.408   3.213  21.429  0.1952  3.5093 -1.5587
    6DNSX   O69 4709  16.561   3.137  21.524  0.3896 -0.5478 -1.2661
    6DNSX   C67 4710  16.633   3.077  21.416  0.1822 -0.3421  0.2550
    6DNSX   H68 4711  16.574   3.025  21.333  1.2323 -1.0330  1.5631
    6DNSX   C81 4712  16.720   2.965  21.471 -0.2104  0.2036 -0.2911
    6DNSX   H82 4713  16.831   2.989  21.463 -1.5145  1.7674 -0.8387
    6DNSX   H83 4714  16.704   2.952  21.582 -0.8667  0.9124  1.3729
    6DNSX   O84 4715  16.704   2.839  21.406  0.0223 -0.2182 -0.2512
    6DNSX   H85 4716  16.787   2.795  21.384 -1.1198 -0.6394  2.4681
    6DNSX   O59 4717  16.428   3.279  21.628  0.5510  0.8585  0.2044
    6DNSX   C57 4718  16.414   3.364  21.744 -0.0118  0.2051  0.0544
    6DNSX   H58 4719  16.494   3.443  21.750  1.8826  0.7490 -2.5921
    6DNSX   C53 4720  16.268   3.422  21.743  0.0707 -1.1530 -0.1113
    6DNSX   H54 4721  16.197   3.338  21.731 -2.6660 -2.0457  0.9501
    6DNSX   O55 4722  16.248   3.522  21.633 -0.1851  0.2805  0.2586
    6DNSX   H56 4723  16.287   3.480  21.554 -2.4144  1.8885 -0.2416
    6DNSX   C49 4724  16.233   3.497  21.873 -0.1816  0.0557 -0.3787
    6DNSX   H50 4725  16.293   3.593  21.879  3.7152  3.7456  1.0185
    6DNSX   O51 4726  16.088   3.525  21.864 -0.9149 -0.4845 -0.0557
    6DNSX   H52 4727  16.073   3.559  21.770  2.3367 -2.4893 -5.3318
    6DNSX   C44 4728  16.267   3.415  22.001 -0.0584  0.0660  0.1109
    6DNSX   H45 4729  16.192   3.324  22.006  0.7810 -0.5980 -0.0289
    6DNSX   O48 4730  16.402   3.358  21.986  0.3510  0.7338  0.1325
    6DNSX   C46 4731  16.425   3.278  21.870  0.1341  0.8910 -0.6006
    6DNSX   H47 4732  16.345   3.195  21.883  1.6112 -1.2139 -0.2192
    6DNSX   C60 4733  16.558   3.203  21.874  0.2803  0.1695  0.1198
    6DNSX   H61 4734  16.593   3.216  21.978 -0.5287  0.7733  1.1774
    6DNSX   H62 4735  16.548   3.100  21.837  0.4361  1.1766  2.1145
    6DNSX   O63 4736  16.661   3.267  21.796 -0.1048  0.2389  0.1628
    6DNSX   H64 4737  16.619   3.266  21.705 -2.4351 -1.3915  0.6740
    6DNSX   O80 4738  16.283   3.488  22.117  0.2739  0.1266 -0.0883
    6DNSX   C78 4739  16.254   3.459  22.258  0.1845  0.6968  0.2811
    6DNSX   H79 4740  16.182   3.373  22.270  2.1271  0.7137  2.7634
    6DNSX   C74 4741  16.387   3.413  22.327 -0.0525 -0.0732  0.3598
    6DNSX   H75 4742  16.465   3.488  22.317 -0.0462 -0.3185 -2.0389
    6DNSX   O76 4743  16.444   3.302  22.249  0.0093 -0.1385 -0.4733
    6DNSX   H77 4744  16.457   3.317  22.156  1.4507  0.6344 -0.1370
    6DNSX   C70 4745  16.370   3.372  22.471  0.4414 -0.5470  0.2869
    6DNSX   H71 4746  16.297   3.285  22.464 -2.7434 -2.4713  0.3769
    6DNSX   O72 4747  16.496   3.336  22.523 -1.0023  0.5824 -0.0284
    6DNSX   H73 4748  16.542   3.268  22.471  0.3640 -1.2447  0.7887
    6DNSX   C65 4749  16.312   3.496  22.547 -0.0068  0.1030 -0.0433
    6DNSX   H66 4750  16.395   3.579  22.553 -0.2515 -2.0185  2.2275
    6DNSX   O69 4751  16.189   3.533  22.484 -0.2907  0.3812  0.7702
    6DNSX   C67 4752  16.195   3.572  22.344  0.0600  0.0088 -0.0404
    6DNSX   H68 4753  16.258   3.667  22.348  1.5448 -0.5637 -3.2830
    6DNSX   C81 4754  16.056   3.622  22.299  0.2719  0.8339 -0.0078
    6DNSX   H82 4755  15.979   3.550  22.312 -0.5697  4.1663 -1.9999
    6DNSX   H83 4756  16.044   3.714  22.364 -0.6461  0.8294 -0.5227
    6DNSX   O84 4757  16.047   3.666  22.167 -0.2017  0.0056  0.2331
    6DNSX   H85 4758  16.054   3.599  22.102 -0.1777  0.0493  2.2224
    6DNSX   O59 4759  16.262   3.454  22.668 -0.4728  0.6380 -0.1791
    6DNSX   C57 4760  16.267   3.510  22.798  0.3677  0.2828 -0.2629
    6DNSX   H58 4761  16.344   3.591  22.810 -0.2776 -0.5912  1.2083
    6DNSX   C53 4762  16.133   3.586  22.830  1.3532  0.3674  0.7526
    6DNSX   H54 4763  16.047   3.523  22.820  1.8699  1.7257  0.2144
    6DNSX   O55 4764  16.120   3.699  22.741  0.3551  0.4499  0.0170
    6DNSX   H56 4765  16.045   3.748  22.774 -1.2684  0.4866  1.4599
    6DNSX   C49 4766  16.140   3.638  22.977  0.0375 -0.2092 -0.0925
    6DNSX   H50 4767  16.229   3.703  22.976 -3.0339  4.0261  1.2827
    6DNSX   O51 4768  16.023   3.700  23.014  0.5864  0.3327  0.2727
    6DNSX   H52 4769  16.027   3.714  23.108 -1.3951  1.4960 -3.3050
    6DNSX   C44 4770  16.181   3.522  23.078  0.8186 -0.5079  0.2569
    6DNSX   H45 4771  16.095   3.454  23.085 -0.5834  1.5153 -1.7801
    6DNSX   O48 4772  16.302   3.458  23.035 -0.4782 -0.9527  0.2050
    6DNSX   C46 4773  16.293   3.399  22.904  0.0105  0.4679  0.3685
    6DNSX   H47 4774  16.201   3.325  22.911  0.2186 -0.0970 -0.0009
    6DNSX   C60 4775  16.418   3.312  22.867  0.4799  0.0673 -0.0302
    6DNSX   H61 4776  16.403   3.246  22.781  1.9585 -0.4621  0.7399
    6DNSX   H62 4777  16.505   3.381  22.849  0.4894  0.6868 -0.5082
    6DNSX   O63 4778  16.445   3.221  22.978  0.1583 -0.0834 -0.0551
    6DNSX   H64 4779  16.545   3.219  23.007 -0.5038  1.7107  3.1673
    6DNSX   O80 4780  16.220   3.571  23.200  0.2800  0.0671 -0.6273
    6DNSX   C78 4781  16.218   3.513  23.337  0.1795  0.7001  0.3873
    6DNSX   H79 4782  16.159   3.419  23.342  0.4228 -0.7426  2.4122
    6DNSX   C74 4783  16.360   3.476  23.370 -0.6640  0.0195 -0.3726
    6DNSX   H75 4784  16.429   3.568  23.347  1.2799 -0.4965 -0.0174
    6DNSX   O76 4785  16.409   3.369  23.276 -0.4265 -0.0825  0.3654
    6DNSX   H77 4786  16.407   3.400  23.179  1.7923 -3.0634 -4.1594
    6DNSX   C70 4787  16.374   3.425  23.517 -0.0465 -0.5466 -0.7719
    6DNSX   H71 4788  16.332   3.322  23.522  0.8179  0.2980  3.1423
    6DNSX   O72 4789  16.514   3.420  23.553 -0.1844 -0.9949  0.0340
    6DNSX   H73 4790  16.556   3.503  23.539  1.3307  0.5545  1.1465
    6DNSX   C65 4791  16.300   3.524  23.615 -0.5721 -0.2173  0.1759
    6DNSX   H66 4792  16.363   3.620  23.632 -1.6738  0.0944 -1.7770
    6DNSX   O69 4793  16.171   3.567  23.569  0.3537  0.3205 -0.2354
    6DNSX   C67 4794  16.157   3.615  23.437 -0.0959 -0.4844 -0.1475
    6DNSX   H68 4795  16.205   3.712  23.445  1.7847  0.6841 -2.2185
    6DNSX   C81 4796  16.011   3.649  23.407 -0.7125  0.0739 -0.4957
    6DNSX   H82 4797  15.957   3.559  23.378  1.4399  1.3229 -2.2675
    6DNSX   H83 4798  15.975   3.703  23.498 -0.0778  0.5512 -1.5271
    6DNSX   O84 4799  15.983   3.743  23.295  0.3034 -0.5572 -0.3415
    6DNSX   H85 4800  16.042   3.821  23.296 -0.8565 -1.8428 -0.2912
    6DNSX   O59 4801  16.269   3.452  23.734 -0.2780 -0.1764 -0.7469
    6DNSX   C57 4802  16.278   3.450  23.879  0.1883 -0.0665  0.8753
    6DNSX   H58 4803  16.195   3.389  23.921 -0.7897  2.0827 -0.7243
    6DNSX   C53 4804  16.414   3.396  23.919  0.1005 -0.1216 -0.0838
    6DNSX   H54 4805  16.491   3.455  23.857  1.7924 -0.0527  1.6236
    6DNSX   O55 4806  16.429   3.252  23.908  0.1551  0.9747 -0.4823
    6DNSX   H56 4807  16.511   3.219  23.946  1.3391  3.3253 -2.2594
    6DNSX   C49 4808  16.423   3.420  24.069 -1.1010  0.3716  0.4155
    6DNSX   H50 4809  16.342   3.355  24.112 -0.7473  1.2324  0.7297
    6DNSX   O51 4810  16.550   3.373  24.124  0.3526  0.1402  0.6209
    6DNSX   H52 4811  16.567   3.415  24.212  1.6621 -0.6752 -2.3414
    6DNSX   C44 4812  16.399   3.568  24.109  0.6029  0.2891  0.2008
    6DNSX   H45 4813  16.474   3.641  24.067  2.4842 -0.9764 -1.8947
    6DNSX   O48 4814  16.276   3.613  24.063  0.4857 -0.1815 -0.6328
    6DNSX   C46 4815  16.250   3.601  23.923 -0.5606  0.0868  0.5783
    6DNSX   H47 4816  16.315   3.673  23.874 -1.4606  0.5165  2.6438
    6DNSX   C60 4817  16.106   3.651  23.896 -0.1533 -0.6262  0.2134
    6DNSX   H61 4818  16.036   3.563  23.849 -3.0562  0.9350 -2.9211
    6DNSX   H62 4819  16.065   3.684  23.997  2.5341 -0.6996 -0.7135
    6DNSX   O63 4820  16.092   3.743  23.785 -0.5091 -0.5411 -0.8016
    6DNSX   H64 4821  16.119   3.700  23.699 -1.7800 -2.0905 -0.9083
    6DNSX   O80 4822  16.385   3.580  24.249 -0.3260 -0.2849  0.3758
    6DNSX   C78 4823  16.370   3.516  24.374  0.3600 -0.0117  0.8792
    6DNSX   H79 4824  16.339   3.412  24.360 -2.0163  0.2662 -4.2479
    6DNSX   C74 4825  16.498   3.532  24.452  0.4712 -0.4697 -0.5655
    6DNSX   H75 4826  16.525   3.640  24.457  0.5841  1.5807 -0.8756
    6DNSX   O76 4827  16.581   3.445  24.397  0.1435  0.0670  0.7874
    6DNSX   H77 4828  16.668   3.442  24.438  0.5484  2.0215 -1.0362
    6DNSX   C70 4829  16.467   3.474  24.593  1.0462 -0.3799 -0.2456
    6DNSX   H71 4830  16.429   3.376  24.573 -0.5269  5.7165  0.2075
    6DNSX   O72 4831  16.586   3.464  24.677  0.5009 -0.2769 -0.0681
    6DNSX   H73 4832  16.653   3.535  24.667  0.7446  0.1491 -0.9282
    6DNSX   C65 4833  16.351   3.558  24.656 -0.8285 -0.5677  0.0792
    6DNSX   H66 4834  16.386   3.659  24.666 -2.4150 -1.7009 -1.1725
    6DNSX   O69 4835  16.230   3.551  24.572 -0.2081  0.2721 -0.1317
    6DNSX   C67 4836  16.255   3.600  24.436 -0.1678 -0.6433 -0.5282
    6DNSX   H68 4837  16.290   3.696  24.467 -1.1798  0.2466 -1.3323
    6DNSX   C81 4838  16.134   3.606  24.346 -0.5045 -0.6301 -0.6826
    6DNSX   H82 4839  16.140   3.692  24.274  1.1931 -0.3720  1.5689
    6DNSX   H83 4840  16.131   3.513  24.287  1.4018  1.0179  2.3227
    6DNSX   O84 4841  16.008   3.620  24.417 -0.6117  0.1258 -0.1416
    6DNSX   H85 4842  15.939   3.631  24.352  0.6759  0.6774 -2.5124
    6DNSX   O59 4843  16.299   3.499  24.777 -0.2440  0.6581  0.4896
    6DNSX   C57 4844  16.311   3.557  24.909  0.5838  0.3364 -0.1167
    6DNSX   H58 4845  16.396   3.630  24.915 -0.3327  0.1851  1.6583
    6DNSX   C53 4846  16.177   3.639  24.926 -0.3245 -0.7201 -0.2706
    6DNSX   H54 4847  16.097   3.559  24.921  0.9569  1.1985 -0.4194
    6DNSX   O55 4848  16.164   3.738  24.824 -0.3541 -0.5673 -0.5610
    6DNSX   H56 4849  16.159   3.700  24.736 -1.3199 -0.5117  0.1198
    6DNSX   C49 4850  16.166   3.699  25.071 -0.1920 -0.4560 -0.9678
    6DNSX   H50 4851  16.245   3.779  25.088 -0.3575 -0.2021  1.1148
    6DNSX   O51 4852  16.040   3.756  25.082  0.0960  0.3969 -0.6267
    6DNSX   H52 4853  16.031   3.831  25.020  0.9941  0.9372  2.0346
    6DNSX   C44 4854  16.178   3.577  25.164 -0.3320  0.2785 -0.0840
    6DNSX   H45 4855  16.084   3.520  25.152  0.8093  0.1754  2.8143
    6DNSX   O48 4856  16.299   3.496  25.143 -0.4591 -0.8265  0.9015
    6DNSX   C46 4857  16.320   3.446  25.010 -0.3793 -0.2898 -0.0315
    6DNSX   H47 4858  16.242   3.369  24.986  2.8505  2.8471 -1.5229
    6DNSX   C60 4859  16.461   3.376  25.006 -0.0348 -0.0952  0.4613
    6DNSX   H61 4860  16.476   3.324  24.906 -1.5726  0.7607 -1.1830
    6DNSX   H62 4861  16.545   3.450  25.018 -2.9177 -0.8553  0.5586
    6DNSX   O63 4862  16.475   3.271  25.099 -0.1664  0.2898  0.4414
    6DNSX   H64 4863  16.417   3.277  25.175 -1.1247 -0.5113  0.1468
    6DNSX   O80 4864  16.198   3.616  25.295 -0.2043 -0.0967 -0.0742
    6DNSX   C78 4865  16.202   3.672  25.428  0.5979 -0.2352  0.7831
    6DNSX   H79 4866  16.291   3.740  25.443 -1.1347 -1.9740 -0.6157
    6DNSX   C74 4867  16.073   3.758  25.430  0.5424 -0.7432  0.2963
    6DNSX   H75 4868  15.989   3.690  25.408  0.1210  2.5369  1.3623
    6DNSX   O76 4869  16.072   3.854  25.332 -0.1681 -1.5166 -0.1570
    6DNSX   H77 4870  16.072   3.811  25.236  1.1724  0.8169  0.6928
    6DNSX   C70 4871  16.068   3.825  25.573 -0.2351 -0.2266 -0.1597
    6DNSX   H71 4872  16.154   3.890  25.586 -1.1010 -5.3889  1.6492
    6DNSX   O72 4873  15.943   3.910  25.594 -0.1985  0.0904  0.1720
    6DNSX   H73 4874  15.946   4.006  25.591 -0.7748 -3.3895 -0.7979
    6DNSX   C65 4875  16.081   3.718  25.681  0.3026  0.6295 -0.1208
    6DNSX   H66 4876  15.987   3.647  25.683 -2.0706 -2.2256  2.5361
    6DNSX   O69 4877  16.199   3.634  25.659  0.1976  0.2456  0.4530
    6DNSX   C67 4878  16.207   3.569  25.532 -0.4283 -0.3552  0.1360
    6DNSX   H68 4879  16.105   3.516  25.515 -1.2417 -2.3397 -1.0245
    6DNSX   C81 4880  16.329   3.467  25.508  0.5390 -1.1590  0.4482
    6DNSX   H82 4881  16.296   3.362  25.513  2.3512 -0.1049 -0.4734
    6DNSX   H83 4882  16.370   3.464  25.403  0.5475  0.2852 -0.7624
    6DNSX   O84 4883  16.439   3.494  25.595 -0.4884 -0.1732 -0.1777
    6DNSX   H85 4884  16.411   3.543  25.678  0.4978  1.1626  0.3377
    6DNSX   O59 4885  16.115   3.786  25.801 -0.4276  0.1625  0.5066
    6DNSX   C57 4886  16.070   3.771  25.939  0.5707 -0.4199  0.2368
    6DNSX   H58 4887  15.961   3.735  25.944 -1.3391 -1.6698  0.7194
    6DNSX   C53 4888  16.181   3.687  26.013 -0.1799  0.0632  0.3844
    6DNSX   H54 4889  16.275   3.755  26.007  1.2450 -2.4864 -0.5561
    6DNSX   O55 4890  16.209   3.569  25.939  0.1460  0.3715 -0.1317
    6DNSX   H56 4891  16.232   3.594  25.841 -1.4061 -1.7910 -0.3333
    6DNSX   C49 4892  16.151   3.667  26.164 -0.2449 -0.2492 -0.2556
    6DNSX   H50 4893  16.063   3.594  26.167  0.9087 -1.5264 -1.4489
    6DNSX   O51 4894  16.268   3.607  26.233 -0.2889 -0.7398 -0.4071
    6DNSX   H52 4895  16.357   3.613  26.177 -0.4155 -0.8894  0.5373
    6DNSX   C44 4896  16.124   3.808  26.231 -0.3804 -0.2128 -0.4201
    6DNSX   H45 4897  16.225   3.870  26.245  1.8452  2.4852  0.9016
    6DNSX   O48 4898  16.033   3.896  26.151 -0.5774 -0.0852 -0.1781
    6DNSX   C46 4899  16.072   3.905  26.012 -0.3138  0.3934 -0.2598
    6DNSX   H47 4900  16.173   3.959  26.013 -1.2593  1.4727  2.0357
    6DNSX   C60 4901  15.970   3.996  25.949  0.4908  0.2862 -0.3528
    6DNSX   H61 4902  15.934   3.944  25.861 -0.4795  0.0358  0.9336
    6DNSX   H62 4903  15.884   4.019  26.013 -0.4891  1.1654 -0.5513
    6DNSX   O63 4904  16.018   4.124  25.897 -0.0911  0.7148 -0.2686
    6DNSX   H64 4905  16.038   4.168  25.981 -2.7966  0.9417 -1.5402
    6DNSX   O80 4906  16.050   3.802  26.350 -1.3459  0.5128  0.0523
    6DNSX   C78 4907  16.064   3.888  26.461 -0.2783  0.2590  0.6170
    6DNSX   H79 4908  16.152   3.959  26.445  0.8831  0.6609 -2.6852
    6DNSX   C74 4909  15.941   3.978  26.488  0.5028  0.7409 -0.9981
    6DNSX   H75 4910  15.855   3.906  26.498  2.2664  0.8393 -1.5482
    6DNSX   O76 4911  15.931   4.064  26.373  0.0925  0.0760 -0.1190
    6DNSX   H77 4912  15.931   4.022  26.291  0.9240 -0.6051 -1.3495
    6DNSX   C70 4913  15.935   4.050  26.626  0.2316 -0.4928  0.2107
    6DNSX   H71 4914  16.007   4.135  26.622 -2.1167  0.0891  0.0250
    6DNSX   O72 4915  15.801   4.089  26.655 -0.2890  0.0855  0.3190
    6DNSX   H73 4916  15.790   4.192  26.656  2.6935  3.5588 -2.2111
    6DNSX   C65 4917  15.986   3.956  26.732  0.1297 -0.3350 -0.3445
    6DNSX   H66 4918  15.898   3.885  26.762 -1.1457 -1.6541  0.5672
    6DNSX   O69 4919  16.108   3.869  26.703  0.7014  0.4889  0.7704
    6DNSX   C67 4920  16.101   3.794  26.577 -0.5315  0.2567  0.2172
    6DNSX   H68 4921  16.020   3.715  26.582  0.5799 -0.9308  0.8794
    6DNSX   C81 4922  16.249   3.738  26.558 -0.0626 -0.0967  0.3936
    6DNSX   H82 4923  16.270   3.731  26.444  2.4492 -3.5847 -1.5645
    6DNSX   H83 4924  16.323   3.810  26.607 -0.8193  2.3961  2.4131
    6DNSX   O84 4925  16.273   3.612  26.623  0.0374 -0.0765  0.2012
    6DNSX   H85 4926  16.357   3.559  26.582  0.4685  0.7101 -3.3396
    6DNSX   O59 4927  16.038   4.032  26.839 -0.3874 -0.9018  0.4327
    6DNSX   C57 4928  15.986   4.026  26.969  0.1549  0.0126 -0.8283
    6DNSX   H58 4929  15.879   3.998  26.967  2.5214  0.4531 -1.3084
    6DNSX   C53 4930  16.065   3.913  27.046  0.3142 -0.0673  0.6476
    6DNSX   H54 4931  16.180   3.929  27.034  1.1209 -0.1971 -0.5588
    6DNSX   O55 4932  16.034   3.795  26.993 -0.3977 -0.0297 -0.1178
    6DNSX   H56 4933  16.058   3.796  26.904 -2.0012 -0.2609 -2.0336
    6DNSX   C49 4934  16.033   3.906  27.199  0.3616  0.2334 -0.2912
    6DNSX   H50 4935  15.927   3.869  27.212 -0.1867 -0.3364  0.8876
    6DNSX   O51 4936  16.128   3.821  27.266  0.5649 -0.0437 -0.0904
    6DNSX   H52 4937  16.139   3.737  27.216  2.1977  1.9032  0.6670
    6DNSX   C44 4938  16.032   4.040  27.265  0.1780 -0.7039  0.2645
    6DNSX   H45 4939  16.147   4.071  27.279  1.4351 -0.4321 -3.3667
    6DNSX   O48 4940  15.965   4.138  27.188 -0.2274  0.6782 -0.2626
    6DNSX   C46 4941  16.005   4.158  27.054 -0.1995 -0.2293  0.2184
    6DNSX   H47 4942  16.117   4.187  27.052  3.3977  0.8364 -0.3452
    6DNSX   C60 4943  15.920   4.276  26.999 -0.4770 -0.1252  0.3026
    6DNSX   H61 4944  15.829   4.244  26.935 -0.0124  1.2628 -0.1242
    6DNSX   H62 4945  15.870   4.338  27.074  1.3214 -2.3028 -2.0869
    6DNSX   O63 4946  16.015   4.349  26.918  0.0542  0.0124 -0.0711
    6DNSX   H64 4947  15.991   4.450  26.922 -0.7486  1.1665  1.6262
    6DNSX   O80 4948  15.948   4.035  27.380 -0.2904  0.2304  0.1360
    6DNSX   H60 4949  16.625   1.925   6.997 -0.0794 -2.7851 -0.4727
    6DNSX   H81 4950  15.988   4.003  27.461  0.1062  1.2632  1.0250
    7DNSX   O59 4951  15.737   3.009  17.895 -0.5613 -0.2373  0.0892
    7DNSX   C57 4952  15.719   2.931  18.013 -0.0822  0.1052 -0.5511
    7DNSX   H58 4953  15.622   2.870  18.014 -0.3116 -1.4605  2.1884
    7DNSX   C53 4954  15.830   2.825  18.029  0.1869 -1.0425 -0.0862
    7DNSX   H54 4955  15.919   2.883  18.025 -1.5755 -2.8998 -2.4154
    7DNSX   O55 4956  15.834   2.736  17.918  0.0849 -0.2980  0.0802
    7DNSX   H56 4957  15.911   2.681  17.929  0.8775 -0.6470 -0.1045
    7DNSX   C49 4958  15.824   2.741  18.157  0.2354  0.7803  0.0390
    7DNSX   H50 4959  15.730   2.681  18.166  0.1977  1.3454  1.1801
    7DNSX   O51 4960  15.926   2.658  18.171 -0.0506  0.2572 -0.2421
    7DNSX   H52 4961  15.918   2.616  18.259  0.1889 -0.1506  1.8704
    7DNSX   C44 4962  15.810   2.834  18.273 -0.0300  0.2557 -0.5529
    7DNSX   H45 4963  15.905   2.897  18.278  2.3376 -1.4644 -1.2460
    7DNSX   O48 4964  15.690   2.926  18.256 -0.3602 -0.3375  0.1303
    7DNSX   C46 4965  15.699   3.015  18.138  0.0082  0.0930  0.3060
    7DNSX   H47 4966  15.788   3.077  18.140  0.5686 -0.6337  2.8259
    7DNSX   C60 4967  15.576   3.103  18.129 -0.0854  0.1174  0.0652
    7DNSX   H61 4968  15.498   3.056  18.058 -1.8807  1.3870  1.2806
    7DNSX   H62 4969  15.535   3.118  18.231  0.7533  2.4177  1.2019
    7DNSX   O63 4970  15.604   3.223  18.071 -0.0674  0.4792 -0.0600
    7DNSX   H64 4971  15.522   3.277  18.057 -0.4047  0.6044 -3.5983
    7DNSX   O80 4972  15.778   2.773  18.392 -0.1046 -0.1513 -0.1286
    7DNSX   C78 4973  15.768   2.845  18.521 -0.2505  0.3694 -0.0687
    7DNSX   H79 4974  15.841   2.930  18.528 -1.5644  0.9758  1.0422
    7DNSX   C74 4975  15.624   2.914  18.546  0.0845 -0.2245  0.1590
    7DNSX   H75 4976  15.555   2.834  18.531  0.6560  0.6481 -0.1423
    7DNSX   O76 4977  15.598   3.026  18.475  0.3164  0.0530  0.3520
    7DNSX   H77 4978  15.614   3.006  18.388  1.0169 -2.5149 -0.9346
    7DNSX   C70 4979  15.615   2.965  18.696  0.9707 -0.6600  0.1684
    7DNSX   H71 4980  15.682   3.053  18.700  1.0271 -2.7656 -0.2447
    7DNSX   O72 4981  15.484   3.004  18.715 -0.0186 -0.1005 -0.1330
    7DNSX   H73 4982  15.471   3.087  18.660  1.0161 -0.7397  0.3175
    7DNSX   C65 4983  15.654   2.852  18.790 -0.0056  0.6133 -0.4897
    7DNSX   H66 4984  15.576   2.771  18.791  1.5256 -3.8215 -2.4279
    7DNSX   O69 4985  15.774   2.788  18.754 -0.6441  0.4544 -0.1231
    7DNSX   C67 4986  15.796   2.738  18.623 -0.3332  0.7428 -0.3608
    7DNSX   H68 4987  15.717   2.663  18.602 -0.4255  1.3992  0.0250
    7DNSX   C81 4988  15.932   2.671  18.614 -0.0980  0.1109 -0.4179
    7DNSX   H82 4989  16.020   2.742  18.595  3.1225 -0.3698 -1.4442
    7DNSX   H83 4990  15.957   2.620  18.706 -0.4774  4.0360 -0.6387
    7DNSX   O84 4991  15.941   2.583  18.504 -0.0370 -0.0916 -0.1309
    7DNSX   H85 4992  16.010   2.511  18.517 -1.3372 -3.1299 -1.1379
    7DNSX   O59 4993  15.693   2.910  18.917  0.0520 -0.8708 -0.2581
    7DNSX   C57 4994  15.667   2.863  19.046  0.8653 -0.0042 -0.4713
    7DNSX   H58 4995  15.596   2.774  19.044  2.0741  0.5445 -0.1082
    7DNSX   C53 4996  15.804   2.803  19.102  0.2608  0.4297  0.9583
    7DNSX   H54 4997  15.894   2.873  19.108  0.2794  0.5680  0.5226
    7DNSX   O55 4998  15.843   2.699  19.016  0.7369 -0.2976 -0.0154
    7DNSX   H56 4999  15.855   2.737  18.921  2.3409  0.1907 -0.7069
    7DNSX   C49 5000  15.771   2.747  19.242  0.1270 -0.1923  0.4581
    7DNSX   H50 5001  15.695   2.668  19.231  0.4251 -0.5295  0.6107
    7DNSX   O51 5002  15.901   2.702  19.292 -0.1965  0.4069  0.4487
    7DNSX   H52 5003  15.892   2.619  19.354 -0.7713 -0.4690 -1.2318
    7DNSX   C44 5004  15.713   2.865  19.332  0.0664  0.5303  0.1248
    7DNSX   H45 5005  15.796   2.941  19.337  1.4921 -0.4843  0.5428
    7DNSX   O48 5006  15.593   2.931  19.272  0.2161 -0.1420  0.0477
    7DNSX   C46 5007  15.610   2.977  19.138  0.2048 -0.0430 -0.4121
    7DNSX   H47 5008  15.680   3.061  19.144  1.2801 -1.3429  0.0983
    7DNSX   C60 5009  15.475   3.033  19.083 -0.0940 -0.5696  0.0509
    7DNSX   H61 5010  15.512   3.122  19.024  1.3530  0.3875 -1.6101
    7DNSX   H62 5011  15.402   2.964  19.031  0.5272 -2.0910 -0.5572
    7DNSX   O63 5012  15.397   3.102  19.181 -0.7045  0.0350  0.0485
    7DNSX   H64 5013  15.370   3.036  19.246 -1.3200 -0.3419 -0.7486
    7DNSX   O80 5014  15.662   2.821  19.461 -0.2995  0.3669 -0.3226
    7DNSX   C78 5015  15.685   2.900  19.579 -0.4456 -0.2166  0.9440
    7DNSX   H79 5016  15.758   2.988  19.557  1.3959  0.7046 -1.1138
    7DNSX   C74 5017  15.553   2.967  19.617 -0.1701  0.0099  0.8623
    7DNSX   H75 5018  15.479   2.889  19.633 -1.8133  1.8129 -3.1614
    7DNSX   O76 5019  15.524   3.065  19.517 -0.1272  0.1184 -0.1859
    7DNSX   H77 5020  15.516   3.022  19.428  0.1677  0.4481 -1.2794
    7DNSX   C70 5021  15.566   3.035  19.761  1.5480 -0.1272 -0.1215
    7DNSX   H71 5022  15.629   3.125  19.754  1.0514 -2.6008 -2.1511
    7DNSX   O72 5023  15.439   3.073  19.810  0.3259 -0.8881 -0.5399
    7DNSX   H73 5024  15.421   3.170  19.782  2.5734 -0.5621  1.1435
    7DNSX   C65 5025  15.632   2.931  19.864  0.2113  0.7160  0.3489
    7DNSX   H66 5026  15.554   2.852  19.877 -1.5099 -1.6158 -1.1994
    7DNSX   O69 5027  15.760   2.878  19.814  0.1470 -0.3139  0.4408
    7DNSX   C67 5028  15.744   2.811  19.688  0.8031  0.1926  0.7936
    7DNSX   H68 5029  15.673   2.721  19.698  0.1619 -1.4641 -0.3965
    7DNSX   C81 5030  15.886   2.772  19.648  0.4038  0.3087 -0.2323
    7DNSX   H82 5031  15.936   2.857  19.584  2.5042 -0.8889  0.3333
    7DNSX   H83 5032  15.951   2.752  19.740 -2.0266 -0.8809 -0.4366
    7DNSX   O84 5033  15.888   2.646  19.577 -0.3485 -0.2516 -0.6326
    7DNSX   H85 5034  15.971   2.588  19.577  1.9360 -1.7354 -2.3649
    7DNSX   O59 5035  15.667   2.984  19.989  0.1147 -0.5366 -0.1776
    7DNSX   C57 5036  15.651   2.929  20.123  0.2570  0.2572 -0.0707
    7DNSX   H58 5037  15.586   2.835  20.122 -1.5760 -0.6687  0.7885
    7DNSX   C53 5038  15.797   2.891  20.172  1.0285 -0.0887 -0.2081
    7DNSX   H54 5039  15.854   2.985  20.157  1.2054 -0.1531  1.4667
    7DNSX   O55 5040  15.839   2.787  20.085 -0.2203 -0.1635  0.0757
    7DNSX   H56 5041  15.850   2.822  19.994  0.6033  2.8198  2.3430
    7DNSX   C49 5042  15.788   2.851  20.325 -0.3781 -0.3631 -0.0849
    7DNSX   H50 5043  15.723   2.757  20.324 -1.8531  2.5515 -1.7371
    7DNSX   O51 5044  15.933   2.814  20.366 -0.0428 -0.9030  0.1547
    7DNSX   H52 5045  15.931   2.808  20.455 -3.2713  0.5167 -2.0621
    7DNSX   C44 5046  15.713   2.959  20.410 -0.4520  0.0541  0.3474
    7DNSX   H45 5047  15.772   3.055  20.422  2.5128  2.1824  0.5104
    7DNSX   O48 5048  15.578   2.979  20.354 -0.0858  0.0911  0.2318
    7DNSX   C46 5049  15.588   3.027  20.219  0.2932 -0.3865  0.5807
    7DNSX   H47 5050  15.650   3.117  20.209 -4.5431  0.2452  2.3185
    7DNSX   C60 5051  15.442   3.057  20.165  0.6623  0.6352  0.1229
    7DNSX   H61 5052  15.437   3.076  20.054  0.7680  1.8117 -3.8342
    7DNSX   H62 5053  15.371   2.968  20.164  0.4783 -0.7976 -0.7903
    7DNSX   O63 5054  15.394   3.170  20.233 -0.2263  0.9474 -0.4938
    7DNSX   H64 5055  15.301   3.184  20.203  1.6719 -1.1999  0.1146
    7DNSX   O80 5056  15.687   2.893  20.531 -0.1269  0.3562 -0.1393
    7DNSX   C78 5057  15.707   2.953  20.658 -0.2900  0.0020  0.9224
    7DNSX   H79 5058  15.795   3.020  20.653  0.4074 -0.5776 -2.1460
    7DNSX   C74 5059  15.575   3.031  20.696  0.3798  0.0290  0.0515
    7DNSX   H75 5060  15.488   2.963  20.676  0.5573 -1.1755 -1.2950
    7DNSX   O76 5061  15.552   3.136  20.600  0.7626 -0.0507 -0.1593
    7DNSX   H77 5062  15.553   3.097  20.513  1.9293 -0.6180 -0.7685
    7DNSX   C70 5063  15.583   3.083  20.838 -0.3530 -0.1234  0.4632
    7DNSX   H71 5064  15.661   3.159  20.846 -2.3255  0.1494 -1.6308
    7DNSX   O72 5065  15.460   3.144  20.873  0.2217 -0.1558  0.0559
    7DNSX   H73 5066  15.404   3.167  20.798 -0.8223  0.8647  4.0382
    7DNSX   C65 5067  15.624   2.969  20.934 -0.3748  0.1055 -0.0107
    7DNSX   H66 5068  15.542   2.891  20.939  1.7585  3.5883 -1.4197
    7DNSX   O69 5069  15.748   2.903  20.895  0.4926 -0.4257 -0.3527
    7DNSX   C67 5070  15.756   2.847  20.759 -0.5518  1.0540  0.3829
    7DNSX   H68 5071  15.686   2.771  20.745 -0.1946 -0.0780  0.7203
    7DNSX   C81 5072  15.903   2.808  20.737  0.1188  0.7422 -1.3913
    7DNSX   H82 5073  15.967   2.904  20.714  1.5923  1.7242  2.5807
    7DNSX   H83 5074  15.956   2.764  20.828  0.7344  0.4919  0.3612
    7DNSX   O84 5075  15.908   2.719  20.625  0.5219 -0.0030 -0.2779
    7DNSX   H85 5076  16.000   2.685  20.623  1.6003  0.3612 -0.1950
    7DNSX   O59 5077  15.671   3.010  21.063 -0.0689 -0.3429 -0.2780
    7DNSX   C57 5078  15.650   2.964  21.192 -1.1313  0.6884  0.2081
    7DNSX   H58 5079  15.566   2.888  21.194  0.4166 -0.6772 -0.3047
    7DNSX   C53 5080  15.780   2.894  21.248 -0.3594 -0.8171 -0.1093
    7DNSX   H54 5081  15.876   2.965  21.236  1.5728  0.3165  1.0123
    7DNSX   O55 5082  15.827   2.786  21.163 -0.2252 -0.1062  0.3437
    7DNSX   H56 5083  15.825   2.820  21.078  0.1790  0.1388  0.2761
    7DNSX   C49 5084  15.768   2.848  21.395  0.2162  0.1323 -0.7237
    7DNSX   H50 5085  15.693   2.768  21.403  1.0622 -0.5955 -1.2198
    7DNSX   O51 5086  15.899   2.817  21.444  0.1279 -0.2339 -0.2855
    7DNSX   H52 5087  15.903   2.813  21.537  1.7723 -0.0827 -4.0841
    7DNSX   C44 5088  15.699   2.964  21.480  0.1315 -0.6014 -0.0049
    7DNSX   H45 5089  15.783   3.042  21.495 -2.3974  2.1139 -2.8344
    7DNSX   O48 5090  15.579   3.030  21.426  0.6391 -0.0148  0.8928
    7DNSX   C46 5091  15.595   3.079  21.288  0.0019 -0.1270  0.1745
    7DNSX   H47 5092  15.673   3.165  21.291  0.0178  0.9778 -0.1296
    7DNSX   C60 5093  15.463   3.148  21.242  0.5208 -0.2973  0.7903
    7DNSX   H61 5094  15.455   3.232  21.320  0.3674  0.8331 -0.4366
    7DNSX   H62 5095  15.476   3.191  21.142  0.1903  1.9292  1.1215
    7DNSX   O63 5096  15.348   3.072  21.265 -0.5575  0.3901 -1.1126
    7DNSX   H64 5097  15.306   3.083  21.353 -0.5965  0.3072 -0.3839
    7DNSX   O80 5098  15.653   2.919  21.599 -0.2771 -0.3875 -0.7954
    7DNSX   C78 5099  15.659   2.987  21.728  0.0397  0.0139 -0.2218
    7DNSX   H79 5100  15.732   3.075  21.728 -0.8311  1.7212  0.7678
    7DNSX   C74 5101  15.511   3.035  21.770  0.0962  0.8814 -0.9384
    7DNSX   H75 5102  15.438   2.953  21.769  0.8083  0.4675 -3.0313
    7DNSX   O76 5103  15.461   3.120  21.662 -0.2643  0.0133 -0.0576
    7DNSX   H77 5104  15.463   3.066  21.580  2.6660  0.1784 -0.4087
    7DNSX   C70 5105  15.508   3.106  21.903 -0.6746 -1.0750 -0.5129
    7DNSX   H71 5106  15.578   3.192  21.882  0.9544 -0.2015 -0.3422
    7DNSX   O72 5107  15.378   3.155  21.946  0.6423  0.5666 -0.1305
    7DNSX   H73 5108  15.370   3.158  22.047  0.9316 -0.8630  2.3074
    7DNSX   C65 5109  15.572   3.006  22.005 -0.2481 -0.3770  0.8923
    7DNSX   H66 5110  15.507   2.915  22.009 -0.4451 -1.4418  1.0947
    7DNSX   O69 5111  15.704   2.953  21.967  0.7491 -0.3364  0.0994
    7DNSX   C67 5112  15.709   2.884  21.836  0.6912  0.1074 -0.1924
    7DNSX   H68 5113  15.636   2.798  21.826  0.5696  1.1634  0.8679
    7DNSX   C81 5114  15.855   2.836  21.815  0.6492 -0.9112  0.9924
    7DNSX   H82 5115  15.937   2.918  21.815 -0.5727 -0.6984  1.9575
    7DNSX   H83 5116  15.875   2.775  21.904 -0.8580 -0.8885 -1.3809
    7DNSX   O84 5117  15.856   2.742  21.705 -0.1160 -0.0361  0.2110
    7DNSX   H85 5118  15.946   2.707  21.700 -1.5160 -1.7494  0.1450
    7DNSX   O59 5119  15.599   3.066  22.132  0.0201  0.3566  0.1429
    7DNSX   C57 5120  15.587   3.015  22.265  0.1609  0.0582 -0.1402
    7DNSX   H58 5121  15.507   2.936  22.276  0.6318 -1.0504 -0.3060
    7DNSX   C53 5122  15.718   2.951  22.309  0.0698 -0.2667 -0.1294
    7DNSX   H54 5123  15.800   3.040  22.312  0.4629  2.7858  1.7033
    7DNSX   O55 5124  15.753   2.836  22.223 -0.1355 -0.4024  0.1883
    7DNSX   H56 5125  15.759   2.871  22.126 -1.2533 -2.0315 -1.7412
    7DNSX   C49 5126  15.708   2.898  22.459 -0.7009 -0.1810 -0.6833
    7DNSX   H50 5127  15.634   2.815  22.461  1.9515 -0.3639  0.0795
    7DNSX   O51 5128  15.823   2.853  22.510  0.1520  0.1272 -0.0366
    7DNSX   H52 5129  15.822   2.755  22.508  0.6536 -0.2202 -0.6213
    7DNSX   C44 5130  15.660   3.016  22.546 -0.5717  0.3262  0.5895
    7DNSX   H45 5131  15.741   3.094  22.558  1.8680 -0.9193 -2.1538
    7DNSX   O48 5132  15.539   3.079  22.493 -0.0244  0.5725  0.2593
    7DNSX   C46 5133  15.537   3.126  22.360 -0.1284 -0.2085  0.5675
    7DNSX   H47 5134  15.603   3.216  22.343 -0.0822 -0.9875 -0.5809
    7DNSX   C60 5135  15.393   3.165  22.330 -0.7688  0.3490  0.3232
    7DNSX   H61 5136  15.330   3.065  22.328  0.6088  1.3812 -2.7040
    7DNSX   H62 5137  15.359   3.223  22.421 -0.3208 -0.3840 -0.3948
    7DNSX   O63 5138  15.372   3.239  22.209 -1.3723 -0.4939 -0.3733
    7DNSX   H64 5139  15.305   3.309  22.226 -1.8646  0.3594  1.6290
    7DNSX   O80 5140  15.603   2.974  22.666 -0.1382 -0.2913 -0.8146
    7DNSX   C78 5141  15.614   3.054  22.787 -0.5691 -0.1845  0.2865
    7DNSX   H79 5142  15.700   3.127  22.775  0.5466  0.0244 -1.6334
    7DNSX   C74 5143  15.482   3.125  22.819  0.1661  0.0541  0.5204
    7DNSX   H75 5144  15.405   3.040  22.820 -1.1242 -0.9635  0.4230
    7DNSX   O76 5145  15.453   3.227  22.725  0.5954  0.1180 -0.0715
    7DNSX   H77 5146  15.435   3.193  22.630 -1.5465  1.0638  1.1752
    7DNSX   C70 5147  15.479   3.191  22.958  0.2602  0.0698 -0.2690
    7DNSX   H71 5148  15.552   3.275  22.955 -1.0788 -1.7450  1.6627
    7DNSX   O72 5149  15.341   3.242  22.999  0.4581  0.3750  0.4580
    7DNSX   H73 5150  15.346   3.283  23.083  2.5635  0.1089 -2.1418
    7DNSX   C65 5151  15.522   3.089  23.061  0.7120  0.3653 -0.2864
    7DNSX   H66 5152  15.446   3.000  23.069  3.4313 -0.4101  2.3311
    7DNSX   O69 5153  15.648   3.029  23.035 -0.4800  0.4227  0.6683
    7DNSX   C67 5154  15.661   2.967  22.904  0.3196 -0.6929 -0.3729
    7DNSX   H68 5155  15.593   2.884  22.901 -1.4291  0.1502  0.2345
    7DNSX   C81 5156  15.804   2.920  22.898  0.5925  0.4644  0.0616
    7DNSX   H82 5157  15.875   3.009  22.878  0.4053 -0.2515 -0.0322
    7DNSX   H83 5158  15.823   2.881  23.000 -0.6897  0.5823  0.4432
    7DNSX   O84 5159  15.816   2.818  22.803  0.8022  0.9329 -0.2356
    7DNSX   H85 5160  15.781   2.843  22.713  0.2037  2.0365 -0.6604
    7DNSX   O59 5161  15.550   3.151  23.184 -0.1307 -0.1048 -0.0655
    7DNSX   C57 5162  15.536   3.099  23.315 -0.1684 -0.3279  0.3921
    7DNSX   H58 5163  15.465   3.009  23.320  1.1032 -0.3691 -0.2253
    7DNSX   C53 5164  15.672   3.031  23.362  0.0146 -0.0830  0.3142
    7DNSX   H54 5165  15.754   3.105  23.360  0.5418 -1.0301  1.4484
    7DNSX   O55 5166  15.718   2.924  23.278 -0.1894  0.2287 -0.6635
    7DNSX   H56 5167  15.726   2.945  23.187  1.1903  2.3141 -0.5399
    7DNSX   C49 5168  15.666   2.974  23.508 -0.4031  0.4597 -0.3226
    7DNSX   H50 5169  15.603   2.880  23.510  0.5411 -0.9913 -1.3633
    7DNSX   O51 5170  15.803   2.936  23.550  0.3255 -0.1383 -0.0277
    7DNSX   H52 5171  15.819   2.854  23.505 -0.5085 -1.0532  0.4896
    7DNSX   C44 5172  15.612   3.083  23.605  0.5022 -0.3841 -0.4894
    7DNSX   H45 5173  15.682   3.166  23.603 -1.8750 -0.2513 -0.7975
    7DNSX   O48 5174  15.487   3.135  23.558 -0.1824 -0.0762 -0.3928
    7DNSX   C46 5175  15.496   3.199  23.428  0.3270  0.1549  0.0896
    7DNSX   H47 5176  15.565   3.288  23.434 -3.1274  0.7448 -3.4039
    7DNSX   C60 5177  15.361   3.254  23.387 -0.3589 -0.1617  0.1880
    7DNSX   H61 5178  15.284   3.177  23.375  0.9204  0.8014  0.1658
    7DNSX   H62 5179  15.334   3.317  23.475  0.8956  1.2929 -0.2569
    7DNSX   O63 5180  15.367   3.337  23.272  0.2008 -0.0280 -0.4405
    7DNSX   H64 5181  15.313   3.423  23.278  0.6384  3.5684  0.3162
    7DNSX   O80 5182  15.576   3.036  23.727 -0.7256 -0.0523 -0.2201
    7DNSX   C78 5183  15.597   3.103  23.850  1.1609 -0.2058  0.3545
    7DNSX   H79 5184  15.655   3.196  23.834  0.4309 -0.7991 -2.2973
    7DNSX   C74 5185  15.462   3.155  23.908  0.1742  0.2833 -1.0769
    7DNSX   H75 5186  15.382   3.081  23.916  0.4150  1.5613 -0.5237
    7DNSX   O76 5187  15.404   3.263  23.814 -0.1454  0.2228 -0.7148
    7DNSX   H77 5188  15.381   3.230  23.720 -3.0461 -1.5621  0.5998
    7DNSX   C70 5189  15.487   3.228  24.044  0.4605  0.1541 -0.2622
    7DNSX   H71 5190  15.558   3.312  24.017 -0.7079  0.9625  1.7993
    7DNSX   O72 5191  15.361   3.281  24.098 -0.0284  0.4893  0.0059
    7DNSX   H73 5192  15.348   3.361  24.046 -0.5550 -1.1944 -1.0262
    7DNSX   C65 5193  15.561   3.135  24.138 -0.1824  0.1114  0.2340
    7DNSX   H66 5194  15.500   3.046  24.164  1.7615  1.1128  2.5687
    7DNSX   O69 5195  15.682   3.097  24.080  0.0434 -0.4761 -0.4153
    7DNSX   C67 5196  15.681   3.018  23.950  0.3743 -0.6092  0.3855
    7DNSX   H68 5197  15.630   2.917  23.970  0.8728  0.9318 -0.3212
    7DNSX   C81 5198  15.824   3.011  23.895 -0.0565 -0.1475 -0.3565
    7DNSX   H82 5199  15.826   2.992  23.793 -0.1442  2.6119 -2.7440
    7DNSX   H83 5200  15.881   3.110  23.902  0.0441  0.7199 -0.1705
    7DNSX   O84 5201  15.900   2.911  23.956  0.0779 -0.5289  0.4984
    7DNSX   H85 5202  15.994   2.938  23.959  1.0067 -0.6773  0.6109
    7DNSX   O59 5203  15.610   3.205  24.246  0.3687  0.0815  0.0923
    7DNSX   C57 5204  15.587   3.152  24.376 -0.3518  0.2651  0.4777
    7DNSX   H58 5205  15.503   3.079  24.380  1.2276  0.6061  1.3682
    7DNSX   C53 5206  15.726   3.091  24.426  0.5123 -0.3743  0.2339
    7DNSX   H54 5207  15.818   3.162  24.424  0.6067  1.3343 -0.1275
    7DNSX   O55 5208  15.760   2.980  24.333 -0.3700  0.4445  0.0456
    7DNSX   H56 5209  15.766   3.016  24.244 -0.8761  3.1898  0.4899
    7DNSX   C49 5210  15.710   3.043  24.570 -0.3094 -0.1408 -0.3978
    7DNSX   H50 5211  15.637   2.958  24.560 -0.0725  2.5943 -3.6604
    7DNSX   O51 5212  15.844   3.001  24.623  0.4466  0.0352  0.4594
    7DNSX   H52 5213  15.835   2.905  24.633 -0.3475  0.3798  4.8391
    7DNSX   C44 5214  15.669   3.162  24.663 -0.3771 -0.0312  0.0039
    7DNSX   H45 5215  15.756   3.238  24.675  2.0886 -3.6251  0.2408
    7DNSX   O48 5216  15.548   3.224  24.600 -0.0842  0.1806 -0.1861
    7DNSX   C46 5217  15.550   3.267  24.469  0.2902  0.4784  0.1825
    7DNSX   H47 5218  15.626   3.348  24.462 -0.0529  1.0613  1.0356
    7DNSX   C60 5219  15.406   3.311  24.435 -0.6139 -0.0767  0.0027
    7DNSX   H61 5220  15.360   3.393  24.505 -1.3271 -0.6078 -2.4508
    7DNSX   H62 5221  15.404   3.367  24.340  0.2261  0.0608 -0.0409
    7DNSX   O63 5222  15.315   3.203  24.440  0.3550 -0.2251  0.1289
    7DNSX   H64 5223  15.220   3.228  24.432 -1.8337 -1.0424 -1.5121
    7DNSX   O80 5224  15.612   3.109  24.781  0.2501 -0.1042 -0.1626
    7DNSX   C78 5225  15.641   3.188  24.896 -0.8812 -0.0299  0.2929
    7DNSX   H79 5226  15.730   3.253  24.883  2.6450 -1.4599 -2.0674
    7DNSX   C74 5227  15.515   3.261  24.942  0.0097  0.0762  0.9032
    7DNSX   H75 5228  15.444   3.174  24.943  5.3191  1.6224 -0.8616
    7DNSX   O76 5229  15.474   3.355  24.842 -0.0540  0.2849 -0.0220
    7DNSX   H77 5230  15.470   3.317  24.745  4.4763  0.4050 -3.2576
    7DNSX   C70 5231  15.532   3.325  25.081 -0.1598  0.4358  0.3173
    7DNSX   H71 5232  15.615   3.400  25.066  1.8421 -0.4873  0.4233
    7DNSX   O72 5233  15.416   3.391  25.130  0.3004  0.0578  1.0760
    7DNSX   H73 5234  15.442   3.454  25.192 -0.5352 -2.9058 -1.2262
    7DNSX   C65 5235  15.572   3.211  25.180 -0.4506  0.4766  0.4075
    7DNSX   H66 5236  15.492   3.139  25.181  1.4902 -2.0190  2.3014
    7DNSX   O69 5237  15.697   3.158  25.133 -0.2411  0.0651  0.0891
    7DNSX   C67 5238  15.691   3.089  25.005 -0.2214 -0.4256 -0.6072
    7DNSX   H68 5239  15.607   3.007  25.013  0.4715 -0.8903 -0.7526
    7DNSX   C81 5240  15.826   3.019  24.977  0.1085  0.4469  1.1462
    7DNSX   H82 5241  15.901   3.100  24.949 -1.3660 -1.8590  0.9904
    7DNSX   H83 5242  15.876   2.985  25.070  0.3126 -1.2221  0.3734
    7DNSX   O84 5243  15.810   2.912  24.889  0.1283 -0.2227 -0.2246
    7DNSX   H85 5244  15.810   2.940  24.797  2.3391  0.0217 -0.1882
    7DNSX   O59 5245  15.610   3.260  25.302  0.3448  0.2495 -0.1691
    7DNSX   C57 5246  15.578   3.205  25.433 -0.0194  0.1094  0.2301
    7DNSX   H58 5247  15.506   3.118  25.426 -0.6933  0.2219  0.0457
    7DNSX   C53 5248  15.714   3.140  25.480 -0.3268  0.3986  0.0859
    7DNSX   H54 5249  15.780   3.220  25.487 -0.6006 -2.3821  0.3453
    7DNSX   O55 5250  15.771   3.053  25.394  0.3133  0.6629  0.2336
    7DNSX   H56 5251  15.768   3.103  25.303 -1.7176 -0.2420  0.9462
    7DNSX   C49 5252  15.700   3.074  25.626 -0.4805 -0.6659 -0.2263
    7DNSX   H50 5253  15.630   2.984  25.627 -1.0437 -0.8102 -2.1994
    7DNSX   O51 5254  15.834   3.044  25.668 -0.0385  0.2140  0.3579
    7DNSX   H52 5255  15.824   3.039  25.763 -0.0509 -0.2230 -1.6811
    7DNSX   C44 5256  15.634   3.190  25.717 -0.7254 -0.2968 -0.3841
    7DNSX   H45 5257  15.711   3.274  25.733 -0.7706  1.9601  1.3942
    7DNSX   O48 5258  15.511   3.253  25.666 -0.2012  0.3396 -0.2233
    7DNSX   C46 5259  15.523   3.313  25.536  0.2350 -0.0631 -0.5814
    7DNSX   H47 5260  15.593   3.408  25.545 -2.3484 -1.3850  0.2433
    7DNSX   C60 5261  15.386   3.367  25.497  0.2487 -0.2665 -0.1173
    7DNSX   H61 5262  15.350   3.314  25.403  3.7741 -1.9381  0.1452
    7DNSX   H62 5263  15.317   3.363  25.581  2.8769  0.3193  0.5722
    7DNSX   O63 5264  15.397   3.490  25.445  0.1874 -0.7334 -0.2472
    7DNSX   H64 5265  15.308   3.527  25.456 -1.4437  0.3295  2.1871
    7DNSX   O80 5266  15.584   3.137  25.841 -0.5846 -0.6910  0.3821
    7DNSX   C78 5267  15.611   3.211  25.960  0.1555  0.4043 -0.0519
    7DNSX   H79 5268  15.692   3.289  25.945  0.1304  1.4582 -1.0064
    7DNSX   C74 5269  15.481   3.288  25.997 -0.8524  0.9594 -0.3221
    7DNSX   H75 5270  15.401   3.208  25.989 -0.9545  1.6384  0.3230
    7DNSX   O76 5271  15.447   3.379  25.893 -0.0420  0.2285  0.3164
    7DNSX   H77 5272  15.443   3.344  25.802  2.4059 -0.1904 -1.0780
    7DNSX   C70 5273  15.478   3.346  26.139  0.4396 -1.0541  0.1555
    7DNSX   H71 5274  15.554   3.429  26.138 -1.6369  3.9239  0.8956
    7DNSX   O72 5275  15.345   3.400  26.172  0.3166  0.7750 -0.0958
    7DNSX   H73 5276  15.357   3.440  26.260 -0.1872 -0.0182  1.0188
    7DNSX   C65 5277  15.518   3.230  26.244 -0.0293  0.0291 -0.3787
    7DNSX   H66 5278  15.436   3.144  26.250 -0.2153  0.2622  1.0415
    7DNSX   O69 5279  15.652   3.181  26.206 -0.5058 -0.8528  0.5239
    7DNSX   C67 5280  15.651   3.114  26.073 -0.6275 -1.0665  0.6046
    7DNSX   H68 5281  15.586   3.026  26.072 -1.8173 -1.9992 -1.0187
    7DNSX   C81 5282  15.796   3.069  26.050 -0.1440  0.6611 -0.4127
    7DNSX   H82 5283  15.863   3.153  26.057 -2.2527 -2.7502 -0.7710
    7DNSX   H83 5284  15.837   3.012  26.135 -0.0168 -0.9120 -1.9418
    7DNSX   O84 5285  15.826   2.998  25.936  0.2306 -0.6486  0.0294
    7DNSX   H85 5286  15.766   2.918  25.933  1.1171  2.5710  1.0615
    7DNSX   O59 5287  15.554   3.295  26.362  0.4800 -0.0613  0.3363
    7DNSX   C57 5288  15.535   3.242  26.498  0.2528  0.4848  0.6916
    7DNSX   H58 5289  15.464   3.155  26.497  0.3903  0.7174 -2.3640
    7DNSX   C53 5290  15.672   3.190  26.551 -0.7452  0.1486  0.1389
    7DNSX   H54 5291  15.749   3.280  26.565 -1.6369 -0.5059 -0.4792
    7DNSX   O55 5292  15.738   3.106  26.456  0.0939 -0.1603  0.6305
    7DNSX   H56 5293  15.750   3.155  26.367  2.3889  1.6067 -2.0287
    7DNSX   C49 5294  15.654   3.125  26.687  0.2699  0.0990  0.1145
    7DNSX   H50 5295  15.586   3.038  26.676 -0.5140  3.1032  1.4011
    7DNSX   O51 5296  15.782   3.074  26.737 -0.4112  0.6538 -0.0498
    7DNSX   H52 5297  15.775   3.071  26.827 -2.6244 -0.9866 -0.3887
    7DNSX   C44 5298  15.588   3.232  26.780 -0.4381 -0.2049  0.7323
    7DNSX   H45 5299  15.667   3.312  26.797 -0.4928 -1.6758 -0.4598
    7DNSX   O48 5300  15.471   3.288  26.725 -0.2508 -0.0758 -0.2681
    7DNSX   C46 5301  15.484   3.351  26.598 -0.6188 -0.0437  0.5029
    7DNSX   H47 5302  15.554   3.434  26.621  0.2041 -1.8901 -0.2285
    7DNSX   C60 5303  15.345   3.405  26.562 -0.2143  0.5476  0.1172
    7DNSX   H61 5304  15.283   3.320  26.510  1.3889  1.4654  0.8432
    7DNSX   H62 5305  15.287   3.443  26.650 -0.6829  0.3258  0.4924
    7DNSX   O63 5306  15.356   3.502  26.458  0.6373 -0.3168 -0.2947
    7DNSX   H64 5307  15.289   3.577  26.451 -0.8108  0.4780 -1.9553
    7DNSX   O80 5308  15.538   3.176  26.897  0.3255  0.3858 -0.7175
    7DNSX   C78 5309  15.573   3.233  27.020  0.1867  0.6180 -0.2653
    7DNSX   H79 5310  15.648   3.316  27.006  0.4857  0.0319 -3.0199
    7DNSX   C74 5311  15.446   3.313  27.067 -0.6004 -0.6514 -0.6020
    7DNSX   H75 5312  15.356   3.242  27.076 -1.0260  1.4379 -2.0568
    7DNSX   O76 5313  15.420   3.416  26.966  0.0441  0.0446 -0.2844
    7DNSX   H77 5314  15.404   3.368  26.874  0.5685  2.2639 -1.9017
    7DNSX   C70 5315  15.470   3.374  27.203  0.2247 -0.2360  0.1490
    7DNSX   H71 5316  15.560   3.440  27.207 -0.8766  0.6674  1.9591
    7DNSX   O72 5317  15.353   3.439  27.249  0.4913  0.3447  0.0531
    7DNSX   H73 5318  15.381   3.480  27.339  0.9930 -0.2635 -1.5866
    7DNSX   C65 5319  15.507   3.259  27.301  0.4432  0.9678  0.2156
    7DNSX   H66 5320  15.425   3.177  27.308 -0.6947 -2.6715  0.0301
    7DNSX   O69 5321  15.627   3.193  27.263  0.4435  0.4555  0.3429
    7DNSX   C67 5322  15.624   3.140  27.129 -0.2869 -0.2687  0.6738
    7DNSX   H68 5323  15.551   3.049  27.128 -2.2900 -1.9766  1.8536
    7DNSX   C81 5324  15.767   3.092  27.100  0.4445  0.2005 -0.9877
    7DNSX   H82 5325  15.834   3.169  27.069  0.5621 -3.7796  0.0168
    7DNSX   H83 5326  15.809   3.062  27.199 -0.7692 -2.0746 -1.6510
    7DNSX   O84 5327  15.779   2.989  27.009  0.2434 -0.3138 -0.3017
    7DNSX   H85 5328  15.838   2.914  27.051  0.2574 -1.7768  1.9672
    7DNSX   O59 5329  15.548   3.316  27.422 -0.8472  0.7041 -0.2011
    7DNSX   C57 5330  15.564   3.266  27.559 -0.4411 -0.0440  0.3515
    7DNSX   H58 5331  15.495   3.175  27.576 -2.2227 -2.3047  0.7338
    7DNSX   C53 5332  15.708   3.210  27.591 -0.0453  0.2585  0.2963
    7DNSX   H54 5333  15.779   3.299  27.596  1.0892 -2.0307 -0.4687
    7DNSX   O55 5334  15.732   3.106  27.490  0.4365  0.6147  0.2060
    7DNSX   H56 5335  15.742   3.133  27.400  4.9239 -2.8618 -1.3989
    7DNSX   C49 5336  15.704   3.144  27.729 -0.1743  0.0675 -0.1901
    7DNSX   H50 5337  15.625   3.064  27.729 -0.4450 -0.7830  0.5775
    7DNSX   O51 5338  15.829   3.079  27.752 -0.2463 -0.4312 -0.2644
    7DNSX   H52 5339  15.857   3.007  27.689  1.8473  2.4849 -1.3819
    7DNSX   C44 5340  15.660   3.266  27.827  0.3656 -0.0236  0.0560
    7DNSX   H45 5341  15.726   3.353  27.826 -0.8943  0.5669 -1.0908
    7DNSX   O48 5342  15.534   3.323  27.793 -0.1379  0.0184  0.1431
    7DNSX   C46 5343  15.526   3.373  27.659 -0.0744 -0.1456  0.3763
    7DNSX   H47 5344  15.595   3.468  27.654  0.8284  0.8233  0.2562
    7DNSX   C60 5345  15.383   3.426  27.637  0.7670 -0.1370  0.0408
    7DNSX   H61 5346  15.319   3.345  27.607  1.0119  1.3863 -1.6282
    7DNSX   H62 5347  15.336   3.463  27.730  0.1371  2.4761 -0.9753
    7DNSX   O63 5348  15.381   3.520  27.529  0.0837 -0.2985 -0.4003
    7DNSX   H64 5349  15.310   3.579  27.541  3.0487 -1.0883  0.7572
    7DNSX   O80 5350  15.626   3.218  27.958  0.4915  0.4708 -0.7409
    7DNSX   C78 5351  15.637   3.274  28.092 -0.3162 -0.1940  1.1999
    7DNSX   H79 5352  15.717   3.350  28.097  0.2647 -0.4444 -0.4410
    7DNSX   C74 5353  15.496   3.339  28.131  0.3261  0.5360  0.1426
    7DNSX   H75 5354  15.416   3.273  28.107  0.5486  1.2273 -2.2100
    7DNSX   O76 5355  15.475   3.444  28.035  0.0126  0.0394  0.7897
    7DNSX   H77 5356  15.487   3.411  27.940 -0.0879  1.0210 -0.7872
    7DNSX   C70 5357  15.500   3.387  28.275  0.3608  0.1246  0.3245
    7DNSX   H71 5358  15.565   3.478  28.283  0.5500 -2.0796 -0.5860
    7DNSX   O72 5359  15.365   3.421  28.305  0.7793  0.7266  0.3850
    7DNSX   H73 5360  15.354   3.515  28.264 -0.6851  1.8114 -0.9490
    7DNSX   C65 5361  15.551   3.274  28.373  0.4005 -0.0856 -0.1594
    7DNSX   H66 5362  15.481   3.193  28.382 -0.4102 -0.2871  0.0551
    7DNSX   O69 5363  15.678   3.222  28.332 -0.1677 -0.2744 -0.4685
    7DNSX   C67 5364  15.681   3.164  28.197  0.0377 -0.0546 -0.0787
    7DNSX   H68 5365  15.617   3.074  28.187 -2.6232  4.8477  0.8427
    7DNSX   C81 5366  15.822   3.114  28.174 -0.9651 -0.3973 -0.1654
    7DNSX   H82 5367  15.899   3.203  28.174  0.9453  2.5069 -0.4805
    7DNSX   H83 5368  15.851   3.047  28.259  0.6869 -0.7686 -2.7453
    7DNSX   O84 5369  15.830   3.029  28.058 -0.1015 -0.3512  0.0961
    7DNSX   H85 5370  15.843   3.083  27.978  0.0022 -0.6443  0.0069
    7DNSX   O59 5371  15.585   3.336  28.491  0.7747  0.0050  0.3592
    7DNSX   C57 5372  15.579   3.272  28.618 -0.4992 -0.1949  1.2563
    7DNSX   H58 5373  15.526   3.174  28.613  1.2170  0.2445 -0.8498
    7DNSX   C53 5374  15.717   3.219  28.659  0.1318  0.0210  0.1494
    7DNSX   H54 5375  15.787   3.315  28.662 -1.0987 -0.3378  2.7776
    7DNSX   O55 5376  15.780   3.133  28.561  0.3773  0.3643 -0.6371
    7DNSX   H56 5377  15.762   3.164  28.469 -2.2375 -0.1809  0.4748
    7DNSX   C49 5378  15.706   3.153  28.798 -1.1909 -0.3567  0.2081
    7DNSX   H50 5379  15.637   3.073  28.784  1.3737  2.4034  1.5549
    7DNSX   O51 5380  15.835   3.097  28.837 -0.1684 -0.1158  0.7334
    7DNSX   H52 5381  15.860   3.033  28.768 -0.1511 -2.2591  1.0322
    7DNSX   C44 5382  15.650   3.261  28.899  0.5055  0.1687  0.1467
    7DNSX   H45 5383  15.709   3.354  28.910 -1.8546 -1.0508 -0.8247
    7DNSX   O48 5384  15.514   3.303  28.857  0.1455  0.8633  0.5763
    7DNSX   C46 5385  15.514   3.365  28.720  0.6872  0.3183 -0.1419
    7DNSX   H47 5386  15.576   3.460  28.726  0.7596  3.4339  4.3626
    7DNSX   C60 5387  15.370   3.395  28.679 -1.3293 -0.3218  0.2626
    7DNSX   H61 5388  15.364   3.458  28.581 -2.2628  1.2187 -1.0879
    7DNSX   H62 5389  15.316   3.298  28.678 -1.2288  0.0379  2.9111
    7DNSX   O63 5390  15.299   3.487  28.762  0.2689  0.1157 -0.2709
    7DNSX   H64 5391  15.207   3.472  28.742 -1.3990  1.8994 -1.8245
    7DNSX   O80 5392  15.614   3.193  29.023 -0.2065  0.1270 -0.0571
    7DNSX   C78 5393  15.622   3.249  29.158  0.2524  0.2330  0.0263
    7DNSX   H79 5394  15.704   3.322  29.171  1.5986  0.9482  0.5038
    7DNSX   C74 5395  15.481   3.302  29.204  0.2180 -0.2250 -0.7202
    7DNSX   H75 5396  15.400   3.224  29.202 -1.6641 -0.7920 -0.4752
    7DNSX   O76 5397  15.433   3.390  29.101 -0.1594 -0.6146 -0.4078
    7DNSX   H77 5398  15.442   3.345  29.021 -0.0465 -0.3825 -0.0139
    7DNSX   C70 5399  15.485   3.354  29.352 -0.2801 -0.1327  0.3327
    7DNSX   H71 5400  15.560   3.443  29.348  1.0413  2.4108  1.4561
    7DNSX   O72 5401  15.352   3.391  29.398 -0.0293 -0.0825  1.0785
    7DNSX   H73 5402  15.338   3.490  29.408 -1.1234  1.0734  1.3118
    7DNSX   C65 5403  15.553   3.253  29.448 -0.0719  0.7534  0.0588
    7DNSX   H66 5404  15.472   3.175  29.467  0.0603  0.8413  0.7582
    7DNSX   O69 5405  15.676   3.195  29.392 -0.4697 -0.0492 -0.1338
    7DNSX   C67 5406  15.661   3.138  29.259 -0.3158  0.3041  0.4005
    7DNSX   H68 5407  15.591   3.043  29.266  0.0336  0.4718  0.6581
    7DNSX   C81 5408  15.808   3.088  29.235  0.0652 -0.6465  0.4389
    7DNSX   H82 5409  15.885   3.165  29.252 -1.8869 -2.6147  2.2751
    7DNSX   H83 5410  15.827   3.019  29.321  0.3665 -0.0673  1.2645
    7DNSX   O84 5411  15.814   3.014  29.115 -0.0868  0.0305  0.0581
    7DNSX   H85 5412  15.901   3.001  29.082 -4.0200 -0.4914 -0.5821
    7DNSX   O59 5413  15.602   3.307  29.566 -0.6964 -0.5906 -0.3660
    7DNSX   C57 5414  15.609   3.248  29.697 -0.3575  0.3811 -0.2681
    7DNSX   H58 5415  15.531   3.170  29.712  0.1883  1.8784 -0.2807
    7DNSX   C53 5416  15.751   3.194  29.726  0.4866  0.1403 -0.3389
    7DNSX   H54 5417  15.811   3.288  29.708 -0.0231 -1.3558  0.4801
    7DNSX   O55 5418  15.780   3.087  29.636 -0.0982 -0.4913  0.0921
    7DNSX   H56 5419  15.763   3.116  29.537 -1.2544  0.2083  2.9029
    7DNSX   C49 5420  15.764   3.155  29.874  0.2901 -0.5664  0.5368
    7DNSX   H50 5421  15.696   3.067  29.885  2.9779 -0.3749  1.1398
    7DNSX   O51 5422  15.898   3.121  29.914  0.0363 -0.6901 -0.2786
    7DNSX   H52 5423  15.898   3.070  29.993 -2.6840  0.8415 -0.2661
    7DNSX   C44 5424  15.723   3.272  29.960  0.4739 -0.1729 -0.2601
    7DNSX   H45 5425  15.804   3.346  29.946 -1.0826  0.5080 -0.5527
    7DNSX   O48 5426  15.596   3.323  29.931 -0.0241 -0.5129  0.1517
    7DNSX   C46 5427  15.572   3.361  29.793 -0.5382 -0.8901 -0.1284
    7DNSX   H47 5428  15.638   3.458  29.779  0.2333 -1.9516  1.3265
    7DNSX   C60 5429  15.430   3.406  29.763 -0.2416  0.8722  0.1700
    7DNSX   H61 5430  15.374   3.315  29.707  0.7931 -2.0767  1.3574
    7DNSX   H62 5431  15.378   3.425  29.859  0.3603  1.0348 -1.0363
    7DNSX   O63 5432  15.420   3.521  29.674 -0.0740  0.4059  0.3675
    7DNSX   H64 5433  15.326   3.542  29.636 -1.6922 -0.5609 -1.9641
    7DNSX   O80 5434  15.703   3.236  30.092  0.1309 -0.4318  0.3659
    7DNSX   C78 5435  15.708   3.298  30.215  0.0074 -0.3689  1.2659
    7DNSX   H79 5436  15.779   3.384  30.217 -0.2423  0.4455 -1.2068
    7DNSX   C74 5437  15.560   3.346  30.256  0.1130  0.1751 -0.0726
    7DNSX   H75 5438  15.496   3.257  30.269 -1.4698 -1.3666  2.0801
    7DNSX   O76 5439  15.504   3.434  30.163 -0.0900 -0.1682  0.0211
    7DNSX   H77 5440  15.510   3.391  30.071 -0.1214  0.6480 -0.5343
    7DNSX   C70 5441  15.552   3.407  30.397  0.2179  0.6641  0.1431
    7DNSX   H71 5442  15.610   3.501  30.398 -0.9175 -2.1506 -0.2366
    7DNSX   O72 5443  15.417   3.434  30.429  0.5934 -0.3034 -0.3271
    7DNSX   H73 5444  15.401   3.437  30.523  2.1912 -1.0302 -1.6211
    7DNSX   C65 5445  15.615   3.298  30.492 -0.1274 -0.7055  0.0978
    7DNSX   H66 5446  15.545   3.204  30.495 -1.8001  2.1595 -1.5970
    7DNSX   O69 5447  15.748   3.258  30.454  0.6564 -0.1179 -0.3336
    7DNSX   C67 5448  15.749   3.196  30.320 -0.9735  0.2105 -0.0462
    7DNSX   H68 5449  15.685   3.106  30.329  1.8095  0.3110 -0.7119
    7DNSX   C81 5450  15.896   3.158  30.293  0.1608 -0.2044  0.7739
    7DNSX   H82 5451  15.959   3.237  30.241 -0.2100 -1.2083 -0.2383
    7DNSX   H83 5452  15.945   3.114  30.386 -1.4667 -0.8367  0.3110
    7DNSX   O84 5453  15.894   3.048  30.198 -0.0651 -0.1332  0.0428
    7DNSX   H85 5454  15.980   2.994  30.202 -0.6464  1.5020 -1.5408
    7DNSX   O59 5455  15.641   3.353  30.625 -0.4401  0.1537  0.0665
    7DNSX   C57 5456  15.627   3.311  30.762 -0.6342  0.2221  0.6035
    7DNSX   H58 5457  15.561   3.220  30.765  0.3917  1.1182 -1.3660
    7DNSX   C53 5458  15.765   3.257  30.807  0.6318 -0.1504  0.2454
    7DNSX   H54 5459  15.840   3.336  30.826  0.2514  2.0326 -0.1351
    7DNSX   O55 5460  15.818   3.156  30.722 -0.4427 -0.1045 -0.4230
    7DNSX   H56 5461  15.819   3.185  30.632 -0.1908 -0.3514 -0.2367
    7DNSX   C49 5462  15.754   3.198  30.949 -0.5686 -0.0817  0.4539
    7DNSX   H50 5463  15.682   3.110  30.948 -1.6368 -0.3814  0.9146
    7DNSX   O51 5464  15.887   3.148  30.992  0.0140 -0.0459  0.2383
    7DNSX   H52 5465  15.878   3.128  31.092  0.2807  0.0182  3.0071
    7DNSX   C44 5466  15.707   3.307  31.049 -0.5457  0.2872  0.4233
    7DNSX   H45 5467  15.785   3.397  31.058  0.3906  2.1867  1.8799
    7DNSX   O48 5468  15.582   3.361  30.998  0.3633  0.4181  0.0779
    7DNSX   C46 5469  15.570   3.411  30.866  0.4274 -0.2626 -0.3256
    7DNSX   H47 5470  15.626   3.507  30.859 -0.7356 -1.5459 -1.8749
    7DNSX   C60 5471  15.421   3.435  30.842  0.0985 -0.2455 -0.5189
    7DNSX   H61 5472  15.351   3.342  30.849 -1.2423  0.3273 -1.3110
    7DNSX   H62 5473  15.386   3.496  30.928  2.6141  0.2910 -0.9869
    7DNSX   O63 5474  15.392   3.487  30.727 -0.0237  0.3068  0.3629
    7DNSX   H64 5475  15.322   3.563  30.736  0.0272 -0.1593 -1.3136
    7DNSX   O80 5476  15.662   3.252  31.171 -0.1495 -0.0969  0.0231
    7DNSX   C78 5477  15.672   3.312  31.302 -0.4494  0.0524 -0.7066
    7DNSX   H79 5478  15.751   3.393  31.308  0.3340  0.9277 -0.6023
    7DNSX   C74 5479  15.541   3.385  31.345 -0.4952 -0.0699 -0.1317
    7DNSX   H75 5480  15.460   3.314  31.357  0.3203 -1.9419 -0.6535
    7DNSX   O76 5481  15.514   3.490  31.257  0.2463 -0.0638 -0.3483
    7DNSX   H77 5482  15.502   3.459  31.163  0.7849  0.5177  0.6210
    7DNSX   C70 5483  15.562   3.448  31.484  0.0059 -0.6224  0.3531
    7DNSX   H71 5484  15.647   3.519  31.474  0.6698 -0.6073  0.9480
    7DNSX   O72 5485  15.448   3.509  31.532  0.3034  0.1735  0.6951
    7DNSX   H73 5486  15.421   3.579  31.470  1.5676 -0.7398  0.2193
    7DNSX   C65 5487  15.604   3.327  31.579  0.9464  0.3334 -0.0986
    7DNSX   H66 5488  15.521   3.246  31.586  0.2718  0.0288 -0.9467
    7DNSX   O69 5489  15.722   3.262  31.535 -0.2076  0.2456  0.1226
    7DNSX   C67 5490  15.709   3.202  31.406  0.4287 -0.3131  0.1441
    7DNSX   H68 5491  15.618   3.126  31.395  0.3101  0.0747 -0.1043
    7DNSX   C81 5492  15.847   3.135  31.385 -0.0754 -0.6539 -1.1625
    7DNSX   H82 5493  15.922   3.215  31.390  0.7922 -1.3110 -2.5307
    7DNSX   H83 5494  15.870   3.061  31.468  3.4431 -0.4109  0.8503
    7DNSX   O84 5495  15.862   3.056  31.271  0.5982  0.0153 -0.3083
    7DNSX   H85 5496  15.958   3.020  31.250 -0.3108  0.7586 -1.6765
    7DNSX   O59 5497  15.649   3.384  31.704  0.1734 -0.3357 -0.2571
    7DNSX   C57 5498  15.630   3.315  31.830  0.3078 -0.7048 -0.0012
    7DNSX   H58 5499  15.556   3.234  31.820  2.9846  1.5518  0.7101
    7DNSX   C53 5500  15.772   3.273  31.881  0.3561  0.7562 -0.2625
    7DNSX   H54 5501  15.837   3.362  31.881 -3.1212  0.3025 -0.4062
    7DNSX   O55 5502  15.825   3.180  31.788 -0.1868 -0.3845 -0.1256
    7DNSX   H56 5503  15.815   3.213  31.695  1.8583  0.5244  1.9861
    7DNSX   C49 5504  15.774   3.212  32.025  0.3915  0.3276 -0.4064
    7DNSX   H50 5505  15.701   3.127  32.014  2.1852 -0.8393  0.3871
    7DNSX   O51 5506  15.898   3.147  32.066  0.3391  0.1382 -0.7990
    7DNSX   H52 5507  15.888   3.109  32.161 -0.7197 -1.7675 -0.5115
    7DNSX   C44 5508  15.706   3.325  32.111  1.1779  0.3523 -0.3208
    7DNSX   H45 5509  15.768   3.411  32.114  1.8200 -4.1132 -0.9012
    7DNSX   O48 5510  15.572   3.366  32.065 -0.2918  0.5773  0.1466
    7DNSX   C46 5511  15.575   3.419  31.933  0.5063 -0.4027 -0.0077
    7DNSX   H47 5512  15.642   3.512  31.919  0.6418 -0.7701  1.3846
    7DNSX   C60 5513  15.433   3.459  31.883 -0.2696 -0.3905  0.4075
    7DNSX   H61 5514  15.394   3.377  31.806 -3.6524 -2.7063 -0.4842
    7DNSX   H62 5515  15.373   3.463  31.976  0.5168  0.1076 -2.5979
    7DNSX   O63 5516  15.439   3.580  31.816  0.9720  0.1085 -0.6012
    7DNSX   H64 5517  15.413   3.571  31.720  3.2965 -0.2728  1.4860
    7DNSX   O80 5518  15.668   3.279  32.233  0.1925  0.0727 -0.1553
    7DNSX   C78 5519  15.686   3.355  32.357  0.5600  0.4129  0.1735
    7DNSX   H79 5520  15.759   3.441  32.344 -0.8229  1.6152 -0.6207
    7DNSX   C74 5521  15.556   3.411  32.392  0.3418  0.3617  0.5921
    7DNSX   H75 5522  15.482   3.321  32.394  0.1198  1.1864  0.2315
    7DNSX   O76 5523  15.507   3.507  32.297 -0.1353  0.4134  0.2981
    7DNSX   H77 5524  15.494   3.471  32.209  0.0504 -0.6220 -0.9973
    7DNSX   C70 5525  15.559   3.471  32.536 -0.4186 -0.2907 -0.9911
    7DNSX   H71 5526  15.638   3.551  32.538  1.4063 -1.0607  0.7229
    7DNSX   O72 5527  15.428   3.523  32.565  1.0247 -0.1023  0.6937
    7DNSX   H73 5528  15.391   3.564  32.481  0.2761 -0.1233 -0.7435
    7DNSX   C65 5529  15.599   3.358  32.636  0.7861 -0.4257  0.1359
    7DNSX   H66 5530  15.523   3.279  32.647  1.0066 -2.2856  3.0711
    7DNSX   O69 5531  15.724   3.300  32.591 -0.2350 -0.5282  0.4488
    7DNSX   C67 5532  15.735   3.248  32.454 -0.2325  0.1458 -0.1189
    7DNSX   H68 5533  15.673   3.154  32.449  0.3481  1.7229  2.9149
    7DNSX   C81 5534  15.876   3.190  32.439 -0.2498 -0.0184  0.5397
    7DNSX   H82 5535  15.952   3.280  32.408  1.8014  3.5855  0.3192
    7DNSX   H83 5536  15.912   3.148  32.536 -0.8165  1.0363  0.7138
    7DNSX   O84 5537  15.876   3.092  32.336  0.4121  0.2657  0.4124
    7DNSX   H85 5538  15.963   3.049  32.321 -0.2253  1.5632 -1.3514
    7DNSX   O59 5539  15.643   3.411  32.754  0.2232  0.6158 -0.0765
    7DNSX   C57 5540  15.642   3.354  32.877 -0.1701 -0.1280 -0.7790
    7DNSX   H58 5541  15.568   3.269  32.880 -3.3033 -0.6968  0.0552
    7DNSX   C53 5542  15.783   3.295  32.920 -0.5148 -0.0217  0.5198
    7DNSX   H54 5543  15.844   3.390  32.896 -1.5367  2.2783  0.7950
    7DNSX   O55 5544  15.828   3.193  32.837 -0.2728  0.3623 -0.8055
    7DNSX   H56 5545  15.809   3.231  32.749  0.8437  1.8891  2.2627
    7DNSX   C49 5546  15.789   3.269  33.075 -0.0984 -0.2300  0.1883
    7DNSX   H50 5547  15.744   3.166  33.085  0.5230  0.1326 -2.7038
    7DNSX   O51 5548  15.927   3.263  33.125 -0.7300 -0.1158 -0.4317
    7DNSX   H52 5549  15.917   3.256  33.222  0.4742  1.8953 -0.7463
    7DNSX   C44 5550  15.711   3.365  33.168 -0.2705 -0.4876  0.2401
    7DNSX   H45 5551  15.761   3.460  33.184 -0.9692  2.2287 -1.9564
    7DNSX   O48 5552  15.584   3.403  33.106  0.3018  0.7277 -0.2047
    7DNSX   C46 5553  15.596   3.465  32.972 -0.6820 -0.4398 -0.4213
    7DNSX   H47 5554  15.665   3.559  32.984  2.0477  0.9436 -1.5478
    7DNSX   C60 5555  15.456   3.509  32.927  0.0253 -0.7270 -0.6007
    7DNSX   H61 5556  15.383   3.430  32.892 -1.3463  0.5095  0.7917
    7DNSX   H62 5557  15.413   3.544  33.023  0.3284  0.3112 -0.0176
    7DNSX   O63 5558  15.458   3.616  32.832  0.0032 -0.1064  0.4232
    7DNSX   H64 5559  15.487   3.583  32.738  0.9933  0.8034 -1.1060
    7DNSX   O80 5560  15.671   3.303  33.290  0.1566 -0.0933 -0.3817
    7DNSX   C78 5561  15.678   3.353  33.427  0.2003 -0.0154 -0.5880
    7DNSX   H79 5562  15.757   3.433  33.440 -0.7042  0.8576  1.0250
    7DNSX   C74 5563  15.538   3.418  33.465 -0.3254 -0.3714 -0.3719
    7DNSX   H75 5564  15.450   3.343  33.444  0.1437  0.6657  0.1402
    7DNSX   O76 5565  15.518   3.530  33.372 -0.0551  0.1423 -0.2835
    7DNSX   H77 5566  15.504   3.491  33.288 -0.1887 -1.2459  0.7185
    7DNSX   C70 5567  15.534   3.468  33.604 -0.1986  0.0419 -0.3941
    7DNSX   H71 5568  15.614   3.547  33.621  0.0880 -1.7885 -1.2112
    7DNSX   O72 5569  15.396   3.511  33.649  0.1151 -0.3707  0.1481
    7DNSX   H73 5570  15.361   3.586  33.590  1.4834 -1.1737 -1.6904
    7DNSX   C65 5571  15.578   3.351  33.698 -0.4063 -0.0469  0.8057
    7DNSX   H66 5572  15.494   3.276  33.702  1.3567 -1.6675 -2.2274
    7DNSX   O69 5573  15.702   3.291  33.661  0.9268  0.1579 -0.4193
    7DNSX   C67 5574  15.704   3.240  33.527  0.1038 -0.3370 -0.2076
    7DNSX   H68 5575  15.635   3.150  33.530 -1.5712 -1.4094  1.4621
    7DNSX   C81 5576  15.848   3.183  33.505 -0.0997 -0.8941  0.4909
    7DNSX   H82 5577  15.926   3.250  33.557  0.2659  0.1952  1.8877
    7DNSX   H83 5578  15.847   3.083  33.554  0.8080 -0.5509  0.5816
    7DNSX   O84 5579  15.887   3.155  33.370 -0.0576 -0.2058 -0.0593
    7DNSX   H85 5580  15.958   3.089  33.372 -0.4013  1.1003  1.7459
    7DNSX   O59 5581  15.612   3.396  33.818  0.2046 -0.2413  0.1384
    7DNSX   C57 5582  15.611   3.341  33.953 -0.4729 -0.2171  0.3208
    7DNSX   H58 5583  15.559   3.240  33.960  0.7655 -1.5947  1.2235
    7DNSX   C53 5584  15.752   3.299  34.003 -0.5482 -0.2425 -0.7550
    7DNSX   H54 5585  15.814   3.395  34.007  0.7806  0.2682  0.1513
    7DNSX   O55 5586  15.803   3.187  33.927 -0.1784 -0.5207 -0.0404
    7DNSX   H56 5587  15.792   3.207  33.830  0.5300  0.9621  1.7295
    7DNSX   C49 5588  15.744   3.248  34.143 -1.2704 -0.6668  0.4777
    7DNSX   H50 5589  15.684   3.155  34.145 -2.3661 -0.6142 -2.7401
    7DNSX   O51 5590  15.878   3.236  34.200  0.3759  0.2274  0.3398
    7DNSX   H52 5591  15.863   3.268  34.281  1.8453 -0.6389 -2.3706
    7DNSX   C44 5592  15.675   3.360  34.229  0.1929 -0.2491  0.7281
    7DNSX   H45 5593  15.749   3.454  34.243  0.4631  1.1186 -0.2183
    7DNSX   O48 5594  15.551   3.399  34.179 -0.1634 -0.6142 -0.3421
    7DNSX   C46 5595  15.551   3.450  34.043  0.1364 -0.8563 -0.6295
    7DNSX   H47 5596  15.605   3.543  34.023 -1.2862  3.2004 -0.7197
    7DNSX   C60 5597  15.410   3.475  34.007  0.2772  0.0711  0.3958
    7DNSX   H61 5598  15.409   3.540  33.909 -1.0503 -2.2196 -2.0891
    7DNSX   H62 5599  15.357   3.377  33.986 -0.2411 -2.9005 -0.2595
    7DNSX   O63 5600  15.331   3.562  34.099 -0.2064 -0.1177 -0.3557
    7DNSX   H64 5601  15.239   3.553  34.070  3.4461 -0.0484 -1.4276
    7DNSX   O80 5602  15.639   3.305  34.343 -0.3238 -0.1236  0.5919
    7DNSX   C78 5603  15.643   3.369  34.473  0.3861 -0.2913 -0.0625
    7DNSX   H79 5604  15.716   3.454  34.479 -0.7743 -0.4689  0.6989
    7DNSX   C74 5605  15.500   3.424  34.496 -0.2456 -0.1765  0.0323
    7DNSX   H75 5606  15.419   3.341  34.484  0.5189  0.2487  1.4385
    7DNSX   O76 5607  15.457   3.520  34.403  0.4137  0.0849  0.0412
    7DNSX   H77 5608  15.472   3.477  34.315 -1.4557 -1.0801  2.3476
    7DNSX   C70 5609  15.491   3.483  34.638  0.1405 -0.2742  0.5080
    7DNSX   H71 5610  15.562   3.570  34.646  2.9215 -0.8482  2.6620
    7DNSX   O72 5611  15.357   3.519  34.664  0.5732 -0.0956  0.1679
    7DNSX   H73 5612  15.339   3.600  34.609 -0.6355 -1.2411 -0.2502
    7DNSX   C65 5613  15.540   3.374  34.737 -0.1554 -0.0664  0.2014
    7DNSX   H66 5614  15.463   3.293  34.731  3.0231 -0.6099 -2.4560
    7DNSX   O69 5615  15.666   3.317  34.710 -0.2104 -0.1348 -0.0667
    7DNSX   C67 5616  15.684   3.266  34.577  0.3708 -0.0864 -0.3290
    7DNSX   H68 5617  15.613   3.184  34.567 -0.4179 -2.2157 -0.2563
    7DNSX   C81 5618  15.825   3.207  34.560 -1.1731  0.0672  0.0480
    7DNSX   H82 5619  15.830   3.137  34.471  1.2190  1.6941 -1.4762
    7DNSX   H83 5620  15.912   3.280  34.548 -2.5792 -0.2002  1.8854
    7DNSX   O84 5621  15.857   3.133  34.677  0.5774 -0.6358  0.2598
    7DNSX   H85 5622  15.886   3.198  34.747  0.6287  0.9767 -0.9056
    7DNSX   O59 5623  15.569   3.422  34.870 -0.0976  0.1804 -0.3549
    7DNSX   C57 5624  15.554   3.349  34.996 -0.2488  0.1712  0.1423
    7DNSX   H58 5625  15.490   3.256  34.986  0.2133 -1.1852 -3.0387
    7DNSX   C53 5626  15.691   3.288  35.050  0.0355 -0.1005 -0.1074
    7DNSX   H54 5627  15.775   3.362  35.048  2.2222 -1.2642 -1.6056
    7DNSX   O55 5628  15.746   3.186  34.964  0.1960 -0.0203  0.3270
    7DNSX   H56 5629  15.771   3.220  34.879  4.7125 -0.8134  2.7620
    7DNSX   C49 5630  15.673   3.233  35.194 -0.1086 -0.0431 -0.9245
    7DNSX   H50 5631  15.593   3.159  35.183 -0.1139  0.9632  0.8710
    7DNSX   O51 5632  15.790   3.182  35.268  0.0776  0.2324 -0.3238
    7DNSX   H52 5633  15.764   3.146  35.361 -0.1378 -0.1081 -0.0826
    7DNSX   C44 5634  15.608   3.353  35.273 -0.5303 -0.0831  0.3030
    7DNSX   H45 5635  15.682   3.441  35.274  0.5155 -0.0846  3.3177
    7DNSX   O48 5636  15.482   3.406  35.233 -0.0764 -0.2998 -0.4282
    7DNSX   C46 5637  15.480   3.443  35.096  0.5729 -0.4367  0.1157
    7DNSX   H47 5638  15.525   3.541  35.085 -1.2637  0.3044  0.2663
    7DNSX   C60 5639  15.338   3.480  35.052  0.0738  0.6922  0.3445
    7DNSX   H61 5640  15.340   3.526  34.954 -0.8035  2.6016 -1.5199
    7DNSX   H62 5641  15.273   3.386  35.044  0.1159  1.2897 -1.6548
    7DNSX   O63 5642  15.269   3.573  35.128 -0.0180 -0.4329  0.1893
    7DNSX   H64 5643  15.179   3.553  35.141  1.5792 -0.1423 -1.0557
    7DNSX   O80 5644  15.584   3.312  35.405 -0.0959  0.1461  0.5392
    7DNSX   C78 5645  15.572   3.360  35.538 -0.9635  0.5560 -0.0033
    7DNSX   H79 5646  15.648   3.439  35.560 -0.1071  1.3254 -5.6562
    7DNSX   C74 5647  15.430   3.423  35.554  0.3713  0.3939 -0.4455
    7DNSX   H75 5648  15.358   3.344  35.524 -0.5359 -2.3116  1.9719
    7DNSX   O76 5649  15.418   3.545  35.473  0.2569  0.0910 -0.1167
    7DNSX   H77 5650  15.437   3.526  35.375 -2.7311 -0.1633 -0.8366
    7DNSX   C70 5651  15.401   3.468  35.701  0.0350  0.1931 -0.7818
    7DNSX   H71 5652  15.467   3.555  35.727  0.0497 -0.3379 -1.7462
    7DNSX   O72 5653  15.273   3.527  35.713  0.1560  0.2570  0.6645
    7DNSX   H73 5654  15.260   3.572  35.627 -0.0233 -1.2541  2.0216
    7DNSX   C65 5655  15.443   3.349  35.798 -0.1615 -0.1637 -0.2221
    7DNSX   H66 5656  15.357   3.272  35.797  0.6328 -1.1449 -1.4789
    7DNSX   O69 5657  15.572   3.288  35.772 -0.1318  0.1413 -0.1652
    7DNSX   C67 5658  15.597   3.243  35.641 -0.4581  0.1539  0.4344
    7DNSX   H68 5659  15.520   3.163  35.621 -0.8243 -0.2847  2.0684
    7DNSX   C81 5660  15.739   3.183  35.629  0.2197 -0.5041  0.7979
    7DNSX   H82 5661  15.808   3.265  35.585  0.0037  1.3368 -0.2400
    7DNSX   H83 5662  15.775   3.143  35.726  0.4519 -3.2863  0.1835
    7DNSX   O84 5663  15.745   3.071  35.544  0.0626  0.6269  0.3098
    7DNSX   H85 5664  15.837   3.052  35.520 -1.7122 -2.8940 -2.6331
    7DNSX   O59 5665  15.462   3.393  35.931 -0.5846  0.0394 -0.5693
    7DNSX   C57 5666  15.456   3.326  36.060  0.5413  0.0437 -0.1404
    7DNSX   H58 5667  15.381   3.243  36.058  0.4311  0.7173 -0.3605
    7DNSX   C53 5668  15.590   3.261  36.096 -0.0218 -0.1408  0.1395
    7DNSX   H54 5669  15.656   3.358  36.098  3.2151  0.8264 -3.2034
    7DNSX   O55 5670  15.639   3.170  35.999 -0.5246  0.0212  0.2534
    7DNSX   H56 5671  15.636   3.211  35.908 -0.8879  3.2649 -0.6861
    7DNSX   C49 5672  15.588   3.199  36.241  0.5566 -0.0397  0.8457
    7DNSX   H50 5673  15.523   3.113  36.252  3.0774  6.5804  1.1139
    7DNSX   O51 5674  15.733   3.166  36.257  0.0981  0.0750  0.0544
    7DNSX   H52 5675  15.774   3.117  36.179  2.8097  2.5602 -0.1848
    7DNSX   C44 5676  15.535   3.307  36.339 -0.0968  0.2456  0.3654
    7DNSX   H45 5677  15.609   3.385  36.347  3.6354 -1.7514  0.7718
    7DNSX   O48 5678  15.406   3.351  36.295 -0.6907 -0.6466  0.4951
    7DNSX   C46 5679  15.407   3.417  36.169 -0.3300  0.2046 -0.5553
    7DNSX   H47 5680  15.461   3.517  36.162 -1.7777 -2.4848 -1.6342
    7DNSX   C60 5681  15.261   3.454  36.145  0.0436 -0.4327  0.1938
    7DNSX   H61 5682  15.255   3.498  36.043  4.3187 -0.1267 -0.2493
    7DNSX   H62 5683  15.201   3.360  36.156 -3.6164 -1.1277 -0.0125
    7DNSX   O63 5684  15.224   3.560  36.230 -0.3917 -0.4068  0.6540
    7DNSX   H64 5685  15.134   3.598  36.208 -0.8649  0.2345 -0.5651
    7DNSX   O80 5686  15.499   3.248  36.461  0.2290  0.9809 -0.3388
    7DNSX   C78 5687  15.509   3.323  36.584  1.0332 -0.3208  0.6114
    7DNSX   H79 5688  15.573   3.416  36.572  0.7671  0.0600 -5.0679
    7DNSX   C74 5689  15.367   3.389  36.621  0.0898 -0.2523  0.2185
    7DNSX   H75 5690  15.296   3.303  36.635  0.0142 -0.0239  2.0337
    7DNSX   O76 5691  15.335   3.477  36.521 -0.4395  0.3401 -0.0849
    7DNSX   H77 5692  15.333   3.432  36.430 -0.4971 -1.3538 -1.2810
    7DNSX   C70 5693  15.372   3.462  36.759 -0.2880 -0.4511 -0.3027
    7DNSX   H71 5694  15.453   3.539  36.748 -0.4648  0.4396  0.0291
    7DNSX   O72 5695  15.252   3.526  36.799 -0.7215  0.1296 -0.0523
    7DNSX   H73 5696  15.253   3.614  36.756  0.4573  0.0894  0.4049
    7DNSX   C65 5697  15.424   3.349  36.863  0.1774  0.4413 -0.2168
    7DNSX   H66 5698  15.349   3.267  36.867 -0.3467  1.4443  0.3704
    7DNSX   O69 5699  15.551   3.289  36.825  0.2804 -0.3385  0.8730
    7DNSX   C67 5700  15.567   3.232  36.693 -0.2043 -0.1555  0.7101
    7DNSX   H68 5701  15.497   3.144  36.690  2.8813 -2.8455  0.0384
    7DNSX   C81 5702  15.712   3.190  36.658 -0.1329 -0.4974 -0.0676
    7DNSX   H82 5703  15.708   3.141  36.559 -0.4499  0.5470 -0.2707
    7DNSX   H83 5704  15.770   3.283  36.646 -2.0269 -0.9660  1.5379
    7DNSX   O84 5705  15.774   3.107  36.754 -0.0081 -0.0464 -0.0861
    7DNSX   H85 5706  15.871   3.087  36.730  3.1330  1.4760  1.8698
    7DNSX   O59 5707  15.460   3.408  36.988 -0.1268 -0.1904  0.2087
    7DNSX   C57 5708  15.433   3.353  37.119  0.1906 -0.2640 -0.0574
    7DNSX   H58 5709  15.347   3.285  37.119 -0.4441  2.0157 -0.0177
    7DNSX   C53 5710  15.571   3.280  37.163 -0.0014  0.6222  0.2264
    7DNSX   H54 5711  15.650   3.360  37.155 -1.6068  0.0578  1.5648
    7DNSX   O55 5712  15.600   3.178  37.084  0.3777 -0.2080  0.5486
    7DNSX   H56 5713  15.605   3.209  36.984  0.1486  0.0954 -3.1727
    7DNSX   C49 5714  15.567   3.222  37.309 -0.6120 -0.5693 -0.7737
    7DNSX   H50 5715  15.486   3.143  37.317 -0.2579 -1.5945 -0.2353
    7DNSX   O51 5716  15.693   3.185  37.369 -0.4997  0.1490 -0.5511
    7DNSX   H52 5717  15.695   3.176  37.467 -1.1341  1.4860 -0.2934
    7DNSX   C44 5718  15.523   3.342  37.405  0.3205 -0.1104 -0.2826
    7DNSX   H45 5719  15.609   3.414  37.413  2.8120 -0.7555 -0.0964
    7DNSX   O48 5720  15.401   3.401  37.358  0.2739  0.1102 -0.4518
    7DNSX   C46 5721  15.401   3.459  37.223 -0.0193  0.6304 -0.5359
    7DNSX   H47 5722  15.485   3.544  37.219 -0.8303  1.0428  1.5524
    7DNSX   C60 5723  15.268   3.514  37.207  0.7054  0.5265 -0.0345
    7DNSX   H61 5724  15.191   3.437  37.183  1.3052  0.3166  0.9385
    7DNSX   H62 5725  15.239   3.564  37.303 -0.2559  0.0325  2.3278
    7DNSX   O63 5726  15.250   3.602  37.091  0.3761 -0.1082 -0.2052
    7DNSX   H64 5727  15.285   3.549  37.017 -1.5039  0.7326  2.5279
    7DNSX   O80 5728  15.476   3.290  37.531 -0.0239  0.6415  0.2158
    7DNSX   C78 5729  15.480   3.364  37.655  0.6277 -0.7140  0.3459
    7DNSX   H79 5730  15.548   3.454  37.649  0.4842  0.3802  1.3137
    7DNSX   C74 5731  15.342   3.432  37.680  0.5402 -0.7346  0.3978
    7DNSX   H75 5732  15.271   3.351  37.671 -2.3902  1.0853  0.1607
    7DNSX   O76 5733  15.317   3.534  37.572 -0.1351 -0.7949 -0.3766
    7DNSX   H77 5734  15.324   3.486  37.489 -1.8728 -1.1923 -1.3512
    7DNSX   C70 5735  15.334   3.482  37.826 -0.0205  0.0532  0.3449
    7DNSX   H71 5736  15.398   3.574  37.817  1.0239  2.0717  0.3555
    7DNSX   O72 5737  15.190   3.515  37.851 -0.2423  0.5947 -0.3902
    7DNSX   H73 5738  15.183   3.547  37.941 -0.0479 -0.2798 -4.0689
    7DNSX   C65 5739  15.385   3.374  37.927 -0.0601  0.5789 -0.0598
    7DNSX   H66 5740  15.319   3.281  37.937  0.5215  0.0408  0.2439
    7DNSX   O69 5741  15.515   3.330  37.897  0.2078  0.7720  0.2217
    7DNSX   C67 5742  15.526   3.272  37.765  0.4755  0.7316  0.1850
    7DNSX   H68 5743  15.444   3.193  37.756 -0.0519 -0.6942 -0.4557
    7DNSX   C81 5744  15.669   3.226  37.750 -0.4684  0.0141 -0.6912
    7DNSX   H82 5745  15.732   3.322  37.734 -1.1269 -2.5254 -0.9771
    7DNSX   H83 5746  15.707   3.175  37.840  1.3517 -2.4586 -1.9062
    7DNSX   O84 5747  15.681   3.135  37.639  0.0744  0.4438  0.0075
    7DNSX   H85 5748  15.659   3.040  37.655 -0.1719  1.0339  0.5508
    7DNSX   O59 5749  15.403   3.434  38.056 -0.1246 -0.6845 -0.1300
    7DNSX   C57 5750  15.407   3.394  38.194  0.1338 -0.0007  0.6224
    7DNSX   H58 5751  15.332   3.318  38.216  0.6142 -0.9217 -1.5341
    7DNSX   C53 5752  15.555   3.349  38.238  0.1880  0.2083  0.3508
    7DNSX   H54 5753  15.630   3.442  38.231  2.8654 -1.4043 -2.6154
    7DNSX   O55 5754  15.594   3.235  38.155 -0.3383 -0.2558 -0.1324
    7DNSX   H56 5755  15.596   3.260  38.055 -0.2389  1.5231  0.0173
    7DNSX   C49 5756  15.543   3.311  38.386  0.1961 -0.2067 -0.4441
    7DNSX   H50 5757  15.462   3.227  38.384 -1.6062  0.7338 -0.0550
    7DNSX   O51 5758  15.673   3.265  38.429  0.1545 -0.0423 -0.4422
    7DNSX   H52 5759  15.693   3.264  38.523  0.0133  0.8444 -0.7176
    7DNSX   C44 5760  15.496   3.435  38.465  0.4691  0.0191  0.1924
    7DNSX   H45 5761  15.572   3.505  38.472  0.0547 -1.7746  2.4613
    7DNSX   O48 5762  15.365   3.485  38.414  0.2943  0.3999 -0.7523
    7DNSX   C46 5763  15.356   3.518  38.275  0.4390  0.2010 -0.5271
    7DNSX   H47 5764  15.416   3.608  38.249 -0.1471 -2.4859  1.7877
    7DNSX   C60 5765  15.213   3.555  38.245 -0.3281 -0.3860  0.0126
    7DNSX   H61 5766  15.144   3.490  38.307  3.6292 -0.5110  0.2722
    7DNSX   H62 5767  15.199   3.660  38.289  1.5251  3.2886 -0.9767
    7DNSX   O63 5768  15.165   3.557  38.112 -0.2269 -0.3047 -0.3849
    7DNSX   H64 5769  15.102   3.623  38.098 -2.7178 -2.3136  0.5697
    7DNSX   O80 5770  15.461   3.386  38.597 -0.0008  0.0990 -0.2651
    7DNSX   C78 5771  15.486   3.456  38.722 -0.3364 -0.3792  0.1704
    7DNSX   H79 5772  15.560   3.539  38.708 -1.0474 -0.3324  0.3276
    7DNSX   C74 5773  15.359   3.537  38.759 -1.0475 -0.4979  0.3828
    7DNSX   H75 5774  15.277   3.470  38.746 -0.2486 -1.5472  2.3156
    7DNSX   O76 5775  15.345   3.637  38.662 -0.0950  0.0218  0.1286
    7DNSX   H77 5776  15.339   3.605  38.565 -1.3384  1.4904  1.2283
    7DNSX   C70 5777  15.365   3.595  38.902  0.9552  0.2352  0.0493
    7DNSX   H71 5778  15.439   3.682  38.898 -1.2087  0.4355 -0.5525
    7DNSX   O72 5779  15.231   3.654  38.935  0.1280  0.0779  0.2081
    7DNSX   H73 5780  15.241   3.698  39.020 -1.5846 -0.6978  0.8069
    7DNSX   C65 5781  15.401   3.486  39.007  0.0049  0.0438  0.3107
    7DNSX   H66 5782  15.314   3.410  39.022  2.1511 -0.1375 -0.6701
    7DNSX   O69 5783  15.518   3.412  38.963 -0.1013  0.5458  0.0929
    7DNSX   C67 5784  15.530   3.353  38.831 -0.0554 -0.8310 -0.1083
    7DNSX   H68 5785  15.471   3.262  38.809  0.6095  1.6230 -2.6599
    7DNSX   C81 5786  15.681   3.309  38.812 -0.0141  0.2506  0.6861
    7DNSX   H82 5787  15.744   3.401  38.797 -0.5867  2.2070  0.2210
    7DNSX   H83 5788  15.718   3.257  38.905  1.4529 -1.9731  0.8141
    7DNSX   O84 5789  15.697   3.215  38.706 -0.5328  0.2455 -0.0627
    7DNSX   H85 5790  15.790   3.199  38.686 -0.7426  1.0561  1.6713
    7DNSX   O59 5791  15.449   3.544  39.134 -0.3598 -0.0393  0.6812
    7DNSX   C57 5792  15.430   3.469  39.256  0.2652  0.1277 -0.6773
    7DNSX   H58 5793  15.351   3.390  39.244  1.9213 -1.2808 -2.1602
    7DNSX   C53 5794  15.560   3.405  39.291 -0.3368 -0.0078  0.4416
    7DNSX   H54 5795  15.632   3.498  39.288  0.5286  0.5044  2.1064
[truncated: 14,407,301 more chars]
