# Supplementary material for: Cellulose–Callose Hydrogels: Computational Exploration of Their Nanostructure and Mechanical Properties
Source: Biomacromolecules. 2024 Feb 27;25(3):1989–2006. doi: 10.1021/acs.biomac.3c01396 (PMC10934845; doi:10.1021/acs.biomac.3c01396)
Supplement: Supplementary file 5 — bm3c01396_si_005.xyz [file bm3c01396_si_005.xyz]

Gallium Rubidium Oxygen Manganese Argon Carbon Silicon t=   0.00000 in water
 214974
    2DNSX   O59    1  15.775   4.378  17.774 -0.3487  0.0763  0.0940
    2DNSX   C57    2  15.732   4.377  17.912  0.9733 -0.2108 -0.2723
    2DNSX   H58    3  15.621   4.366  17.923 -1.2537 -0.7685 -2.0136
    2DNSX   C53    4  15.781   4.241  17.981 -0.5821  0.8807 -0.3487
    2DNSX   H54    5  15.896   4.243  17.971  1.1206 -1.4837 -0.2794
    2DNSX   O55    6  15.733   4.129  17.900  0.5601  0.4721  0.0659
    2DNSX   H56    7  15.770   4.126  17.810  0.4040 -1.2522  1.0144
    2DNSX   C49    8  15.732   4.230  18.128  0.0738  0.7481  0.1349
    2DNSX   H50    9  15.623   4.227  18.131  0.6866 -0.5757 -1.2964
    2DNSX   O51   10  15.804   4.121  18.189  0.1682  0.4416 -0.5568
    2DNSX   H52   11  15.886   4.101  18.140  3.9021 -2.9704  1.8662
    2DNSX   C44   12  15.760   4.364  18.205 -0.9442 -0.0319  0.4865
    2DNSX   H45   13  15.870   4.370  18.220 -0.1680 -1.4304  0.2420
    2DNSX   O48   14  15.723   4.484  18.129  0.0828  0.0653 -0.2311
    2DNSX   C46   15  15.789   4.494  18.000 -0.1735 -0.3156  0.8163
    2DNSX   H47   16  15.900   4.470  18.003  0.6502 -0.1421 -3.7195
    2DNSX   C60   17  15.771   4.634  17.934  0.7788  0.0244 -1.1166
    2DNSX   H61   18  15.792   4.637  17.827  0.9688 -0.3590  1.7821
    2DNSX   H62   19  15.667   4.668  17.959  1.1302  1.1920 -1.1912
    2DNSX   O63   20  15.862   4.722  18.003 -0.6262 -0.0429 -0.1206
    2DNSX   H64   21  15.849   4.823  17.992  0.2020  0.0141  0.9964
    2DNSX   O80   22  15.676   4.367  18.321  0.0455 -0.2626  0.5184
    2DNSX   C78   23  15.653   4.404  18.460  0.3402 -0.6851  0.3554
    2DNSX   H79   24  15.712   4.494  18.486  0.8824 -1.2240 -0.6598
    2DNSX   C74   25  15.503   4.452  18.491  0.0537  0.4122 -0.4962
    2DNSX   H75   26  15.435   4.362  18.475 -1.9844  0.6709  0.3255
    2DNSX   O76   27  15.453   4.553  18.401 -0.0060 -0.2703  0.0468
    2DNSX   H77   28  15.518   4.630  18.396 -1.2666  0.8542  0.2206
    2DNSX   C70   29  15.499   4.505  18.639 -0.2691  0.6666 -0.4865
    2DNSX   H71   30  15.561   4.596  18.646 -0.6389 -0.1956  1.5010
    2DNSX   O72   31  15.361   4.522  18.666  0.6910  0.0914 -0.4966
    2DNSX   H73   32  15.348   4.567  18.753 -0.5270  0.0736  1.8958
    2DNSX   C65   33  15.558   4.401  18.731 -0.4522  0.4355 -0.4287
    2DNSX   H66   34  15.490   4.310  18.737  1.1021  3.0138  0.8417
    2DNSX   O69   35  15.686   4.358  18.691 -0.0771  0.0684  0.7076
    2DNSX   C67   36  15.698   4.294  18.559  0.0539 -0.3807 -0.2208
    2DNSX   H68   37  15.628   4.209  18.542  3.3390  0.3919  1.3084
    2DNSX   C81   38  15.839   4.241  18.534 -0.0342  0.3034 -0.5995
    2DNSX   H82   39  15.908   4.313  18.488 -0.1330  1.1273 -0.4013
    2DNSX   H83   40  15.875   4.220  18.640  0.5679 -1.1430  1.5907
    2DNSX   O84   41  15.845   4.115  18.475  0.1207  0.2508  0.0827
    2DNSX   H85   42  15.828   4.125  18.385 -0.0756 -2.1885  3.1226
    2DNSX   O59   43  15.590   4.452  18.861  0.2887  0.6896  0.1178
    2DNSX   C57   44  15.585   4.391  18.987 -0.2367  0.1778 -1.0250
    2DNSX   H58   45  15.506   4.307  18.997 -0.8840  1.7211  2.2261
    2DNSX   C53   46  15.722   4.326  19.026 -0.3028 -0.2428 -0.1868
    2DNSX   H54   47  15.802   4.402  19.012 -0.4704 -1.7001 -1.3149
    2DNSX   O55   48  15.763   4.224  18.933  0.2675  0.2104 -0.7126
    2DNSX   H56   49  15.774   4.266  18.848 -2.1383  0.8794 -2.0326
    2DNSX   C49   50  15.723   4.272  19.172  0.2655 -0.2182  0.0260
    2DNSX   H50   51  15.655   4.181  19.179  0.0560 -4.2945  0.8144
    2DNSX   O51   52  15.852   4.233  19.212 -0.4230 -0.0590 -0.3494
    2DNSX   H52   53  15.913   4.198  19.135 -1.9607 -0.6196 -1.3884
    2DNSX   C44   54  15.676   4.386  19.268  0.1333  1.0443  0.1401
    2DNSX   H45   55  15.751   4.465  19.280 -1.2786 -1.5785 -2.0650
    2DNSX   O48   56  15.547   4.426  19.227 -0.0739  0.2124 -0.4621
    2DNSX   C46   57  15.544   4.494  19.098 -0.3475 -0.0240 -0.2794
    2DNSX   H47   58  15.613   4.578  19.093 -1.1034  1.8517  2.6665
    2DNSX   C60   59  15.400   4.550  19.077 -0.4134  0.2955 -0.3917
    2DNSX   H61   60  15.363   4.521  18.974 -0.3534  0.4832  1.5013
    2DNSX   H62   61  15.323   4.508  19.145 -1.8224  1.9738  2.6193
    2DNSX   O63   62  15.390   4.690  19.085 -0.5240  0.1091 -0.2448
    2DNSX   H64   63  15.306   4.717  19.046  0.7626 -0.4444  0.5324
    2DNSX   O80   64  15.639   4.317  19.384 -0.1687  0.3803 -0.0270
    2DNSX   C78   65  15.657   4.390  19.510  0.6557  0.1412  0.0640
    2DNSX   H79   66  15.727   4.476  19.498 -0.0547 -3.2184 -2.4279
    2DNSX   C74   67  15.520   4.439  19.568 -0.6126  0.2153  0.1611
    2DNSX   H75   68  15.457   4.348  19.562 -0.1154  2.3097 -1.2823
    2DNSX   O76   69  15.467   4.527  19.473 -0.1166 -0.3435 -0.7340
    2DNSX   H77   70  15.465   4.477  19.391 -0.8586 -1.0617  0.5754
    2DNSX   C70   71  15.528   4.494  19.713  0.7110  0.0176 -0.1341
    2DNSX   H71   72  15.582   4.592  19.725  0.5233 -2.3613 -0.5550
    2DNSX   O72   73  15.395   4.526  19.769 -0.0693 -0.2446 -0.0702
    2DNSX   H73   74  15.396   4.502  19.859 -1.5374 -0.4465 -3.6357
    2DNSX   C65   75  15.608   4.393  19.804  0.8636 -0.1937  1.0464
    2DNSX   H66   76  15.536   4.309  19.833 -2.1029  0.8871  2.7398
    2DNSX   O69   77  15.731   4.346  19.746  0.0390  0.3337  0.2735
    2DNSX   C67   78  15.729   4.294  19.611  0.4436  0.4276  0.5532
    2DNSX   H68   79  15.665   4.201  19.616  0.3384  0.6130  1.1377
    2DNSX   C81   80  15.870   4.250  19.562 -0.1061 -0.6306 -0.0990
    2DNSX   H82   81  15.900   4.306  19.467  0.4029  1.7533 -0.8968
    2DNSX   H83   82  15.947   4.260  19.644  1.0618 -0.0872 -2.7230
    2DNSX   O84   83  15.867   4.114  19.527 -0.3452  0.6392  0.1867
    2DNSX   H85   84  15.863   4.114  19.429  2.6809 -0.0658 -0.8172
    2DNSX   O59   85  15.656   4.458  19.916  0.2642 -0.4637 -0.1467
    2DNSX   C57   86  15.636   4.398  20.047  0.6612 -0.2441 -0.1946
    2DNSX   H58   87  15.552   4.323  20.045 -0.0420  0.8101 -2.2531
    2DNSX   C53   88  15.766   4.323  20.083  0.1489 -0.6972 -0.1365
    2DNSX   H54   89  15.849   4.398  20.076 -0.2777 -1.3520  0.2338
    2DNSX   O55   90  15.790   4.213  19.980 -0.1116  0.2006 -0.2808
    2DNSX   H56   91  15.807   4.243  19.888  0.2019 -2.4251  0.3480
    2DNSX   C49   92  15.758   4.262  20.221  0.1841  1.1878 -0.2959
    2DNSX   H50   93  15.677   4.180  20.222 -3.0810 -1.1909 -4.0306
    2DNSX   O51   94  15.878   4.194  20.261  0.3871 -0.0919  0.5656
    2DNSX   H52   95  15.858   4.097  20.256 -1.2145 -0.7533  0.6704
    2DNSX   C44   96  15.715   4.376  20.314 -0.4869 -0.4513 -0.0941
    2DNSX   H45   97  15.798   4.448  20.326  0.9856 -1.3032  1.1585
    2DNSX   O48   98  15.597   4.448  20.276 -0.0898  0.5188 -0.2325
    2DNSX   C46   99  15.599   4.509  20.146  0.0262 -0.2893 -0.5004
    2DNSX   H47  100  15.676   4.591  20.130  0.3295  4.0123 -0.8558
    2DNSX   C60  101  15.465   4.576  20.112 -0.0998  0.1216 -0.0376
    2DNSX   H61  102  15.463   4.632  20.015  0.4057  0.7076  0.6181
    2DNSX   H62  103  15.384   4.497  20.120 -2.0855 -2.1836  0.4056
    2DNSX   O63  104  15.435   4.682  20.205  0.8787 -0.0506  0.3379
    2DNSX   H64  105  15.394   4.651  20.289 -0.6914 -3.5528 -0.3216
    2DNSX   O80  106  15.671   4.324  20.441  0.1538 -0.9793  0.1668
    2DNSX   C78  107  15.700   4.393  20.562 -0.7801  0.2174  0.1032
    2DNSX   H79  108  15.781   4.467  20.548 -0.0848 -0.8352 -1.3977
    2DNSX   C74  109  15.571   4.457  20.614  0.2232  0.5241  0.0668
    2DNSX   H75  110  15.500   4.376  20.606  1.0035  1.7855  0.8234
    2DNSX   O76  111  15.519   4.550  20.517  0.2771  0.3643  0.3162
    2DNSX   H77  112  15.513   4.499  20.433 -0.8670 -1.1766  2.5599
    2DNSX   C70  113  15.577   4.509  20.762 -0.0409  0.0525 -0.5451
    2DNSX   H71  114  15.636   4.606  20.750  0.0470  0.4747 -0.5349
    2DNSX   O72  115  15.447   4.534  20.809  0.0108  0.1530  0.1376
    2DNSX   H73  116  15.394   4.558  20.742  0.2495 -2.8445 -1.3627
    2DNSX   C65  117  15.645   4.401  20.853 -0.1362 -0.5396 -1.0269
    2DNSX   H66  118  15.574   4.319  20.869 -1.6635 -0.7620 -0.6943
    2DNSX   O69  119  15.768   4.345  20.796 -0.1171  0.1001 -0.0222
    2DNSX   C67  120  15.753   4.286  20.667 -0.4751  0.2042 -0.1464
    2DNSX   H68  121  15.680   4.196  20.675  0.6783 -0.7203  3.7263
    2DNSX   C81  122  15.898   4.240  20.617  0.2011 -0.0863  0.2892
    2DNSX   H82  123  15.897   4.225  20.506 -1.4461 -1.6323 -1.8506
    2DNSX   H83  124  15.979   4.315  20.642  0.1280 -0.6662 -0.0671
    2DNSX   O84  125  15.940   4.121  20.685  0.0656 -0.3232 -0.0523
    2DNSX   H85  126  16.029   4.089  20.647 -0.8566  0.5530  0.4254
    2DNSX   O59  127  15.692   4.460  20.974  0.1982  0.3666  0.3205
    2DNSX   C57  128  15.692   4.381  21.088  0.5660 -0.0082 -0.8675
    2DNSX   H58  129  15.610   4.305  21.085  0.7623 -2.3551  1.4003
    2DNSX   C53  130  15.830   4.315  21.100 -0.0538 -0.6589 -0.4015
    2DNSX   H54  131  15.906   4.392  21.089 -0.8530  3.0212  1.1196
    2DNSX   O55  132  15.848   4.211  21.014  0.1054 -0.3911  0.5416
    2DNSX   H56  133  15.873   4.237  20.920  0.0699 -1.3437  0.7537
    2DNSX   C49  134  15.841   4.248  21.243 -0.1338 -0.0471 -0.4372
    2DNSX   H50  135  15.770   4.158  21.245  0.2339 -0.6649 -3.1464
    2DNSX   O51  136  15.967   4.190  21.264 -0.0120 -0.0936 -0.3055
    2DNSX   H52  137  16.034   4.242  21.229  0.2414  0.9354 -0.1005
    2DNSX   C44  138  15.810   4.357  21.352 -0.5272  0.0672 -0.1906
    2DNSX   H45  139  15.883   4.431  21.348 -1.9716  0.5515  3.3184
    2DNSX   O48  140  15.673   4.411  21.333  0.2135  0.2691  0.0007
    2DNSX   C46  141  15.666   4.478  21.207  0.4702  0.6951 -0.2258
    2DNSX   H47  142  15.742   4.555  21.200  1.3103  0.2847 -1.2986
    2DNSX   C60  143  15.533   4.549  21.209  0.0447  0.3225  0.4157
    2DNSX   H61  144  15.511   4.591  21.112 -0.4454  0.4737  1.0308
    2DNSX   H62  145  15.455   4.472  21.234  0.2208  1.4125  0.7263
    2DNSX   O63  146  15.523   4.652  21.306  0.1056 -0.1134  0.1353
    2DNSX   H64  147  15.443   4.709  21.291 -1.1431  1.7516  2.0349
    2DNSX   O80  148  15.803   4.297  21.483 -0.0529  0.1927 -0.0912
    2DNSX   C78  149  15.814   4.348  21.619 -0.0009  0.5578 -0.2707
    2DNSX   H79  150  15.873   4.442  21.621 -2.6280  0.3818 -0.7585
    2DNSX   C74  151  15.669   4.382  21.675  0.2120  0.5404 -0.4340
    2DNSX   H75  152  15.595   4.298  21.664  2.3202  0.5488  2.1605
    2DNSX   O76  153  15.614   4.479  21.603 -0.1782 -0.7615  0.1927
    2DNSX   H77  154  15.584   4.445  21.514  1.6423 -2.8061 -2.0098
    2DNSX   C70  155  15.675   4.442  21.817  0.3816  0.3145  0.6213
    2DNSX   H71  156  15.734   4.537  21.814 -2.8338  1.2636  2.2220
    2DNSX   O72  157  15.550   4.459  21.871 -0.0096  0.1218 -0.1535
    2DNSX   H73  158  15.560   4.495  21.961  0.0742  2.1190  0.5170
    2DNSX   C65  159  15.755   4.345  21.905 -0.2829 -0.2810  0.0880
    2DNSX   H66  160  15.703   4.252  21.928  2.2797  2.0189 -0.4545
    2DNSX   O69  161  15.885   4.315  21.843 -0.2605  0.2117  0.0089
    2DNSX   C67  162  15.878   4.246  21.716  0.1475 -0.0084 -0.0679
    2DNSX   H68  163  15.834   4.141  21.738 -0.4256  3.1292  3.0519
    2DNSX   C81  164  16.024   4.212  21.670  0.0312 -0.6342  0.3295
    2DNSX   H82  165  16.019   4.170  21.575 -0.5745 -0.3670  1.5451
    2DNSX   H83  166  16.085   4.303  21.672  0.1983 -1.4115  3.9876
    2DNSX   O84  167  16.093   4.123  21.753 -0.0898 -0.3846 -0.2275
    2DNSX   H85  168  16.184   4.108  21.700  0.3764  0.2185 -0.1631
    2DNSX   O59  169  15.799   4.411  22.020  0.2804 -0.9661 -0.3218
    2DNSX   C57  170  15.802   4.368  22.156  0.7718  0.4152 -0.0963
    2DNSX   H58  171  15.767   4.262  22.166 -0.7629 -1.1430 -0.1222
    2DNSX   C53  172  15.949   4.346  22.205 -0.2733 -0.7993  0.0934
    2DNSX   H54  173  15.991   4.449  22.211  0.4319 -1.1558 -1.1670
    2DNSX   O55  174  16.014   4.264  22.107  0.1338  0.0891 -0.3103
    2DNSX   H56  175  15.996   4.290  22.009  1.5426 -0.2730 -1.8328
    2DNSX   C49  176  15.945   4.278  22.344 -0.1589  0.0764  0.6524
    2DNSX   H50  177  15.896   4.181  22.323  0.0178  1.0767 -1.5985
    2DNSX   O51  178  16.070   4.269  22.405 -0.2502  0.2425 -0.1210
    2DNSX   H52  179  16.057   4.225  22.493 -2.1112  1.7114  2.6854
    2DNSX   C44  180  15.857   4.363  22.433  0.1260 -0.6652 -0.2061
    2DNSX   H45  181  15.910   4.452  22.454  0.5670 -0.5966  2.7590
    2DNSX   O48  182  15.722   4.389  22.382  0.3282 -0.0635 -0.1569
    2DNSX   C46  183  15.716   4.447  22.253  0.3613 -0.2116 -0.0986
    2DNSX   H47  184  15.756   4.545  22.265 -2.4207 -1.9315  1.6588
    2DNSX   C60  185  15.570   4.452  22.211 -1.1856  0.5413  0.4614
    2DNSX   H61  186  15.537   4.363  22.150 -1.0292  1.1399  0.1751
    2DNSX   H62  187  15.492   4.475  22.288 -1.0561 -0.1530  1.2650
    2DNSX   O63  188  15.554   4.559  22.116 -0.0893  0.2219 -0.3235
    2DNSX   H64  189  15.554   4.658  22.152  0.5200  4.1241 -0.0962
    2DNSX   O80  190  15.825   4.290  22.554 -0.4063  0.8613 -0.3197
    2DNSX   C78  191  15.841   4.364  22.681  0.0479 -0.1977 -0.9221
    2DNSX   H79  192  15.913   4.448  22.670 -0.0912 -2.2523  0.6560
    2DNSX   C74  193  15.702   4.428  22.719  0.3706  0.3942 -0.4590
    2DNSX   H75  194  15.623   4.350  22.735  1.1556  0.1390  1.8595
    2DNSX   O76  195  15.654   4.519  22.616 -0.2195 -0.3033 -0.3064
    2DNSX   H77  196  15.636   4.462  22.538  1.1531 -1.0539 -1.3808
    2DNSX   C70  197  15.716   4.497  22.858  0.1320  0.2174  0.2811
    2DNSX   H71  198  15.787   4.587  22.848  2.4448  0.5772  2.0086
    2DNSX   O72  199  15.582   4.541  22.897  0.1587 -0.6165  0.1167
    2DNSX   H73  200  15.588   4.638  22.896  1.5476 -2.0899  2.1851
    2DNSX   C65  201  15.759   4.387  22.958 -0.0942 -0.1981 -0.5572
    2DNSX   H66  202  15.680   4.303  22.959  0.3860 -1.9675  0.1669
    2DNSX   O69  203  15.891   4.339  22.924  0.1814  0.0767  0.2614
    2DNSX   C67  204  15.894   4.274  22.793 -0.6478 -0.2044 -0.0828
    2DNSX   H68  205  15.830   4.182  22.792  0.5096 -1.2405 -1.7920
    2DNSX   C81  206  16.035   4.221  22.765  0.1758  0.1117 -0.3161
    2DNSX   H82  207  16.116   4.303  22.748  2.6797 -1.6607  1.2889
    2DNSX   H83  208  16.068   4.160  22.857  2.0743  1.3362  0.6339
    2DNSX   O84  209  16.040   4.131  22.651 -0.0359  0.6500  0.7408
    2DNSX   H85  210  16.055   4.038  22.683 -1.1256  0.0569  3.5749
    2DNSX   O59  211  15.784   4.444  23.084 -0.7955  0.6979 -0.0446
    2DNSX   C57  212  15.792   4.376  23.210  0.1721 -0.4532  0.8303
    2DNSX   H58  213  15.734   4.281  23.202  0.4300  1.9986 -1.8861
    2DNSX   C53  214  15.935   4.327  23.245  0.6487  0.5680  1.0233
    2DNSX   H54  215  16.001   4.409  23.239 -2.8158  1.6853  1.1872
    2DNSX   O55  216  15.971   4.225  23.145 -0.0025  0.6740 -0.4762
    2DNSX   H56  217  15.946   4.269  23.056 -0.5712  3.0228  0.9207
    2DNSX   C49  218  15.940   4.267  23.389 -0.7487  0.0188  0.0644
    2DNSX   H50  219  15.870   4.184  23.401  1.9975  2.9967  1.3067
    2DNSX   O51  220  16.068   4.245  23.428 -0.1275  0.0315 -0.2186
    2DNSX   H52  221  16.088   4.159  23.474  4.2185 -2.0854  0.1434
    2DNSX   C44  222  15.889   4.386  23.489 -0.0611 -0.8236  0.0039
    2DNSX   H45  223  15.963   4.472  23.493 -1.0458 -0.6148  0.9249
    2DNSX   O48  224  15.752   4.429  23.458  0.3026 -0.1346  0.3885
    2DNSX   C46  225  15.735   4.468  23.320  0.3136 -0.2763  0.2949
    2DNSX   H47  226  15.782   4.574  23.299  1.4424  2.4822 -2.0357
    2DNSX   C60  227  15.580   4.474  23.308 -0.1233  0.3863  0.8819
    2DNSX   H61  228  15.530   4.394  23.375 -1.9540 -0.4766  0.1264
    2DNSX   H62  229  15.555   4.568  23.358  1.5965 -0.4789  1.1427
    2DNSX   O63  230  15.539   4.461  23.171  0.4780  0.0452  0.3856
    2DNSX   H64  231  15.614   4.477  23.107  1.2056  2.5664  1.9576
    2DNSX   O80  232  15.862   4.325  23.611 -0.4122  0.3312 -0.6488
    2DNSX   C78  233  15.861   4.389  23.736 -0.2840  0.3287 -0.6404
    2DNSX   H79  234  15.914   4.485  23.740 -0.8665 -0.3088  1.7524
    2DNSX   C74  235  15.709   4.394  23.794 -0.1324 -0.5475 -0.1078
    2DNSX   H75  236  15.648   4.306  23.781  0.0085 -2.0528  2.4849
    2DNSX   O76  237  15.637   4.490  23.715 -0.1119  0.5092 -0.1841
    2DNSX   H77  238  15.649   4.468  23.622 -0.5559 -0.9723  1.8357
    2DNSX   C70  239  15.700   4.442  23.944 -0.8525 -0.4433  0.7539
    2DNSX   H71  240  15.722   4.549  23.969 -1.2721  2.0482  0.8221
    2DNSX   O72  241  15.561   4.414  23.993  0.7779 -0.1760  0.0692
    2DNSX   H73  242  15.512   4.490  23.958  0.7134 -0.2721  0.2822
    2DNSX   C65  243  15.811   4.362  24.024  0.0885  0.0277  0.3634
    2DNSX   H66  244  15.768   4.265  24.047  3.6111  0.0195 -1.1118
    2DNSX   O69  245  15.942   4.352  23.966  0.0551  0.0781  0.2967
    2DNSX   C67  246  15.943   4.292  23.831  0.6310  0.2265  0.0738
    2DNSX   H68  247  15.883   4.191  23.828  0.4485 -0.7260 -0.5934
    2DNSX   C81  248  16.081   4.269  23.781 -0.6817 -0.8741 -0.4263
    2DNSX   H82  249  16.127   4.355  23.714 -1.9149 -1.0760  1.7260
    2DNSX   H83  250  16.149   4.267  23.874 -0.8658  0.7468  0.7936
    2DNSX   O84  251  16.098   4.148  23.714  0.4763 -0.4419 -0.2151
    2DNSX   H85  252  16.174   4.104  23.753 -0.5910 -1.0823 -0.2082
    2DNSX   O59  253  15.845   4.433  24.136 -0.0294 -0.3012  0.7013
    2DNSX   C57  254  15.816   4.392  24.274 -0.4779  0.0345 -0.5050
    2DNSX   H58  255  15.728   4.322  24.280 -0.5347  1.4459  0.6992
    2DNSX   C53  256  15.946   4.318  24.320 -0.1789 -0.9735 -0.8557
    2DNSX   H54  257  16.028   4.395  24.307 -1.3479  0.0934 -1.1453
    2DNSX   O55  258  15.976   4.202  24.240 -0.0419  0.1880  0.5270
    2DNSX   H56  259  15.978   4.225  24.139  1.8108  0.6078  1.8006
    2DNSX   C49  260  15.934   4.271  24.463 -0.3198  0.1343  0.8803
    2DNSX   H50  261  15.851   4.197  24.459 -1.4005  0.2236  0.6813
    2DNSX   O51  262  16.054   4.216  24.513 -0.4621  1.1589 -0.0676
    2DNSX   H52  263  16.051   4.234  24.611  1.5695 -2.7110 -1.2353
    2DNSX   C44  264  15.878   4.386  24.551  0.1725  0.8080  0.1212
    2DNSX   H45  265  15.973   4.454  24.573  0.5298  0.5453  0.1849
    2DNSX   O48  266  15.769   4.464  24.496  0.2927 -0.1499  0.0150
    2DNSX   C46  267  15.794   4.519  24.365  0.1910  0.2469 -0.1357
    2DNSX   H47  268  15.893   4.573  24.354 -0.6607 -1.8577  0.0572
    2DNSX   C60  269  15.680   4.621  24.326 -0.1131  0.5214  0.9491
    2DNSX   H61  270  15.683   4.610  24.214  0.7392  0.6511  0.5877
    2DNSX   H62  271  15.584   4.584  24.373 -0.5221 -0.0207  0.2805
    2DNSX   O63  272  15.723   4.750  24.355  0.0204  0.9087 -0.0478
    2DNSX   H64  273  15.641   4.807  24.351  2.3215 -0.3229  2.0212
    2DNSX   O80  274  15.818   4.334  24.666 -0.1805 -0.1593 -0.7266
    2DNSX   C78  275  15.841   4.390  24.795  0.4949 -0.2980  0.5546
    2DNSX   H79  276  15.900   4.484  24.787 -1.0111 -0.5656 -0.6271
    2DNSX   C74  277  15.703   4.435  24.854  0.0643  0.0869 -0.6896
    2DNSX   H75  278  15.634   4.348  24.853 -2.2198  5.5840  0.8480
    2DNSX   O76  279  15.640   4.546  24.775  0.7087 -0.0818 -0.1423
    2DNSX   H77  280  15.697   4.628  24.764  1.7123  4.3758 -1.1060
    2DNSX   C70  281  15.722   4.497  24.993  0.1140  0.0875 -0.6966
    2DNSX   H71  282  15.790   4.590  24.988  5.2493  3.1412  2.1046
    2DNSX   O72  283  15.595   4.532  25.046  0.3045 -0.7488  0.0910
    2DNSX   H73  284  15.565   4.613  25.005  2.1249  0.4050 -1.2235
    2DNSX   C65  285  15.807   4.402  25.084 -0.2503  0.9076 -0.5222
    2DNSX   H66  286  15.745   4.308  25.108  1.3488 -1.9067 -0.9119
    2DNSX   O69  287  15.932   4.350  25.025  0.0292 -0.6030 -0.0617
    2DNSX   C67  288  15.918   4.290  24.889  0.3380  0.7516  0.5037
    2DNSX   H68  289  15.858   4.194  24.903  0.8920 -0.7721  1.4524
    2DNSX   C81  290  16.058   4.242  24.843  0.4186 -0.2313  0.2107
    2DNSX   H82  291  16.089   4.305  24.757  0.3886 -1.7627  1.7469
    2DNSX   H83  292  16.131   4.237  24.931 -1.2353 -0.3757 -0.7042
    2DNSX   O84  293  16.041   4.117  24.782 -0.3716 -0.3170  0.3588
    2DNSX   H85  294  16.114   4.067  24.805 -2.1231  0.9786 -1.8612
    2DNSX   O59  295  15.854   4.464  25.195  0.2295  0.1521 -0.0422
    2DNSX   C57  296  15.835   4.403  25.323  0.3431 -0.5668  0.1372
    2DNSX   H58  297  15.755   4.322  25.320  0.2108  0.5331  1.4787
    2DNSX   C53  298  15.961   4.336  25.376  0.3877  0.0588  0.2613
    2DNSX   H54  299  16.058   4.395  25.373 -1.3461  0.6412  0.6916
    2DNSX   O55  300  15.984   4.226  25.289 -0.0303  0.9064 -0.3169
    2DNSX   H56  301  15.993   4.255  25.195 -0.7359 -1.4547 -3.1350
    2DNSX   C49  302  15.939   4.286  25.519 -0.5939 -0.6850  0.1140
    2DNSX   H50  303  15.857   4.213  25.515  0.5787  0.3706 -1.0824
    2DNSX   O51  304  16.055   4.230  25.572 -0.3262  0.2475  0.1796
    2DNSX   H52  305  16.091   4.174  25.509 -1.5219  1.2173 -1.5729
    2DNSX   C44  306  15.903   4.405  25.613 -0.3525 -0.1030 -0.4570
    2DNSX   H45  307  15.990   4.476  25.616 -0.2727 -2.8229 -2.7583
    2DNSX   O48  308  15.779   4.462  25.555  0.2889  0.3163 -0.3572
    2DNSX   C46  309  15.788   4.518  25.420 -0.1775 -0.1289  0.1951
    2DNSX   H47  310  15.887   4.585  25.418 -1.4480 -0.2242  0.3904
    2DNSX   C60  311  15.665   4.597  25.380  0.5273  0.0825 -0.0220
    2DNSX   H61  312  15.679   4.651  25.279 -1.5441 -0.4381 -0.0159
    2DNSX   H62  313  15.581   4.522  25.374 -0.0816  1.8594  0.3590
    2DNSX   O63  314  15.640   4.687  25.485 -0.2806  0.6641  0.4552
    2DNSX   H64  315  15.569   4.749  25.473  0.1178  0.8835 -0.4071
    2DNSX   O80  316  15.853   4.356  25.740  0.0807  0.3047  0.0150
    2DNSX   C78  317  15.854   4.437  25.862 -0.2734 -0.2755  0.3119
    2DNSX   H79  318  15.919   4.528  25.855 -1.1756 -1.2162  1.8253
    2DNSX   C74  319  15.710   4.473  25.910  1.0524 -0.7769 -0.3480
    2DNSX   H75  320  15.638   4.387  25.916 -2.2444 -0.9933  2.1659
    2DNSX   O76  321  15.662   4.575  25.815 -0.2887 -0.3673 -0.7341
    2DNSX   H77  322  15.657   4.540  25.727 -2.2414  0.7025  2.5678
    2DNSX   C70  323  15.708   4.546  26.045 -0.1128 -0.1086 -0.3351
    2DNSX   H71  324  15.775   4.636  26.033  1.0553 -1.3010 -0.0453
    2DNSX   O72  325  15.577   4.584  26.087  0.1325  0.3042  0.1727
    2DNSX   H73  326  15.521   4.597  26.013 -2.1219  0.1937 -0.6268
    2DNSX   C65  327  15.784   4.451  26.142 -0.8962  0.0715  0.1052
    2DNSX   H66  328  15.724   4.356  26.147  1.0716 -0.2433 -0.7755
    2DNSX   O69  329  15.921   4.427  26.100 -0.0646  0.5379  0.2655
    2DNSX   C67  330  15.926   4.352  25.969  0.4763  0.4733 -0.7497
    2DNSX   H68  331  15.860   4.265  25.980  1.8717  1.3141  1.2217
    2DNSX   C81  332  16.066   4.315  25.931 -0.1578  0.5076 -0.8077
    2DNSX   H82  333  16.119   4.412  25.895  0.2002 -0.7424  1.6590
    2DNSX   H83  334  16.116   4.278  26.024 -1.4185  0.1633  0.3689
    2DNSX   O84  335  16.088   4.218  25.831  0.2273  0.0285  0.7440
    2DNSX   H85  336  16.027   4.236  25.750 -1.0641  1.5677 -0.7650
    2DNSX   O59  337  15.811   4.513  26.266 -0.0477  0.4902 -0.0599
    2DNSX   C57  338  15.790   4.453  26.395 -0.6611 -0.0809 -0.2812
    2DNSX   H58  339  15.730   4.361  26.389  0.9960  1.5435 -0.0529
    2DNSX   C53  340  15.931   4.398  26.451 -0.0086 -0.9716 -0.2883
    2DNSX   H54  341  16.005   4.482  26.477  2.2142  1.7673  0.8593
    2DNSX   O55  342  15.988   4.304  26.358 -0.0002  0.7506  0.9578
    2DNSX   H56  343  15.995   4.340  26.273 -0.8282  0.1448  2.9395
    2DNSX   C49  344  15.911   4.332  26.587 -0.8721 -0.0543 -0.5876
    2DNSX   H50  345  15.847   4.242  26.583  0.7981 -0.5219 -2.4033
    2DNSX   O51  346  16.038   4.293  26.645 -0.1284 -0.0366 -0.1242
    2DNSX   H52  347  16.021   4.287  26.742 -0.1773  2.9347  0.2996
    2DNSX   C44  348  15.845   4.436  26.682 -0.1280  0.0107  0.0921
    2DNSX   H45  349  15.911   4.523  26.694 -1.0031 -0.3014  1.9285
    2DNSX   O48  350  15.719   4.484  26.631  0.1928 -0.0225  0.8762
    2DNSX   C46  351  15.734   4.552  26.499  0.0054  0.1485 -0.1282
    2DNSX   H47  352  15.799   4.640  26.513 -0.3579  1.7712 -2.7906
    2DNSX   C60  353  15.613   4.617  26.438  0.0323 -0.4086  0.9084
    2DNSX   H61  354  15.581   4.560  26.344  2.9247  0.9095  0.0867
    2DNSX   H62  355  15.531   4.619  26.515  0.8578  1.1473  1.9324
    2DNSX   O63  356  15.634   4.752  26.390  0.4090  0.1003 -0.3097
    2DNSX   H64  357  15.653   4.754  26.285 -0.1309 -0.4907 -0.6086
    2DNSX   O80  358  15.803   4.372  26.803  0.5181  0.3160  0.1196
    2DNSX   C78  359  15.783   4.427  26.933 -0.8645  0.6530 -0.1321
    2DNSX   H79  360  15.814   4.533  26.937  2.4359 -2.3623 -1.8530
    2DNSX   C74  361  15.630   4.427  26.960 -0.0611  0.2000  0.2843
    2DNSX   H75  362  15.600   4.322  26.936  0.5683  0.1853 -0.5704
    2DNSX   O76  363  15.563   4.522  26.871 -0.3003  0.6076  0.0460
    2DNSX   H77  364  15.605   4.509  26.792 -0.7109  2.0343  1.0815
    2DNSX   C70  365  15.603   4.460  27.108 -0.0936  0.2156 -0.3363
    2DNSX   H71  366  15.612   4.572  27.126 -0.3384 -0.5714 -1.2287
    2DNSX   O72  367  15.484   4.403  27.156 -0.2763  0.6726 -0.0730
    2DNSX   H73  368  15.464   4.322  27.098  1.7280 -0.2476 -3.4113
    2DNSX   C65  369  15.708   4.402  27.206  0.3332 -0.9106  0.1323
    2DNSX   H66  370  15.684   4.300  27.237 -0.7581  0.4825  2.0658
    2DNSX   O69  371  15.850   4.402  27.168 -0.3117  0.0677  0.1684
    2DNSX   C67  372  15.863   4.342  27.038 -0.7434 -0.2286 -0.3964
    2DNSX   H68  373  15.827   4.239  27.039  0.8335  3.1681 -4.6211
    2DNSX   C81  374  16.018   4.337  27.017 -0.4010  0.2790  0.1869
    2DNSX   H82  375  16.052   4.444  26.987 -0.6404  0.1599  0.8238
    2DNSX   H83  376  16.080   4.288  27.097  1.2513  2.9442 -0.2046
    2DNSX   O84  377  16.045   4.251  26.907  0.5382 -0.0929 -0.2049
    2DNSX   H85  378  16.141   4.254  26.877 -0.1960  1.4569 -0.2294
    2DNSX   O59  379  15.712   4.489  27.316  0.0033 -0.5510 -0.1482
    2DNSX   C57  380  15.733   4.458  27.454  0.0405 -0.7449 -0.2418
    2DNSX   H58  381  15.657   4.386  27.495 -2.8712 -0.9273 -0.2049
    2DNSX   C53  382  15.871   4.387  27.484  0.7873 -0.7836 -0.1798
    2DNSX   H54  383  15.951   4.455  27.444 -0.7769  2.2562 -0.5212
    2DNSX   O55  384  15.878   4.266  27.407  0.0320  0.2911  0.5414
    2DNSX   H56  385  15.860   4.282  27.308 -1.0635  1.5551 -0.2012
    2DNSX   C49  386  15.894   4.364  27.639 -0.0204  0.6790  0.7674
    2DNSX   H50  387  15.809   4.299  27.672  1.2474 -1.3755  1.2618
    2DNSX   O51  388  16.013   4.298  27.663  0.0760 -0.1533 -0.1176
    2DNSX   H52  389  16.034   4.220  27.621 -0.0846 -0.9406  0.0544
    2DNSX   C44  390  15.874   4.501  27.705  0.1844 -0.3455  0.6098
    2DNSX   H45  391  15.966   4.557  27.676  0.7964 -0.4025 -0.6976
    2DNSX   O48  392  15.748   4.567  27.677 -0.3376 -0.4170 -0.0705
    2DNSX   C46  393  15.718   4.588  27.538  0.6953  0.0938  0.6060
    2DNSX   H47  394  15.788   4.665  27.503 -1.9412 -0.0815  3.3150
    2DNSX   C60  395  15.575   4.637  27.537 -0.3416  0.3420 -0.1338
    2DNSX   H61  396  15.526   4.640  27.437  1.6311 -0.5813  1.9565
    2DNSX   H62  397  15.509   4.568  27.597  0.2577  1.4614  2.1220
    2DNSX   O63  398  15.554   4.772  27.577  0.0723 -0.3022 -0.4219
    2DNSX   H64  399  15.547   4.775  27.672 -0.6240 -1.8426 -0.6049
    2DNSX   O80  400  15.862   4.481  27.841  0.5977 -0.6584 -0.0749
    2DNSX   C78  401  15.850   4.516  27.982  0.1804  0.2809  0.0844
    2DNSX   H79  402  15.915   4.605  28.011  0.2399  2.8998 -0.5430
    2DNSX   C74  403  15.707   4.567  28.017 -0.2243  0.2536  0.8343
    2DNSX   H75  404  15.631   4.481  28.004  1.8041 -1.9346 -1.8174
    2DNSX   O76  405  15.682   4.680  27.928 -0.3089  0.1147 -0.7179
    2DNSX   H77  406  15.687   4.655  27.836 -1.8032  1.3108  1.9843
    2DNSX   C70  407  15.699   4.615  28.164  0.6314  0.0982  0.5489
    2DNSX   H71  408  15.755   4.711  28.180  1.5680  0.3379  3.4847
    2DNSX   O72  409  15.560   4.653  28.196 -0.2649  0.3118 -0.0344
    2DNSX   H73  410  15.496   4.627  28.126  0.1944 -0.9156  1.9250
    2DNSX   C65  411  15.746   4.493  28.255  0.1759  0.6008 -0.2559
    2DNSX   H66  412  15.655   4.424  28.266  2.2639 -1.6721  1.9594
    2DNSX   O69  413  15.874   4.431  28.210  0.0944 -0.1009  0.0180
    2DNSX   C67  414  15.877   4.390  28.069 -0.5100  0.7738  0.5985
    2DNSX   H68  415  15.798   4.311  28.042  0.6662  0.0612 -1.6778
    2DNSX   C81  416  16.020   4.336  28.038 -0.8093 -0.5099  0.4245
    2DNSX   H82  417  16.085   4.412  27.972  0.8313 -0.1459 -1.1077
    2DNSX   H83  418  16.064   4.311  28.138  1.0892 -1.3945  0.1984
    2DNSX   O84  419  16.010   4.211  27.966 -0.0210  0.3065 -0.3282
    2DNSX   H85  420  16.082   4.159  27.998  1.3606  1.6092  3.9930
    2DNSX   O59  421  15.794   4.549  28.378  0.2541  0.5623  0.0225
    2DNSX   C57  422  15.778   4.479  28.503 -0.1115  0.1869 -0.3206
    2DNSX   H58  423  15.723   4.385  28.494  1.3590  2.8545  0.9384
    2DNSX   C53  424  15.921   4.433  28.546  0.3906 -0.4079  0.8837
    2DNSX   H54  425  15.991   4.525  28.548  4.7479 -2.7815  2.9540
    2DNSX   O55  426  15.969   4.338  28.449  0.2978  0.6871 -0.0378
    2DNSX   H56  427  15.953   4.370  28.369 -1.3525 -2.3076 -2.0855
    2DNSX   C49  428  15.920   4.374  28.692 -0.3795 -0.1254 -0.6518
    2DNSX   H50  429  15.852   4.285  28.690  0.7792 -1.6062 -0.3370
    2DNSX   O51  430  16.057   4.345  28.737 -0.4440  0.0956 -0.2167
    2DNSX   H52  431  16.098   4.263  28.700  1.5009  1.5662 -0.6383
    2DNSX   C44  432  15.852   4.472  28.787 -0.2436  0.4744 -0.0245
    2DNSX   H45  433  15.905   4.569  28.809  1.4858 -0.3868 -1.1465
    2DNSX   O48  434  15.721   4.514  28.735 -0.7053 -0.4626  0.4064
    2DNSX   C46  435  15.714   4.577  28.604  0.3053 -0.5979  0.0509
    2DNSX   H47  436  15.773   4.665  28.610 -1.1254 -0.8565 -0.6408
    2DNSX   C60  437  15.569   4.593  28.554  0.3845  0.0098 -0.6711
    2DNSX   H61  438  15.558   4.662  28.459 -1.3706  2.5464  0.3983
    2DNSX   H62  439  15.527   4.497  28.525 -0.3285  0.5681  1.2387
    2DNSX   O63  440  15.489   4.660  28.647 -0.4627  0.0005  0.6055
    2DNSX   H64  441  15.449   4.749  28.621  0.4966  1.8758 -0.1489
    2DNSX   O80  442  15.811   4.402  28.900 -0.1480  0.2919 -0.2550
    2DNSX   C78  443  15.804   4.455  29.039  0.1418  0.0816 -0.5865
    2DNSX   H79  444  15.833   4.562  29.049 -0.3750 -2.1088  2.9582
    2DNSX   C74  445  15.658   4.453  29.089  0.1568 -0.6558  0.5878
    2DNSX   H75  446  15.615   4.353  29.074  0.5664 -1.1615 -2.8234
    2DNSX   O76  447  15.586   4.557  29.026  0.1187 -0.2450  0.0261
    2DNSX   H77  448  15.601   4.553  28.927  2.1692 -0.7226 -0.0786
    2DNSX   C70  449  15.641   4.502  29.238 -0.7587  0.1257  0.2533
    2DNSX   H71  450  15.655   4.614  29.253  0.7649  1.1340  2.0771
    2DNSX   O72  451  15.519   4.458  29.295  0.3900  0.0010 -0.1189
    2DNSX   H73  452  15.541   4.455  29.399 -1.2012 -3.4556  0.7766
    2DNSX   C65  453  15.743   4.421  29.321 -0.4419 -0.0019  0.7481
    2DNSX   H66  454  15.712   4.314  29.317  2.8411 -1.3740  1.0636
    2DNSX   O69  455  15.876   4.416  29.276  0.1651 -0.0289 -0.6987
    2DNSX   C67  456  15.888   4.369  29.138 -0.5018  0.3590  0.6715
    2DNSX   H68  457  15.843   4.267  29.128 -1.0742  0.3331 -0.2198
    2DNSX   C81  458  16.039   4.372  29.091 -0.0904 -0.6724 -0.4096
    2DNSX   H82  459  16.052   4.393  28.982  1.0771  0.3474 -1.4973
    2DNSX   H83  460  16.087   4.455  29.148 -1.6800  0.9770 -1.5920
    2DNSX   O84  461  16.106   4.254  29.124  0.0116 -0.3670 -0.6638
    2DNSX   H85  462  16.207   4.249  29.099  1.5436 -0.4236  0.1660
    2DNSX   O59  463  15.760   4.458  29.457 -0.3070  0.5866  0.4578
    2DNSX   C57  464  15.767   4.392  29.588  0.1617 -0.4492 -0.2975
    2DNSX   H58  465  15.706   4.301  29.588  1.1890  2.6210 -0.0160
    2DNSX   C53  466  15.917   4.358  29.628  0.3526 -0.5542  0.8600
    2DNSX   H54  467  15.969   4.452  29.616 -3.7112 -1.3065  2.5408
    2DNSX   O55  468  15.966   4.259  29.532  0.1256  0.1566 -0.1066
    2DNSX   H56  469  15.979   4.298  29.438  0.2561 -0.6899 -0.7760
    2DNSX   C49  470  15.920   4.301  29.772  0.3546  0.2362  0.7816
    2DNSX   H50  471  15.864   4.201  29.774 -1.4973  0.6365  0.3107
    2DNSX   O51  472  16.051   4.279  29.815 -0.0742  0.2254 -0.3235
    2DNSX   H52  473  16.107   4.249  29.735  1.1072 -1.7290  1.3175
    2DNSX   C44  474  15.855   4.394  29.867 -0.1008 -0.4726 -0.0405
    2DNSX   H45  475  15.905   4.490  29.869 -1.8682 -2.6498  0.1670
    2DNSX   O48  476  15.721   4.423  29.826  0.1502 -0.4625  0.4976
    2DNSX   C46  477  15.700   4.481  29.696 -0.6654 -0.0592  0.0946
    2DNSX   H47  478  15.752   4.581  29.700 -1.1786  1.1357  1.9301
    2DNSX   C60  479  15.546   4.494  29.671 -0.4653 -0.0680  0.1899
    2DNSX   H61  480  15.506   4.390  29.649 -1.1633  0.2346 -2.0644
    2DNSX   H62  481  15.482   4.525  29.757 -2.5491 -2.1869  0.5341
    2DNSX   O63  482  15.496   4.563  29.557 -0.1501  0.1796  0.0830
    2DNSX   H64  483  15.528   4.656  29.561  1.5715  2.6708 -0.9188
    2DNSX   O80  484  15.833   4.336  29.993 -0.2960 -0.1214  0.3424
    2DNSX   C78  485  15.822   4.399  30.118  0.2565 -0.8235  0.2273
    2DNSX   H79  486  15.871   4.502  30.116  1.8835  1.3476  0.2967
    2DNSX   C74  487  15.673   4.434  30.154 -0.9858 -0.3821  0.1171
    2DNSX   H75  488  15.616   4.336  30.157  1.6673  1.4851 -1.8227
    2DNSX   O76  489  15.609   4.522  30.056 -0.4316 -0.2574  0.1004
    2DNSX   H77  490  15.604   4.460  29.976 -0.6528  2.2694  1.7104
    2DNSX   C70  491  15.661   4.505  30.293  0.2914  0.2193 -0.0831
    2DNSX   H71  492  15.711   4.603  30.292 -1.0362 -0.2571 -2.0448
    2DNSX   O72  493  15.519   4.522  30.328  0.3280  0.7528 -0.0948
    2DNSX   H73  494  15.484   4.596  30.279 -0.0651  0.7316 -0.9134
    2DNSX   C65  495  15.738   4.417  30.391  0.0268 -0.0730 -0.3061
    2DNSX   H66  496  15.675   4.324  30.397  0.4154  0.0048  0.2584
    2DNSX   O69  497  15.867   4.381  30.352  0.5927  0.3631 -0.1511
    2DNSX   C67  498  15.885   4.317  30.227  0.5458  0.4195 -0.3417
    2DNSX   H68  499  15.832   4.219  30.228 -1.5711 -1.1176 -0.6671
    2DNSX   C81  500  16.037   4.299  30.203  0.8813 -0.9002 -0.3658
    2DNSX   H82  501  16.094   4.402  30.196  1.9586  1.2875  0.4264
    2DNSX   H83  502  16.078   4.236  30.287 -0.3521 -0.0998  0.5697
    2DNSX   O84  503  16.077   4.223  30.092 -0.1522  0.9247 -0.1500
    2DNSX   H85  504  16.050   4.262  30.013  0.4174 -1.2448  0.5337
    2DNSX   O59  505  15.761   4.479  30.512 -0.1499  0.2441  0.2256
    2DNSX   C57  506  15.745   4.397  30.632  0.4095 -0.0518  0.1067
    2DNSX   H58  507  15.702   4.297  30.611  2.6699 -0.1273  0.2383
    2DNSX   C53  508  15.883   4.363  30.694 -0.3960 -0.3807  0.6265
    2DNSX   H54  509  15.938   4.455  30.737 -0.7459  0.2538 -1.8525
    2DNSX   O55  510  15.966   4.299  30.601  0.6317 -0.6475 -0.1966
    2DNSX   H56  511  15.979   4.345  30.512  1.4913 -4.0704 -1.3165
    2DNSX   C49  512  15.864   4.279  30.823 -0.4505  0.4297  0.1730
    2DNSX   H50  513  15.813   4.185  30.790  0.0987  0.9751 -0.4087
    2DNSX   O51  514  15.995   4.260  30.887 -0.6447 -0.7842  0.4408
    2DNSX   H52  515  16.039   4.169  30.856 -0.8567 -1.4750 -0.7896
    2DNSX   C44  516  15.765   4.363  30.915  0.6017 -0.2950  0.6106
    2DNSX   H45  517  15.820   4.454  30.950 -0.2061  2.0876 -1.9136
    2DNSX   O48  518  15.641   4.396  30.846 -0.0057  0.3316  0.5545
    2DNSX   C46  519  15.656   4.480  30.730 -0.2938 -0.6549 -0.0545
    2DNSX   H47  520  15.704   4.576  30.753 -0.5704 -3.0570 -1.6713
    2DNSX   C60  521  15.516   4.514  30.670  0.0512 -0.2391 -0.3109
    2DNSX   H61  522  15.534   4.607  30.606  1.0652  1.0605  1.5241
    2DNSX   H62  523  15.477   4.434  30.605  0.6544  2.1394  0.2120
    2DNSX   O63  524  15.418   4.564  30.757  0.4936 -0.6932 -0.2107
    2DNSX   H64  525  15.448   4.626  30.826 -1.3507  2.2725  2.5112
    2DNSX   O80  526  15.718   4.283  31.026  0.1156  0.6058 -0.5051
    2DNSX   C78  527  15.712   4.333  31.160  0.6445  0.6256  0.4015
    2DNSX   H79  528  15.771   4.427  31.172  1.5875 -0.8476 -3.6549
    2DNSX   C74  529  15.568   4.352  31.202  0.4169 -0.2475 -0.5279
    2DNSX   H75  530  15.510   4.258  31.198 -0.4173  2.9487  2.2053
    2DNSX   O76  531  15.507   4.450  31.127  0.2186  0.4659  0.1354
    2DNSX   H77  532  15.556   4.536  31.143 -0.9793  2.7287 -1.5805
    2DNSX   C70  533  15.556   4.389  31.351  0.1068 -0.2427  0.8775
    2DNSX   H71  534  15.598   4.491  31.365  0.8965 -0.6019 -0.6119
    2DNSX   O72  535  15.422   4.370  31.389  0.3620 -0.5339  0.2195
    2DNSX   H73  536  15.389   4.281  31.408  1.9323  1.2331 -1.7209
    2DNSX   C65  537  15.636   4.289  31.432 -0.5184  0.5050 -0.0970
    2DNSX   H66  538  15.588   4.187  31.426 -0.4334  2.6507 -1.2990
    2DNSX   O69  539  15.771   4.285  31.390  0.1426  0.0630 -0.5373
    2DNSX   C67  540  15.778   4.234  31.260 -0.2728 -0.4241 -0.5299
    2DNSX   H68  541  15.734   4.131  31.240 -0.5222 -2.6685  1.4201
    2DNSX   C81  542  15.929   4.224  31.236 -0.0661  0.5457  0.0284
    2DNSX   H82  543  15.968   4.322  31.206  1.3319  1.6145 -0.8367
    2DNSX   H83  544  15.976   4.181  31.325 -1.1733 -0.3459  3.3658
    2DNSX   O84  545  15.958   4.130  31.142 -1.0657  0.2336  0.8660
    2DNSX   H85  546  16.049   4.128  31.115  0.9114 -2.7257 -1.5633
    2DNSX   O59  547  15.655   4.339  31.570 -0.7611 -0.5095  0.2043
    2DNSX   C57  548  15.655   4.262  31.689 -0.3327  0.2202 -0.1597
    2DNSX   H58  549  15.615   4.161  31.670 -1.0381  3.2274 -0.6677
    2DNSX   C53  550  15.810   4.255  31.722 -0.4931  0.0871 -0.0657
    2DNSX   H54  551  15.862   4.353  31.717 -0.5828 -4.0509 -1.4077
    2DNSX   O55  552  15.873   4.175  31.622  0.2394 -0.6025  0.2497
    2DNSX   H56  553  15.849   4.208  31.534 -0.8970 -1.1562  0.2159
    2DNSX   C49  554  15.833   4.194  31.866  0.1109  0.0528  0.6207
    2DNSX   H50  555  15.794   4.092  31.869  0.5730  1.7573  1.4332
    2DNSX   O51  556  15.971   4.195  31.903  0.1268  0.0719  0.5080
    2DNSX   H52  557  16.017   4.128  31.855 -3.0297  0.8624  0.8621
    2DNSX   C44  558  15.751   4.276  31.965  0.7968  0.3586 -0.4763
    2DNSX   H45  559  15.779   4.385  31.959 -1.7542  0.3353  0.0293
    2DNSX   O48  560  15.610   4.271  31.931  0.0408  0.4200  0.3458
    2DNSX   C46  561  15.572   4.329  31.803 -0.3192  0.7565 -0.3782
    2DNSX   H47  562  15.595   4.439  31.802 -0.5648  0.9202  1.2371
    2DNSX   C60  563  15.416   4.319  31.782 -0.7868 -0.0087 -0.4976
    2DNSX   H61  564  15.384   4.382  31.683  0.0322  0.8582 -2.4221
    2DNSX   H62  565  15.403   4.211  31.761 -0.6904  0.0687 -0.0964
    2DNSX   O63  566  15.338   4.362  31.893 -0.6659 -0.0926 -0.4306
    2DNSX   H64  567  15.398   4.393  31.968 -1.6237  1.5648 -0.5398
    2DNSX   O80  568  15.750   4.217  32.092 -0.2955 -0.0630  0.3154
    2DNSX   C78  569  15.743   4.293  32.216  1.1583  0.2841 -0.1973
    2DNSX   H79  570  15.774   4.399  32.203 -0.8711  1.2339 -4.6460
    2DNSX   C74  571  15.594   4.286  32.263 -0.1055  0.4548 -0.8368
    2DNSX   H75  572  15.553   4.181  32.260  0.3605 -1.6565 -1.0034
    2DNSX   O76  573  15.508   4.358  32.181 -0.6893  0.4604  0.1080
    2DNSX   H77  574  15.517   4.327  32.081 -0.2290  0.0404 -0.3705
    2DNSX   C70  575  15.583   4.340  32.408 -0.1892  0.5103 -0.1992
    2DNSX   H71  576  15.588   4.450  32.403 -1.9013  1.2297  3.2237
    2DNSX   O72  577  15.460   4.299  32.470  0.7882 -0.3908 -0.6919
    2DNSX   H73  578  15.458   4.318  32.568 -2.1689  1.9032 -4.1027
    2DNSX   C65  579  15.693   4.292  32.500  0.2529  0.4845 -0.1657
    2DNSX   H66  580  15.679   4.185  32.525  1.8793  0.8546 -0.7611
    2DNSX   O69  581  15.821   4.301  32.442  0.3949 -0.2167 -0.8007
    2DNSX   C67  582  15.835   4.222  32.321  0.2736 -0.2685 -0.7330
    2DNSX   H68  583  15.786   4.120  32.336 -1.0873  0.3629 -0.5433
    2DNSX   C81  584  15.982   4.210  32.283 -0.4090 -0.3764 -0.0288
    2DNSX   H82  585  16.026   4.272  32.197 -0.1047 -0.6122  0.5444
    2DNSX   H83  586  16.044   4.242  32.366 -2.1141  1.2491 -0.9525
    2DNSX   O84  587  16.027   4.077  32.249  0.5335  0.4211  0.2379
    2DNSX   H85  588  16.045   4.061  32.150 -2.0829  0.7252  0.4274
    2DNSX   O59  589  15.706   4.374  32.609 -0.1419  0.0569 -0.3848
    2DNSX   C57  590  15.709   4.322  32.736 -0.0565  0.8108 -0.7179
    2DNSX   H58  591  15.647   4.231  32.742  2.4692 -3.5227 -1.9519
    2DNSX   C53  592  15.848   4.275  32.770  0.1455 -0.1896  0.3849
    2DNSX   H54  593  15.899   4.367  32.747 -1.1705  0.9792 -3.2902
    2DNSX   O55  594  15.885   4.167  32.684  0.1312  0.5376 -0.2152
    2DNSX   H56  595  15.872   4.195  32.585 -0.5620 -0.2926 -4.2483
    2DNSX   C49  596  15.853   4.229  32.919  0.0859  0.0855  0.1920
    2DNSX   H50  597  15.783   4.143  32.918  1.1478 -1.0707  1.2428
    2DNSX   O51  598  15.983   4.191  32.960  0.8650 -0.4086 -0.0676
    2DNSX   H52  599  16.002   4.096  32.918  1.5052 -3.9819 -1.0529
    2DNSX   C44  600  15.796   4.336  33.013  0.5714 -1.1296 -0.2798
    2DNSX   H45  601  15.850   4.427  33.017 -3.0406  0.2158 -2.0348
    2DNSX   O48  602  15.664   4.379  32.975 -0.0818 -0.1526  0.0250
    2DNSX   C46  603  15.656   4.431  32.838 -0.2581  0.7282 -0.1502
    2DNSX   H47  604  15.710   4.531  32.824  1.2034  0.4460  1.9257
    2DNSX   C60  605  15.508   4.456  32.814 -1.2598  0.1550 -0.5255
    2DNSX   H61  606  15.454   4.373  32.784 -1.1166  2.2884  1.3474
    2DNSX   H62  607  15.463   4.504  32.905  0.0973  0.3486 -0.8786
    2DNSX   O63  608  15.486   4.542  32.702  0.2965  0.0800 -0.1352
    2DNSX   H64  609  15.389   4.534  32.671  0.9857  2.2402  0.4520
    2DNSX   O80  610  15.764   4.276  33.138  0.1282  0.0619 -0.3920
    2DNSX   C78  611  15.775   4.358  33.260 -0.6516  0.7652  0.4802
    2DNSX   H79  612  15.842   4.444  33.243 -1.4301 -1.0477 -1.2142
    2DNSX   C74  613  15.637   4.426  33.293 -0.0206 -0.4734  0.2099
    2DNSX   H75  614  15.564   4.345  33.293  3.2999  1.7460  1.3475
    2DNSX   O76  615  15.608   4.530  33.201  0.0495 -0.8202 -0.3913
    2DNSX   H77  616  15.635   4.510  33.107 -2.6568  2.2048 -0.6792
    2DNSX   C70  617  15.640   4.483  33.434 -0.0439  0.0605  0.0858
    2DNSX   H71  618  15.715   4.568  33.429  0.9926  3.4825  0.1911
    2DNSX   O72  619  15.512   4.523  33.487  0.2061  0.6717  0.0511
    2DNSX   H73  620  15.512   4.552  33.586  0.4670  0.7379  1.4692
    2DNSX   C65  621  15.699   4.386  33.538  0.4369  0.3304 -0.5482
    2DNSX   H66  622  15.624   4.299  33.557 -0.6383 -3.2839 -0.6571
    2DNSX   O69  623  15.825   4.338  33.501  0.3396  0.2624  0.1649
    2DNSX   C67  624  15.817   4.269  33.375  0.6864  0.6875 -0.2741
    2DNSX   H68  625  15.735   4.193  33.371 -2.6422  2.1676 -1.8257
    2DNSX   C81  626  15.959   4.212  33.341  0.1304  0.5858 -0.0178
    2DNSX   H82  627  16.033   4.293  33.349  1.3187 -0.1853 -0.6112
    2DNSX   H83  628  15.991   4.134  33.414 -1.1869 -1.0590  1.4655
    2DNSX   O84  629  15.979   4.124  33.229  0.3000 -0.6351  0.4396
    2DNSX   H85  630  15.964   4.185  33.144  0.4408  1.2957 -1.3443
    2DNSX   O59  631  15.737   4.454  33.661 -0.6227 -0.1354 -0.1582
    2DNSX   C57  632  15.727   4.414  33.798 -0.7177 -0.0585 -0.2479
    2DNSX   H58  633  15.647   4.336  33.815  0.6138 -1.2407  0.2396
    2DNSX   C53  634  15.875   4.360  33.833 -0.1488  0.5048  0.1982
    2DNSX   H54  635  15.956   4.442  33.833  0.8174  3.9544 -0.6088
    2DNSX   O55  636  15.923   4.266  33.742 -0.4450  0.6760 -0.2921
    2DNSX   H56  637  15.929   4.304  33.652  0.3788  0.3470 -1.2178
    2DNSX   C49  638  15.881   4.308  33.984 -0.3683  0.0686  0.4460
    2DNSX   H50  639  15.809   4.222  33.983 -1.1625  1.2982 -2.8210
    2DNSX   O51  640  16.008   4.260  34.025 -0.5042  0.2067 -0.4967
    2DNSX   H52  641  16.039   4.198  33.956 -0.8176 -1.6216  0.4626
    2DNSX   C44  642  15.826   4.428  34.069  0.4440 -0.1685  0.9916
    2DNSX   H45  643  15.902   4.517  34.064 -1.4095  0.7216 -0.3417
    2DNSX   O48  644  15.690   4.475  34.031 -0.1442  0.1592  0.5257
    2DNSX   C46  645  15.685   4.531  33.892 -0.1127 -0.2680  0.1317
    2DNSX   H47  646  15.759   4.623  33.891 -0.9295  2.9818 -2.2037
    2DNSX   C60  647  15.543   4.578  33.859 -0.2769 -0.3703 -0.0983
    2DNSX   H61  648  15.467   4.494  33.853  0.2398  0.6351 -1.0028
    2DNSX   H62  649  15.497   4.653  33.929  0.5839  1.1350 -2.4468
    2DNSX   O63  650  15.524   4.635  33.727 -0.1214 -0.1663  0.1258
    2DNSX   H64  651  15.600   4.688  33.704 -1.7769  1.2596 -0.9626
    2DNSX   O80  652  15.801   4.390  34.204 -0.4949  0.0814  0.3403
    2DNSX   C78  653  15.824   4.475  34.315 -0.2761  0.1242 -0.6962
    2DNSX   H79  654  15.904   4.553  34.296  0.7750  0.4776  1.1808
    2DNSX   C74  655  15.682   4.541  34.353  0.6359 -0.2069  0.0506
    2DNSX   H75  656  15.595   4.475  34.363  1.9379  0.0284 -0.4828
    2DNSX   O76  657  15.639   4.632  34.253 -0.0154 -0.0569 -0.1042
    2DNSX   H77  658  15.639   4.588  34.176  0.9733  2.7924  0.9669
    2DNSX   C70  659  15.699   4.614  34.491  0.2213 -0.1887 -0.3969
    2DNSX   H71  660  15.766   4.704  34.484 -0.5599 -0.6975 -1.8139
    2DNSX   O72  661  15.569   4.651  34.536  0.3022  0.7416 -0.0339
    2DNSX   H73  662  15.534   4.702  34.459  0.8197 -0.6822 -0.6412
    2DNSX   C65  663  15.771   4.526  34.602  0.4241 -0.5976  0.2967
    2DNSX   H66  664  15.690   4.449  34.631  0.2563 -0.3078 -0.3015
    2DNSX   O69  665  15.891   4.459  34.552 -0.2662 -0.0313  0.6430
    2DNSX   C67  666  15.878   4.383  34.430 -0.3972 -0.2756 -0.1943
    2DNSX   H68  667  15.817   4.286  34.457  1.3111 -0.9152  0.8416
    2DNSX   C81  668  16.020   4.338  34.405 -0.1628  0.1750  0.1013
    2DNSX   H82  669  16.083   4.420  34.352  0.3361 -0.4550 -1.2581
    2DNSX   H83  670  16.079   4.334  34.503 -0.9168 -0.1143  2.4761
    2DNSX   O84  671  16.030   4.217  34.333  0.0244 -0.6449  0.3728
    2DNSX   H85  672  15.987   4.219  34.253  0.6544 -1.4534 -1.2403
    2DNSX   O59  673  15.820   4.600  34.713 -1.1738  0.2011 -0.3849
    2DNSX   C57  674  15.787   4.563  34.845  0.3017 -0.0079  0.2094
    2DNSX   H58  675  15.695   4.501  34.848 -1.4155  2.2832 -2.1268
    2DNSX   C53  676  15.907   4.480  34.906  0.2804 -0.5833 -0.4013
    2DNSX   H54  677  15.997   4.541  34.891 -3.7133  2.0785 -1.7677
    2DNSX   O55  678  15.927   4.357  34.829 -0.0510  0.1186  0.1553
    2DNSX   H56  679  15.913   4.381  34.736 -0.7997 -0.9609  2.0871
    2DNSX   C49  680  15.892   4.458  35.058 -0.3964  0.2114 -0.9906
    2DNSX   H50  681  15.815   4.379  35.080  0.5659  1.1185  0.4884
    2DNSX   O51  682  16.021   4.412  35.111 -0.3999 -0.7727 -0.3345
    2DNSX   H52  683  16.041   4.320  35.074 -0.4549 -0.6119  0.1441
    2DNSX   C44  684  15.853   4.591  35.131  1.2104  0.0891 -0.5847
    2DNSX   H45  685  15.943   4.653  35.135  1.4314  2.5466 -0.9425
    2DNSX   O48  686  15.738   4.658  35.072  0.2070  0.0770 -0.1362
    2DNSX   C46  687  15.769   4.695  34.932  0.0820  0.5361 -0.1026
    2DNSX   H47  688  15.870   4.758  34.934  0.2491 -0.6988 -0.6353
    2DNSX   C60  689  15.660   4.781  34.877  0.2109 -0.1854 -0.8392
    2DNSX   H61  690  15.574   4.713  34.832  0.8214  3.4589  0.2447
    2DNSX   H62  691  15.614   4.850  34.955 -4.0697  0.1174  0.4402
    2DNSX   O63  692  15.706   4.859  34.770  0.1634 -0.7210 -0.1017
    2DNSX   H64  693  15.717   4.796  34.695  2.5702  2.1882  0.2092
    2DNSX   O80  694  15.793   4.556  35.254  0.0222  0.3023 -0.3428
    2DNSX   C78  695  15.797   4.621  35.383 -1.4252  0.0462  0.6886
    2DNSX   H79  696  15.883   4.694  35.390 -0.2663  0.7319  2.4443
    2DNSX   C74  697  15.674   4.720  35.402  0.0002  0.0713 -0.2881
    2DNSX   H75  698  15.573   4.667  35.390 -0.4461  3.5433 -1.2454
    2DNSX   O76  699  15.667   4.825  35.311  0.0472 -1.2298  0.5555
    2DNSX   H77  700  15.665   4.787  35.219  0.8746 -1.4668 -1.9004
    2DNSX   C70  701  15.663   4.772  35.547 -0.3438  0.5752 -0.4814
    2DNSX   H71  702  15.756   4.834  35.551  0.0503 -0.4177  0.6556
    2DNSX   O72  703  15.549   4.848  35.574  0.2428  0.0229 -0.4174
    2DNSX   H73  704  15.569   4.934  35.561 -0.3413 -3.8829  0.7930
    2DNSX   C65  705  15.681   4.657  35.653  0.3578  0.4119 -0.4280
    2DNSX   H66  706  15.586   4.588  35.653 -1.4716 -2.5157 -0.4874
    2DNSX   O69  707  15.803   4.576  35.635 -0.4958  0.5899  0.0942
    2DNSX   C67  708  15.818   4.516  35.497  0.5586 -0.0988  0.0275
    2DNSX   H68  709  15.738   4.438  35.488 -1.1523 -0.2558  1.2680
    2DNSX   C81  710  15.957   4.450  35.482  0.7472 -0.0458 -0.5155
    2DNSX   H82  711  16.023   4.515  35.420 -0.6091 -3.1401  1.7442
    2DNSX   H83  712  16.003   4.435  35.586  2.9046 -1.4091  1.9021
    2DNSX   O84  713  15.934   4.324  35.422 -0.1910 -0.4115  0.1463
    2DNSX   H85  714  16.024   4.296  35.384  1.6064  0.8198  0.8383
    2DNSX   O59  715  15.703   4.713  35.781  0.4104 -0.5116 -0.4604
    2DNSX   C57  716  15.689   4.649  35.912  0.4729  0.4598  0.8640
    2DNSX   H58  717  15.615   4.564  35.914  0.1930  0.3649  2.2196
    2DNSX   C53  718  15.821   4.589  35.959 -0.1579 -0.2624 -0.3778
    2DNSX   H54  719  15.904   4.665  35.932 -2.1077 -3.7388 -2.4422
    2DNSX   O55  720  15.837   4.475  35.880  0.2454 -0.4055  0.0002
    2DNSX   H56  721  15.832   4.477  35.784 -0.5205 -1.3202  0.0227
    2DNSX   C49  722  15.819   4.546  36.104  0.5228 -0.1811  0.0722
    2DNSX   H50  723  15.745   4.463  36.113 -0.6360 -1.0335 -2.1653
    2DNSX   O51  724  15.955   4.501  36.134  0.4196  0.1754 -0.0258
    2DNSX   H52  725  15.948   4.416  36.182 -2.7919  0.3930  2.2972
    2DNSX   C44  726  15.774   4.660  36.188 -0.2782 -0.7417 -0.1488
    2DNSX   H45  727  15.852   4.739  36.193 -0.9984  0.1535  1.0384
    2DNSX   O48  728  15.648   4.724  36.145 -0.2521 -0.4794  0.7745
    2DNSX   C46  729  15.645   4.759  36.008  0.5598 -0.2849 -0.0974
    2DNSX   H47  730  15.724   4.836  35.984  1.7479 -1.3150 -2.4667
    2DNSX   C60  731  15.498   4.810  35.981 -0.8050 -0.5642  0.1553
    2DNSX   H61  732  15.434   4.720  35.935 -2.0078  0.1548 -0.1244
    2DNSX   H62  733  15.453   4.837  36.081  2.0606  0.2170  0.4555
    2DNSX   O63  734  15.493   4.913  35.884  0.0587 -0.4936 -0.4471
    2DNSX   H64  735  15.532   4.886  35.804 -0.4673 -0.1533  0.8828
    2DNSX   O80  736  15.741   4.620  36.315  0.4218 -0.2935 -0.0537
    2DNSX   C78  737  15.746   4.670  36.450 -0.6975 -0.2776  0.0984
    2DNSX   H79  738  15.835   4.738  36.470 -1.5384 -3.2958 -0.2040
    2DNSX   C74  739  15.610   4.742  36.478 -0.6645 -0.0409 -1.3211
    2DNSX   H75  740  15.525   4.679  36.453 -1.2642 -0.0251 -0.0410
    2DNSX   O76  741  15.624   4.855  36.400 -0.2362  0.1874  0.0288
    2DNSX   H77  742  15.633   4.836  36.307  0.9282 -1.1870  2.9362
    2DNSX   C70  743  15.606   4.781  36.628  0.4409 -0.7470 -0.3017
    2DNSX   H71  744  15.693   4.848  36.639 -0.4303  1.0509 -0.4510
    2DNSX   O72  745  15.488   4.846  36.653 -0.0031 -0.2777  0.1670
    2DNSX   H73  746  15.413   4.774  36.640  0.5691  0.6865  3.9961
    2DNSX   C65  747  15.632   4.652  36.714 -0.3000 -0.0568 -0.2438
    2DNSX   H66  748  15.549   4.584  36.709 -0.1592  2.1320  1.4065
    2DNSX   O69  749  15.752   4.576  36.677  0.3447 -0.8341  0.0190
    2DNSX   C67  750  15.769   4.542  36.538 -0.0834  0.6158  0.3053
    2DNSX   H68  751  15.678   4.479  36.509  1.4156 -1.0584 -3.5825
    2DNSX   C81  752  15.902   4.468  36.513 -0.3375  0.8696 -0.8539
    2DNSX   H82  753  15.974   4.540  36.466  0.0570 -0.1848 -1.6663
    2DNSX   H83  754  15.924   4.420  36.614  0.1861 -1.2216 -0.7655
    2DNSX   O84  755  15.891   4.357  36.426  0.1227 -0.1939 -0.5258
    2DNSX   H85  756  15.953   4.299  36.449 -1.5962 -1.2337 -0.2753
    2DNSX   O59  757  15.667   4.689  36.839 -0.3191  0.0076 -0.1447
    2DNSX   C57  758  15.639   4.641  36.969  0.2533  0.0777  0.1947
    2DNSX   H58  759  15.568   4.557  36.964  1.1373  0.7155  0.9245
    2DNSX   C53  760  15.780   4.579  37.020 -0.6494  0.2436 -0.0619
    2DNSX   H54  761  15.868   4.646  37.006 -1.4018  2.4778 -0.5166
    2DNSX   O55  762  15.820   4.463  36.940  0.8272 -0.2274 -0.0683
    2DNSX   H56  763  15.813   4.501  36.844 -2.9358  0.6445  0.0382
    2DNSX   C49  764  15.753   4.536  37.171 -0.2865  0.2476 -0.0315
    2DNSX   H50  765  15.688   4.445  37.165  1.7903  0.3018  0.1369
    2DNSX   O51  766  15.883   4.508  37.237  0.4651  0.3436  0.0559
    2DNSX   H52  767  15.896   4.557  37.321  3.1797 -1.3832 -0.5108
    2DNSX   C44  768  15.690   4.655  37.249 -0.0940 -0.0610  0.2037
    2DNSX   H45  769  15.762   4.741  37.258 -1.7994 -0.0995 -0.7975
    2DNSX   O48  770  15.570   4.710  37.191  0.0304 -0.1503  0.3933
    2DNSX   C46  771  15.581   4.758  37.052 -0.2146  0.8268 -0.3888
    2DNSX   H47  772  15.656   4.850  37.047 -0.1978 -4.2849  0.4699
    2DNSX   C60  773  15.432   4.796  37.013  0.0426 -0.3034  0.2442
    2DNSX   H61  774  15.420   4.827  36.911  1.2138  1.1491  2.2293
    2DNSX   H62  775  15.364   4.712  37.034  0.3300  1.7382  1.3069
    2DNSX   O63  776  15.394   4.916  37.074 -0.5088  0.5564  0.2943
    2DNSX   H64  777  15.297   4.911  37.085 -1.1741  0.1853 -1.8114
    2DNSX   O80  778  15.641   4.612  37.369 -0.3191  0.2668 -0.0390
    2DNSX   C78  779  15.611   4.677  37.492  0.3146  0.4179  0.0529
    2DNSX   H79  780  15.644   4.785  37.491  0.1034  1.0616 -2.1996
    2DNSX   C74  781  15.454   4.683  37.527 -0.0416  0.0590  0.3648
    2DNSX   H75  782  15.418   4.572  37.539  1.3491 -2.9264 -1.4422
    2DNSX   O76  783  15.380   4.743  37.420 -0.0156  0.4343 -0.2027
    2DNSX   H77  784  15.419   4.828  37.385  1.3973  1.5943  2.0890
    2DNSX   C70  785  15.424   4.748  37.664  0.4338  0.1120 -0.2043
    2DNSX   H71  786  15.458   4.853  37.668  2.9805  2.1590  0.4488
    2DNSX   O72  787  15.294   4.746  37.671 -0.1250 -0.2159 -0.1548
    2DNSX   H73  788  15.260   4.730  37.580  0.8172 -0.9239 -0.2771
    2DNSX   C65  789  15.492   4.651  37.763 -0.5495  0.3112  0.1086
    2DNSX   H66  790  15.444   4.548  37.774 -0.4891  0.0316 -1.3529
    2DNSX   O69  791  15.636   4.633  37.738 -0.2678 -0.1488  0.1127
    2DNSX   C67  792  15.672   4.584  37.607  0.1687  0.7113  0.9376
    2DNSX   H68  793  15.623   4.480  37.603 -1.0918 -0.5762  1.1027
    2DNSX   C81  794  15.824   4.589  37.600  0.1911 -0.2260  0.6035
    2DNSX   H82  795  15.856   4.594  37.491  0.8913  2.3600 -0.5668
    2DNSX   H83  796  15.869   4.685  37.638  1.2487  1.3434  0.5788
    2DNSX   O84  797  15.899   4.474  37.653  0.4008  0.0127 -0.0285
    2DNSX   H85  798  15.990   4.500  37.659 -1.0733  1.5892 -0.1161
    2DNSX   O59  799  15.498   4.723  37.887 -0.1824  0.0904  0.0308
    2DNSX   C57  800  15.470   4.663  38.013  0.5617  0.5701  0.5429
    2DNSX   H58  801  15.384   4.590  38.005  0.0397  0.3946 -1.2244
    2DNSX   C53  802  15.607   4.607  38.059  0.0080 -0.6343  0.5610
    2DNSX   H54  803  15.677   4.695  38.059 -0.2942 -5.2742  1.6322
    2DNSX   O55  804  15.670   4.512  37.972 -0.0584 -0.0364  0.2907
    2DNSX   H56  805  15.683   4.552  37.886  1.5538  0.9168 -0.9285
    2DNSX   C49  806  15.605   4.549  38.201 -0.5090 -0.5245 -0.0645
    2DNSX   H50  807  15.536   4.461  38.204  1.2628  0.7766  2.2160
    2DNSX   O51  808  15.729   4.502  38.254 -0.2196  0.4437 -0.0647
    2DNSX   H52  809  15.712   4.473  38.348  2.0981 -1.3812  2.8015
    2DNSX   C44  810  15.545   4.668  38.285 -0.0526 -0.2733  0.3654
    2DNSX   H45  811  15.629   4.752  38.281  0.6740  0.1730 -0.5605
    2DNSX   O48  812  15.416   4.725  38.244 -0.0728 -0.2008  0.3722
    2DNSX   C46  813  15.413   4.777  38.107  0.4922  0.0495 -0.5869
    2DNSX   H47  814  15.479   4.870  38.092  0.0497  1.8530  2.0987
    2DNSX   C60  815  15.284   4.858  38.080 -0.1639 -0.2995  0.0716
    2DNSX   H61  816  15.220   4.829  38.160 -0.3765 -0.1536 -0.6772
    2DNSX   H62  817  15.284   4.970  38.085 -0.4622 -2.6899 -0.9070
    2DNSX   O63  818  15.201   4.806  37.980 -0.2737  0.0229 -0.5546
    2DNSX   H64  819  15.265   4.791  37.905  2.1791  0.2649  0.5492
    2DNSX   O80  820  15.513   4.628  38.412  0.0457 -0.2676  0.0030
    2DNSX   C78  821  15.513   4.686  38.550  0.1152  0.0142  0.4903
    2DNSX   H79  822  15.580   4.777  38.553  1.6194 -1.5362 -1.3178
    2DNSX   C74  823  15.365   4.729  38.588  0.7050  0.0351  0.0837
    2DNSX   H75  824  15.291   4.642  38.590 -0.8929  0.9237  1.7010
    2DNSX   O76  825  15.317   4.833  38.498 -0.8408  0.4331  0.1914
    2DNSX   H77  826  15.320   4.796  38.412 -2.3605 -0.7408  0.1597
    2DNSX   C70  827  15.354   4.790  38.731  0.5606  0.3389 -0.4751
    2DNSX   H71  828  15.411   4.885  38.743 -2.0403  0.4032 -1.7557
    2DNSX   O72  829  15.219   4.798  38.778  0.5413  0.0558 -0.0168
    2DNSX   H73  830  15.193   4.707  38.805  0.6830  1.3120  2.0205
    2DNSX   C65  831  15.429   4.691  38.831  0.2658 -0.0664  0.0185
    2DNSX   H66  832  15.373   4.595  38.852 -0.6383  2.0577 -2.0705
    2DNSX   O69  833  15.568   4.651  38.797  0.6410 -0.1677 -0.6198
    2DNSX   C67  834  15.560   4.592  38.656  0.0186  0.3125  0.4229
    2DNSX   H68  835  15.501   4.496  38.657 -0.0513  0.4590 -1.6121
    2DNSX   C81  836  15.706   4.553  38.632  0.3798  0.3159 -0.2772
    2DNSX   H82  837  15.757   4.630  38.572 -0.4418 -2.1579 -2.2383
    2DNSX   H83  838  15.776   4.544  38.719  0.2468 -0.1349 -0.7757
    2DNSX   O84  839  15.710   4.423  38.569  0.1401  0.3025  0.2355
    2DNSX   H85  840  15.795   4.390  38.532 -3.6406  0.0567 -1.3186
    2DNSX   O59  841  15.451   4.762  38.952  0.8414  0.0650 -0.2532
    2DNSX   C57  842  15.424   4.708  39.081  0.0077 -0.2773 -0.3986
    2DNSX   H58  843  15.357   4.618  39.078 -0.2438 -4.2137  2.7069
    2DNSX   C53  844  15.559   4.677  39.146  0.0697  0.2571 -0.0515
    2DNSX   H54  845  15.622   4.772  39.137  1.0770 -0.3364  0.7828
    2DNSX   O55  846  15.625   4.577  39.071 -0.5054 -0.0264  0.0295
    2DNSX   H56  847  15.629   4.614  38.979 -1.3189  0.7674  1.7492
    2DNSX   C49  848  15.548   4.624  39.289 -0.0835  0.2119  0.0359
    2DNSX   H50  849  15.479   4.534  39.285 -1.9386  1.0969 -0.0253
    2DNSX   O51  850  15.679   4.590  39.343 -0.2273 -0.3073  0.6358
    2DNSX   H52  851  15.670   4.579  39.440 -4.3681 -2.0423  0.7565
    2DNSX   C44  852  15.473   4.731  39.376 -0.0560  1.0800 -0.1352
    2DNSX   H45  853  15.535   4.825  39.393  1.5936  2.6267 -0.3725
    2DNSX   O48  854  15.350   4.768  39.311  0.5196  0.5160  0.3491
    2DNSX   C46  855  15.361   4.818  39.176  0.7127  0.1230  0.0142
    2DNSX   H47  856  15.436   4.903  39.184 -1.7050  3.2487  0.2637
    2DNSX   C60  857  15.227   4.866  39.124  0.1683 -0.8708  0.7075
    2DNSX   H61  858  15.221   4.893  39.010  0.7218  1.2081 -1.2303
    2DNSX   H62  859  15.147   4.790  39.136  0.8661  1.5607  0.4947
    2DNSX   O63  860  15.174   4.990  39.187  0.4615  0.3205  1.0326
    2DNSX   H64  861  15.145   5.047  39.118 -1.0792  1.0960  2.3089
    2DNSX   O80  862  15.419   4.677  39.498 -0.3864 -1.0877 -0.0369
    2DNSX   C78  863  15.426   4.749  39.622 -0.4495 -0.8923 -0.4599
    2DNSX   H79  864  15.483   4.848  39.610  2.1499  1.3723 -0.0459
    2DNSX   C74  865  15.280   4.791  39.658 -0.2541 -0.4228 -0.3738
    2DNSX   H75  866  15.217   4.702  39.646  0.9550  0.8449 -2.4372
    2DNSX   O76  867  15.235   4.893  39.563 -0.3457 -0.1674 -0.2772
    2DNSX   H77  868  15.242   4.856  39.471  0.9986  0.3273  1.1330
    2DNSX   C70  869  15.268   4.862  39.796 -0.5532 -0.1753 -0.9255
    2DNSX   H71  870  15.324   4.958  39.804 -0.9527 -2.8810  1.3741
    2DNSX   O72  871  15.135   4.896  39.833 -0.1908  0.0891 -0.4188
    2DNSX   H73  872  15.089   4.938  39.758 -0.2021 -2.2235  0.0219
    2DNSX   C65  873  15.338   4.772  39.903  0.2914 -0.1063 -0.1596
    2DNSX   H66  874  15.276   4.689  39.924  2.5525  1.8704 -0.1708
    2DNSX   O69  875  15.475   4.733  39.865  0.0382  0.0946 -0.0525
    2DNSX   C67  876  15.492   4.667  39.734 -0.1048  0.0719 -1.2507
    2DNSX   H68  877  15.434   4.573  39.735  1.1922 -2.0194  0.8040
    2DNSX   C81  878  15.647   4.641  39.710  0.0182 -0.1883 -0.9138
    2DNSX   H82  879  15.704   4.729  39.677 -1.7959  0.1845 -1.3583
    2DNSX   H83  880  15.692   4.600  39.806 -0.8547 -4.5730  1.4266
    2DNSX   O84  881  15.671   4.541  39.621  0.2583 -0.2619 -0.0156
    2DNSX   H85  882  15.738   4.473  39.651 -0.4993  0.7325  2.0021
    2DNSX   O59  883  15.363   4.853  40.013  0.5025 -0.1259 -0.3354
    2DNSX   C57  884  15.356   4.809  40.148  0.0015  0.0431 -0.4471
    2DNSX   H58  885  15.285   4.720  40.156  0.3036 -1.2138 -1.2744
    2DNSX   C53  886  15.500   4.776  40.203 -0.7917 -0.1040 -0.0582
    2DNSX   H54  887  15.557   4.872  40.194  0.8803 -0.7222 -2.5751
    2DNSX   O55  888  15.568   4.676  40.128  0.1374 -0.5183 -0.0529
    2DNSX   H56  889  15.569   4.695  40.031  0.7886  0.0202 -0.4265
    2DNSX   C49  890  15.503   4.736  40.347  0.7450  0.6224  0.0067
    2DNSX   H50  891  15.462   4.629  40.364 -0.5138  1.1075  3.3974
    2DNSX   O51  892  15.635   4.739  40.397  0.0499  0.2985 -0.5003
    2DNSX   H52  893  15.643   4.707  40.490 -0.1263  1.3229  0.2720
    2DNSX   C44  894  15.418   4.834  40.427  0.4492  0.6021 -0.1720
    2DNSX   H45  895  15.480   4.928  40.439  1.2748  0.6142 -0.3214
    2DNSX   O48  896  15.286   4.857  40.365  0.2183 -0.2922 -0.3224
    2DNSX   C46  897  15.297   4.918  40.233  0.0402  0.3706  0.0537
    2DNSX   H47  898  15.359   5.006  40.230  0.3921  0.3550  1.2732
    2DNSX   C60  899  15.163   4.965  40.187  0.5348 -0.0892  0.3869
    2DNSX   H61  900  15.174   4.991  40.078 -1.3767  2.6083 -1.8204
    2DNSX   H62  901  15.088   4.887  40.194 -0.6992  4.9032  2.3889
    2DNSX   O63  902  15.125   5.084  40.242  0.8116 -0.2009  0.3876
    2DNSX   H64  903  15.167   5.164  40.196 -1.2424  1.3237 -0.8179
    2DNSX   O80  904  15.367   4.777  40.546 -0.3877 -0.4435  0.1817
    2DNSX   C78  905  15.359   4.846  40.675 -0.3864  0.3358 -0.0614
    2DNSX   H79  906  15.412   4.947  40.677 -1.7464  0.2911 -0.3320
    2DNSX   C74  907  15.215   4.888  40.699  0.0887  0.0294 -0.3790
    2DNSX   H75  908  15.152   4.800  40.679  0.9463  0.2747  1.7211
    2DNSX   O76  909  15.175   4.990  40.603 -0.4566 -0.3017  0.6948
    2DNSX   H77  910  15.193   4.955  40.511  1.1710 -2.0159 -2.0946
    2DNSX   C70  911  15.185   4.937  40.842 -0.0637  0.2314 -0.0690
    2DNSX   H71  912  15.249   5.031  40.849  1.2181  1.6087 -0.8090
    2DNSX   O72  913  15.049   4.948  40.873  0.5517 -0.2417  0.2788
    2DNSX   H73  914  14.988   4.936  40.789  0.6439  1.1499 -1.2833
    2DNSX   C65  915  15.249   4.834  40.944  0.2116  0.1223 -0.0617
    2DNSX   H66  916  15.192   4.742  40.953  1.0756  1.6910 -1.9066
    2DNSX   O69  917  15.390   4.804  40.916  0.0371  1.0072  0.3274
    2DNSX   C67  918  15.421   4.755  40.782 -0.3574  0.5540  0.0057
    2DNSX   H68  919  15.374   4.657  40.768 -0.3529 -0.0614  0.4495
    2DNSX   C81  920  15.573   4.739  40.774  0.0745 -0.1175  0.0660
    2DNSX   H82  921  15.619   4.840  40.770 -1.1847 -1.7191  0.9104
    2DNSX   H83  922  15.603   4.688  40.867  1.5888  0.3233  0.7266
    2DNSX   O84  923  15.614   4.663  40.656  0.3393  0.0857  0.2634
    2DNSX   H85  924  15.709   4.647  40.661 -1.2463  2.1216  0.1743
    2DNSX   O59  925  15.267   4.909  41.062  0.5704  0.1624 -0.0297
    2DNSX   C57  926  15.265   4.877  41.202 -0.7464  0.5565  0.1553
    2DNSX   H58  927  15.200   4.785  41.223  0.6264 -0.4284  3.2441
    2DNSX   C53  928  15.413   4.845  41.244  0.7766  0.2689 -1.3157
    2DNSX   H54  929  15.479   4.923  41.220  1.0267  1.4527  0.0327
    2DNSX   O55  930  15.465   4.738  41.169  0.1387  0.2022  0.3138
    2DNSX   H56  931  15.456   4.767  41.074 -2.1351  0.5220  1.9256
    2DNSX   C49  932  15.419   4.806  41.394  0.6278  0.2384 -0.2319
    2DNSX   H50  933  15.376   4.703  41.406 -1.7321 -1.6945  1.0829
    2DNSX   O51  934  15.556   4.807  41.438  0.1903  0.0651 -0.2077
    2DNSX   H52  935  15.605   4.735  41.391  1.7839  1.0728 -3.4147
    2DNSX   C44  936  15.341   4.911  41.478 -0.7575 -0.0050 -0.1608
    2DNSX   H45  937  15.406   4.998  41.479  0.3469  0.9703 -1.1399
    2DNSX   O48  938  15.212   4.941  41.429 -0.8899 -0.0365 -0.0715
    2DNSX   C46  939  15.214   4.989  41.294 -0.1791 -0.0726  0.6760
    2DNSX   H47  940  15.284   5.084  41.287  1.3903  2.5192 -0.2627
    2DNSX   C60  941  15.076   5.036  41.252 -0.6239 -0.2034  0.0548
    2DNSX   H61  942  15.023   4.959  41.188  1.2763  0.4507 -0.4960
    2DNSX   H62  943  15.017   5.060  41.346 -2.5525 -1.4929  1.8533
    2DNSX   O63  944  15.088   5.139  41.160  0.1400  0.3232  0.0259
    2DNSX   H64  945  15.118   5.223  41.199 -2.1397 -2.2405 -0.2497
    2DNSX   O80  946  15.307   4.863  41.605  0.1324 -0.2699  0.8013
    2DNSX   C78  947  15.291   4.951  41.717 -0.1645 -0.6291  0.0436
    2DNSX   H79  948  15.331   5.051  41.695 -0.1715 -1.0035  0.4323
    2DNSX   C74  949  15.140   4.967  41.755  0.0703 -0.1585 -0.1109
    2DNSX   H75  950  15.100   4.859  41.775 -1.1914 -1.8592  1.8342
    2DNSX   O76  951  15.069   5.039  41.653 -0.1583  0.4023 -0.3616
    2DNSX   H77  952  15.061   4.988  41.569 -1.4198  1.7116 -0.4373
    2DNSX   C70  953  15.117   5.044  41.885 -0.2443 -0.3568  0.4216
    2DNSX   H71  954  15.133   5.150  41.862 -0.0885 -2.5363 -0.7155
    2DNSX   O72  955  14.980   5.022  41.930 -0.1351  0.3137 -0.0396
    2DNSX   H73  956  14.960   4.929  41.918 -1.0182  2.5430 -0.2084
    2DNSX   C65  957  15.214   4.987  41.994  0.2765 -0.0634 -0.3124
    2DNSX   H66  958  15.169   4.886  42.025 -2.2133  1.9365 -0.7754
    2DNSX   O69  959  15.348   4.974  41.951 -0.1149  0.2109 -0.4604
    2DNSX   C67  960  15.364   4.884  41.841  0.4743  0.2731 -0.0463
    2DNSX   H68  961  15.316   4.778  41.852 -3.5230  2.0231  5.1150
    2DNSX   C81  962  15.518   4.869  41.808 -0.0457  0.1823 -0.0305
    2DNSX   H82  963  15.523   4.799  41.723 -2.7550 -1.9162  1.6979
    2DNSX   H83  964  15.575   4.959  41.783 -1.6827 -1.5737 -1.1075
    2DNSX   O84  965  15.573   4.820  41.926  0.3118  0.3367 -0.3192
    2DNSX   H85  966  15.570   4.886  42.001  1.8733  0.6568  0.5345
    2DNSX   O59  967  15.233   5.076  42.106  0.6148  0.4723 -0.7444
    2DNSX   C57  968  15.189   5.114  42.240 -0.4366  0.5042  0.0310
    2DNSX   H58  969  15.211   5.221  42.262 -0.6238 -3.4218  2.5660
    2DNSX   C53  970  15.038   5.078  42.245 -0.3619 -0.1610 -0.3346
    2DNSX   H54  971  15.031   4.968  42.217  0.3628 -1.5990  0.5074
    2DNSX   O55  972  14.969   5.166  42.159 -0.2235 -0.1690  0.4923
    2DNSX   H56  973  14.993   5.263  42.184  1.8262  0.8279  3.0862
    2DNSX   C49  974  14.994   5.102  42.392 -0.4470  0.1969  0.0322
    2DNSX   H50  975  15.005   5.210  42.411 -1.1584  0.5266  1.8217
    2DNSX   O51  976  14.855   5.058  42.407 -0.3997  0.3769  0.2759
    2DNSX   H52  977  14.806   5.046  42.318  1.4297 -0.5476  1.0139
    2DNSX   C44  978  15.088   5.018  42.488 -1.0954 -0.6260 -0.4313
    2DNSX   H45  979  15.072   4.909  42.472  0.7136  1.2297 -0.8591
    2DNSX   O48  980  15.226   5.054  42.474  0.5617 -0.6803 -0.4987
    2DNSX   C46  981  15.272   5.034  42.341  0.0347  0.9888 -0.0059
    2DNSX   H47  982  15.253   4.925  42.301  0.0181 -1.3523  2.7160
    2DNSX   C60  983  15.422   5.076  42.325  0.6596  0.2993 -0.1583
    2DNSX   H61  984  15.436   5.180  42.283 -1.5511 -0.7496 -3.2795
    2DNSX   H62  985  15.481   5.070  42.419 -2.0282 -1.9382  1.0019
    2DNSX   O63  986  15.483   4.992  42.224  0.2125 -0.3656  0.0911
    2DNSX   H64  987  15.509   4.901  42.257  1.2659 -1.2307 -3.0862
    2DNSX   O80  988  15.067   5.061  42.619 -0.1637  0.2261  0.1618
    2DNSX   H60  989  15.701   4.418  17.723  0.4184  2.4174 -0.3869
    2DNSX   H81  990  15.061   5.161  42.637  1.3284  0.1224  0.9311
    3DNSX   O59  991  16.544   3.011  17.783  0.4519  0.3396 -0.7387
    3DNSX   C57  992  16.496   2.942  17.902  0.1116 -0.1266 -0.3122
    3DNSX   H58  993  16.394   2.903  17.886  1.2635  1.4513  0.2141
    3DNSX   C53  994  16.591   2.819  17.934 -0.2573 -0.4021  0.3354
    3DNSX   H54  995  16.701   2.855  17.940 -1.3063  0.4363  0.2038
    3DNSX   O55  996  16.585   2.725  17.826 -0.8706 -0.7956 -0.2382
    3DNSX   H56  997  16.492   2.695  17.814 -0.9630  0.3537  1.8181
    3DNSX   C49  998  16.561   2.740  18.066  0.2596 -0.1699  0.3133
    3DNSX   H50  999  16.458   2.704  18.067  1.4850  0.5907  0.1587
    3DNSX   O51 1000  16.668   2.649  18.098  0.2756  0.3140 -0.0739
    3DNSX   H52 1001  16.686   2.577  18.034 -0.2127 -3.3748  1.2447
    3DNSX   C44 1002  16.550   2.854  18.179  0.0106  0.0760  0.4507
    3DNSX   H45 1003  16.660   2.897  18.200 -0.8617 -2.0863  0.9308
    3DNSX   O48 1004  16.462   2.963  18.142  0.1226 -0.2419  0.1278
    3DNSX   C46 1005  16.499   3.041  18.021 -0.2819  0.2972 -0.2768
    3DNSX   H47 1006  16.605   3.089  18.029  1.0307 -3.4162  1.4906
    3DNSX   C60 1007  16.395   3.154  18.010  0.4242 -0.4034 -0.3758
    3DNSX   H61 1008  16.408   3.203  17.915 -1.0570  1.5060  3.2497
    3DNSX   H62 1009  16.294   3.117  18.029  2.6009 -0.6453 -0.3344
    3DNSX   O63 1010  16.402   3.258  18.111 -0.0385 -0.9159  0.5635
    3DNSX   H64 1011  16.490   3.312  18.093  2.1954 -0.7916  3.7682
    3DNSX   O80 1012  16.481   2.811  18.299  0.2055  0.0512 -0.1069
    3DNSX   C78 1013  16.499   2.881  18.418  0.1854 -0.0456 -0.0921
    3DNSX   H79 1014  16.559   2.974  18.402 -1.0837  2.1958 -1.1666
    3DNSX   C74 1015  16.352   2.929  18.451  0.6339  0.0703 -0.1390
    3DNSX   H75 1016  16.284   2.838  18.449 -0.0012 -1.5188 -0.0514
    3DNSX   O76 1017  16.309   3.032  18.358 -0.2815  0.1173  0.0325
    3DNSX   H77 1018  16.317   2.988  18.264 -0.7456  2.2386 -0.0557
    3DNSX   C70 1019  16.361   2.996  18.587  0.4004  0.1302 -0.1953
    3DNSX   H71 1020  16.435   3.083  18.587  2.8123  2.0050 -1.5240
    3DNSX   O72 1021  16.227   3.031  18.627 -0.2947 -0.3645 -0.3315
    3DNSX   H73 1022  16.208   3.133  18.632 -2.9775 -0.0253  0.5457
    3DNSX   C65 1023  16.412   2.894  18.701 -0.5769  0.5392  0.6443
    3DNSX   H66 1024  16.338   2.817  18.721  2.2870  0.8569 -2.8587
    3DNSX   O69 1025  16.539   2.840  18.657 -0.1344  0.1579 -0.2467
    3DNSX   C67 1026  16.553   2.787  18.528 -0.1951  0.1566 -0.6778
    3DNSX   H68 1027  16.479   2.709  18.523 -0.1985  1.0161  3.3554
    3DNSX   C81 1028  16.701   2.754  18.499 -0.3551  0.0832 -0.2607
    3DNSX   H82 1029  16.744   2.846  18.447 -1.5786  2.1330  0.3773
    3DNSX   H83 1030  16.750   2.735  18.600 -0.8042  1.8528  0.2705
    3DNSX   O84 1031  16.722   2.645  18.408  0.6218 -0.3267  0.3246
    3DNSX   H85 1032  16.661   2.650  18.338  0.1085 -0.7575  1.0130
    3DNSX   O59 1033  16.450   2.966  18.816 -0.2591  0.7161 -0.1339
    3DNSX   C57 1034  16.419   2.915  18.954  0.4459  0.1713  0.5616
    3DNSX   H58 1035  16.321   2.856  18.952 -1.4798 -2.7581  1.4245
    3DNSX   C53 1036  16.533   2.811  19.003 -0.6082 -0.1932  0.0005
    3DNSX   H54 1037  16.621   2.878  19.007 -1.9256  1.3357 -0.6270
    3DNSX   O55 1038  16.544   2.706  18.906  0.2210  0.0632  0.2308
    3DNSX   H56 1039  16.569   2.743  18.820  0.1956 -1.9928  0.8289
    3DNSX   C49 1040  16.510   2.748  19.146 -0.3191 -0.3172 -0.1453
    3DNSX   H50 1041  16.421   2.681  19.149  0.2029  0.0634  0.1479
    3DNSX   O51 1042  16.622   2.669  19.190  0.4641 -0.5813 -0.4043
    3DNSX   H52 1043  16.655   2.605  19.121 -0.4095 -3.1197  0.6380
    3DNSX   C44 1044  16.489   2.870  19.240 -0.3666  0.9508 -0.0472
    3DNSX   H45 1045  16.582   2.930  19.251 -0.6619  0.9396  1.3570
    3DNSX   O48 1046  16.395   2.971  19.200 -0.0482 -0.3288 -0.2178
    3DNSX   C46 1047  16.413   3.020  19.061  0.4706  0.6243 -0.3282
    3DNSX   H47 1048  16.511   3.077  19.048 -0.6186 -2.0165 -0.3046
    3DNSX   C60 1049  16.296   3.115  19.032 -0.0122  0.3237 -0.2055
    3DNSX   H61 1050  16.305   3.162  18.928 -0.2849 -1.0907 -0.6889
    3DNSX   H62 1051  16.199   3.059  19.050  1.1487 -0.9231  0.4751
    3DNSX   O63 1052  16.302   3.237  19.104 -0.3359 -0.3285  0.2772
    3DNSX   H64 1053  16.209   3.263  19.128 -0.1123  0.1576  2.0917
    3DNSX   O80 1054  16.427   2.839  19.365  0.3706  0.3145  0.2974
    3DNSX   C78 1055  16.466   2.897  19.488  0.5893 -0.2834 -0.1893
    3DNSX   H79 1056  16.568   2.944  19.486  0.6413  0.1482 -1.1979
    3DNSX   C74 1057  16.366   3.009  19.528 -0.0197 -0.3033  0.4298
    3DNSX   H75 1058  16.266   2.960  19.508  0.1214 -1.7750  1.0630
    3DNSX   O76 1059  16.361   3.125  19.434 -0.4582 -0.5342 -0.5910
    3DNSX   H77 1060  16.347   3.088  19.343 -2.9323  3.8441  0.8409
    3DNSX   C70 1061  16.381   3.045  19.678  0.6602  0.6517  0.0126
    3DNSX   H71 1062  16.477   3.100  19.683 -1.8428 -1.8833 -0.7120
    3DNSX   O72 1063  16.277   3.125  19.727 -0.2133  0.0587  0.0580
    3DNSX   H73 1064  16.270   3.218  19.680 -0.9176  5.7538  0.3974
    3DNSX   C65 1065  16.400   2.922  19.770  0.2037  0.5742 -0.0975
    3DNSX   H66 1066  16.302   2.877  19.780  0.5394 -1.0280 -0.5184
    3DNSX   O69 1067  16.494   2.827  19.722  0.2073 -0.5146 -0.3951
    3DNSX   C67 1068  16.468   2.784  19.591 -0.6499 -0.8460 -0.0845
    3DNSX   H68 1069  16.372   2.725  19.604  1.3965 -2.3617 -1.0266
    3DNSX   C81 1070  16.587   2.691  19.565  0.7179 -0.1541 -0.2869
    3DNSX   H82 1071  16.675   2.750  19.562 -0.1133 -0.4429 -0.1293
    3DNSX   H83 1072  16.607   2.620  19.646 -1.8732 -3.4053 -0.9329
    3DNSX   O84 1073  16.589   2.613  19.449 -0.0621  0.0205 -0.4051
    3DNSX   H85 1074  16.601   2.673  19.368  0.3472  1.5469 -1.6801
    3DNSX   O59 1075  16.459   2.959  19.896 -0.2117 -0.2618  0.1360
    3DNSX   C57 1076  16.444   2.903  20.030  0.2896 -0.1623  0.1965
    3DNSX   H58 1077  16.365   2.826  20.038  2.1171  1.2649  1.0615
    3DNSX   C53 1078  16.569   2.815  20.070 -0.0587  1.2201 -0.3843
    3DNSX   H54 1079  16.664   2.865  20.035 -1.3378  1.0124 -2.3519
    3DNSX   O55 1080  16.578   2.689  19.988 -0.3619 -0.3208 -0.2356
    3DNSX   H56 1081  16.587   2.713  19.891  0.9571  1.6771 -1.1009
    3DNSX   C49 1082  16.569   2.777  20.222 -0.0338 -0.1071 -0.6154
    3DNSX   H50 1083  16.493   2.694  20.233  1.4033 -0.4447  1.3606
    3DNSX   O51 1084  16.696   2.728  20.261 -0.7702 -0.0221 -0.5859
    3DNSX   H52 1085  16.720   2.657  20.194  1.6912  0.8998  1.1919
    3DNSX   C44 1086  16.532   2.899  20.309 -0.4037 -0.0410 -0.0344
    3DNSX   H45 1087  16.615   2.972  20.307 -0.7569  3.0587 -1.9658
    3DNSX   O48 1088  16.409   2.954  20.265 -0.1366  0.4835 -0.1618
    3DNSX   C46 1089  16.417   3.013  20.132  0.7952  0.0359 -0.5249
    3DNSX   H47 1090  16.502   3.094  20.124  0.2015 -0.2977 -1.4850
    3DNSX   C60 1091  16.274   3.073  20.104 -0.0572 -0.1596  0.5013
    3DNSX   H61 1092  16.292   3.141  20.020  4.1427  2.0265  0.8642
    3DNSX   H62 1093  16.200   2.991  20.083 -2.6353 -0.4865 -0.1123
    3DNSX   O63 1094  16.229   3.165  20.199  0.3985  0.1188  0.3194
    3DNSX   H64 1095  16.140   3.205  20.181 -1.2363  0.8705  1.4401
    3DNSX   O80 1096  16.500   2.852  20.432  0.4523 -0.2828 -0.1065
    3DNSX   C78 1097  16.527   2.917  20.559  0.4792  0.2958 -0.0034
    3DNSX   H79 1098  16.626   2.968  20.556 -0.6645  1.1461  2.0062
    3DNSX   C74 1099  16.412   3.018  20.599  0.6175 -0.5878  0.1303
    3DNSX   H75 1100  16.302   2.979  20.603 -0.4514 -2.0633  0.5616
    3DNSX   O76 1101  16.425   3.123  20.499 -0.3241 -0.1019  0.4286
    3DNSX   H77 1102  16.403   3.077  20.412 -2.4200 -0.7629  2.9722
    3DNSX   C70 1103  16.441   3.080  20.742  0.1674 -0.2863  0.8552
    3DNSX   H71 1104  16.538   3.134  20.743  1.7605  2.0199 -0.0349
    3DNSX   O72 1105  16.339   3.165  20.779 -0.5052  0.2393 -0.5810
    3DNSX   H73 1106  16.370   3.226  20.850 -1.1295  0.6112 -1.2554
    3DNSX   C65 1107  16.467   2.959  20.841 -0.4118 -0.3892 -0.3303
    3DNSX   H66 1108  16.367   2.896  20.857 -1.1752  0.4102  0.7966
    3DNSX   O69 1109  16.575   2.874  20.798  0.2244 -0.3296 -0.0541
    3DNSX   C67 1110  16.541   2.811  20.673  0.7080 -0.1868 -0.1321
    3DNSX   H68 1111  16.430   2.772  20.681  1.0831 -1.6089 -0.0160
    3DNSX   C81 1112  16.652   2.709  20.636 -1.5377 -1.1848 -0.2768
    3DNSX   H82 1113  16.639   2.665  20.540 -0.1398  2.0027  0.7585
    3DNSX   H83 1114  16.751   2.762  20.623  0.4718 -0.6303  1.3334
    3DNSX   O84 1115  16.682   2.603  20.729 -0.3185  0.0623  0.0202
    3DNSX   H85 1116  16.615   2.609  20.809  2.5457 -2.1602 -0.1919
    3DNSX   O59 1117  16.523   2.994  20.968  0.2040  0.3453  0.3694
    3DNSX   C57 1118  16.532   2.934  21.096 -0.4825  0.3598  0.1460
    3DNSX   H58 1119  16.455   2.855  21.111  0.3733  3.2646 -1.0293
    3DNSX   C53 1120  16.674   2.870  21.121  1.0932 -0.4270  0.0036
    3DNSX   H54 1121  16.752   2.957  21.124  2.5847  0.5160 -0.5968
    3DNSX   O55 1122  16.697   2.774  21.020 -0.7509 -0.1406 -0.1834
    3DNSX   H56 1123  16.685   2.814  20.930  0.8713 -0.2944  0.0111
    3DNSX   C49 1124  16.668   2.817  21.267  0.3207  0.3712  0.2973
    3DNSX   H50 1125  16.594   2.734  21.271  2.9774  3.0746 -0.2651
    3DNSX   O51 1126  16.795   2.773  21.316  0.2333 -0.0781 -0.2136
    3DNSX   H52 1127  16.859   2.812  21.267  1.6609  1.4391  0.6603
    3DNSX   C44 1128  16.625   2.929  21.368 -0.5082  0.1200  0.0083
    3DNSX   H45 1129  16.705   3.006  21.379  1.3821  0.4209  2.3939
    3DNSX   O48 1130  16.495   2.993  21.330 -0.3029  0.0436  0.2464
    3DNSX   C46 1131  16.506   3.048  21.200  0.2037 -0.6884 -0.0730
    3DNSX   H47 1132  16.603   3.120  21.194  3.7361 -0.4499 -3.0585
    3DNSX   C60 1133  16.371   3.130  21.180 -0.9038  0.0172  0.4807
    3DNSX   H61 1134  16.291   3.055  21.167  1.0307  0.1733  1.3121
    3DNSX   H62 1135  16.370   3.201  21.267  2.1092  1.2580  2.8997
    3DNSX   O63 1136  16.366   3.212  21.060  0.5968 -0.3336 -0.4599
    3DNSX   H64 1137  16.295   3.288  21.082  0.6171  0.6445  2.2270
    3DNSX   O80 1138  16.590   2.870  21.491  0.0838  0.6169  0.0413
    3DNSX   C78 1139  16.623   2.941  21.618 -0.4627  0.1168  0.2526
    3DNSX   H79 1140  16.693   3.026  21.603  1.3758 -2.7707  1.7016
    3DNSX   C74 1141  16.498   3.020  21.672  0.0361  0.4134  0.1204
    3DNSX   H75 1142  16.414   2.947  21.675 -0.5356 -1.3805  0.2846
    3DNSX   O76 1143  16.476   3.130  21.576 -0.1827  0.1042  0.1989
    3DNSX   H77 1144  16.461   3.097  21.483 -0.9117 -1.0537 -0.7364
    3DNSX   C70 1145  16.534   3.078  21.804  0.4383 -0.8938  0.8871
    3DNSX   H71 1146  16.623   3.147  21.790  3.3431  0.3173 -0.2173
    3DNSX   O72 1147  16.428   3.154  21.872  0.1198  0.1436  0.2373
    3DNSX   H73 1148  16.454   3.187  21.953 -2.7832 -0.4599 -2.7263
    3DNSX   C65 1149  16.594   2.972  21.898  0.4095  0.2781  0.4685
    3DNSX   H66 1150  16.505   2.898  21.918 -2.7581  0.7990  0.9446
    3DNSX   O69 1151  16.708   2.904  21.846  0.0216 -0.0716 -0.1721
    3DNSX   C67 1152  16.689   2.847  21.714 -0.6471  0.2843  0.5832
    3DNSX   H68 1153  16.619   2.757  21.711  2.4774  0.0235  0.8823
    3DNSX   C81 1154  16.822   2.797  21.659 -0.2111  0.3585 -0.3084
    3DNSX   H82 1155  16.856   2.864  21.575 -2.7313  1.0180 -1.5080
    3DNSX   H83 1156  16.901   2.802  21.740 -1.2973  0.3713 -0.1064
    3DNSX   O84 1157  16.815   2.659  21.617 -0.0877 -0.4029  0.7502
    3DNSX   H85 1158  16.780   2.653  21.524  2.5044 -0.5912 -0.2640
    3DNSX   O59 1159  16.648   3.029  22.010 -0.6601 -0.0655  0.8592
    3DNSX   C57 1160  16.628   2.980  22.141 -0.4237 -0.1081  0.4549
    3DNSX   H58 1161  16.546   2.902  22.150 -2.2022  1.8469  0.1495
    3DNSX   C53 1162  16.764   2.919  22.177 -0.2644 -0.4411  0.4071
    3DNSX   H54 1163  16.844   3.005  22.166  0.0462  0.7218 -0.3526
    3DNSX   O55 1164  16.786   2.814  22.087  0.3059  0.2193  0.3232
    3DNSX   H56 1165  16.799   2.849  21.989 -0.3002  0.2050  0.7042
    3DNSX   C49 1166  16.781   2.863  22.323 -0.3515  0.0754  0.1988
    3DNSX   H50 1167  16.725   2.770  22.348 -0.8974  1.6898  0.6272
    3DNSX   O51 1168  16.919   2.836  22.342 -0.2474  0.6278  1.0021
    3DNSX   H52 1169  16.933   2.739  22.344  0.3559  2.9513 -1.2891
    3DNSX   C44 1170  16.743   2.979  22.415 -0.1918 -0.5167  0.2020
    3DNSX   H45 1171  16.822   3.065  22.425  1.7302 -4.3528  2.6694
    3DNSX   O48 1172  16.616   3.038  22.371  0.1495 -0.0551 -0.5707
    3DNSX   C46 1173  16.608   3.094  22.239  0.2718 -0.0116 -0.1028
    3DNSX   H47 1174  16.694   3.167  22.233  3.5486 -1.0547  1.3182
    3DNSX   C60 1175  16.472   3.160  22.220  0.2229  0.2942 -0.4610
    3DNSX   H61 1176  16.398   3.081  22.184 -0.8075 -2.5056 -1.8251
    3DNSX   H62 1177  16.443   3.213  22.315  0.4945  1.4053  1.7517
    3DNSX   O63 1178  16.476   3.251  22.110  0.4418 -0.4442  0.0839
    3DNSX   H64 1179  16.408   3.314  22.108 -1.2399 -2.1066 -1.8813
    3DNSX   O80 1180  16.704   2.923  22.544 -0.1839 -0.4911 -0.1339
    3DNSX   C78 1181  16.747   2.986  22.661  0.3934  0.2016 -0.2703
    3DNSX   H79 1182  16.834   3.054  22.635  0.0475 -1.7573 -2.8275
    3DNSX   C74 1183  16.630   3.071  22.719  0.0688 -0.2774  0.0809
    3DNSX   H75 1184  16.541   3.008  22.729 -0.3176  0.6517 -0.4119
    3DNSX   O76 1185  16.596   3.165  22.621  0.1146 -0.2605 -0.3466
    3DNSX   H77 1186  16.586   3.121  22.538 -1.3693 -0.0145  0.3708
    3DNSX   C70 1187  16.665   3.141  22.857 -0.5429  0.7183  0.6637
    3DNSX   H71 1188  16.743   3.215  22.831 -0.1449 -1.4775 -1.1456
    3DNSX   O72 1189  16.550   3.204  22.920 -0.1471  0.3218 -0.0382
    3DNSX   H73 1190  16.520   3.152  22.996 -0.9293  0.7990  2.6820
    3DNSX   C65 1191  16.736   3.045  22.948 -0.1780  0.4480 -0.3242
    3DNSX   H66 1192  16.657   2.967  22.976  1.4706  3.6300  0.1969
    3DNSX   O69 1193  16.845   2.975  22.878  0.1968 -0.0581  0.5836
    3DNSX   C67 1194  16.806   2.896  22.766 -0.3172 -0.2471  0.6649
    3DNSX   H68 1195  16.740   2.807  22.804 -0.0575 -0.6037  1.5883
    3DNSX   C81 1196  16.929   2.827  22.701 -0.0824  0.1006  0.3182
    3DNSX   H82 1197  16.896   2.774  22.602 -3.2445 -0.5280 -1.0935
    3DNSX   H83 1198  17.006   2.901  22.673 -0.0082 -0.6929 -1.9710
    3DNSX   O84 1199  16.989   2.739  22.800  0.4603  0.0347 -0.3607
    3DNSX   H85 1200  17.060   2.793  22.849 -0.3076  1.0235 -1.7921
    3DNSX   O59 1201  16.808   3.103  23.059  0.2139  0.2338 -0.2900
    3DNSX   C57 1202  16.789   3.041  23.189 -0.9764 -0.3348  0.1317
    3DNSX   H58 1203  16.708   2.967  23.196  2.4433 -0.8297  0.5363
    3DNSX   C53 1204  16.923   2.965  23.245  0.1022  0.4100  0.2467
    3DNSX   H54 1205  17.017   3.036  23.226 -1.7845  0.1710 -2.2017
    3DNSX   O55 1206  16.921   2.845  23.162 -0.1248 -0.2531  0.0961
    3DNSX   H56 1207  16.938   2.854  23.067 -0.4717  1.6605 -0.6444
    3DNSX   C49 1208  16.909   2.912  23.394 -0.3795  0.4248  0.3437
    3DNSX   H50 1209  16.849   2.814  23.402 -1.4038  0.0672 -0.2124
    3DNSX   O51 1210  17.037   2.890  23.432 -0.0063 -0.3116  0.6182
    3DNSX   H52 1211  17.051   2.808  23.473  2.2965  1.1452 -0.0059
    3DNSX   C44 1212  16.848   3.032  23.477 -0.3568  0.0914 -0.3605
    3DNSX   H45 1213  16.931   3.112  23.479 -1.7361 -3.4291  1.7160
    3DNSX   O48 1214  16.721   3.085  23.425 -0.5911  0.5472  0.9890
    3DNSX   C46 1215  16.737   3.144  23.294 -0.0855 -0.3317 -0.3843
    3DNSX   H47 1216  16.802   3.232  23.302 -0.8119 -1.3026  1.2493
    3DNSX   C60 1217  16.599   3.194  23.256 -1.0174  0.0923 -0.0883
    3DNSX   H61 1218  16.555   3.119  23.184  0.9174  0.3105  0.1733
    3DNSX   H62 1219  16.544   3.211  23.350  2.6418  0.8923  0.9724
    3DNSX   O63 1220  16.596   3.318  23.180  0.6626 -0.5301 -0.1144
    3DNSX   H64 1221  16.509   3.357  23.203 -1.9847  0.0430 -2.4005
    3DNSX   O80 1222  16.813   2.985  23.604  0.3542  0.5801  0.5014
    3DNSX   C78 1223  16.840   3.040  23.735  0.2191 -0.7178  0.6714
    3DNSX   H79 1224  16.933   3.104  23.738 -0.3195  1.9271  0.3167
    3DNSX   C74 1225  16.715   3.122  23.788 -0.3393  0.2640  1.0363
    3DNSX   H75 1226  16.617   3.062  23.773  0.0951  1.1480  1.2636
    3DNSX   O76 1227  16.698   3.233  23.700 -0.7817  0.1359  0.0914
    3DNSX   H77 1228  16.707   3.208  23.611 -2.3335 -0.4746  1.0534
    3DNSX   C70 1229  16.722   3.166  23.935 -0.1444  0.0571 -0.5953
    3DNSX   H71 1230  16.807   3.238  23.948 -0.4948  0.3816  1.8997
    3DNSX   O72 1231  16.602   3.217  23.985  0.4109 -0.1057  0.0020
    3DNSX   H73 1232  16.592   3.189  24.074  3.8288 -0.0117 -0.7585
    3DNSX   C65 1233  16.762   3.045  24.017 -0.4627 -0.3982 -0.0658
    3DNSX   H66 1234  16.674   2.976  24.014  0.7519 -0.7615 -0.7505
    3DNSX   O69 1235  16.876   2.973  23.965 -0.4568  0.4993  0.0495
    3DNSX   C67 1236  16.863   2.923  23.828 -0.6388  0.1491 -0.1901
    3DNSX   H68 1237  16.778   2.853  23.823 -1.2541  0.5977 -1.4252
    3DNSX   C81 1238  16.990   2.846  23.783  0.7930 -0.4499 -0.1121
    3DNSX   H82 1239  17.050   2.926  23.731  1.2142  1.2186 -0.9792
    3DNSX   H83 1240  17.053   2.811  23.870 -0.3541 -1.3619  0.0622
    3DNSX   O84 1241  16.956   2.727  23.714 -0.0152  0.4791  0.1250
    3DNSX   H85 1242  17.021   2.724  23.639  1.3939  0.4916 -0.9173
    3DNSX   O59 1243  16.811   3.075  24.150  0.5618  0.3665  0.6537
    3DNSX   C57 1244  16.797   3.019  24.281  1.0023 -0.1607  0.6738
    3DNSX   H58 1245  16.721   2.941  24.287  0.2192  2.3079  3.7171
    3DNSX   C53 1246  16.932   2.947  24.321  0.1056  0.4043 -0.5351
    3DNSX   H54 1247  17.013   3.028  24.317 -0.3097 -0.7059 -0.3069
    3DNSX   O55 1248  16.966   2.845  24.227  0.0308 -0.0292 -0.1990
    3DNSX   H56 1249  16.961   2.889  24.147 -0.3164 -2.6392  1.6156
    3DNSX   C49 1250  16.931   2.901  24.469 -0.0997  0.1010  0.6961
    3DNSX   H50 1251  16.854   2.826  24.487  1.4335 -0.9221  0.5124
    3DNSX   O51 1252  17.055   2.846  24.487 -0.5140 -0.1290 -0.3493
    3DNSX   H52 1253  17.081   2.789  24.406 -2.3022  0.6616  0.8795
    3DNSX   C44 1254  16.886   3.016  24.565  0.5007 -0.1540 -0.8906
    3DNSX   H45 1255  16.956   3.103  24.577  1.5676  2.5376 -1.1498
    3DNSX   O48 1256  16.762   3.072  24.517  0.3758  0.0553  0.4723
    3DNSX   C46 1257  16.758   3.129  24.382  0.1045  0.7727  0.1959
    3DNSX   H47 1258  16.829   3.220  24.379 -0.2208 -0.6042  2.7180
    3DNSX   C60 1259  16.619   3.178  24.373  0.8537 -0.2729 -0.2117
    3DNSX   H61 1260  16.540   3.094  24.351 -1.6416 -1.0072  1.2154
    3DNSX   H62 1261  16.602   3.225  24.473  0.7128  0.7209  0.9385
    3DNSX   O63 1262  16.595   3.274  24.266 -0.3805  0.4220 -0.6993
    3DNSX   H64 1263  16.541   3.352  24.291  0.6544 -1.7217  0.9837
    3DNSX   O80 1264  16.835   2.958  24.691 -0.4917 -0.2123  0.3506
    3DNSX   C78 1265  16.843   3.016  24.819 -0.7891 -0.1425 -0.3558
    3DNSX   H79 1266  16.924   3.090  24.828 -2.2295  0.9404 -0.2017
    3DNSX   C74 1267  16.714   3.092  24.855  0.1612  0.4285  0.0464
    3DNSX   H75 1268  16.642   3.011  24.853  1.6340 -0.1507  1.5221
    3DNSX   O76 1269  16.687   3.193  24.757 -0.1672 -0.7108  0.1593
    3DNSX   H77 1270  16.688   3.150  24.671  2.5766  1.9322  0.9050
    3DNSX   C70 1271  16.713   3.150  24.997  0.6508 -0.3535 -0.4601
    3DNSX   H71 1272  16.789   3.231  24.998  0.7259  1.9042  1.9881
    3DNSX   O72 1273  16.601   3.213  25.030 -0.3498  0.3745  0.1678
    3DNSX   H73 1274  16.581   3.287  24.966 -1.0755  0.2816  0.5988
    3DNSX   C65 1275  16.758   3.046  25.105  0.6303  0.1324  0.5416
    3DNSX   H66 1276  16.674   2.979  25.131 -2.8563  2.0270 -1.0781
    3DNSX   O69 1277  16.871   2.972  25.057 -0.3298  0.6107  0.0706
    3DNSX   C67 1278  16.865   2.912  24.925 -1.2687 -0.1605 -0.3542
    3DNSX   H68 1279  16.776   2.827  24.916 -1.5126 -1.1346 -2.4947
    3DNSX   C81 1280  17.005   2.844  24.904  0.2735  0.2824  0.0774
    3DNSX   H82 1281  17.013   2.793  24.800 -2.3737 -1.1403 -0.3110
    3DNSX   H83 1282  17.081   2.924  24.909 -0.2901  0.3287  0.3781
    3DNSX   O84 1283  17.039   2.760  25.017 -0.2278  0.0028  0.0924
    3DNSX   H85 1284  17.098   2.694  24.989 -1.3224  0.8130  2.4010
    3DNSX   O59 1285  16.811   3.112  25.210 -0.3048 -0.1286 -0.1097
    3DNSX   C57 1286  16.825   3.069  25.345 -0.5222  0.5261 -0.1996
    3DNSX   H58 1287  16.751   2.987  25.370 -0.0479 -1.2019  0.9641
    3DNSX   C53 1288  16.967   3.015  25.382  0.1041 -0.3837 -0.0753
    3DNSX   H54 1289  17.052   3.088  25.356  0.9658 -0.0448  1.8414
    3DNSX   O55 1290  16.999   2.905  25.285  0.1045 -0.0791  0.0310
    3DNSX   H56 1291  16.999   2.958  25.200  0.5693  1.3685 -0.4965
    3DNSX   C49 1292  16.980   2.989  25.534 -0.4129  0.0783  0.0546
    3DNSX   H50 1293  16.941   2.889  25.561 -1.8945 -0.2660 -1.6810
    3DNSX   O51 1294  17.115   2.996  25.569  0.0749 -0.3006 -0.8299
    3DNSX   H52 1295  17.164   2.902  25.537  0.3428 -3.5064 -1.6166
    3DNSX   C44 1296  16.918   3.109  25.609 -0.1002  0.0521  0.5220
    3DNSX   H45 1297  16.987   3.200  25.611 -0.2123  1.9116  1.3722
    3DNSX   O48 1298  16.788   3.157  25.564 -0.3029  0.4911  0.1146
    3DNSX   C46 1299  16.782   3.191  25.424  0.3957  0.2505  0.4590
    3DNSX   H47 1300  16.855   3.273  25.416  0.5798  0.1289  1.4196
    3DNSX   C60 1301  16.640   3.233  25.396 -0.6241  0.3355  0.4330
    3DNSX   H61 1302  16.649   3.311  25.315 -0.0689  2.3506  0.0717
    3DNSX   H62 1303  16.575   3.147  25.367  0.3400 -2.9663  0.3301
    3DNSX   O63 1304  16.567   3.308  25.498  0.6660 -0.2357  0.0309
    3DNSX   H64 1305  16.472   3.313  25.484  0.4259 -2.1673  0.4438
    3DNSX   O80 1306  16.878   3.064  25.732 -0.0502  0.3061 -0.0774
    3DNSX   C78 1307  16.889   3.139  25.857 -0.2059  0.2414  0.1366
    3DNSX   H79 1308  16.961   3.225  25.848 -2.1615  0.0048 -0.0119
    3DNSX   C74 1309  16.756   3.208  25.884  0.2389 -1.5478  0.2606
    3DNSX   H75 1310  16.677   3.122  25.880  2.4285 -2.1373  1.2922
    3DNSX   O76 1311  16.733   3.302  25.787 -0.2307  0.3536 -0.4723
    3DNSX   H77 1312  16.732   3.271  25.694 -1.5671 -1.6159 -0.8419
    3DNSX   C70 1313  16.743   3.278  26.020 -0.6235  0.1210 -0.4304
    3DNSX   H71 1314  16.811   3.368  26.038  1.2259  0.1215 -1.3259
    3DNSX   O72 1315  16.609   3.311  26.048 -0.5434  0.0300 -0.1834
    3DNSX   H73 1316  16.578   3.274  26.126  1.1782 -0.6652  0.2235
    3DNSX   C65 1317  16.796   3.172  26.127  0.8604 -0.2329 -0.0999
    3DNSX   H66 1318  16.713   3.091  26.138 -1.0512 -1.7637  0.4117
    3DNSX   O69 1319  16.920   3.109  26.090  0.2230  0.0141  0.3265
    3DNSX   C67 1320  16.926   3.036  25.963 -0.2326  0.1286  0.0497
    3DNSX   H68 1321  16.845   2.955  25.966  0.4867 -0.5771  0.4507
    3DNSX   C81 1322  17.066   2.990  25.937 -0.4149 -0.4829 -0.3089
    3DNSX   H82 1323  17.065   2.940  25.841 -1.3267 -1.1080  2.8571
    3DNSX   H83 1324  17.127   3.082  25.923 -3.2042  2.4077  0.4276
    3DNSX   O84 1325  17.128   2.903  26.034 -0.1906 -0.1255  0.6395
    3DNSX   H85 1326  17.162   2.824  25.987  1.4535 -1.0987  0.9936
    3DNSX   O59 1327  16.835   3.231  26.248 -0.2150 -0.6977 -0.6761
    3DNSX   C57 1328  16.847   3.170  26.377 -0.9137  0.0922  0.0194
    3DNSX   H58 1329  16.786   3.077  26.382 -1.9614 -0.1771  1.2245
    3DNSX   C53 1330  16.990   3.133  26.419 -0.1795 -0.8606  0.4685
    3DNSX   H54 1331  17.046   3.236  26.415 -3.8654 -2.8372 -0.4013
    3DNSX   O55 1332  17.027   3.043  26.315 -0.0474  0.6118 -1.0119
    3DNSX   H56 1333  17.029   3.083  26.224 -0.7142 -0.0701  1.0057
    3DNSX   C49 1334  16.991   3.084  26.568  0.1614  0.2825  0.2305
    3DNSX   H50 1335  16.944   2.984  26.597  0.4231 -1.2713  0.9948
    3DNSX   O51 1336  17.129   3.087  26.615  0.1689  0.7483  0.0273
    3DNSX   H52 1337  17.172   3.166  26.569  0.3214  0.3649  0.4078
    3DNSX   C44 1338  16.913   3.188  26.655  0.2871  0.0977  0.2701
    3DNSX   H45 1339  16.973   3.281  26.656 -0.6025 -3.2784 -0.1003
    3DNSX   O48 1340  16.784   3.220  26.604  0.3930 -0.6850  0.3258
    3DNSX   C46 1341  16.783   3.273  26.473  0.3740 -0.0847 -0.1089
    3DNSX   H47 1342  16.844   3.364  26.476 -1.9949  1.4752  0.8380
    3DNSX   C60 1343  16.644   3.322  26.441  0.7004 -0.7333  0.0631
    3DNSX   H61 1344  16.593   3.232  26.399  1.2202 -1.4156  1.1555
    3DNSX   H62 1345  16.582   3.367  26.520  0.0850  0.7857 -2.3047
    3DNSX   O63 1346  16.635   3.404  26.324 -0.1528 -0.0868 -0.4086
    3DNSX   H64 1347  16.598   3.495  26.346  1.1553 -0.6921  2.1463
    3DNSX   O80 1348  16.882   3.144  26.788  0.2008 -0.0950 -0.3722
    3DNSX   C78 1349  16.912   3.203  26.920 -0.0931  0.4325 -0.5176
    3DNSX   H79 1350  16.987   3.287  26.908 -3.6907  3.8638 -2.1814
    3DNSX   C74 1351  16.771   3.257  26.966  0.0963 -0.1063 -0.2095
    3DNSX   H75 1352  16.708   3.168  26.960 -0.1749 -1.7123 -2.1237
    3DNSX   O76 1353  16.737   3.363  26.875  0.3459  0.8829  0.3409
    3DNSX   H77 1354  16.739   3.322  26.788  1.5555  0.4345 -0.8012
    3DNSX   C70 1355  16.772   3.303  27.116 -0.4591  0.1307  0.3102
    3DNSX   H71 1356  16.844   3.388  27.126 -0.6233 -2.9995 -0.3121
    3DNSX   O72 1357  16.635   3.336  27.160  0.0947  0.4080  0.7451
    3DNSX   H73 1358  16.639   3.319  27.257 -2.8236 -0.3840  0.8955
    3DNSX   C65 1359  16.845   3.201  27.209  0.4936  0.1436  0.2700
    3DNSX   H66 1360  16.769   3.113  27.230 -1.8715 -2.1034  0.8961
    3DNSX   O69 1361  16.974   3.152  27.157 -0.3280  0.0422 -0.3087
    3DNSX   C67 1362  16.977   3.104  27.019  0.1604  0.4887  0.2347
    3DNSX   H68 1363  16.917   3.007  27.001  2.1330 -0.6062 -3.7756
    3DNSX   C81 1364  17.120   3.074  26.972 -0.2395  0.1986  0.0617
    3DNSX   H82 1365  17.175   3.164  26.934 -0.0299  0.7543 -1.9770
    3DNSX   H83 1366  17.168   3.041  27.066 -0.9903  0.4846 -1.5922
    3DNSX   O84 1367  17.126   2.966  26.888  0.2444 -0.1721  0.3964
    3DNSX   H85 1368  17.178   2.983  26.823  2.0651 -2.3536  0.1631
    3DNSX   O59 1369  16.887   3.276  27.322  0.3635  0.1048 -0.2421
    3DNSX   C57 1370  16.868   3.217  27.451  0.0503 -0.0344  0.0693
    3DNSX   H58 1371  16.802   3.127  27.452  2.3600 -1.2269  0.1790
    3DNSX   C53 1372  17.006   3.154  27.499 -0.0665 -0.1864  0.2763
    3DNSX   H54 1373  17.083   3.242  27.481 -1.4831  0.5832  0.5014
    3DNSX   O55 1374  17.037   3.053  27.406  0.2081  0.0524 -0.3195
    3DNSX   H56 1375  17.034   3.098  27.312 -0.6528  0.1288  2.9956
    3DNSX   C49 1376  17.009   3.089  27.638 -0.4572 -0.5352  0.3372
    3DNSX   H50 1377  16.923   3.019  27.639 -0.7980  1.9985 -1.8220
    3DNSX   O51 1378  17.132   3.021  27.678 -0.5616  0.7628  0.7312
    3DNSX   H52 1379  17.217   3.080  27.699  3.7968  0.5802  0.1168
    3DNSX   C44 1380  16.959   3.203  27.738 -1.2500  0.4594 -0.3863
    3DNSX   H45 1381  17.034   3.291  27.736 -1.6193  0.6145 -0.6429
    3DNSX   O48 1382  16.836   3.259  27.695 -0.0408  0.1122 -0.2975
    3DNSX   C46 1383  16.824   3.321  27.561 -0.3023 -0.2145  0.2783
    3DNSX   H47 1384  16.884   3.417  27.550  1.9397 -2.0734  3.2608
    3DNSX   C60 1385  16.673   3.358  27.545  0.4614 -0.4882 -0.0035
    3DNSX   H61 1386  16.609   3.267  27.531  0.0433  1.0078  0.4148
    3DNSX   H62 1387  16.644   3.423  27.633  0.1849  0.3200  1.6403
    3DNSX   O63 1388  16.668   3.437  27.424 -0.1136  0.3712  0.3347
    3DNSX   H64 1389  16.575   3.471  27.404 -0.4170 -1.3569 -1.2237
    3DNSX   O80 1390  16.915   3.154  27.861  0.7916  0.0362  0.2651
    3DNSX   C78 1391  16.922   3.208  27.990 -0.0269 -0.1469  0.0544
    3DNSX   H79 1392  16.994   3.293  27.996 -1.1920  0.4550  2.4499
    3DNSX   C74 1393  16.780   3.273  28.029  0.1244  0.0739  0.5004
    3DNSX   H75 1394  16.698   3.204  28.022  1.2686  2.4571 -3.0159
    3DNSX   O76 1395  16.755   3.383  27.941  0.5684  0.3238 -0.4823
    3DNSX   H77 1396  16.757   3.353  27.851  1.2829 -1.3848  2.3832
    3DNSX   C70 1397  16.787   3.333  28.172 -0.4303  0.3418 -0.6032
    3DNSX   H71 1398  16.856   3.419  28.167  3.6764 -0.4712 -1.8205
    3DNSX   O72 1399  16.669   3.389  28.227 -0.6748  0.1503  0.3498
    3DNSX   H73 1400  16.690   3.412  28.319  1.5667  0.4535 -0.9859
    3DNSX   C65 1401  16.847   3.224  28.262  0.2369  0.1671 -1.2183
    3DNSX   H66 1402  16.778   3.131  28.274  0.9856 -2.8634 -0.0740
    3DNSX   O69 1403  16.975   3.179  28.223  0.2937  0.8060 -0.0513
    3DNSX   C67 1404  16.966   3.104  28.098  0.7805 -0.1051  0.6159
    3DNSX   H68 1405  16.892   3.010  28.114 -3.0792 -2.7515  2.0362
    3DNSX   C81 1406  17.105   3.047  28.074 -0.2615 -0.1494  0.3635
    3DNSX   H82 1407  17.177   3.127  28.052 -0.4612  2.7155  1.1750
    3DNSX   H83 1408  17.137   2.986  28.166  2.3687 -0.5901  0.3615
    3DNSX   O84 1409  17.098   2.952  27.973  0.0332 -0.4105 -0.6941
    3DNSX   H85 1410  17.073   2.991  27.892 -1.8511  1.6261 -2.6416
    3DNSX   O59 1411  16.883   3.284  28.387  0.1064 -0.4978 -0.3672
    3DNSX   C57 1412  16.893   3.214  28.515 -0.4411 -0.0271  0.2905
    3DNSX   H58 1413  16.819   3.131  28.523 -3.0083  2.4988  0.8982
    3DNSX   C53 1414  17.043   3.166  28.547 -0.6238 -0.6533 -0.5236
    3DNSX   H54 1415  17.111   3.255  28.546 -1.4374 -0.5420 -0.6533
    3DNSX   O55 1416  17.083   3.059  28.460  0.1547  0.0054  0.3237
    3DNSX   H56 1417  17.081   3.087  28.370 -1.1714 -1.4947  0.8693
    3DNSX   C49 1418  17.050   3.104  28.686 -0.2479  0.6946  0.3391
    3DNSX   H50 1419  16.977   3.023  28.689 -0.7017  1.5644 -0.3041
    3DNSX   O51 1420  17.187   3.070  28.722 -0.0762  0.6935  0.6169
    3DNSX   H52 1421  17.228   2.996  28.672  0.0069 -3.7476  0.0166
    3DNSX   C44 1422  17.000   3.208  28.792  0.6905  0.2713 -0.3463
    3DNSX   H45 1423  17.080   3.285  28.805 -1.0019  0.8011 -0.2680
    3DNSX   O48 1424  16.868   3.262  28.752  0.6046  0.3929 -0.2621
    3DNSX   C46 1425  16.853   3.316  28.620 -0.8586 -0.0321 -0.6044
    3DNSX   H47 1426  16.916   3.409  28.599  2.6227  0.1337  0.8131
    3DNSX   C60 1427  16.702   3.348  28.619 -0.2638 -0.2066 -0.5793
    3DNSX   H61 1428  16.647   3.252  28.623 -1.1073  0.2509  3.3883
    3DNSX   H62 1429  16.683   3.399  28.720  1.8768 -0.1544  1.2504
    3DNSX   O63 1430  16.672   3.431  28.507 -0.0672  0.1225 -0.2385
    3DNSX   H64 1431  16.570   3.436  28.490 -1.9569  1.2092  2.4811
    3DNSX   O80 1432  16.963   3.138  28.915  0.3573  0.8558 -0.2190
    3DNSX   C78 1433  16.990   3.215  29.036 -0.1542 -0.4777 -1.2038
    3DNSX   H79 1434  17.057   3.301  29.017  2.3291 -1.7345  1.6713
    3DNSX   C74 1435  16.852   3.269  29.092 -0.3076  0.6716  0.2114
    3DNSX   H75 1436  16.770   3.189  29.090 -0.3562  1.7908 -1.5743
    3DNSX   O76 1437  16.800   3.369  29.006  0.3820  0.6892  0.2978
    3DNSX   H77 1438  16.793   3.345  28.917  1.6197 -4.3979  0.4673
    3DNSX   C70 1439  16.869   3.336  29.231 -0.3837  0.5763  0.4588
    3DNSX   H71 1440  16.952   3.409  29.226  2.1541 -0.8101 -0.9840
    3DNSX   O72 1441  16.742   3.388  29.279 -0.0952  0.2782 -0.6070
    3DNSX   H73 1442  16.758   3.415  29.372 -0.6864 -0.8048  0.7347
    3DNSX   C65 1443  16.929   3.228  29.319  0.0400 -0.0370 -1.0108
    3DNSX   H66 1444  16.855   3.143  29.325  0.6639  0.7965 -0.4497
    3DNSX   O69 1445  17.054   3.186  29.273 -0.1709 -0.2844 -0.4331
    3DNSX   C67 1446  17.056   3.121  29.144 -0.7942  0.0328  1.0283
    3DNSX   H68 1447  17.005   3.035  29.152  2.0921  3.2808 -1.3902
    3DNSX   C81 1448  17.198   3.082  29.089  0.7888 -0.7051  0.2182
    3DNSX   H82 1449  17.218   2.977  29.100 -0.2825  2.9899 -1.8011
    3DNSX   H83 1450  17.190   3.096  28.978 -0.8216  1.8205 -1.2464
    3DNSX   O84 1451  17.311   3.160  29.119 -0.0013 -0.8815  0.4763
    3DNSX   H85 1452  17.331   3.151  29.214 -0.0817 -0.3335 -0.3029
    3DNSX   O59 1453  16.961   3.288  29.443 -0.4509 -0.0185 -0.5285
    3DNSX   C57 1454  16.964   3.227  29.582  0.2212  0.4005  0.7012
    3DNSX   H58 1455  16.896   3.138  29.587  0.2569 -0.9579 -2.2199
    3DNSX   C53 1456  17.108   3.180  29.622  0.3570 -0.6534 -0.6752
    3DNSX   H54 1457  17.192   3.257  29.609  1.8505  0.6685 -1.9393
    3DNSX   O55 1458  17.141   3.069  29.548  0.4793 -0.1643 -0.0698
    3DNSX   H56 1459  17.145   3.083  29.450 -4.1348  0.7931 -1.5847
    3DNSX   C49 1460  17.122   3.128  29.766  0.0934  0.4749  0.1477
    3DNSX   H50 1461  17.070   3.032  29.791 -0.7716  2.6656 -1.1222
    3DNSX   O51 1462  17.253   3.115  29.811  0.2559  0.4683 -0.2795
    3DNSX   H52 1463  17.317   3.114  29.728 -0.0985  0.7998 -1.2588
    3DNSX   C44 1464  17.054   3.242  29.851  0.3260  0.4859 -0.6999
    3DNSX   H45 1465  17.128   3.330  29.856  1.3860 -1.4100  3.5902
    3DNSX   O48 1466  16.927   3.284  29.803 -0.1677  0.1807  0.3013
    3DNSX   C46 1467  16.919   3.338  29.669  0.8478  0.1361  0.4980
    3DNSX   H47 1468  16.980   3.433  29.663 -0.1349  3.9436  1.6160
    3DNSX   C60 1469  16.767   3.368  29.650 -0.3158  0.0830 -0.2239
    3DNSX   H61 1470  16.727   3.317  29.564  0.5919 -0.0081 -2.1715
    3DNSX   H62 1471  16.715   3.355  29.748 -2.2839 -0.3331 -2.5106
    3DNSX   O63 1472  16.763   3.502  29.596 -0.0346  0.2538 -0.3876
    3DNSX   H64 1473  16.673   3.531  29.562  0.1738 -3.1224  1.4108
    3DNSX   O80 1474  17.007   3.192  29.977 -0.2565  0.1436 -0.4609
    3DNSX   C78 1475  17.012   3.267  30.103  0.5170  0.8097  0.7323
    3DNSX   H79 1476  17.081   3.359  30.097  1.3770 -1.6585 -0.1869
    3DNSX   C74 1477  16.869   3.299  30.141 -0.0237 -0.3321 -0.0832
    3DNSX   H75 1478  16.808   3.213  30.127  3.6573  3.1412  0.8990
    3DNSX   O76 1479  16.826   3.397  30.051  0.1099  0.0465  0.1061
    3DNSX   H77 1480  16.827   3.366  29.961 -0.8188 -1.2065  2.3643
    3DNSX   C70 1481  16.856   3.344  30.292  0.9014  0.1697  0.0207
    3DNSX   H71 1482  16.904   3.446  30.300 -2.2374  2.1351 -0.7016
    3DNSX   O72 1483  16.712   3.345  30.326 -0.1071  0.1131 -0.4413
    3DNSX   H73 1484  16.668   3.425  30.278  0.1100 -2.6271 -1.0330
    3DNSX   C65 1485  16.941   3.249  30.389 -0.4240 -0.3552 -0.1858
    3DNSX   H66 1486  16.874   3.155  30.397 -0.1360  1.7658  1.0268
    3DNSX   O69 1487  17.075   3.226  30.341  0.0345  0.2954  0.1233
    3DNSX   C67 1488  17.081   3.175  30.203  0.1568 -0.3407  0.0577
    3DNSX   H68 1489  17.037   3.077  30.203  0.9644  0.5155  0.0211
    3DNSX   C81 1490  17.234   3.168  30.168  0.4152  0.8277 -0.3482
    3DNSX   H82 1491  17.250   3.177  30.059  0.8515 -1.7542 -1.0176
    3DNSX   H83 1492  17.282   3.253  30.212 -1.3945  1.1971 -3.5409
    3DNSX   O84 1493  17.296   3.059  30.240  0.2663 -0.0065  0.2048
    3DNSX   H85 1494  17.281   2.975  30.190  1.2420 -1.0085 -0.1687
    3DNSX   O59 1495  16.971   3.309  30.515 -0.0167  0.1754  0.1094
    3DNSX   C57 1496  16.961   3.237  30.640  0.8431  0.2802 -0.3162
    3DNSX   H58 1497  16.905   3.141  30.626  1.8635  3.2092 -2.6631
    3DNSX   C53 1498  17.107   3.211  30.685  0.0249 -0.8588  0.0014
    3DNSX   H54 1499  17.152   3.313  30.683 -0.8303 -0.4864  0.5170
    3DNSX   O55 1500  17.176   3.127  30.589 -0.3008 -0.4486 -0.3010
    3DNSX   H56 1501  17.175   3.159  30.495  0.6422  1.7795 -2.6468
    3DNSX   C49 1502  17.115   3.155  30.825 -0.6151  0.3020 -0.7167
    3DNSX   H50 1503  17.074   3.053  30.816  2.3307 -0.4755 -0.9235
    3DNSX   O51 1504  17.249   3.149  30.858  0.0907 -0.8890 -0.8464
    3DNSX   H52 1505  17.294   3.095  30.785  0.5838  1.0851  0.9222
    3DNSX   C44 1506  17.028   3.237  30.923 -0.1694 -0.3220  0.1591
    3DNSX   H45 1507  17.077   3.338  30.931 -0.1338  2.0361 -0.8026
    3DNSX   O48 1508  16.893   3.268  30.875 -0.2235  0.0248  0.2303
    3DNSX   C46 1509  16.886   3.329  30.744 -0.7391  0.0531  0.5583
    3DNSX   H47 1510  16.942   3.433  30.729 -0.5771  1.0179 -1.7828
    3DNSX   C60 1511  16.740   3.360  30.712 -0.4135 -0.1692 -0.8330
    3DNSX   H61 1512  16.735   3.423  30.622  0.6495 -1.1915  1.4727
    3DNSX   H62 1513  16.683   3.260  30.706 -1.9188 -2.0949  1.4915
    3DNSX   O63 1514  16.690   3.445  30.810  0.4741  1.0440 -0.0249
    3DNSX   H64 1515  16.593   3.431  30.796 -0.0472 -2.3539  0.5950
    3DNSX   O80 1516  16.999   3.172  31.047  0.4010  0.3607  0.3615
    3DNSX   C78 1517  16.997   3.226  31.176 -0.2477  0.3830 -0.5748
    3DNSX   H79 1518  17.054   3.323  31.177 -0.2577  1.8431  1.8863
    3DNSX   C74 1519  16.857   3.268  31.227  0.4724  0.1278 -0.1832
    3DNSX   H75 1520  16.788   3.187  31.239 -0.4783  1.5456 -1.6964
    3DNSX   O76 1521  16.794   3.364  31.130 -0.1072 -0.1589 -0.2657
    3DNSX   H77 1522  16.783   3.324  31.043 -2.1747 -1.1483 -3.8131
    3DNSX   C70 1523  16.862   3.334  31.366 -0.5387  0.5763  0.0012
    3DNSX   H71 1524  16.918   3.434  31.364  1.3062  1.1543  0.2007
    3DNSX   O72 1525  16.725   3.348  31.410 -0.2488 -0.2755 -0.2549
    3DNSX   H73 1526  16.730   3.360  31.507  2.2376  0.4312  2.6445
    3DNSX   C65 1527  16.935   3.241  31.466  0.5871 -0.1740  0.3829
    3DNSX   H66 1528  16.874   3.151  31.486  2.7291  0.7389  0.3623
    3DNSX   O69 1529  17.064   3.195  31.417 -0.3645  0.2187  0.7119
    3DNSX   C67 1530  17.061   3.128  31.281  0.1161 -0.3006  0.0869
    3DNSX   H68 1531  17.003   3.031  31.285  3.1207 -1.3797 -1.5784
    3DNSX   C81 1532  17.204   3.078  31.228  0.2845  0.0721  0.2835
    3DNSX   H82 1533  17.255   3.020  31.304  0.6999 -0.2802 -2.3000
    3DNSX   H83 1534  17.186   3.016  31.139  1.6548 -0.2002  2.1998
    3DNSX   O84 1535  17.291   3.179  31.200 -0.2732  0.2167 -0.2903
    3DNSX   H85 1536  17.258   3.231  31.123  0.6844 -0.8577 -0.1154
    3DNSX   O59 1537  16.972   3.307  31.591 -0.0447 -0.2024 -0.0270
    3DNSX   C57 1538  16.975   3.244  31.723 -0.0378 -0.4080  0.0501
    3DNSX   H58 1539  16.940   3.140  31.721  3.4830  1.0260  0.1089
    3DNSX   C53 1540  17.124   3.244  31.763  0.0092 -0.5150  0.4630
    3DNSX   H54 1541  17.161   3.345  31.745 -1.3548  2.2673 -0.1057
    3DNSX   O55 1542  17.186   3.150  31.674 -0.8310 -0.6099 -0.1308
    3DNSX   H56 1543  17.167   3.176  31.585 -1.4128  1.7229  1.1274
    3DNSX   C49 1544  17.145   3.181  31.906  0.0298  0.2321  0.2388
    3DNSX   H50 1545  17.111   3.075  31.900 -0.1511 -0.8047  2.6387
    3DNSX   O51 1546  17.278   3.193  31.950  0.1364  0.0494  0.7223
    3DNSX   H52 1547  17.328   3.116  31.905  2.2337 -0.6084 -0.5111
    3DNSX   C44 1548  17.050   3.262  32.002  0.7809 -0.5361  0.2364
    3DNSX   H45 1549  17.095   3.365  32.023 -2.4546 -0.8592  1.1487
    3DNSX   O48 1550  16.914   3.269  31.962 -0.2424  0.1342  0.0856
    3DNSX   C46 1551  16.890   3.327  31.830 -0.1409 -0.0781  0.2040
    3DNSX   H47 1552  16.919   3.442  31.828 -0.3058  0.0813 -0.5626
    3DNSX   C60 1553  16.739   3.316  31.800 -0.3187  0.0054  0.3419
    3DNSX   H61 1554  16.709   3.214  31.768 -1.5930 -2.3674 -1.4295
    3DNSX   H62 1555  16.693   3.352  31.895  0.1082  0.9705 -3.2583
    3DNSX   O63 1556  16.707   3.406  31.701 -0.3804 -0.1366  0.0436
    3DNSX   H64 1557  16.623   3.456  31.714  0.2414  0.4102  0.8741
    3DNSX   O80 1558  17.041   3.189  32.119  0.0676  0.4108 -0.1901
    3DNSX   C78 1559  17.031   3.212  32.256 -0.2461 -0.0658 -0.2115
    3DNSX   H79 1560  17.093   3.298  32.295 -0.6589  1.6353  1.7587
    3DNSX   C74 1561  16.885   3.253  32.288  0.5629  0.3768 -1.0980
    3DNSX   H75 1562  16.822   3.164  32.257  1.2829 -1.6857  0.1765
    3DNSX   O76 1563  16.846   3.375  32.216 -0.0620 -0.2722 -0.3315
    3DNSX   H77 1564  16.855   3.355  32.125 -0.1627  0.6416 -1.6084
    3DNSX   C70 1565  16.879   3.285  32.439  0.8155  0.0466  0.0335
    3DNSX   H71 1566  16.951   3.361  32.474 -0.2909 -1.1525  3.0110
    3DNSX   O72 1567  16.746   3.318  32.481 -0.5492 -0.3224 -0.7150
    3DNSX   H73 1568  16.737   3.424  32.496  0.8502 -0.2577 -0.3657
    3DNSX   C65 1569  16.919   3.165  32.532  0.3680 -0.3702  0.1156
    3DNSX   H66 1570  16.851   3.084  32.522 -3.0279 -0.7540 -2.1459
    3DNSX   O69 1571  17.053   3.122  32.488 -0.5522  0.0920  0.0604
    3DNSX   C67 1572  17.064   3.086  32.343 -0.2335 -0.0913  0.5214
    3DNSX   H68 1573  16.995   3.006  32.315  1.9168  0.8870 -3.2999
    3DNSX   C81 1574  17.208   3.031  32.331 -0.2329 -0.1719 -0.1524
    3DNSX   H82 1575  17.272   3.103  32.384 -2.3575  1.3840  2.7634
    3DNSX   H83 1576  17.215   2.931  32.385  1.3422 -1.1405 -3.4566
    3DNSX   O84 1577  17.246   3.003  32.199 -0.1334  0.3490  0.1806
    3DNSX   H85 1578  17.197   3.075  32.155 -2.7657  1.4139 -0.8328
    3DNSX   O59 1579  16.943   3.213  32.665 -0.5277 -0.1058  0.2311
    3DNSX   C57 1580  16.905   3.157  32.786 -0.5795 -0.9773 -0.0727
    3DNSX   H58 1581  16.824   3.080  32.776 -1.2269  1.4229  2.4418
    3DNSX   C53 1582  17.040   3.085  32.839  0.1106 -0.5999  0.2059
    3DNSX   H54 1583  17.111   3.174  32.863  0.4514 -0.9964 -0.1603
    3DNSX   O55 1584  17.100   2.986  32.745  0.1000  0.0027 -0.4122
    3DNSX   H56 1585  17.119   3.027  32.661 -0.7335 -1.7379 -2.4668
    3DNSX   C49 1586  17.018   3.019  32.984  0.1643 -0.5455 -0.5965
    3DNSX   H50 1587  16.940   2.939  32.981  0.0801  3.0010 -1.2512
    3DNSX   O51 1588  17.140   2.969  33.039  0.4964 -0.4254  0.6774
    3DNSX   H52 1589  17.171   2.898  32.977  1.8030 -0.7240 -0.0159
    3DNSX   C44 1590  16.960   3.124  33.078 -0.3141 -0.0117  0.1643
    3DNSX   H45 1591  17.040   3.203  33.095 -1.3403  0.4552  1.9091
    3DNSX   O48 1592  16.844   3.189  33.021  0.0174  1.1117  0.2021
    3DNSX   C46 1593  16.845   3.251  32.893  1.0162  0.0638 -1.4156
    3DNSX   H47 1594  16.915   3.342  32.912 -1.2619  1.5363 -0.6630
    3DNSX   C60 1595  16.716   3.320  32.844 -0.5723  0.2078 -0.4000
    3DNSX   H61 1596  16.650   3.238  32.802 -1.5718  2.0404  0.3322
    3DNSX   H62 1597  16.661   3.372  32.927 -0.9272 -0.5474 -0.2208
    3DNSX   O63 1598  16.733   3.412  32.736  0.5679  0.0304 -0.7693
    3DNSX   H64 1599  16.652   3.459  32.728  1.1153 -1.5655  1.6954
    3DNSX   O80 1600  16.910   3.060  33.198 -0.9480 -0.6417 -0.2408
    3DNSX   C78 1601  16.910   3.121  33.326  0.6389  0.1294 -0.1511
    3DNSX   H79 1602  16.950   3.224  33.324 -0.6693 -0.9953  0.3876
    3DNSX   C74 1603  16.757   3.165  33.364 -0.3630  0.3697 -0.9121
    3DNSX   H75 1604  16.694   3.069  33.377  1.3295  1.5213 -0.8578
    3DNSX   O76 1605  16.707   3.262  33.269 -1.0293 -0.1565 -0.0643
    3DNSX   H77 1606  16.714   3.224  33.174 -1.2534  2.5697 -0.2384
    3DNSX   C70 1607  16.751   3.224  33.504  0.0742  0.6136  0.0779
    3DNSX   H71 1608  16.807   3.322  33.511 -0.2217  0.9422  0.8432
    3DNSX   O72 1609  16.614   3.239  33.538 -0.5043 -0.0292  0.0879
    3DNSX   H73 1610  16.565   3.290  33.468 -0.0347 -0.2259 -0.9969
    3DNSX   C65 1611  16.815   3.127  33.602  0.4937 -0.4355 -0.7557
    3DNSX   H66 1612  16.745   3.029  33.601  0.3182 -0.4044  0.7824
    3DNSX   O69 1613  16.948   3.103  33.567 -0.0382  0.3618 -0.2545
    3DNSX   C67 1614  16.972   3.036  33.438 -0.2344 -0.4346  0.1184
    3DNSX   H68 1615  16.925   2.934  33.434  3.4383  1.5220  0.6775
    3DNSX   C81 1616  17.127   3.020  33.423 -0.1400 -0.5698  0.8339
    3DNSX   H82 1617  17.168   3.119  33.399  0.3754 -1.0456 -1.7093
    3DNSX   H83 1618  17.170   2.968  33.511 -1.0568 -0.8034 -1.6450
    3DNSX   O84 1619  17.155   2.933  33.320  0.6215  0.3432  0.6465
    3DNSX   H85 1620  17.142   2.963  33.226  2.2608 -0.7999  0.1556
    3DNSX   O59 1621  16.824   3.186  33.726  0.1586  0.3786 -0.6859
    3DNSX   C57 1622  16.787   3.124  33.849  0.3525 -0.6600 -0.2008
    3DNSX   H58 1623  16.706   3.053  33.839  1.1539  0.0078 -0.7572
    3DNSX   C53 1624  16.924   3.058  33.896  0.4326  0.5967  0.0732
    3DNSX   H54 1625  16.999   3.137  33.904 -2.7261  2.1463  1.0502
    3DNSX   O55 1626  16.977   2.949  33.810 -0.5099  0.4567  0.1666
    3DNSX   H56 1627  16.994   2.987  33.724  1.1823 -1.1533  2.3882
    3DNSX   C49 1628  16.893   3.002  34.043 -0.4124 -0.2530 -0.3540
    3DNSX   H50 1629  16.817   2.923  34.032  1.1156  1.0617 -2.3200
    3DNSX   O51 1630  17.017   2.951  34.105 -0.0345 -0.2081  0.6839
    3DNSX   H52 1631  17.017   2.856  34.098 -3.3052  0.2563 -1.8810
    3DNSX   C44 1632  16.846   3.121  34.132  0.7988 -0.1462 -1.3825
    3DNSX   H45 1633  16.942   3.185  34.145  0.7892  0.4706  0.0719
    3DNSX   O48 1634  16.736   3.196  34.085  0.3313 -0.6035 -0.0455
    3DNSX   C46 1635  16.741   3.243  33.943 -0.4379  0.4956  0.2411
    3DNSX   H47 1636  16.816   3.316  33.929  0.6241  0.5407  1.8858
    3DNSX   C60 1637  16.600   3.286  33.908  0.1330 -0.2957  0.9280
    3DNSX   H61 1638  16.538   3.200  33.878  0.2064  2.1265 -0.6658
    3DNSX   H62 1639  16.562   3.331  34.003 -1.5074  3.4316 -1.5024
    3DNSX   O63 1640  16.604   3.376  33.798 -0.0822  0.4678 -0.0423
    3DNSX   H64 1641  16.638   3.330  33.713 -1.5288 -0.3042 -0.8776
    3DNSX   O80 1642  16.792   3.065  34.253 -0.2447 -0.2987  0.1614
    3DNSX   C78 1643  16.798   3.132  34.384  0.2625 -0.5364  0.5701
    3DNSX   H79 1644  16.871   3.214  34.386 -1.9622  0.3798  0.4680
    3DNSX   C74 1645  16.663   3.204  34.411  0.0366  0.4867 -0.0641
    3DNSX   H75 1646  16.583   3.119  34.409 -0.4482 -2.2405  1.6119
    3DNSX   O76 1647  16.631   3.304  34.311  0.0319  0.3464 -0.4863
    3DNSX   H77 1648  16.639   3.266  34.215  0.5185  0.2627  1.6887
    3DNSX   C70 1649  16.667   3.263  34.560  0.1812  0.3651  0.2705
    3DNSX   H71 1650  16.742   3.346  34.568 -1.1297 -0.1551  2.9307
    3DNSX   O72 1651  16.535   3.303  34.588 -0.5249  0.1860  0.3451
    3DNSX   H73 1652  16.512   3.363  34.513 -1.3051  0.4205 -0.0772
    3DNSX   C65 1653  16.708   3.148  34.656  0.6149 -0.9980 -0.3330
    3DNSX   H66 1654  16.628   3.070  34.663 -0.0708 -0.6502  0.0953
    3DNSX   O69 1655  16.829   3.083  34.617  0.5009  0.3488 -0.1051
    3DNSX   C67 1656  16.828   3.023  34.484  0.1807  0.0845  0.9792
    3DNSX   H68 1657  16.749   2.938  34.474  0.7704 -0.6038  1.6080
    3DNSX   C81 1658  16.967   2.963  34.460  0.0506  0.9964  0.2151
    3DNSX   H82 1659  17.035   3.035  34.405  1.3590 -0.8200  1.0849
    3DNSX   H83 1660  17.014   2.933  34.559  2.2023 -1.1916  1.9328
    3DNSX   O84 1661  16.967   2.841  34.391 -0.5262  0.1065  0.1732
    3DNSX   H85 1662  17.051   2.814  34.348 -0.4529 -2.3881 -1.6902
    3DNSX   O59 1663  16.747   3.207  34.779  0.1539 -0.2457 -0.7066
    3DNSX   C57 1664  16.737   3.172  34.925  0.1844 -0.6925  0.1833
    3DNSX   H58 1665  16.656   3.095  34.943  1.3431 -1.0698 -1.0421
    3DNSX   C53 1666  16.880   3.111  34.963 -0.2684 -0.2701  0.1656
    3DNSX   H54 1667  16.961   3.191  34.954 -1.7354 -0.9743 -1.8349
    3DNSX   O55 1668  16.897   3.000  34.881 -0.2486  0.3555  0.2727
    3DNSX   H56 1669  16.908   3.022  34.791 -0.6341  0.4678  0.7845
    3DNSX   C49 1670  16.884   3.072  35.115  0.2193  0.2578 -1.3884
    3DNSX   H50 1671  16.813   2.987  35.125  0.2054 -0.3153 -0.4244
    3DNSX   O51 1672  17.015   3.039  35.157  0.3334 -0.0356  0.4245
    3DNSX   H52 1673  17.038   2.952  35.127  0.5336  2.1141 -1.5375
    3DNSX   C44 1674  16.832   3.191  35.193  0.1323 -0.4203  0.1996
    3DNSX   H45 1675  16.909   3.274  35.192 -1.3769  3.0934  2.5374
    3DNSX   O48 1676  16.713   3.252  35.145  0.1919 -0.3563 -0.0374
    3DNSX   C46 1677  16.715   3.297  35.008 -0.2579 -0.1494 -0.7804
    3DNSX   H47 1678  16.805   3.372  34.979  1.3398 -0.2263 -1.9052
    3DNSX   C60 1679  16.572   3.349  34.994 -0.9487 -0.2420  0.0387
    3DNSX   H61 1680  16.533   3.314  34.899  2.0095  2.4539 -0.2231
    3DNSX   H62 1681  16.503   3.321  35.073  1.7086 -0.3618  0.6702
    3DNSX   O63 1682  16.569   3.486  34.970  0.0897  0.4728  0.1962
    3DNSX   H64 1683  16.477   3.511  34.937 -0.4081  1.2314  1.8365
    3DNSX   O80 1684  16.791   3.155  35.328  0.6103  0.6234  0.4499
    3DNSX   C78 1685  16.795   3.217  35.453 -0.6728  0.2818 -0.1240
    3DNSX   H79 1686  16.878   3.291  35.457 -0.8838  0.9151 -1.0787
    3DNSX   C74 1687  16.660   3.293  35.482  0.1454 -0.0196  0.6408
    3DNSX   H75 1688  16.587   3.206  35.488  2.5819 -2.8342 -0.2032
    3DNSX   O76 1689  16.626   3.387  35.387 -0.7580  0.2449  0.4592
    3DNSX   H77 1690  16.641   3.351  35.299 -0.4348  0.3799 -1.9047
    3DNSX   C70 1691  16.665   3.358  35.627  0.6634  0.4044  1.2275
    3DNSX   H71 1692  16.734   3.446  35.625 -1.2806  0.5179 -0.0841
    3DNSX   O72 1693  16.524   3.399  35.662 -0.7253 -0.1274  0.0286
    3DNSX   H73 1694  16.491   3.484  35.616  1.3390 -1.9745  0.2863
    3DNSX   C65 1695  16.706   3.250  35.728 -0.0279  0.8557 -0.2095
    3DNSX   H66 1696  16.623   3.179  35.740  1.7469  2.0264  1.9421
    3DNSX   O69 1697  16.838   3.186  35.685  0.9094 -0.0476 -0.1716
    3DNSX   C67 1698  16.825   3.110  35.559 -0.0695 -0.0545 -0.6395
    3DNSX   H68 1699  16.743   3.043  35.580 -0.0522 -0.1214  2.0520
    3DNSX   C81 1700  16.952   3.034  35.540 -0.5056  0.2672 -0.1328
    3DNSX   H82 1701  17.032   3.112  35.522 -0.5410  1.6730 -0.8586
    3DNSX   H83 1702  16.998   2.978  35.625 -1.6699  0.9858  1.4952
    3DNSX   O84 1703  16.958   2.945  35.424 -0.1214  0.3323  0.3381
    3DNSX   H85 1704  16.918   2.996  35.349  2.3000  0.3259 -2.6253
    3DNSX   O59 1705  16.744   3.310  35.852  0.1568  0.1422  0.0879
    3DNSX   C57 1706  16.731   3.257  35.984  0.3096 -0.5229  0.1163
    3DNSX   H58 1707  16.656   3.176  35.987  1.1837  1.1515 -2.3738
    3DNSX   C53 1708  16.862   3.201  36.028  0.2794 -0.2798  0.0434
    3DNSX   H54 1709  16.939   3.285  36.016  0.3781 -2.7271  3.0652
    3DNSX   O55 1710  16.905   3.092  35.950 -0.8722 -0.3520 -0.5232
    3DNSX   H56 1711  16.894   3.112  35.859 -0.9294 -1.1999 -0.6965
    3DNSX   C49 1712  16.861   3.158  36.178 -0.1482  0.2786  0.1603
    3DNSX   H50 1713  16.793   3.073  36.189  1.2112  1.7982 -2.6972
    3DNSX   O51 1714  16.992   3.124  36.214 -0.1730  0.4602  0.1524
    3DNSX   H52 1715  17.030   3.070  36.145  0.4905 -0.6424 -0.5526
    3DNSX   C44 1716  16.807   3.279  36.268 -0.4764  0.7427  0.6599
    3DNSX   H45 1717  16.891   3.361  36.271 -1.2623  0.1563  0.2954
    3DNSX   O48 1718  16.688   3.336  36.214  0.1835 -0.4150  0.9521
    3DNSX   C46 1719  16.698   3.376  36.078  1.0808  0.6573  0.3058
    3DNSX   H47 1720  16.770   3.457  36.068 -1.4950  0.4849  2.3596
    3DNSX   C60 1721  16.557   3.430  36.048 -0.1736  0.1345  0.2647
    3DNSX   H61 1722  16.565   3.491  35.955 -0.1955 -1.3253 -1.8554
    3DNSX   H62 1723  16.478   3.354  36.033  0.0779 -1.5435  2.9519
    3DNSX   O63 1724  16.518   3.515  36.152 -0.2811 -0.2754 -0.0842
    3DNSX   H64 1725  16.513   3.474  36.240  0.9335  0.8504 -0.8454
    3DNSX   O80 1726  16.762   3.234  36.386 -0.0787  0.0132 -0.2472
    3DNSX   C78 1727  16.765   3.310  36.511  0.4243  0.2078 -0.1290
    3DNSX   H79 1728  16.853   3.373  36.520 -0.3677 -0.0524  0.5562
    3DNSX   C74 1729  16.632   3.398  36.534 -0.2467 -0.2299  0.3840
    3DNSX   H75 1730  16.554   3.323  36.534 -0.2910 -0.7706 -4.0301
    3DNSX   O76 1731  16.619   3.501  36.433 -0.2365  0.6771 -0.6628
    3DNSX   H77 1732  16.627   3.476  36.339  0.2786 -1.5721  1.3732
    3DNSX   C70 1733  16.627   3.460  36.677  0.0471  0.1218 -0.1699
    3DNSX   H71 1734  16.688   3.553  36.674 -2.3153  0.9852 -1.0481
    3DNSX   O72 1735  16.496   3.498  36.718  0.8489 -0.3640 -0.4394
    3DNSX   H73 1736  16.515   3.540  36.804  3.0227  0.4574  0.6729
    3DNSX   C65 1737  16.669   3.355  36.786  0.0478  0.2763  1.0017
    3DNSX   H66 1738  16.588   3.283  36.802  0.3951  0.5975 -0.8798
    3DNSX   O69 1739  16.788   3.282  36.747  0.4690 -0.8721 -0.3120
    3DNSX   C67 1740  16.783   3.209  36.624  0.1649 -0.4043 -0.2150
    3DNSX   H68 1741  16.705   3.135  36.629 -0.9553  1.1183 -3.5530
    3DNSX   C81 1742  16.919   3.134  36.618  0.8847  0.0166  0.3614
    3DNSX   H82 1743  16.996   3.213  36.595  0.6069  0.4148  1.6063
    3DNSX   H83 1744  16.923   3.089  36.718 -0.8332 -0.3859 -2.6253
    3DNSX   O84 1745  16.921   3.032  36.519 -0.2539  0.3169 -0.2759
    3DNSX   H85 1746  16.927   3.072  36.433 -2.5483 -2.6416  1.1415
    3DNSX   O59 1747  16.715   3.416  36.899  0.2175 -0.6042 -0.0509
    3DNSX   C57 1748  16.702   3.357  37.034  0.3918  0.3297  0.3576
    3DNSX   H58 1749  16.639   3.267  37.031  0.7774  0.7817 -1.4905
    3DNSX   C53 1750  16.843   3.304  37.079 -0.6631  0.2391  0.2544
    3DNSX   H54 1751  16.907   3.394  37.058 -1.2400  1.5585 -1.2184
    3DNSX   O55 1752  16.879   3.205  36.997 -0.6344  0.0267  0.3663
    3DNSX   H56 1753  16.875   3.238  36.908 -2.2879 -1.9850  3.0998
    3DNSX   C49 1754  16.855   3.254  37.227  0.7181 -0.4123 -0.0388
    3DNSX   H50 1755  16.801   3.159  37.226  1.1168  1.0297  0.7201
    3DNSX   O51 1756  16.988   3.245  37.260  0.1295 -0.1994  0.1023
    3DNSX   H52 1757  17.020   3.168  37.207  1.4535  0.4018 -1.8450
    3DNSX   C44 1758  16.796   3.365  37.314 -0.0932  0.0226  0.1515
    3DNSX   H45 1759  16.868   3.453  37.314 -0.5786 -0.4779  0.9407
    3DNSX   O48 1760  16.664   3.413  37.272 -0.0029 -0.5734  0.4315
    3DNSX   C46 1761  16.641   3.458  37.136  0.1243 -0.8557  0.2905
    3DNSX   H47 1762  16.693   3.556  37.121  1.4566 -1.4431 -0.0968
    3DNSX   C60 1763  16.488   3.463  37.115 -0.3063  0.2456 -0.7862
    3DNSX   H61 1764  16.466   3.462  37.003  1.7901 -2.0074 -0.1473
    3DNSX   H62 1765  16.440   3.373  37.160 -2.1566  2.3682  0.4944
    3DNSX   O63 1766  16.436   3.580  37.161  0.3086  0.5087  0.3612
    3DNSX   H64 1767  16.333   3.554  37.166 -1.2395 -2.0701  0.9508
    3DNSX   O80 1768  16.768   3.314  37.453  0.0297 -0.4762  0.0336
    3DNSX   C78 1769  16.750   3.386  37.573  0.1769  0.3318 -0.0631
    3DNSX   H79 1770  16.821   3.474  37.579  3.7378 -0.3034  0.2613
    3DNSX   C74 1771  16.608   3.450  37.598 -0.4498  0.4878 -0.5048
    3DNSX   H75 1772  16.541   3.367  37.604 -1.6028  2.9595 -0.6050
    3DNSX   O76 1773  16.571   3.530  37.485  0.2544  0.2415  0.2921
    3DNSX   H77 1774  16.572   3.481  37.397 -1.2820 -1.6305 -1.3314
    3DNSX   C70 1775  16.596   3.533  37.728  0.6244 -0.3249 -0.5634
    3DNSX   H71 1776  16.663   3.623  37.715  1.4951  1.0344  1.0286
    3DNSX   O72 1777  16.457   3.578  37.751  0.4088 -0.2564 -0.2494
    3DNSX   H73 1778  16.419   3.616  37.672  2.8844 -1.0955 -1.6980
    3DNSX   C65 1779  16.646   3.442  37.850 -0.0034  0.1883  0.3811
    3DNSX   H66 1780  16.560   3.363  37.866  0.9134  0.3094  0.1760
    3DNSX   O69 1781  16.768   3.377  37.814 -0.2818 -0.1871  0.0060
    3DNSX   C67 1782  16.778   3.296  37.699 -1.1288  0.1592 -0.1696
    3DNSX   H68 1783  16.700   3.208  37.704  0.5073 -0.7775 -1.6970
    3DNSX   C81 1784  16.916   3.228  37.685 -0.3182 -0.0947 -0.1342
    3DNSX   H82 1785  16.986   3.285  37.613  0.0274 -0.7289  0.7610
    3DNSX   H83 1786  16.964   3.213  37.785 -0.8426 -3.2096  0.0099
    3DNSX   O84 1787  16.902   3.097  37.639  0.6128 -0.4314 -0.2785
    3DNSX   H85 1788  16.978   3.068  37.583  0.1530 -0.5683 -1.4855
    3DNSX   O59 1789  16.680   3.515  37.965  0.0860 -0.7510 -0.4483
    3DNSX   C57 1790  16.679   3.477  38.102 -0.0277  0.3742  0.1093
    3DNSX   H58 1791  16.610   3.390  38.124 -0.8006 -0.9219  2.0344
    3DNSX   C53 1792  16.817   3.429  38.154  0.0519 -0.6221  0.2284
    3DNSX   H54 1793  16.905   3.500  38.126  1.5058  0.3383 -0.3321
    3DNSX   O55 1794  16.844   3.305  38.096 -0.1983 -0.6092 -0.2620
    3DNSX   H56 1795  16.841   3.311  37.998 -2.6939 -0.5471 -2.7807
    3DNSX   C49 1796  16.813   3.402  38.307  0.1121 -0.3742 -0.7871
    3DNSX   H50 1797  16.732   3.328  38.335 -0.4985 -0.7206  3.1658
    3DNSX   O51 1798  16.940   3.364  38.352  0.1927 -0.0972  0.6648
    3DNSX   H52 1799  16.952   3.417  38.435  0.1111 -0.1769  1.1200
    3DNSX   C44 1800  16.767   3.532  38.382  0.1939  0.3842 -0.3602
    3DNSX   H45 1801  16.841   3.616  38.387  0.4581 -1.0311 -0.5344
    3DNSX   O48 1802  16.638   3.568  38.328 -0.4818 -0.6552  0.3508
    3DNSX   C46 1803  16.630   3.597  38.182  0.0767  0.1898 -1.0418
    3DNSX   H47 1804  16.705   3.680  38.162  0.9873 -1.4077  3.8623
    3DNSX   C60 1805  16.486   3.637  38.143 -0.1989  0.2855 -0.2179
    3DNSX   H61 1806  16.425   3.545  38.140  3.0863  0.0606 -0.5283
    3DNSX   H62 1807  16.450   3.704  38.225  0.2781 -1.1588  0.4020
    3DNSX   O63 1808  16.463   3.691  38.014 -0.1030 -0.0902 -0.2816
    3DNSX   H64 1809  16.503   3.631  37.945  0.7979 -1.2107 -0.9429
    3DNSX   O80 1810  16.723   3.499  38.509 -0.0395 -0.8460 -0.3398
    3DNSX   C78 1811  16.717   3.558  38.644  0.0945  0.3323  0.0836
    3DNSX   H79 1812  16.780   3.649  38.652 -0.0100 -2.1462  3.7675
    3DNSX   C74 1813  16.569   3.605  38.664 -0.4306  0.6690 -0.0307
    3DNSX   H75 1814  16.494   3.526  38.643  1.8142  1.5649 -0.7739
    3DNSX   O76 1815  16.540   3.714  38.564 -0.4300  0.5725 -0.1832
    3DNSX   H77 1816  16.561   3.682  38.471 -0.6542  0.6502  0.1568
    3DNSX   C70 1817  16.547   3.656  38.813 -0.9431  0.5149 -0.8859
    3DNSX   H71 1818  16.619   3.743  38.812  0.1865  0.3120  1.1778
    3DNSX   O72 1819  16.416   3.695  38.834 -0.1584  0.1848  0.8507
    3DNSX   H73 1820  16.373   3.709  38.750 -0.6413 -0.4025  2.5261
    3DNSX   C65 1821  16.599   3.547  38.912 -0.3069  0.7580 -0.9622
    3DNSX   H66 1822  16.523   3.463  38.929 -1.8293  2.3267  1.7961
    3DNSX   O69 1823  16.731   3.497  38.870  0.0179  0.6090 -0.2421
    3DNSX   C67 1824  16.747   3.439  38.744  0.3676  0.0731  0.8918
    3DNSX   H68 1825  16.673   3.354  38.733  3.0059  1.4171  2.5241
    3DNSX   C81 1826  16.889   3.381  38.733  0.3596  0.2715 -0.3841
    3DNSX   H82 1827  16.914   3.327  38.634  1.0125  0.0337 -0.7884
    3DNSX   H83 1828  16.963   3.463  38.747 -3.9883  0.3786 -0.4298
    3DNSX   O84 1829  16.924   3.280  38.834  0.1052 -0.1396  0.6736
    3DNSX   H85 1830  16.964   3.327  38.910 -1.3414  3.4815  1.9729
    3DNSX   O59 1831  16.641   3.609  39.033 -0.4520 -0.0534  0.1919
    3DNSX   C57 1832  16.631   3.565  39.166 -0.0675 -0.1985 -0.4004
    3DNSX   H58 1833  16.568   3.473  39.177 -1.3737  0.5459 -0.3712
    3DNSX   C53 1834  16.772   3.518  39.207 -0.6395 -0.1042  0.0500
    3DNSX   H54 1835  16.854   3.604  39.196  2.4731  0.7314 -1.5132
    3DNSX   O55 1836  16.804   3.405  39.118  0.4854 -0.3105  0.2711
    3DNSX   H56 1837  16.793   3.440  39.025  0.6381  0.0794  0.3512
    3DNSX   C49 1838  16.781   3.467  39.349 -0.4988  0.2048 -0.6269
    3DNSX   H50 1839  16.727   3.372  39.372 -2.6519 -2.0169  0.2498
    3DNSX   O51 1840  16.920   3.446  39.392 -0.0299  0.0153  0.5262
    3DNSX   H52 1841  16.985   3.465  39.322  2.7911  1.4475  0.3515
    3DNSX   C44 1842  16.707   3.570  39.447  0.8105  0.1847  0.2845
    3DNSX   H45 1843  16.772   3.662  39.455 -1.1099  1.0264  1.8470
    3DNSX   O48 1844  16.577   3.610  39.400 -0.4047 -0.4348 -0.0522
    3DNSX   C46 1845  16.574   3.669  39.267 -0.5688  0.1146 -0.0681
    3DNSX   H47 1846  16.633   3.769  39.254 -0.4035  1.1224 -1.4181
    3DNSX   C60 1847  16.426   3.698  39.231 -0.6083 -0.0554 -0.3156
    3DNSX   H61 1848  16.389   3.609  39.175  2.6450  0.2322 -2.4693
    3DNSX   H62 1849  16.358   3.704  39.318 -2.4822 -1.4676 -3.0405
    3DNSX   O63 1850  16.411   3.804  39.139 -0.3900  0.3313  0.2239
    3DNSX   H64 1851  16.325   3.853  39.155  0.4512  0.9098 -3.0062
    3DNSX   O80 1852  16.677   3.509  39.570  0.5085  0.3703  0.1645
    3DNSX   C78 1853  16.688   3.585  39.693  0.4399 -0.5165 -0.7908
    3DNSX   H79 1854  16.754   3.669  39.684 -2.0168 -3.6393 -0.9675
    3DNSX   C74 1855  16.545   3.640  39.733  0.0761 -0.0468 -0.6433
    3DNSX   H75 1856  16.466   3.553  39.727  1.4979  1.2216  0.0450
    3DNSX   O76 1857  16.507   3.734  39.633  0.1181  0.3995  0.2214
    3DNSX   H77 1858  16.505   3.684  39.543 -2.7851 -0.9953  1.3927
    3DNSX   C70 1859  16.540   3.697  39.874  0.3770  0.4818 -0.0942
    3DNSX   H71 1860  16.598   3.792  39.876 -0.4149  0.9202  0.8022
    3DNSX   O72 1861  16.396   3.721  39.915 -0.3842  0.5592 -0.5633
    3DNSX   H73 1862  16.347   3.787  39.862  0.3728 -0.2047 -2.3073
    3DNSX   C65 1863  16.613   3.601  39.973 -0.6979 -0.1408 -0.1523
    3DNSX   H66 1864  16.544   3.514  39.999  0.4023  0.5081  0.6518
    3DNSX   O69 1865  16.742   3.560  39.928 -0.0771  0.6101 -0.0563
    3DNSX   C67 1866  16.749   3.497  39.801  0.2207  0.4801  0.2940
    3DNSX   H68 1867  16.689   3.402  39.822  1.3489  2.7080  2.8240
    3DNSX   C81 1868  16.897   3.469  39.774 -0.1269 -0.0157 -0.3820
    3DNSX   H82 1869  16.942   3.552  39.704 -0.3366  1.0944 -1.2153
    3DNSX   H83 1870  16.946   3.462  39.875  1.0394 -0.6548 -2.7950
    3DNSX   O84 1871  16.911   3.343  39.718 -0.1232 -0.2950 -0.3175
    3DNSX   H85 1872  16.990   3.358  39.653  0.8079  0.3475  1.8883
    3DNSX   O59 1873  16.648   3.675  40.086 -0.0683  0.3302  0.3011
    3DNSX   C57 1874  16.644   3.643  40.225 -0.0417  0.6310 -0.7240
    3DNSX   H58 1875  16.566   3.566  40.251  0.2702  0.7785 -0.5485
    3DNSX   C53 1876  16.779   3.598  40.267 -0.1802  0.0363 -0.2258
    3DNSX   H54 1877  16.847   3.687  40.247 -0.9803 -1.0398  1.1323
    3DNSX   O55 1878  16.824   3.477  40.195  0.1532 -0.1348 -0.1222
    3DNSX   H56 1879  16.826   3.501  40.099  0.2433  1.8242  0.5785
    3DNSX   C49 1880  16.783   3.573  40.422 -0.0852 -0.2763 -0.0769
    3DNSX   H50 1881  16.727   3.474  40.436 -0.4089 -3.1456  1.2860
    3DNSX   O51 1882  16.925   3.557  40.467  0.0874 -0.5372 -0.4952
    3DNSX   H52 1883  16.921   3.509  40.551 -1.8691  1.8089  2.4345
    3DNSX   C44 1884  16.718   3.688  40.504 -0.2477  0.3874 -0.6750
    3DNSX   H45 1885  16.795   3.766  40.504  1.3728 -0.0818 -0.1640
    3DNSX   O48 1886  16.589   3.734  40.453 -0.7310  0.2525 -0.5464
    3DNSX   C46 1887  16.592   3.761  40.311 -0.1139 -0.5107 -0.8243
    3DNSX   H47 1888  16.657   3.856  40.303 -1.9753 -0.5110 -0.0882
    3DNSX   C60 1889  16.444   3.796  40.268  0.0320 -0.8249 -0.9656
    3DNSX   H61 1890  16.431   3.803  40.166 -0.0446 -2.5913  1.4283
    3DNSX   H62 1891  16.378   3.713  40.302  3.5502  1.0811 -0.1078
    3DNSX   O63 1892  16.390   3.917  40.327 -0.4663 -0.1772  0.2886
    3DNSX   H64 1893  16.361   3.900  40.419 -1.9517  1.7608 -2.0273
    3DNSX   O80 1894  16.675   3.650  40.627 -0.2541 -0.0358  0.6113
    3DNSX   C78 1895  16.678   3.709  40.758  0.1068 -0.1347  0.3650
    3DNSX   H79 1896  16.763   3.780  40.767 -1.8581 -2.3745 -1.1570
    3DNSX   C74 1897  16.537   3.774  40.769  0.0004  0.3385  0.1584
    3DNSX   H75 1898  16.466   3.689  40.762  0.4674  0.9836 -0.7996
    3DNSX   O76 1899  16.515   3.867  40.664  0.0640  0.5454  0.3408
    3DNSX   H77 1900  16.535   3.817  40.577  1.1497 -2.4261  0.2790
    3DNSX   C70 1901  16.506   3.835  40.906 -0.4762 -1.0750  1.1540
    3DNSX   H71 1902  16.582   3.914  40.920 -2.2248 -1.0462  1.3189
    3DNSX   O72 1903  16.372   3.886  40.908 -0.1017  0.1540 -0.9506
    3DNSX   H73 1904  16.348   3.928  40.824  2.5794  1.8164 -1.6036
    3DNSX   C65 1905  16.532   3.720  41.012  0.4302  0.7232 -0.5347
    3DNSX   H66 1906  16.451   3.637  41.017 -0.8500  0.0584 -0.8035
    3DNSX   O69 1907  16.665   3.654  40.994  0.5744 -0.1268  0.2099
    3DNSX   C67 1908  16.696   3.598  40.865  0.2947  0.0411 -0.3135
    3DNSX   H68 1909  16.618   3.515  40.850  2.1116 -2.6978  2.0197
    3DNSX   C81 1910  16.834   3.535  40.864 -0.1808 -0.2917 -0.3787
    3DNSX   H82 1911  16.823   3.441  40.930 -2.7199  1.5528  0.2536
    3DNSX   H83 1912  16.889   3.511  40.771  0.6650  2.5874  0.6723
    3DNSX   O84 1913  16.927   3.615  40.928  0.2344 -0.4526 -0.7729
    3DNSX   H85 1914  16.998   3.558  40.968  1.4682 -0.2641 -2.2115
    3DNSX   O59 1915  16.560   3.789  41.130  0.8339  0.4234  0.0735
    3DNSX   C57 1916  16.546   3.764  41.267  0.4210 -0.5777 -0.8628
    3DNSX   H58 1917  16.489   3.672  41.291  2.2950 -0.1886  0.6988
    3DNSX   C53 1918  16.689   3.736  41.317  0.5441 -0.0272 -0.3451
    3DNSX   H54 1919  16.738   3.835  41.284 -1.8865  2.0006  2.6364
    3DNSX   O55 1920  16.752   3.626  41.252 -0.5081 -0.3889  0.2736
    3DNSX   H56 1921  16.747   3.647  41.149 -0.3636 -0.4380 -4.2048
    3DNSX   C49 1922  16.688   3.714  41.471 -0.2450  0.0261 -0.3164
    3DNSX   H50 1923  16.639   3.616  41.483 -3.0298  0.9159  1.7156
    3DNSX   O51 1924  16.816   3.719  41.523 -0.6919  0.3639 -0.5837
    3DNSX   H52 1925  16.821   3.796  41.579  1.3607 -0.2409 -0.7698
    3DNSX   C44 1926  16.609   3.830  41.542 -0.6118 -0.3032 -0.7254
    3DNSX   H45 1927  16.671   3.923  41.539  0.4167 -1.1406 -1.8957
    3DNSX   O48 1928  16.477   3.849  41.485 -1.0016  0.3494  0.8131
    3DNSX   C46 1929  16.478   3.877  41.349 -0.1980  0.1342  0.4733
    3DNSX   H47 1930  16.529   3.975  41.318  0.2101 -1.1350  1.7342
    3DNSX   C60 1931  16.338   3.912  41.299  0.0401  0.0304  0.1705
    3DNSX   H61 1932  16.278   3.819  41.290  1.1738  2.0102 -1.1293
    3DNSX   H62 1933  16.277   3.971  41.370 -0.4977  0.3617  1.9378
    3DNSX   O63 1934  16.334   3.975  41.173  0.0939 -0.4276  0.2854
    3DNSX   H64 1935  16.386   3.925  41.109 -2.1968  1.4570  0.5488
    3DNSX   O80 1936  16.573   3.793  41.676 -0.3178 -0.3850 -0.2434
    3DNSX   C78 1937  16.588   3.881  41.798  0.0539  0.3362  0.1526
    3DNSX   H79 1938  16.654   3.973  41.778  1.3766  0.2419  1.1618
    3DNSX   C74 1939  16.450   3.950  41.840  0.1331 -0.6599  0.0060
    3DNSX   H75 1940  16.384   3.861  41.858  3.2730  0.3057  2.4969
    3DNSX   O76 1941  16.405   4.020  41.726 -0.2902 -0.3537  0.2094
    3DNSX   H77 1942  16.407   3.968  41.643  0.6940  3.6511 -1.2589
    3DNSX   C70 1943  16.450   4.029  41.975  0.2599  0.0851 -0.4999
    3DNSX   H71 1944  16.497   4.132  41.972  1.8116  0.4466  1.6053
    3DNSX   O72 1945  16.312   4.050  41.992 -0.1348 -0.1923  0.3922
    3DNSX   H73 1946  16.269   4.080  41.908 -0.6221 -0.1235  1.3466
    3DNSX   C65 1947  16.518   3.935  42.081  0.1956  0.2273 -0.1221
    3DNSX   H66 1948  16.437   3.851  42.101 -2.9361  3.1295  2.2501
    3DNSX   O69 1949  16.646   3.880  42.038 -0.1171 -0.3316 -0.3161
    3DNSX   C67 1950  16.637   3.794  41.920 -0.5527  0.3570  0.6092
    3DNSX   H68 1951  16.561   3.712  41.929  0.4868 -4.5359 -2.8306
    3DNSX   C81 1952  16.775   3.739  41.893  0.3085  0.0706  0.6527
    3DNSX   H82 1953  16.760   3.675  41.807 -0.7841 -0.0815  1.2975
    3DNSX   H83 1954  16.856   3.815  41.875  2.5496 -0.8164 -1.3084
    3DNSX   O84 1955  16.821   3.652  41.990 -0.3790  0.1098  0.3958
    3DNSX   H85 1956  16.882   3.595  41.950  0.3589  1.2202  2.3725
    3DNSX   O59 1957  16.557   4.010  42.203  0.1952 -0.0124 -0.6537
    3DNSX   C57 1958  16.535   3.961  42.333  0.0698 -0.0199 -0.1901
    3DNSX   H58 1959  16.463   3.872  42.333 -0.0294 -3.4524 -1.6885
    3DNSX   C53 1960  16.679   3.920  42.389  0.7014  0.0956 -0.0994
    3DNSX   H54 1961  16.752   4.007  42.359 -0.7434  1.0070  1.5789
    3DNSX   O55 1962  16.716   3.793  42.322 -0.2509 -0.1071  0.1269
    3DNSX   H56 1963  16.706   3.809  42.229  2.9617  0.3552 -1.2825
    3DNSX   C49 1964  16.685   3.892  42.537 -0.1997 -0.1839 -0.5697
    3DNSX   H50 1965  16.648   3.786  42.559  1.5210 -0.6874  0.5089
    3DNSX   O51 1966  16.820   3.919  42.571 -0.4356 -0.0340 -0.2175
    3DNSX   H52 1967  16.847   3.873  42.650  1.5978 -4.7937 -2.3756
    3DNSX   C44 1968  16.600   4.002  42.615  0.1041 -0.0446 -0.2162
    3DNSX   H45 1969  16.657   4.097  42.614 -2.2859 -1.4285 -0.6767
    3DNSX   O48 1970  16.474   4.027  42.560 -0.2314  0.0081  0.3727
    3DNSX   C46 1971  16.474   4.078  42.420 -0.5318 -0.4162 -0.6625
    3DNSX   H47 1972  16.532   4.174  42.419 -5.0041 -2.7796  1.1380
    3DNSX   C60 1973  16.324   4.110  42.390 -0.4533 -0.6309  0.2267
    3DNSX   H61 1974  16.260   4.022  42.364  2.4919  0.1928 -1.0008
    3DNSX   H62 1975  16.277   4.159  42.479 -0.8462 -0.4653  0.3390
    3DNSX   O63 1976  16.303   4.185  42.266 -0.0769  0.4797  0.0606
    3DNSX   H64 1977  16.314   4.124  42.186 -0.0792 -1.4897 -0.3508
    3DNSX   O80 1978  16.559   3.962  42.742 -0.5881 -0.2738 -0.1999
    3DNSX   H60 1979  16.528   2.952  17.705 -0.5118 -0.9830 -0.4905
    3DNSX   H81 1980  16.635   3.943  42.792  0.6700 -0.7161 -0.8168
    4DNSX   O59 1981  16.619   4.146  18.209 -0.3894  0.4268  0.7535
    4DNSX   C57 1982  16.540   4.138  18.328  0.9154 -0.4881  0.2208
    4DNSX   H58 1983  16.599   4.169  18.420  0.1962  2.2352 -0.3631
    4DNSX   C53 1984  16.421   4.234  18.305  0.3099 -0.6334 -0.5593
    4DNSX   H54 1985  16.352   4.206  18.219 -3.0045  1.5275 -1.2903
    4DNSX   O55 1986  16.467   4.370  18.273  0.7766  0.4911  0.4868
    4DNSX   H56 1987  16.388   4.427  18.261  0.7563  2.5782 -0.4649
    4DNSX   C49 1988  16.325   4.234  18.428  0.8083  0.2182  0.0290
    4DNSX   H50 1989  16.372   4.269  18.520 -1.4636 -0.2091 -1.1894
    4DNSX   O51 1990  16.201   4.304  18.386 -0.6274 -0.0545 -0.5049
    4DNSX   H52 1991  16.227   4.395  18.362 -0.7149  0.2469  1.4484
    4DNSX   C44 1992  16.289   4.086  18.458  0.6929  0.2053 -0.6620
    4DNSX   H45 1993  16.214   4.052  18.377 -1.0172  0.1973  1.1911
    4DNSX   O48 1994  16.405   3.996  18.470  0.4353  0.2046 -0.0818
    4DNSX   C46 1995  16.477   3.997  18.344 -0.1171 -0.3848 -0.4063
    4DNSX   H47 1996  16.403   3.973  18.260 -1.0422 -1.9001  2.6854
    4DNSX   C60 1997  16.576   3.878  18.350  0.4670 -0.4643 -0.0850
    4DNSX   H61 1998  16.675   3.898  18.299 -2.2527  2.9079 -0.0515
    4DNSX   H62 1999  16.603   3.852  18.452  0.7085  1.2935 -2.5895
    4DNSX   O63 2000  16.536   3.757  18.287  0.8057 -0.6102  0.5089
    4DNSX   H64 2001  16.543   3.761  18.187  0.4771 -0.1257 -1.5141
    4DNSX   O80 2002  16.235   4.069  18.588 -0.0619 -0.7696 -0.8676
    4DNSX   C78 2003  16.267   4.129  18.719  0.3161 -0.4337 -0.1519
    4DNSX   H79 2004  16.355   4.198  18.711 -0.0840  0.8197 -0.9794
    4DNSX   C74 2005  16.144   4.210  18.769 -0.1017 -0.1855 -0.3980
    4DNSX   H75 2006  16.058   4.142  18.769  0.6096 -0.7473  1.2664
    4DNSX   O76 2007  16.104   4.323  18.683 -0.8421  0.1784 -0.1048
    4DNSX   H77 2008  16.082   4.286  18.599 -0.4590  1.0540 -2.7579
    4DNSX   C70 2009  16.165   4.268  18.909 -0.0474 -0.4231  0.3112
    4DNSX   H71 2010  16.241   4.349  18.916  1.6806 -0.6045 -0.4695
    4DNSX   O72 2011  16.036   4.319  18.954  0.2207 -0.6764 -0.9676
    4DNSX   H73 2012  15.994   4.384  18.882  0.5565  1.0309  1.4826
    4DNSX   C65 2013  16.217   4.149  19.006  0.2151  0.2777  0.1862
    4DNSX   H66 2014  16.125   4.087  19.030 -0.9401 -1.4798 -1.3644
    4DNSX   O69 2015  16.326   4.067  18.955 -0.0188 -0.2934 -0.2131
    4DNSX   C67 2016  16.299   4.016  18.825  0.1121  0.0451  0.1595
    4DNSX   H68 2017  16.207   3.938  18.825 -0.0217 -2.2921  1.2924
    4DNSX   C81 2018  16.422   3.929  18.781 -0.0994 -0.9140  1.0835
    4DNSX   H82 2019  16.505   3.994  18.739 -2.3458  0.6438  1.4894
    4DNSX   H83 2020  16.469   3.888  18.873  1.0673  2.8314 -2.2271
    4DNSX   O84 2021  16.382   3.840  18.681  0.1140  0.2111  0.2632
    4DNSX   H85 2022  16.374   3.874  18.591  0.8835 -1.2333 -0.6348
    4DNSX   O59 2023  16.279   4.211  19.121 -0.3429  0.6043  0.2457
    4DNSX   C57 2024  16.267   4.163  19.253 -0.4655  0.9397  0.1797
    4DNSX   H58 2025  16.168   4.113  19.273  1.8406  1.1561 -1.2583
    4DNSX   C53 2026  16.383   4.069  19.298  0.6626  0.0839 -0.2801
    4DNSX   H54 2027  16.470   4.128  19.283 -3.2884  1.3579  3.0200
    4DNSX   O55 2028  16.381   3.956  19.217  0.7423 -0.4980 -0.1512
    4DNSX   H56 2029  16.379   3.988  19.121  2.4932  0.5958  1.1715
    4DNSX   C49 2030  16.361   4.024  19.451 -0.4445 -0.0979 -0.7263
    4DNSX   H50 2031  16.273   3.960  19.472  1.3156  1.2305  0.7749
    4DNSX   O51 2032  16.471   3.948  19.491  0.5201 -0.8315  0.1069
    4DNSX   H52 2033  16.455   3.894  19.565 -2.4486  0.3369 -0.4356
    4DNSX   C44 2034  16.342   4.149  19.533  0.0882 -0.2982  0.1195
    4DNSX   H45 2035  16.447   4.195  19.544 -0.5393  1.5264  2.8896
    4DNSX   O48 2036  16.247   4.244  19.481  0.0621  0.6533  0.2453
    4DNSX   C46 2037  16.265   4.287  19.345  0.3565 -0.5504 -0.1106
    4DNSX   H47 2038  16.362   4.341  19.349  1.9905 -1.8074 -3.0196
    4DNSX   C60 2039  16.154   4.389  19.307 -0.0768 -0.9011 -0.1687
    4DNSX   H61 2040  16.055   4.342  19.295 -1.9135  1.0798 -0.7980
    4DNSX   H62 2041  16.143   4.471  19.383  1.5056 -1.2021  1.0413
    4DNSX   O63 2042  16.172   4.452  19.180  0.0618  0.7199 -0.5951
    4DNSX   H64 2043  16.229   4.393  19.128  0.6839 -1.1336  0.0316
    4DNSX   O80 2044  16.281   4.122  19.657 -0.1341 -0.3479 -0.4627
    4DNSX   C78 2045  16.300   4.159  19.788  0.2951  0.4168 -0.4136
    4DNSX   H79 2046  16.403   4.198  19.805 -0.5424 -1.5121  2.4716
    4DNSX   C74 2047  16.197   4.271  19.821 -0.0624  1.0729  0.3604
    4DNSX   H75 2048  16.097   4.228  19.799  0.7127 -0.2655 -1.3425
    4DNSX   O76 2049  16.213   4.378  19.730  0.2642 -0.0821  0.3503
    4DNSX   H77 2050  16.213   4.346  19.635 -1.6746 -0.5972  4.4939
    4DNSX   C70 2051  16.207   4.300  19.975  0.7731 -0.1527  0.4777
    4DNSX   H71 2052  16.308   4.339  19.992  0.6802  0.1539 -0.5537
    4DNSX   O72 2053  16.103   4.392  20.017  0.1299  0.2666 -0.3562
    4DNSX   H73 2054  16.115   4.476  19.967 -0.3304 -0.7996  2.1906
    4DNSX   C65 2055  16.199   4.169  20.057  0.4836 -0.1563  0.2504
    4DNSX   H66 2056  16.105   4.137  20.061  1.6764  1.0515 -1.0121
    4DNSX   O69 2057  16.298   4.071  20.010  0.4810  0.6543  0.1529
    4DNSX   C67 2058  16.281   4.030  19.873 -0.2862 -0.1272 -0.5307
    4DNSX   H68 2059  16.178   3.983  19.851 -0.1975 -1.6831  3.5503
    4DNSX   C81 2060  16.394   3.929  19.852 -0.2202  0.5300 -0.0955
    4DNSX   H82 2061  16.492   3.991  19.844  3.6300  1.2808  1.3186
    4DNSX   H83 2062  16.394   3.864  19.946 -0.2320  1.0074  2.1196
    4DNSX   O84 2063  16.370   3.843  19.744 -0.3423 -0.2250  0.2809
    4DNSX   H85 2064  16.326   3.764  19.780  0.2495 -0.9403  0.8293
    4DNSX   O59 2065  16.254   4.199  20.177 -0.0012  0.0701 -0.0421
    4DNSX   C57 2066  16.241   4.142  20.310 -0.6062  0.1788  1.1737
    4DNSX   H58 2067  16.141   4.090  20.332 -0.2932  0.8656  3.0315
    4DNSX   C53 2068  16.357   4.048  20.339 -0.2026  0.2835  0.5102
    4DNSX   H54 2069  16.454   4.106  20.308 -0.3659  1.3654 -1.6333
    4DNSX   O55 2070  16.343   3.944  20.247  0.5468 -0.0309 -0.1009
    4DNSX   H56 2071  16.335   3.985  20.152 -0.4876  2.1147 -0.3885
    4DNSX   C49 2072  16.370   3.994  20.481 -0.3145  0.0639 -0.0559
    4DNSX   H50 2073  16.293   3.914  20.498  3.6843 -2.9479 -0.4473
    4DNSX   O51 2074  16.500   3.933  20.514  0.0391  0.4425 -0.7139
    4DNSX   H52 2075  16.568   3.998  20.494  5.0023 -1.4782 -2.0238
    4DNSX   C44 2076  16.354   4.117  20.580 -0.1823  0.3938  1.0272
    4DNSX   H45 2077  16.444   4.183  20.580  0.3277  1.6403 -1.9650
    4DNSX   O48 2078  16.241   4.197  20.541  0.1803  0.2821 -0.1100
    4DNSX   C46 2079  16.253   4.261  20.412  0.7471 -0.2100  0.4495
    4DNSX   H47 2080  16.359   4.311  20.406  0.5628  3.4026 -0.1348
    4DNSX   C60 2081  16.153   4.372  20.392  0.8374 -0.2962  0.3990
    4DNSX   H61 2082  16.167   4.439  20.310  0.5860 -2.6951  1.7305
    4DNSX   H62 2083  16.051   4.325  20.385  0.9282 -1.6440  0.1565
    4DNSX   O63 2084  16.152   4.452  20.497 -0.0123 -0.5978  0.2194
    4DNSX   H64 2085  16.209   4.538  20.476  0.1098 -0.4703 -0.5803
    4DNSX   O80 2086  16.303   4.069  20.705  0.3754 -0.0446 -0.3951
    4DNSX   C78 2087  16.350   4.127  20.826 -0.6368  0.0076  0.4617
    4DNSX   H79 2088  16.439   4.187  20.808  0.4316 -2.2788 -0.3368
    4DNSX   C74 2089  16.231   4.219  20.881 -0.4542 -0.4034  0.4839
    4DNSX   H75 2090  16.128   4.178  20.879 -1.1729  2.3238 -1.6554
    4DNSX   O76 2091  16.227   4.327  20.777  0.3328  0.0179  0.0521
    4DNSX   H77 2092  16.194   4.286  20.693 -2.4641  2.6240 -2.9293
    4DNSX   C70 2093  16.280   4.280  21.018 -0.7549 -0.0274 -0.1831
    4DNSX   H71 2094  16.366   4.353  21.007 -3.3146  3.7056 -0.1008
    4DNSX   O72 2095  16.168   4.348  21.100 -0.9912  0.0372 -0.3891
    4DNSX   H73 2096  16.192   4.322  21.185 -3.9765 -0.1532 -1.2404
    4DNSX   C65 2097  16.336   4.160  21.113  0.3826 -0.0057 -0.1835
    4DNSX   H66 2098  16.248   4.099  21.146 -1.4802  1.2329  1.4278
    4DNSX   O69 2099  16.431   4.067  21.051  0.4499 -0.8763 -0.0864
    4DNSX   C67 2100  16.383   4.012  20.928  0.2437  0.4292  0.5615
    4DNSX   H68 2101  16.287   3.959  20.956 -2.1885 -0.1405  1.8236
    4DNSX   C81 2102  16.491   3.920  20.869  0.6023 -0.2198  1.1199
    4DNSX   H82 2103  16.513   3.954  20.763  1.0700 -1.1517  0.7740
    4DNSX   H83 2104  16.578   3.936  20.936 -0.4646 -0.3611 -1.2219
    4DNSX   O84 2105  16.456   3.776  20.856  0.0826  0.1575 -0.0525
    4DNSX   H85 2106  16.407   3.750  20.774 -0.3914 -4.2460 -1.6706
    4DNSX   O59 2107  16.414   4.214  21.221  0.1688 -0.7679  0.6321
    4DNSX   C57 2108  16.382   4.169  21.352 -0.1641  0.7981 -0.1483
    4DNSX   H58 2109  16.281   4.124  21.356 -1.3094  0.9840  1.9519
    4DNSX   C53 2110  16.477   4.054  21.394  0.0318 -0.4781 -0.0931
    4DNSX   H54 2111  16.588   4.082  21.405 -0.6439  1.0390  2.0889
    4DNSX   O55 2112  16.473   3.939  21.309  0.3517  0.0823 -0.1155
    4DNSX   H56 2113  16.500   3.972  21.228  1.9840 -0.8317  0.9589
    4DNSX   C49 2114  16.421   4.004  21.529 -0.4677 -0.6298 -0.2284
    4DNSX   H50 2115  16.315   3.970  21.508  0.1745  2.0242  1.5414
    4DNSX   O51 2116  16.503   3.898  21.583  0.4398  0.4266  0.6793
    4DNSX   H52 2117  16.480   3.886  21.674 -1.9574 -0.5535 -0.9085
    4DNSX   C44 2118  16.426   4.124  21.626  0.2774  0.0693 -0.0724
    4DNSX   H45 2119  16.539   4.158  21.640 -1.3104 -0.4781  0.3848
    4DNSX   O48 2120  16.348   4.234  21.581  0.0923  0.7740  0.0688
    4DNSX   C46 2121  16.389   4.290  21.455  0.1024  0.3594  0.1709
    4DNSX   H47 2122  16.496   4.329  21.463 -0.0457  0.1872  0.5481
    4DNSX   C60 2123  16.290   4.404  21.431  0.2643  0.8785 -0.2759
    4DNSX   H61 2124  16.280   4.472  21.524 -1.1071  1.1045  1.2097
    4DNSX   H62 2125  16.337   4.472  21.359 -1.3394  0.1651 -0.6828
    4DNSX   O63 2126  16.160   4.367  21.400  0.1892  0.8604 -0.2085
    4DNSX   H64 2127  16.135   4.295  21.464  3.1117  1.6962  2.7120
    4DNSX   O80 2128  16.363   4.094  21.750  1.0925  0.3788  0.3312
    4DNSX   C78 2129  16.402   4.142  21.887 -0.9150 -0.4292  0.4498
    4DNSX   H79 2130  16.514   4.168  21.889  2.2397  1.3422 -0.5287
    4DNSX   C74 2131  16.323   4.272  21.924  0.3365 -0.7271 -0.3402
    4DNSX   H75 2132  16.204   4.261  21.919 -0.6946  0.5800 -1.7447
    4DNSX   O76 2133  16.359   4.373  21.824 -0.1478  0.4763 -0.2960
    4DNSX   H77 2134  16.343   4.336  21.744 -0.6334 -0.3166 -1.4046
    4DNSX   C70 2135  16.352   4.322  22.070  0.2000 -0.1460  0.5979
    4DNSX   H71 2136  16.456   4.359  22.060  1.2603 -0.2496  3.9549
    4DNSX   O72 2137  16.268   4.427  22.109  0.4688 -0.2381  0.1452
    4DNSX   H73 2138  16.176   4.409  22.102  0.4902  2.6319  0.3626
    4DNSX   C65 2139  16.332   4.202  22.176  0.1492  0.2178  0.0956
    4DNSX   H66 2140  16.224   4.177  22.210 -2.0166 -2.2629  0.2806
    4DNSX   O69 2141  16.394   4.079  22.131  0.1652 -0.0513 -0.5577
    4DNSX   C67 2142  16.367   4.031  21.989  0.3788 -0.3826 -0.1917
    4DNSX   H68 2143  16.266   3.986  21.983 -0.8312  1.1001  1.6623
    4DNSX   C81 2144  16.453   3.909  21.966 -0.0903 -0.2094  0.5025
    4DNSX   H82 2145  16.562   3.955  21.966  1.3845  0.3251 -0.4195
    4DNSX   H83 2146  16.437   3.843  22.053 -1.2153  1.4512  0.8445
    4DNSX   O84 2147  16.433   3.831  21.850 -0.8888  0.1251  0.1004
    4DNSX   H85 2148  16.341   3.781  21.858 -1.3919  1.8480  2.3887
    4DNSX   O59 2149  16.419   4.237  22.284  0.4167  0.1264  0.1274
    4DNSX   C57 2150  16.385   4.215  22.423  0.8670  0.1636  0.3498
    4DNSX   H58 2151  16.275   4.190  22.436 -3.0043 -2.6129 -1.1439
    4DNSX   C53 2152  16.455   4.081  22.469  0.0149 -0.4227  0.2260
    4DNSX   H54 2153  16.568   4.095  22.454  0.6067 -0.0326 -0.1416
    4DNSX   O55 2154  16.409   3.970  22.384  0.4745 -0.2407 -0.4182
    4DNSX   H56 2155  16.428   3.990  22.285 -0.9975 -0.1675  0.4492
    4DNSX   C49 2156  16.436   4.039  22.612  0.0046 -0.6187  0.3422
    4DNSX   H50 2157  16.324   4.024  22.623  1.9876 -0.1757  0.0317
    4DNSX   O51 2158  16.510   3.923  22.648 -0.0054 -0.4312  0.5455
    4DNSX   H52 2159  16.492   3.901  22.743 -0.4172  1.0661 -0.1525
    4DNSX   C44 2160  16.447   4.169  22.709  0.5752 -0.2145 -0.8391
    4DNSX   H45 2161  16.553   4.203  22.733 -3.3995  1.5004  0.3415
    4DNSX   O48 2162  16.380   4.282  22.653  0.1596  0.0329  0.5080
    4DNSX   C46 2163  16.423   4.327  22.521  0.3940 -0.4730 -0.3270
    4DNSX   H47 2164  16.534   4.344  22.516 -0.1095  1.6908  1.4089
    4DNSX   C60 2165  16.336   4.451  22.487 -0.1486  0.3917  0.4962
    4DNSX   H61 2166  16.346   4.480  22.387  0.7460 -2.3678  1.4759
    4DNSX   H62 2167  16.230   4.417  22.484 -0.0388 -1.4877  0.3063
    4DNSX   O63 2168  16.380   4.567  22.566 -0.0764  0.6696  0.8306
    4DNSX   H64 2169  16.316   4.634  22.536  0.9977 -1.7585  0.1038
    4DNSX   O80 2170  16.361   4.135  22.827 -0.3500 -0.2609  0.0885
    4DNSX   C78 2171  16.404   4.192  22.955 -0.0764 -0.4530 -0.3274
    4DNSX   H79 2172  16.505   4.242  22.951  1.4075  1.5517  1.2538
    4DNSX   C74 2173  16.309   4.305  22.993 -0.1713 -0.1651 -0.5467
    4DNSX   H75 2174  16.210   4.257  23.000  1.1704 -0.5053 -0.0112
    4DNSX   O76 2175  16.306   4.413  22.887  0.2232  0.1777 -0.0776
    4DNSX   H77 2176  16.258   4.376  22.812 -0.9312 -1.6560  0.3187
    4DNSX   C70 2177  16.348   4.362  23.134 -0.3064 -0.4228 -0.1331
    4DNSX   H71 2178  16.443   4.414  23.112 -0.4273 -3.6084  0.6009
    4DNSX   O72 2179  16.247   4.459  23.187 -0.1476 -0.2009  0.0806
    4DNSX   H73 2180  16.257   4.546  23.136  1.5933 -1.8556  0.8927
    4DNSX   C65 2181  16.359   4.247  23.233  0.2732 -0.2570  0.8010
    4DNSX   H66 2182  16.256   4.210  23.271 -3.2255 -0.3272  1.8116
    4DNSX   O69 2183  16.446   4.142  23.182 -0.1610 -0.1563 -0.0528
    4DNSX   C67 2184  16.418   4.078  23.056  0.2038  0.4757 -0.2409
    4DNSX   H68 2185  16.322   4.012  23.070  3.4314 -0.6977  1.2744
    4DNSX   C81 2186  16.535   3.989  23.012 -0.7974  0.0821  0.4957
    4DNSX   H82 2187  16.623   4.055  22.982 -1.0852  0.0886  1.5018
    4DNSX   H83 2188  16.560   3.929  23.101 -0.6387  2.3949 -1.9072
    4DNSX   O84 2189  16.501   3.900  22.905  0.2221 -0.0294  0.1554
    4DNSX   H85 2190  16.452   3.814  22.945 -0.1302  0.1490  1.3283
    4DNSX   O59 2191  16.441   4.300  23.341 -0.2464 -0.8455 -0.0160
    4DNSX   C57 2192  16.423   4.264  23.470  1.1034  0.4212 -0.6802
    4DNSX   H58 2193  16.320   4.223  23.486 -0.0115  2.4428 -0.1154
    4DNSX   C53 2194  16.523   4.152  23.508 -0.5752  0.4893  0.3343
    4DNSX   H54 2195  16.635   4.185  23.501  1.3528 -1.8102 -1.2457
    4DNSX   O55 2196  16.501   4.036  23.428 -0.2161 -0.2668  0.2327
    4DNSX   H56 2197  16.527   4.050  23.338  1.2956  1.4370  2.7974
    4DNSX   C49 2198  16.515   4.102  23.658 -0.3923 -0.1991  0.5035
    4DNSX   H50 2199  16.427   4.033  23.651 -1.1764  0.4885  1.7217
    4DNSX   O51 2200  16.642   4.036  23.687 -0.5313  0.1625 -0.5342
    4DNSX   H52 2201  16.675   4.057  23.775  2.0419 -1.2244 -3.5368
    4DNSX   C44 2202  16.504   4.222  23.751  0.4050 -0.3854  0.4699
    4DNSX   H45 2203  16.605   4.274  23.757  1.6542 -0.3530 -0.0155
    4DNSX   O48 2204  16.413   4.331  23.706 -0.0640 -0.3440 -0.0652
    4DNSX   C46 2205  16.439   4.379  23.565 -0.2665  0.4448  0.0167
    4DNSX   H47 2206  16.547   4.431  23.544 -0.1404  0.8978 -2.2650
    4DNSX   C60 2207  16.340   4.483  23.525 -0.1039 -0.4300  0.2201
    4DNSX   H61 2208  16.361   4.532  23.429 -0.6259  2.6775 -0.6252
    4DNSX   H62 2209  16.238   4.444  23.525 -1.3030 -2.5400 -0.6435
    4DNSX   O63 2210  16.332   4.604  23.604 -0.4104  0.0135  0.5243
    4DNSX   H64 2211  16.426   4.643  23.600  0.5090 -1.1799  0.4867
    4DNSX   O80 2212  16.451   4.184  23.876  0.2542 -0.3987 -0.2900
    4DNSX   C78 2213  16.487   4.219  24.010 -0.5190  0.7862 -0.3122
    4DNSX   H79 2214  16.577   4.284  24.013 -2.1628  2.5078 -3.0093
    4DNSX   C74 2215  16.372   4.310  24.056  0.1119 -0.3931  0.5136
    4DNSX   H75 2216  16.280   4.254  24.050  1.2121  0.9516 -1.2727
    4DNSX   O76 2217  16.380   4.431  23.972 -0.0398 -0.4256 -0.4296
    4DNSX   H77 2218  16.366   4.413  23.876  0.7802  0.5245  1.0890
    4DNSX   C70 2219  16.385   4.350  24.205 -0.0379  0.2557 -0.3202
    4DNSX   H71 2220  16.469   4.421  24.208  0.5812 -2.1229 -2.1805
    4DNSX   O72 2221  16.269   4.412  24.233  0.0157  0.2610 -0.4551
    4DNSX   H73 2222  16.259   4.495  24.175  2.7637  1.2824  1.7446
    4DNSX   C65 2223  16.405   4.218  24.292 -0.0226  0.5232 -0.1466
    4DNSX   H66 2224  16.299   4.159  24.305 -1.6957 -2.2459 -0.7410
    4DNSX   O69 2225  16.507   4.129  24.247 -0.7832  0.0460  0.3234
    4DNSX   C67 2226  16.495   4.096  24.105  0.0972 -0.2234  0.3093
    4DNSX   H68 2227  16.409   4.033  24.102 -1.5676  2.2382  0.4098
    4DNSX   C81 2228  16.605   3.998  24.066  0.1606  0.1858 -0.1470
    4DNSX   H82 2229  16.709   4.058  24.062  0.3856  0.9120  1.8767
    4DNSX   H83 2230  16.614   3.922  24.149 -0.5423  0.9236 -0.2983
    4DNSX   O84 2231  16.572   3.929  23.943 -0.2186 -0.1042 -0.4534
    4DNSX   H85 2232  16.511   3.854  23.970  1.1739 -0.4801  0.9386
    4DNSX   O59 2233  16.463   4.262  24.422 -0.0584  0.4560  0.1324
    4DNSX   C57 2234  16.425   4.220  24.551 -0.3377 -0.1388 -0.1982
    4DNSX   H58 2235  16.325   4.167  24.550  1.7249 -1.3590 -1.6488
    4DNSX   C53 2236  16.524   4.111  24.609  0.1394 -0.4242 -0.0116
    4DNSX   H54 2237  16.631   4.157  24.606  0.7561  0.9406  1.0301
    4DNSX   O55 2238  16.519   4.001  24.514  0.2796  0.4238 -0.4005
    4DNSX   H56 2239  16.531   4.031  24.414  2.8704  1.8559 -0.6188
    4DNSX   C49 2240  16.490   4.075  24.756 -0.7209  0.5372 -0.7015
    4DNSX   H50 2241  16.389   4.032  24.767  1.6640 -0.4932  2.2850
    4DNSX   O51 2242  16.595   3.992  24.817 -0.0782  0.3000  0.1749
    4DNSX   H52 2243  16.661   3.973  24.754  0.0913 -0.6977 -1.4964
    4DNSX   C44 2244  16.473   4.205  24.840 -0.0900  0.0126 -0.2666
    4DNSX   H45 2245  16.566   4.264  24.850 -2.2295  1.2843 -1.3930
    4DNSX   O48 2246  16.382   4.298  24.783  0.3458  0.0544  0.0055
    4DNSX   C46 2247  16.418   4.339  24.650  0.3330  0.2086  0.8924
    4DNSX   H47 2248  16.523   4.383  24.648 -0.2448 -0.2263 -0.1690
    4DNSX   C60 2249  16.310   4.442  24.609  0.2660 -0.4466 -0.0188
    4DNSX   H61 2250  16.255   4.414  24.514  2.5229  2.5938  1.5035
    4DNSX   H62 2251  16.233   4.455  24.691  0.3641 -0.5768 -0.4800
    4DNSX   O63 2252  16.360   4.574  24.587 -0.4005  0.9116 -0.0057
    4DNSX   H64 2253  16.435   4.589  24.642  0.5556 -1.4072  0.1930
    4DNSX   O80 2254  16.416   4.181  24.966 -0.3354  0.7206  0.3904
    4DNSX   C78 2255  16.456   4.242  25.094 -0.4489  0.9809  0.8991
    4DNSX   H79 2256  16.561   4.286  25.093  2.0704  1.2941 -1.0640
    4DNSX   C74 2257  16.362   4.367  25.127  0.4963 -0.0175  0.7097
    4DNSX   H75 2258  16.250   4.335  25.107  1.7943 -4.0748  1.7067
    4DNSX   O76 2259  16.375   4.466  25.021 -0.1103  0.5229 -0.7286
    4DNSX   H77 2260  16.363   4.429  24.931 -3.2666 -1.3943  0.8950
    4DNSX   C70 2261  16.388   4.431  25.263  0.1756 -0.7879 -0.1701
    4DNSX   H71 2262  16.488   4.479  25.250  0.4243  1.0401 -2.0175
    4DNSX   O72 2263  16.281   4.531  25.294  0.5268  0.4069  0.5570
    4DNSX   H73 2264  16.308   4.628  25.280 -4.1879  2.1722 -0.8288
    4DNSX   C65 2265  16.388   4.312  25.366  0.0599  0.4777 -0.0025
    4DNSX   H66 2266  16.290   4.264  25.378  1.3495 -4.0603 -1.1541
    4DNSX   O69 2267  16.477   4.200  25.339  0.1897  0.1083  0.5629
    4DNSX   C67 2268  16.458   4.140  25.207 -0.5385 -0.0659 -0.7834
    4DNSX   H68 2269  16.364   4.083  25.216  1.1546  1.6164 -1.0003
    4DNSX   C81 2270  16.573   4.041  25.196 -0.1483 -0.1191 -0.1121
    4DNSX   H82 2271  16.668   4.101  25.161 -1.6278  2.0223 -1.7629
    4DNSX   H83 2272  16.591   3.996  25.295  0.3570 -1.4131  0.2930
    4DNSX   O84 2273  16.552   3.929  25.107  0.6048 -0.1359 -0.5515
    4DNSX   H85 2274  16.562   3.965  25.010 -0.8580  0.0431  0.2423
    4DNSX   O59 2275  16.444   4.347  25.489  0.0191 -0.3494 -0.3477
    4DNSX   C57 2276  16.417   4.300  25.616  0.6830  0.2303 -0.9677
    4DNSX   H58 2277  16.326   4.231  25.619 -1.2267 -2.9067 -0.1885
    4DNSX   C53 2278  16.532   4.214  25.662  0.3065  0.7508  0.3457
    4DNSX   H54 2279  16.619   4.285  25.664 -0.5151 -1.2892  1.3134
    4DNSX   O55 2280  16.559   4.100  25.579  0.4304 -0.1812 -0.4878
    4DNSX   H56 2281  16.553   4.121  25.480 -0.4684  1.6665 -2.2659
    4DNSX   C49 2282  16.513   4.167  25.812  0.4659  0.2727  0.0873
    4DNSX   H50 2283  16.412   4.116  25.815  0.4969 -3.7196 -0.4488
    4DNSX   O51 2284  16.608   4.071  25.860 -0.0642  0.0749  0.4291
    4DNSX   H52 2285  16.639   4.023  25.782 -4.7503  2.6494  0.4878
    4DNSX   C44 2286  16.487   4.287  25.901 -0.2495  0.3068 -0.0351
    4DNSX   H45 2287  16.588   4.349  25.902 -1.3791 -0.2913 -0.1533
    4DNSX   O48 2288  16.386   4.371  25.851 -0.2759 -0.2407 -0.0713
    4DNSX   C46 2289  16.395   4.420  25.714  0.0413 -0.5556  0.0228
    4DNSX   H47 2290  16.492   4.488  25.717  4.4327 -0.8234 -0.3049
    4DNSX   C60 2291  16.280   4.503  25.658  0.0682 -0.5911  0.0454
    4DNSX   H61 2292  16.299   4.534  25.556  1.0796  1.5014  1.4820
    4DNSX   H62 2293  16.182   4.453  25.681  1.5826 -1.2845 -0.5252
    4DNSX   O63 2294  16.291   4.638  25.726  0.6142 -0.3406 -0.1765
    4DNSX   H64 2295  16.209   4.677  25.760  0.9023 -0.8700 -1.3345
    4DNSX   O80 2296  16.447   4.269  26.030 -0.3761  0.0065  0.6562
    4DNSX   C78 2297  16.457   4.323  26.162  0.4219 -0.8292  0.5660
    4DNSX   H79 2298  16.531   4.408  26.171  0.5387 -0.1964  1.7678
    4DNSX   C74 2299  16.315   4.383  26.197 -0.2136 -0.9978  0.3639
    4DNSX   H75 2300  16.234   4.307  26.194  1.7188  1.7205 -0.6062
    4DNSX   O76 2301  16.280   4.476  26.103 -0.2218 -0.0362  0.5936
    4DNSX   H77 2302  16.273   4.438  26.008 -0.9828  2.4138  0.2144
    4DNSX   C70 2303  16.327   4.452  26.334  0.0898  0.1497 -0.2286
    4DNSX   H71 2304  16.422   4.512  26.338  1.1742 -1.3774  3.4703
    4DNSX   O72 2305  16.207   4.517  26.371 -0.7919 -0.0032 -0.1237
    4DNSX   H73 2306  16.212   4.602  26.326  0.6515 -0.6353 -2.2390
    4DNSX   C65 2307  16.368   4.342  26.436  0.5103 -0.4848 -0.7905
    4DNSX   H66 2308  16.282   4.264  26.442 -3.8156 -0.4237 -0.8304
    4DNSX   O69 2309  16.484   4.264  26.401  0.6614 -0.1172  0.2621
    4DNSX   C67 2310  16.481   4.213  26.263 -0.3773 -0.0148  0.2187
    4DNSX   H68 2311  16.401   4.134  26.248  0.7743 -1.4478 -1.3844
    4DNSX   C81 2312  16.621   4.161  26.242 -0.5079 -0.3628 -0.2003
    4DNSX   H82 2313  16.698   4.245  26.214  2.7497  2.7431 -0.1191
    4DNSX   H83 2314  16.668   4.119  26.333  0.9337  0.0880 -0.5480
    4DNSX   O84 2315  16.634   4.057  26.148  0.0229 -0.4079  0.1364
    4DNSX   H85 2316  16.598   4.083  26.062  1.0678  1.4113 -0.8755
    4DNSX   O59 2317  16.416   4.395  26.560 -0.4686  0.0231  0.2049
    4DNSX   C57 2318  16.363   4.360  26.690 -0.5655 -0.4074 -0.3492
    4DNSX   H58 2319  16.268   4.296  26.685 -4.0821  0.4761  1.4378
    4DNSX   C53 2320  16.466   4.255  26.757 -0.0333 -0.9441  0.1433
    4DNSX   H54 2321  16.573   4.308  26.763  1.0202  0.0341  1.3725
    4DNSX   O55 2322  16.470   4.131  26.679 -0.1381 -0.0763  1.0648
    4DNSX   H56 2323  16.497   4.153  26.588 -0.1289  0.2102 -1.7933
    4DNSX   C49 2324  16.414   4.220  26.892  0.3828  0.0394 -0.3656
    4DNSX   H50 2325  16.310   4.175  26.880 -1.9522 -1.6865 -1.8755
    4DNSX   O51 2326  16.509   4.142  26.957  0.7203  0.2145 -0.2027
    4DNSX   H52 2327  16.556   4.093  26.882 -1.4371 -2.7357  2.9448
    4DNSX   C44 2328  16.390   4.353  26.970 -0.3839  0.0314 -0.9631
    4DNSX   H45 2329  16.485   4.413  26.975 -0.4653  0.7089 -2.3292
    4DNSX   O48 2330  16.292   4.434  26.903  0.0181 -0.1454 -0.2701
    4DNSX   C46 2331  16.330   4.483  26.775 -1.1364  0.0520  0.1187
    4DNSX   H47 2332  16.411   4.558  26.796  0.1506  0.1176  1.9744
    4DNSX   C60 2333  16.209   4.562  26.718 -0.4319 -0.5045 -0.5970
    4DNSX   H61 2334  16.194   4.544  26.604 -1.1493  1.9369 -1.8404
    4DNSX   H62 2335  16.115   4.521  26.767 -2.2673  1.0656  0.8993
    4DNSX   O63 2336  16.221   4.702  26.717  0.1174 -0.2732 -0.6549
    4DNSX   H64 2337  16.222   4.727  26.812 -0.4492 -0.2895 -1.7132
    4DNSX   O80 2338  16.327   4.337  27.096  0.2659 -0.5676  0.6375
    4DNSX   C78 2339  16.352   4.379  27.228 -0.8274 -1.2316  0.0291
    4DNSX   H79 2340  16.443   4.449  27.234  2.0290  0.7127 -1.0805
    4DNSX   C74 2341  16.238   4.468  27.293  0.3670 -0.2409 -0.1095
    4DNSX   H75 2342  16.141   4.420  27.280  3.4285  0.0303 -0.1358
    4DNSX   O76 2343  16.242   4.597  27.209  0.1255 -0.2286  0.7530
    4DNSX   H77 2344  16.162   4.658  27.232  1.2905  0.4631  0.6116
    4DNSX   C70 2345  16.269   4.506  27.436  0.1822 -0.3944 -0.2448
    4DNSX   H71 2346  16.352   4.578  27.445  0.0931 -0.7920  1.1959
    4DNSX   O72 2347  16.158   4.571  27.488  0.3075  1.1908 -0.6569
    4DNSX   H73 2348  16.185   4.639  27.545 -0.7988  0.5461 -0.6984
    4DNSX   C65 2349  16.309   4.380  27.524  0.2155  0.1903  0.8034
    4DNSX   H66 2350  16.220   4.322  27.557  1.6445 -0.2252  1.1346
    4DNSX   O69 2351  16.400   4.290  27.452 -0.0851  0.0101  0.2068
    4DNSX   C67 2352  16.367   4.254  27.316  0.0258  0.7177 -0.5248
    4DNSX   H68 2353  16.265   4.197  27.303 -1.6301 -1.0277  2.9749
    4DNSX   C81 2354  16.478   4.154  27.275 -0.2043  0.4778 -0.0391
    4DNSX   H82 2355  16.482   4.086  27.364 -0.3773  0.9070 -1.4859
    4DNSX   H83 2356  16.470   4.089  27.183  1.8267  0.4894  0.3007
    4DNSX   O84 2357  16.602   4.219  27.279  0.2882 -0.0323 -0.5522
    4DNSX   H85 2358  16.634   4.218  27.185 -0.7440  1.5797  0.7434
    4DNSX   O59 2359  16.391   4.421  27.628  0.1051 -0.4105  0.3719
    4DNSX   C57 2360  16.387   4.376  27.764  0.5229 -0.3387 -0.2859
    4DNSX   H58 2361  16.302   4.306  27.781 -1.6689 -2.7103 -0.0546
    4DNSX   C53 2362  16.511   4.286  27.779 -1.1104 -0.8592 -0.2895
    4DNSX   H54 2363  16.611   4.330  27.744 -0.1556 -1.6154  1.2879
    4DNSX   O55 2364  16.498   4.169  27.698 -0.0902 -0.3562  0.2526
    4DNSX   H56 2365  16.490   4.197  27.602 -3.6549 -3.0129  1.0665
    4DNSX   C49 2366  16.528   4.243  27.924 -0.4126 -0.1180  0.2803
    4DNSX   H50 2367  16.443   4.169  27.932 -3.8647  0.3107 -2.4204
    4DNSX   O51 2368  16.652   4.183  27.951  0.3579  0.5166  0.6806
    4DNSX   H52 2369  16.715   4.261  27.942  1.0561 -3.3879  3.5825
    4DNSX   C44 2370  16.499   4.363  28.027  0.4453 -0.3261  0.0378
    4DNSX   H45 2371  16.581   4.440  28.041 -1.3412  1.2747  0.8503
    4DNSX   O48 2372  16.381   4.438  27.988  0.2578  0.1558  0.1555
    4DNSX   C46 2373  16.389   4.493  27.860  0.2799  0.0069 -0.3850
    4DNSX   H47 2374  16.482   4.551  27.855 -0.9634 -1.6875 -0.1940
    4DNSX   C60 2375  16.267   4.596  27.843  0.5353  0.0588  0.1450
    4DNSX   H61 2376  16.278   4.674  27.764  0.5384 -0.2829 -2.8473
    4DNSX   H62 2377  16.171   4.547  27.818  1.8701  1.1316  1.8961
    4DNSX   O63 2378  16.251   4.676  27.964  0.3449  0.0841 -0.4196
    4DNSX   H64 2379  16.161   4.714  27.980  0.2370 -3.2077 -1.2940
    4DNSX   O80 2380  16.458   4.299  28.149  0.1950  0.6966  0.6461
    4DNSX   C78 2381  16.467   4.345  28.278  0.3300  0.1208 -0.4236
    4DNSX   H79 2382  16.552   4.417  28.295  1.8620 -0.9596  1.9693
    4DNSX   C74 2383  16.340   4.430  28.314  0.4704  0.0218  0.6501
    4DNSX   H75 2384  16.253   4.361  28.300 -0.9836  0.1768 -1.6964
    4DNSX   O76 2385  16.331   4.552  28.228 -0.5974  0.1420 -0.6780
    4DNSX   H77 2386  16.338   4.526  28.135  0.8271  0.8041  2.2685
    4DNSX   C70 2387  16.351   4.478  28.460  0.5018 -0.3901  0.5371
    4DNSX   H71 2388  16.436   4.553  28.455 -0.7735 -0.2837  0.7688
    4DNSX   O72 2389  16.235   4.547  28.502  0.2156  0.1993  0.6220
    4DNSX   H73 2390  16.250   4.580  28.583 -4.1078  1.0760  4.4779
    4DNSX   C65 2391  16.375   4.358  28.560 -0.5934 -0.2454 -0.7141
    4DNSX   H66 2392  16.283   4.294  28.582  0.3485  0.8059 -1.0968
    4DNSX   O69 2393  16.488   4.277  28.512 -0.1245 -0.4073  0.0506
    4DNSX   C67 2394  16.493   4.228  28.377  0.3923  0.2365  0.9426
    4DNSX   H68 2395  16.403   4.150  28.381  0.2977 -0.0687 -0.3318
    4DNSX   C81 2396  16.633   4.165  28.353 -0.2946 -0.1858  0.3110
    4DNSX   H82 2397  16.694   4.245  28.289 -0.9694  1.7691 -2.7580
    4DNSX   H83 2398  16.685   4.131  28.448 -0.8343 -0.1967  0.2991
    4DNSX   O84 2399  16.628   4.045  28.273 -0.1865  0.2104  0.4956
    4DNSX   H85 2400  16.578   4.059  28.192 -2.4914  0.3795  1.5325
    4DNSX   O59 2401  16.435   4.414  28.680 -0.4931  0.0262  0.6468
    4DNSX   C57 2402  16.414   4.354  28.809 -0.6698 -0.4602 -0.4291
    4DNSX   H58 2403  16.324   4.292  28.811 -1.2358  0.4164 -1.2864
    4DNSX   C53 2404  16.539   4.265  28.852 -0.3068 -0.0477 -0.7843
    4DNSX   H54 2405  16.635   4.326  28.857 -0.7291  2.6518 -0.3993
    4DNSX   O55 2406  16.555   4.153  28.761  0.0674 -0.2096  0.3875
    4DNSX   H56 2407  16.568   4.189  28.661  0.1894  0.7532 -0.4574
    4DNSX   C49 2408  16.515   4.215  28.993 -0.0037  0.3065 -0.1317
    4DNSX   H50 2409  16.423   4.149  28.988 -1.7195 -0.2423 -0.5391
    4DNSX   O51 2410  16.625   4.148  29.051  0.5274  0.1254 -0.9808
    4DNSX   H52 2411  16.688   4.097  28.995  0.0609  2.0569 -2.0723
    4DNSX   C44 2412  16.472   4.337  29.089 -0.7736  0.2260  0.1366
    4DNSX   H45 2413  16.562   4.396  29.110  2.5667 -2.2426  0.4457
    4DNSX   O48 2414  16.362   4.415  29.039  0.4106  0.4355  0.2364
    4DNSX   C46 2415  16.392   4.472  28.909 -0.1406 -0.2991  0.0259
    4DNSX   H47 2416  16.488   4.534  28.924 -1.6364 -0.1504  1.3162
    4DNSX   C60 2417  16.287   4.572  28.873  0.2877 -0.1101  0.3551
    4DNSX   H61 2418  16.300   4.601  28.768 -0.6921  1.9728  1.6360
    4DNSX   H62 2419  16.185   4.518  28.881 -2.0362  0.1516  0.3511
    4DNSX   O63 2420  16.290   4.681  28.959 -0.1483 -0.7996 -0.2404
    4DNSX   H64 2421  16.303   4.649  29.049  3.0029  3.8574 -1.4583
    4DNSX   O80 2422  16.415   4.280  29.200  0.0624  0.4318 -0.3649
    4DNSX   C78 2423  16.432   4.328  29.340 -0.4769 -0.3387  0.2423
    4DNSX   H79 2424  16.522   4.396  29.352  0.2531 -0.2465  1.5919
    4DNSX   C74 2425  16.316   4.420  29.375 -0.3999 -0.2945  0.4999
    4DNSX   H75 2426  16.220   4.365  29.368  1.1447  0.6571  2.5680
    4DNSX   O76 2427  16.318   4.533  29.279  0.2639  0.0472  0.2434
    4DNSX   H77 2428  16.307   4.492  29.189  2.1086 -1.2634 -0.1307
    4DNSX   C70 2429  16.329   4.468  29.520  1.0116 -0.9870 -0.3886
    4DNSX   H71 2430  16.421   4.526  29.517  0.4008 -0.2879  0.1619
    4DNSX   O72 2431  16.218   4.548  29.560  0.3794  0.5748  0.7777
    4DNSX   H73 2432  16.131   4.533  29.520  0.5871  3.2607 -4.3349
    4DNSX   C65 2433  16.354   4.352  29.620  0.1214 -0.3341 -0.0463
    4DNSX   H66 2434  16.253   4.305  29.639 -2.9668 -1.3356  0.8543
    4DNSX   O69 2435  16.448   4.254  29.569 -0.0214 -0.3763  0.4950
    4DNSX   C67 2436  16.438   4.205  29.432 -0.1372  0.0565  1.2919
    4DNSX   H68 2437  16.342   4.146  29.419  3.4443 -0.0455 -0.6209
    4DNSX   C81 2438  16.556   4.107  29.398  0.7930 -0.0550  0.1582
    4DNSX   H82 2439  16.580   4.035  29.481 -2.4237  3.5522 -0.7493
    4DNSX   H83 2440  16.550   4.053  29.303  1.7720 -1.0319  1.8924
    4DNSX   O84 2441  16.677   4.180  29.391  0.1825 -0.1610 -0.3753
    4DNSX   H85 2442  16.684   4.228  29.302 -0.5242  3.6998 -0.6536
    4DNSX   O59 2443  16.424   4.394  29.731  0.0366  0.3469  0.0088
    4DNSX   C57 2444  16.395   4.341  29.868 -0.0970 -0.0152  1.0953
    4DNSX   H58 2445  16.314   4.265  29.865  0.5046  2.3012 -0.3667
    4DNSX   C53 2446  16.523   4.266  29.912  0.2557 -0.9653 -0.1756
    4DNSX   H54 2447  16.608   4.341  29.915 -1.4011 -1.2180  2.4663
    4DNSX   O55 2448  16.558   4.168  29.827 -0.6141 -0.2293  0.6899
    4DNSX   H56 2449  16.585   4.204  29.746  1.3380  1.8304 -0.4627
    4DNSX   C49 2450  16.496   4.220  30.055 -0.3531  0.6759 -0.6746
    4DNSX   H50 2451  16.412   4.147  30.062 -1.2395  1.8299  1.6424
    4DNSX   O51 2452  16.618   4.168  30.109 -0.0445 -0.5843  0.2402
    4DNSX   H52 2453  16.694   4.228  30.110 -1.4866 -1.9238  0.2601
    4DNSX   C44 2454  16.437   4.334  30.144 -0.6072  0.2081  0.0479
    4DNSX   H45 2455  16.518   4.407  30.145 -3.5549 -1.2628 -1.7469
    4DNSX   O48 2456  16.323   4.398  30.090  0.5970 -0.0336  0.4522
    4DNSX   C46 2457  16.353   4.457  29.958  0.6123 -0.1427 -0.0197
    4DNSX   H47 2458  16.435   4.534  29.962  1.6553  1.3131 -0.0801
    4DNSX   C60 2459  16.217   4.516  29.908 -0.3434 -0.3851 -0.0238
    4DNSX   H61 2460  16.213   4.492  29.800 -0.1007  1.7895  0.2743
    4DNSX   H62 2461  16.139   4.469  29.973  1.2207 -3.8928  1.9417
    4DNSX   O63 2462  16.215   4.655  29.913  0.7821  0.2739 -0.5656
    4DNSX   H64 2463  16.246   4.683  30.002  1.4688 -1.8212  1.5463
    4DNSX   O80 2464  16.389   4.293  30.270  0.9010 -0.1479  0.6685
    4DNSX   C78 2465  16.407   4.336  30.411  0.2662  0.6961 -0.1997
    4DNSX   H79 2466  16.490   4.406  30.421 -2.7952  0.7622 -3.3119
    4DNSX   C74 2467  16.284   4.422  30.462  0.1726 -0.1401 -0.2069
    4DNSX   H75 2468  16.201   4.349  30.451 -0.6105 -2.0709 -2.7536
    4DNSX   O76 2469  16.270   4.539  30.373 -0.0379 -0.0510 -0.0772
    4DNSX   H77 2470  16.333   4.597  30.394  0.1537  0.6936 -1.0940
    4DNSX   C70 2471  16.302   4.455  30.610 -0.2083 -0.3161  0.3281
    4DNSX   H71 2472  16.392   4.527  30.624  1.6794  1.4821  0.5018
    4DNSX   O72 2473  16.175   4.503  30.650 -0.2727 -0.2026  0.4151
    4DNSX   H73 2474  16.184   4.593  30.673 -0.5297 -1.4900 -1.7189
    4DNSX   C65 2475  16.337   4.330  30.688  0.2224  0.5632 -0.4564
    4DNSX   H66 2476  16.239   4.262  30.687  1.2873  1.8178  1.3234
    4DNSX   O69 2477  16.451   4.256  30.637  0.5327 -0.5399 -0.2146
    4DNSX   C67 2478  16.424   4.212  30.500 -0.2554  0.1941 -0.6027
    4DNSX   H68 2479  16.325   4.153  30.492  0.3775  0.3402  0.5742
    4DNSX   C81 2480  16.535   4.113  30.453 -0.0316 -0.9272  0.7113
    4DNSX   H82 2481  16.557   4.036  30.528 -0.4161 -1.9068  0.7296
    4DNSX   H83 2482  16.513   4.044  30.368  1.9765  0.1117 -0.3171
    4DNSX   O84 2483  16.658   4.181  30.419  0.0600  0.0254  0.6044
    4DNSX   H85 2484  16.642   4.251  30.354 -1.5100  0.5261  1.0008
    4DNSX   O59 2485  16.383   4.368  30.818 -0.4297 -0.2365  0.6687
    4DNSX   C57 2486  16.346   4.305  30.941  0.6525  0.4426 -0.3282
    4DNSX   H58 2487  16.264   4.231  30.926 -1.0091  0.9193 -0.6581
    4DNSX   C53 2488  16.480   4.234  30.987 -0.0451 -0.6461  0.3617
    4DNSX   H54 2489  16.560   4.316  30.987 -0.2710  0.6379 -0.1123
    4DNSX   O55 2490  16.515   4.130  30.899 -0.0589  0.3897  0.4742
    4DNSX   H56 2491  16.514   4.167  30.809  1.2513 -0.2832  1.1602
    4DNSX   C49 2492  16.476   4.187  31.136 -0.1348 -0.0993  0.0893
    4DNSX   H50 2493  16.408   4.097  31.130 -0.5101  0.5987 -0.4861
    4DNSX   O51 2494  16.610   4.181  31.188 -0.3795  0.3418  0.3164
    4DNSX   H52 2495  16.670   4.120  31.130 -1.3647 -0.4049  1.6196
    4DNSX   C44 2496  16.407   4.291  31.229 -0.0522 -0.5831 -0.2913
    4DNSX   H45 2497  16.486   4.376  31.253  1.6950 -0.8831  0.5328
    4DNSX   O48 2498  16.284   4.340  31.173 -0.6010  0.0262  0.0950
    4DNSX   C46 2499  16.298   4.409  31.045  0.1193 -0.3845  0.5142
    4DNSX   H47 2500  16.379   4.491  31.056 -2.4693 -1.7370 -1.1716
    4DNSX   C60 2501  16.177   4.486  31.004  0.4976 -0.6593  0.0556
    4DNSX   H61 2502  16.172   4.509  30.898 -0.0687  0.9218 -0.7772
    4DNSX   H62 2503  16.083   4.433  31.039 -0.4170 -0.4923  0.5260
    4DNSX   O63 2504  16.174   4.613  31.068 -0.2225 -0.3449  0.5638
    4DNSX   H64 2505  16.257   4.650  31.075 -2.0210 -0.0857  1.1667
    4DNSX   O80 2506  16.361   4.230  31.342 -0.0882 -0.5252  0.4158
    4DNSX   C78 2507  16.353   4.282  31.468 -0.0794  0.2690 -0.8675
    4DNSX   H79 2508  16.427   4.364  31.488 -2.6003 -0.2906 -0.5216
    4DNSX   C74 2509  16.216   4.359  31.488 -0.2099  0.4820  0.7230
    4DNSX   H75 2510  16.134   4.300  31.452  1.9233 -0.0368  0.5890
    4DNSX   O76 2511  16.206   4.473  31.398  0.4547 -0.0665 -0.1060
    4DNSX   H77 2512  16.213   4.447  31.302  0.4441  0.1372 -0.6624
    4DNSX   C70 2513  16.203   4.405  31.634  0.7820  0.1453 -0.1317
    4DNSX   H71 2514  16.271   4.491  31.655 -0.2861 -0.7258  0.1981
    4DNSX   O72 2515  16.065   4.454  31.660 -0.1404  0.1319 -0.1419
    4DNSX   H73 2516  16.029   4.512  31.589  1.9755  1.7337  1.1561
    4DNSX   C65 2517  16.230   4.292  31.734  0.0129 -0.0778 -0.8218
    4DNSX   H66 2518  16.142   4.223  31.734  1.6309  2.4163 -0.9928
    4DNSX   O69 2519  16.348   4.224  31.706  0.4501  0.0475 -0.5795
    4DNSX   C67 2520  16.359   4.164  31.574  0.2439 -0.1142  0.0051
    4DNSX   H68 2521  16.278   4.087  31.561 -0.8465 -0.5269 -1.8035
    4DNSX   C81 2522  16.494   4.084  31.570  0.3744  0.4788  0.0060
    4DNSX   H82 2523  16.503   4.010  31.652  1.3389 -0.0497  3.1160
    4DNSX   H83 2524  16.498   4.025  31.476 -2.2240 -2.0625  0.9378
    4DNSX   O84 2525  16.607   4.160  31.579 -0.5336  0.5417  0.5877
    4DNSX   H85 2526  16.686   4.096  31.544  1.0936  2.5788 -1.1175
    4DNSX   O59 2527  16.261   4.342  31.861  0.0810 -0.5714 -0.5509
    4DNSX   C57 2528  16.268   4.278  31.994  0.0153  1.0994  0.5431
    4DNSX   H58 2529  16.186   4.204  32.011  3.7375 -0.0259  1.7554
    4DNSX   C53 2530  16.410   4.205  32.015  0.2220 -0.2202 -0.4833
    4DNSX   H54 2531  16.488   4.277  31.988 -0.7277  1.3824  0.1363
    4DNSX   O55 2532  16.423   4.091  31.928 -0.2132 -0.2460  0.0489
    4DNSX   H56 2533  16.418   4.126  31.831  0.7031 -1.1623  2.8094
    4DNSX   C49 2534  16.405   4.162  32.167  0.2404  0.2695  0.0092
    4DNSX   H50 2535  16.319   4.092  32.182 -0.1500 -0.7215  1.3219
    4DNSX   O51 2536  16.532   4.098  32.199 -0.1938 -0.8494  0.2807
    4DNSX   H52 2537  16.537   4.106  32.293 -1.3085 -0.0786 -2.2699
    4DNSX   C44 2538  16.380   4.278  32.262  0.2454  0.0497 -0.5419
    4DNSX   H45 2539  16.471   4.348  32.265  0.5943 -2.5986 -1.6620
    4DNSX   O48 2540  16.263   4.355  32.222 -0.3451  0.4808 -1.1480
    4DNSX   C46 2541  16.253   4.396  32.090 -0.1338  0.3088 -0.0280
    4DNSX   H47 2542  16.331   4.471  32.081 -0.4196  0.3655 -1.0511
    4DNSX   C60 2543  16.124   4.478  32.070 -0.4003 -0.2933  0.2857
    4DNSX   H61 2544  16.048   4.414  32.011 -1.0608  0.8031 -1.5814
    4DNSX   H62 2545  16.082   4.498  32.170 -2.5871  1.6662  1.7122
    4DNSX   O63 2546  16.119   4.599  31.997 -0.0444  0.5482 -0.3164
    4DNSX   H64 2547  16.183   4.673  32.039  0.3367  0.3690 -0.1667
    4DNSX   O80 2548  16.344   4.226  32.387  0.1007  0.4540 -0.0651
    4DNSX   C78 2549  16.366   4.281  32.516  0.2625  0.0973 -0.8859
    4DNSX   H79 2550  16.445   4.363  32.514 -0.7596 -0.1118  1.0456
    4DNSX   C74 2551  16.232   4.356  32.559 -0.4442  0.2215  0.5209
    4DNSX   H75 2552  16.163   4.269  32.574  0.0014 -2.6056  0.2126
    4DNSX   O76 2553  16.195   4.455  32.460  0.3128  0.0418  0.2052
    4DNSX   H77 2554  16.188   4.398  32.379  1.6715  0.6814  1.2587
    4DNSX   C70 2555  16.247   4.413  32.702 -0.0634 -0.0844  0.3246
    4DNSX   H71 2556  16.333   4.481  32.706  1.1624  0.1479  0.9482
    4DNSX   O72 2557  16.124   4.463  32.745 -0.5431  0.0148 -0.5069
    4DNSX   H73 2558  16.087   4.516  32.668  0.4007  0.8817  0.2486
    4DNSX   C65 2559  16.287   4.297  32.797 -0.8552  0.1709  0.6604
    4DNSX   H66 2560  16.210   4.226  32.812  2.3760  2.8783 -1.7180
    4DNSX   O69 2561  16.405   4.224  32.748 -0.2690 -0.2206  0.0315
    4DNSX   C67 2562  16.405   4.168  32.618 -0.1255  0.0292  0.0278
    4DNSX   H68 2563  16.332   4.089  32.605  1.3748 -3.4113 -0.1623
    4DNSX   C81 2564  16.543   4.104  32.584  0.1959 -0.4800 -0.2039
    4DNSX   H82 2565  16.613   4.165  32.531 -0.6155 -3.3033  1.2508
    4DNSX   H83 2566  16.598   4.071  32.676 -2.5337  1.7206  1.1042
    4DNSX   O84 2567  16.526   3.999  32.492  0.0938  0.2307  0.6808
    4DNSX   H85 2568  16.485   3.923  32.536  1.5796  1.8920 -2.1214
    4DNSX   O59 2569  16.339   4.347  32.919  0.5690 -1.0605  0.1555
    4DNSX   C57 2570  16.350   4.294  33.054  0.1538  0.6203 -0.0039
    4DNSX   H58 2571  16.275   4.208  33.072 -3.1497 -2.6405  1.6071
    4DNSX   C53 2572  16.491   4.233  33.088  0.0602 -0.4696  0.5954
    4DNSX   H54 2573  16.574   4.307  33.066 -0.1076  1.8596 -0.2616
    4DNSX   O55 2574  16.519   4.121  33.001 -0.9635 -0.0834 -0.1822
    4DNSX   H56 2575  16.528   4.150  32.908 -2.2810  1.6053 -1.4961
    4DNSX   C49 2576  16.497   4.188  33.233  0.1591 -0.9948 -0.2171
    4DNSX   H50 2577  16.441   4.088  33.227 -0.1666 -0.8170  1.3702
    4DNSX   O51 2578  16.641   4.164  33.274  0.1304 -0.5669  0.9596
    4DNSX   H52 2579  16.648   4.131  33.363 -1.5845 -0.5173 -0.5343
    4DNSX   C44 2580  16.434   4.290  33.330 -0.4471  0.0358 -1.0005
    4DNSX   H45 2581  16.512   4.373  33.348 -3.2983  0.6606  0.2747
    4DNSX   O48 2582  16.303   4.341  33.285 -0.1515  0.1713 -0.3511
    4DNSX   C46 2583  16.311   4.403  33.156 -1.1819  0.2772  0.0410
    4DNSX   H47 2584  16.380   4.490  33.166 -0.7869  1.9057 -1.3687
    4DNSX   C60 2585  16.168   4.441  33.146  0.0135 -0.5507  0.2679
    4DNSX   H61 2586  16.151   4.503  33.048 -1.5678  0.2069  0.1469
    4DNSX   H62 2587  16.103   4.351  33.137  1.5141  0.5892 -0.0946
    4DNSX   O63 2588  16.116   4.521  33.252 -0.1342 -0.0498  0.1962
    4DNSX   H64 2589  16.036   4.576  33.216 -1.0834  1.1021  1.9812
    4DNSX   O80 2590  16.394   4.213  33.439  0.2470  0.0547 -0.2095
    4DNSX   C78 2591  16.407   4.275  33.567  0.9119  0.4350  0.0289
    4DNSX   H79 2592  16.499   4.338  33.569  0.8252 -2.2391 -1.3122
    4DNSX   C74 2593  16.276   4.353  33.616  0.0892  0.6205 -0.2001
    4DNSX   H75 2594  16.192   4.280  33.623  0.0684 -0.5758  0.9243
    4DNSX   O76 2595  16.251   4.473  33.537 -0.3142 -0.1354 -0.7198
    4DNSX   H77 2596  16.253   4.451  33.445  2.8153  0.3051  1.0299
    4DNSX   C70 2597  16.298   4.404  33.765 -0.4813 -0.1130  0.1764
    4DNSX   H71 2598  16.378   4.482  33.759 -1.1345  0.7989  2.6219
    4DNSX   O72 2599  16.179   4.471  33.821 -0.1379  0.3363 -0.4337
    4DNSX   H73 2600  16.196   4.555  33.847 -2.4085 -0.5612  1.3525
    4DNSX   C65 2601  16.338   4.286  33.850  0.2715 -0.2117  0.5220
    4DNSX   H66 2602  16.243   4.224  33.870  0.4111  1.4992  1.0315
    4DNSX   O69 2603  16.451   4.204  33.802  0.2989  0.1693  0.0155
    4DNSX   C67 2604  16.433   4.156  33.667 -0.1480  0.0994 -0.1306
    4DNSX   H68 2605  16.351   4.075  33.673  0.4824  1.0933  1.4245
    4DNSX   C81 2606  16.546   4.066  33.625  0.2657 -0.7516  0.3494
    4DNSX   H82 2607  16.638   4.128  33.584 -1.0596  2.0723  0.4493
    4DNSX   H83 2608  16.584   4.014  33.721  2.3946  1.3788  2.1535
    4DNSX   O84 2609  16.515   3.972  33.525  0.1046 -0.0117 -0.3890
    4DNSX   H85 2610  16.466   3.890  33.561  1.5535  2.5463 -1.8664
    4DNSX   O59 2611  16.405   4.328  33.968  0.6778 -0.4854  0.1408
    4DNSX   C57 2612  16.364   4.301  34.102  0.2322 -0.1973 -0.3087
    4DNSX   H58 2613  16.267   4.249  34.107 -0.0575  0.4130  3.1073
    4DNSX   C53 2614  16.474   4.200  34.156 -0.4767  0.5547 -0.6713
    4DNSX   H54 2615  16.579   4.247  34.145  0.5463  0.7160  3.4511
    4DNSX   O55 2616  16.483   4.069  34.081  0.0298  0.2991 -0.3299
    4DNSX   H56 2617  16.495   4.091  33.995 -3.0792 -1.1300 -1.6586
    4DNSX   C49 2618  16.452   4.157  34.305  0.0393  0.0322 -0.7391
    4DNSX   H50 2619  16.372   4.084  34.316  4.5286  0.9524 -2.6524
    4DNSX   O51 2620  16.568   4.100  34.368 -0.0807 -0.0003  0.3125
    4DNSX   H52 2621  16.562   4.065  34.456  2.9385 -0.8632 -1.9780
    4DNSX   C44 2622  16.419   4.289  34.386  0.1264  1.0012 -0.0291
    4DNSX   H45 2623  16.510   4.350  34.400 -2.1501  0.3213  0.7986
    4DNSX   O48 2624  16.318   4.371  34.327 -0.0469 -0.2114  0.3536
    4DNSX   C46 2625  16.355   4.425  34.199 -0.2030 -0.6512  1.1345
    4DNSX   H47 2626  16.450   4.486  34.218 -0.1378 -0.2177  2.6873
    4DNSX   C60 2627  16.248   4.521  34.146  0.2722  0.6059 -0.1264
    4DNSX   H61 2628  16.178   4.464  34.078 -1.1116  1.4873 -2.0134
    4DNSX   H62 2629  16.180   4.560  34.229 -1.4103  1.9072  2.2626
    4DNSX   O63 2630  16.289   4.632  34.070  0.2686 -0.1791 -0.0122
    4DNSX   H64 2631  16.320   4.710  34.129 -0.1025 -0.0865 -0.2758
    4DNSX   O80 2632  16.355   4.255  34.508 -0.0017  0.2067  0.0525
    4DNSX   C78 2633  16.405   4.317  34.627 -0.8087  0.6241 -0.2092
    4DNSX   H79 2634  16.496   4.381  34.608  0.5976 -0.1141 -0.0320
    4DNSX   C74 2635  16.291   4.423  34.672 -0.3549  0.3126  0.6547
    4DNSX   H75 2636  16.193   4.383  34.681  1.9994 -1.5061 -0.1566
    4DNSX   O76 2637  16.273   4.520  34.568 -0.2975  0.0268  0.6139
    4DNSX   H77 2638  16.256   4.468  34.494 -0.6576 -0.1126  0.3131
    4DNSX   C70 2639  16.334   4.497  34.802  0.2088 -0.4861 -0.3599
    4DNSX   H71 2640  16.428   4.545  34.764 -4.8129  0.6148  0.7973
    4DNSX   O72 2641  16.226   4.588  34.839 -0.0547  0.1186 -0.2614
    4DNSX   H73 2642  16.207   4.644  34.764  1.0734  2.6013 -0.4390
    4DNSX   C65 2643  16.367   4.384  34.904 -0.4740 -0.3582 -0.4132
    4DNSX   H66 2644  16.265   4.328  34.926 -1.8298 -2.4699  1.1242
    4DNSX   O69 2645  16.456   4.290  34.856  0.3255 -0.2621 -0.0788
    4DNSX   C67 2646  16.423   4.214  34.739  0.4553 -0.1154 -0.0677
    4DNSX   H68 2647  16.323   4.156  34.761 -1.3538 -1.1421  0.8522
    4DNSX   C81 2648  16.541   4.128  34.700 -0.2337  0.0686 -0.5096
    4DNSX   H82 2649  16.625   4.190  34.672 -0.9824  1.5441 -1.5770
    4DNSX   H83 2650  16.573   4.092  34.803  0.9561  0.7568 -2.5326
    4DNSX   O84 2651  16.500   4.013  34.624 -0.4082  0.7139  0.0688
    4DNSX   H85 2652  16.431   3.970  34.670  0.9829  0.0392 -0.7224
    4DNSX   O59 2653  16.427   4.432  35.021 -0.3619 -0.5625 -1.0635
    4DNSX   C57 2654  16.393   4.402  35.156  0.6524 -0.1462 -0.4303
    4DNSX   H58 2655  16.292   4.351  35.164 -0.0893  1.4893  0.0835
    4DNSX   C53 2656  16.488   4.296  35.220 -0.1514  0.7760  0.1672
    4DNSX   H54 2657  16.603   4.319  35.209 -0.6699  0.3606  0.9041
    4DNSX   O55 2658  16.467   4.181  35.143  0.7765 -0.2834  0.1229
    4DNSX   H56 2659  16.492   4.203  35.046  1.3324 -0.0124 -0.4407
    4DNSX   C49 2660  16.450   4.267  35.372 -0.2664  0.7037  0.0560
    4DNSX   H50 2661  16.354   4.215  35.360  1.3330 -0.1041 -1.5051
    4DNSX   O51 2662  16.557   4.190  35.426  0.2743 -0.6243 -0.8395
    4DNSX   H52 2663  16.526   4.164  35.518 -3.0336  1.1956 -1.0634
    4DNSX   C44 2664  16.427   4.399  35.453 -0.3808 -0.6708  0.3039
    4DNSX   H45 2665  16.517   4.460  35.466 -4.0994  4.3825  2.3874
    4DNSX   O48 2666  16.334   4.481  35.379  0.0693 -0.3054 -0.0502
    4DNSX   C46 2667  16.383   4.522  35.252  0.1226 -0.1564 -0.2946
    4DNSX   H47 2668  16.478   4.582  35.257  0.7071  1.1924  0.6324
    4DNSX   C60 2669  16.285   4.620  35.198  0.4746 -0.0913 -0.1787
    4DNSX   H61 2670  16.318   4.643  35.088 -1.7034  1.7222  1.8520
    4DNSX   H62 2671  16.185   4.571  35.222  0.4913 -0.7476  0.9323
    4DNSX   O63 2672  16.293   4.749  35.248  0.5104  0.3796  0.4008
    4DNSX   H64 2673  16.373   4.789  35.215 -1.3911 -1.9132 -0.3336
    4DNSX   O80 2674  16.359   4.376  35.570  1.0175  0.0305 -0.3379
    4DNSX   C78 2675  16.382   4.434  35.695  0.6063  0.2061  0.1622
    4DNSX   H79 2676  16.468   4.511  35.693  2.2815  3.0434  2.1214
    4DNSX   C74 2677  16.262   4.524  35.731 -0.2340  0.1879 -0.2217
    4DNSX   H75 2678  16.168   4.463  35.710 -0.3035 -1.3666 -2.0067
    4DNSX   O76 2679  16.276   4.635  35.639  0.1893  0.1721 -0.1469
    4DNSX   H77 2680  16.287   4.605  35.547 -0.0549  0.5817 -0.8758
    4DNSX   C70 2681  16.263   4.582  35.872  0.1167  0.1603 -0.1917
    4DNSX   H71 2682  16.352   4.647  35.893 -0.5997 -1.5790  3.0046
    4DNSX   O72 2683  16.138   4.641  35.896 -0.3976 -0.3412  0.1390
    4DNSX   H73 2684  16.119   4.681  35.802 -1.2802 -3.1553  0.0225
    4DNSX   C65 2685  16.291   4.470  35.971 -0.5495  0.1979 -0.0403
    4DNSX   H66 2686  16.209   4.397  35.978  1.4669  1.6966  3.1698
    4DNSX   O69 2687  16.416   4.399  35.935  0.3094 -0.0841 -0.1494
    4DNSX   C67 2688  16.409   4.329  35.809 -0.5451  0.3348 -0.2052
    4DNSX   H68 2689  16.316   4.260  35.812  0.1005 -1.2792 -0.0431
    4DNSX   C81 2690  16.535   4.246  35.773  1.0185 -0.3877 -0.4801
    4DNSX   H82 2691  16.619   4.300  35.716 -1.3326 -2.4707  3.1900
    4DNSX   H83 2692  16.577   4.218  35.872 -0.1705 -0.5099 -0.6775
    4DNSX   O84 2693  16.499   4.125  35.705 -0.5200  0.2179  0.0284
    4DNSX   H85 2694  16.469   4.064  35.770 -1.4867 -2.2925 -2.3669
    4DNSX   O59 2695  16.329   4.524  36.096 -0.2659  1.0572 -0.1724
    4DNSX   C57 2696  16.285   4.478  36.230 -0.5019 -0.2094  0.5437
    4DNSX   H58 2697  16.188   4.421  36.227 -0.6363 -0.3753  0.6845
    4DNSX   C53 2698  16.396   4.386  36.282 -0.1602  0.0879 -0.1864
    4DNSX   H54 2699  16.502   4.438  36.270 -0.0796  1.0114 -0.2025
    4DNSX   O55 2700  16.396   4.275  36.198 -0.5065 -0.0225  0.1387
    4DNSX   H56 2701  16.412   4.305  36.102  2.0368 -0.4486  1.0500
    4DNSX   C49 2702  16.371   4.351  36.433 -0.0469 -0.8445  0.9125
    4DNSX   H50 2703  16.282   4.285  36.434  0.3590  1.4068 -0.3758
    4DNSX   O51 2704  16.490   4.283  36.482  0.3616 -0.8426  0.2986
    4DNSX   H52 2705  16.487   4.284  36.575 -0.8691 -2.9165 -0.0601
    4DNSX   C44 2706  16.343   4.479  36.519 -0.3531 -0.0157 -0.4293
    4DNSX   H45 2707  16.437   4.542  36.530 -1.6354  0.7506  0.4723
    4DNSX   O48 2708  16.244   4.564  36.456  0.5621 -0.1200 -0.0009
    4DNSX   C46 2709  16.278   4.603  36.321 -0.3082 -0.2600  0.1896
    4DNSX   H47 2710  16.381   4.654  36.311  0.5162  2.5039  1.6592
    4DNSX   C60 2711  16.177   4.711  36.274 -0.8043  0.5047  0.8042
    4DNSX   H61 2712  16.084   4.659  36.252  0.3187  0.1510  1.0277
    4DNSX   H62 2713  16.165   4.785  36.355  1.6455  0.7612 -1.5606
    4DNSX   O63 2714  16.201   4.781  36.151 -0.0946  0.2754 -0.0532
    4DNSX   H64 2715  16.271   4.741  36.105 -0.0465  1.5283  1.2536
    4DNSX   O80 2716  16.280   4.445  36.636 -0.2533  0.5615 -0.7319
    4DNSX   C78 2717  16.295   4.508  36.765  0.0091 -1.1026 -0.3605
    4DNSX   H79 2718  16.387   4.575  36.767  2.6951 -0.7698  3.4107
    4DNSX   C74 2719  16.181   4.609  36.799 -0.5567 -0.1188 -0.6977
    4DNSX   H75 2720  16.092   4.544  36.805  0.4792 -0.5196  1.8305
    4DNSX   O76 2721  16.173   4.719  36.703  0.5175 -0.6986 -0.2971
    4DNSX   H77 2722  16.174   4.690  36.604  0.7234  0.9132  0.9376
    4DNSX   C70 2723  16.191   4.675  36.936 -0.4048  0.1495 -0.1202
    4DNSX   H71 2724  16.290   4.734  36.932  0.4805 -0.3144  3.0476
    4DNSX   O72 2725  16.082   4.765  36.960  0.0854 -0.3429  0.1495
    4DNSX   H73 2726  16.120   4.837  37.017 -0.9166 -3.0239  0.7973
    4DNSX   C65 2727  16.222   4.560  37.036 -0.3385  0.9583  0.2961
    4DNSX   H66 2728  16.128   4.501  37.048 -0.8341 -3.5455  2.5833
    4DNSX   O69 2729  16.325   4.464  37.004 -0.1718  0.2775  0.8111
    4DNSX   C67 2730  16.311   4.395  36.875 -0.1069  0.6396  0.5288
    4DNSX   H68 2731  16.211   4.336  36.870 -0.1477  1.4808  1.6431
    4DNSX   C81 2732  16.438   4.311  36.852  0.2640  0.6231 -0.0547
    4DNSX   H82 2733  16.514   4.381  36.810  2.1175  0.7962 -0.2860
    4DNSX   H83 2734  16.479   4.260  36.941  3.1018  1.9672  0.8996
    4DNSX   O84 2735  16.431   4.202  36.758 -0.3295 -0.4046  0.4054
    4DNSX   H85 2736  16.370   4.131  36.762  2.0690 -1.9265  0.2190
    4DNSX   O59 2737  16.279   4.621  37.154 -0.2079 -0.6101 -0.3290
    4DNSX   C57 2738  16.217   4.597  37.283 -0.0046 -0.5292 -0.6400
    4DNSX   H58 2739  16.114   4.554  37.273 -0.9546  3.5975 -1.9285
    4DNSX   C53 2740  16.297   4.483  37.353 -0.2888  0.8089 -0.3589
    4DNSX   H54 2741  16.403   4.522  37.358  0.3462  0.5250 -1.7984
    4DNSX   O55 2742  16.295   4.366  37.273  0.0068  0.2443  0.2138
    4DNSX   H56 2743  16.340   4.386  37.187 -0.4564  0.2431  0.0917
    4DNSX   C49 2744  16.247   4.454  37.494  0.0140  0.2417 -0.2266
    4DNSX   H50 2745  16.141   4.418  37.487 -1.5357  1.6243  0.3346
    4DNSX   O51 2746  16.336   4.359  37.561  0.2089  0.0845 -0.1842
    4DNSX   H52 2747  16.352   4.397  37.651 -2.1160  0.1218  0.2031
    4DNSX   C44 2748  16.249   4.590  37.575 -0.9705 -0.3905 -0.2680
    4DNSX   H45 2749  16.354   4.627  37.599 -0.8555 -1.2471 -1.7445
    4DNSX   O48 2750  16.173   4.691  37.507 -0.1945 -0.5212  0.0177
    4DNSX   C46 2751  16.218   4.723  37.371  0.0317  0.3641 -0.8913
    4DNSX   H47 2752  16.328   4.761  37.379  1.1821 -1.1190 -1.6035
    4DNSX   C60 2753  16.129   4.830  37.310  0.0126 -0.2575 -0.1682
    4DNSX   H61 2754  16.157   4.847  37.199 -0.1753  0.1661 -3.1898
    4DNSX   H62 2755  16.025   4.795  37.310  2.5595  0.4617  1.1802
    4DNSX   O63 2756  16.132   4.961  37.360  0.1928 -0.1012  0.0131
    4DNSX   H64 2757  16.126   4.949  37.457  0.9146 -0.8867 -1.1509
    4DNSX   O80 2758  16.162   4.572  37.694 -0.0440 -0.4548  0.1340
    4DNSX   C78 2759  16.169   4.621  37.829 -0.5132  0.3203  0.6987
    4DNSX   H79 2760  16.266   4.674  37.845  0.8763 -0.7754 -1.8732
    4DNSX   C74 2761  16.051   4.721  37.861 -0.1644  0.3181  0.2931
    4DNSX   H75 2762  15.963   4.666  37.823  0.4895 -0.9623  0.0366
    4DNSX   O76 2763  16.079   4.847  37.791  0.4423 -0.2455  0.0958
    4DNSX   H77 2764  16.174   4.869  37.819  2.6752 -2.7264  0.0366
    4DNSX   C70 2765  16.036   4.758  38.010 -0.0424  0.1299  0.4982
    4DNSX   H71 2766  16.124   4.821  38.049  0.4528  2.4177  0.1790
    4DNSX   O72 2767  15.918   4.820  38.037  0.0003 -0.0010  0.0623
    4DNSX   H73 2768  15.936   4.900  38.091  1.8827  0.6293  0.8091
    4DNSX   C65 2769  16.053   4.625  38.097 -0.4583  0.0307  0.2472
    4DNSX   H66 2770  15.955   4.557  38.098 -0.4293 -1.8051  0.3441
    4DNSX   O69 2771  16.164   4.542  38.065  0.0563  0.4351  0.1758
    4DNSX   C67 2772  16.166   4.496  37.926  0.0807  0.2463  0.1552
    4DNSX   H68 2773  16.075   4.452  37.904  2.4979 -0.4362  1.6502
    4DNSX   C81 2774  16.275   4.386  37.911 -0.1982 -0.1902 -0.0823
    4DNSX   H82 2775  16.275   4.317  38.002  0.5934 -0.6856 -0.6720
    4DNSX   H83 2776  16.255   4.315  37.825 -1.5806  1.2274  0.5922
    4DNSX   O84 2777  16.400   4.442  37.876 -0.4879  0.1710  0.4300
    4DNSX   H85 2778  16.478   4.416  37.928  0.5803  3.3272  0.9137
    4DNSX   O59 2779  16.095   4.663  38.227  0.0657 -0.3944 -0.2342
    4DNSX   C57 2780  16.077   4.609  38.358  0.2408  0.5063  0.1230
    4DNSX   H58 2781  16.006   4.521  38.360  0.1537 -0.8854 -2.4707
    4DNSX   C53 2782  16.214   4.560  38.419  0.0171 -0.4382  0.3178
    4DNSX   H54 2783  16.286   4.648  38.420 -0.2625  0.1885  2.6322
    4DNSX   O55 2784  16.278   4.454  38.336 -0.5222 -0.0143  0.5559
    4DNSX   H56 2785  16.303   4.476  38.246 -2.3326 -2.2400  0.7919
    4DNSX   C49 2786  16.182   4.503  38.561  0.3569  0.2173 -0.1160
    4DNSX   H50 2787  16.117   4.412  38.537 -4.3020 -3.5760 -0.2645
    4DNSX   O51 2788  16.302   4.456  38.631  0.1315 -0.4916  0.1563
    4DNSX   H52 2789  16.266   4.389  38.689 -3.7117  2.5300 -0.8780
    4DNSX   C44 2790  16.115   4.614  38.650 -0.0089  0.1108 -0.1281
    4DNSX   H45 2791  16.191   4.697  38.677  2.3128 -1.3586 -2.0700
    4DNSX   O48 2792  15.996   4.664  38.581  0.4064 -0.5000  0.4666
    4DNSX   C46 2793  16.017   4.719  38.448 -0.7106  0.1028  0.8607
    4DNSX   H47 2794  16.101   4.802  38.442  2.7181  1.1561 -2.6258
    4DNSX   C60 2795  15.881   4.754  38.392  0.5837 -0.4805 -0.5742
    4DNSX   H61 2796  15.884   4.803  38.285 -1.3772 -0.6849 -0.6890
    4DNSX   H62 2797  15.812   4.669  38.381 -0.3437  3.1735  0.0317
    4DNSX   O63 2798  15.800   4.844  38.471  0.2420  0.2636  0.4899
    4DNSX   H64 2799  15.733   4.877  38.410  0.5840 -0.3151 -0.2421
    4DNSX   O80 2800  16.055   4.562  38.764 -0.1404 -0.4176  0.4250
    4DNSX   C78 2801  16.061   4.637  38.886 -0.2360  0.3798 -0.4776
    4DNSX   H79 2802  16.149   4.703  38.886  0.4260  0.2939  0.9062
    4DNSX   C74 2803  15.927   4.708  38.922  0.2547  0.4372  0.2141
    4DNSX   H75 2804  15.845   4.630  38.937 -3.1384 -0.7681 -4.5536
    4DNSX   O76 2805  15.893   4.803  38.821 -0.1232 -0.0026  0.0606
    4DNSX   H77 2806  15.882   4.757  38.736 -2.0904 -0.7789 -4.2499
    4DNSX   C70 2807  15.945   4.780  39.056  0.5544 -0.1123  0.1892
    4DNSX   H71 2808  16.040   4.834  39.051 -1.2456 -1.9827 -0.1058
    4DNSX   O72 2809  15.828   4.858  39.081 -0.0375 -0.5633  0.1357
    4DNSX   H73 2810  15.805   4.939  39.022  1.3674  1.1998  1.4032
    4DNSX   C65 2811  15.977   4.673  39.157  0.0452  0.6186 -0.0950
    4DNSX   H66 2812  15.892   4.598  39.168 -2.3464 -0.0617  0.3596
    4DNSX   O69 2813  16.095   4.590  39.133 -0.2120  0.5297  0.5155
    4DNSX   C67 2814  16.095   4.532  39.000  0.3668  0.4438 -0.4719
    4DNSX   H68 2815  16.021   4.454  39.010 -1.1416  2.7571 -1.2851
    4DNSX   C81 2816  16.229   4.457  38.989 -0.3698 -0.2550  0.7438
    4DNSX   H82 2817  16.303   4.529  38.958 -1.0374 -2.7410  2.1401
    4DNSX   H83 2818  16.260   4.425  39.090  1.4058  0.6435  1.5905
    4DNSX   O84 2819  16.223   4.338  38.901 -0.2654 -0.6227 -0.3125
    4DNSX   H85 2820  16.132   4.296  38.898  1.8212  0.6857  1.5621
    4DNSX   O59 2821  16.004   4.745  39.274  0.6135 -0.3418 -0.7388
    4DNSX   C57 2822  15.985   4.713  39.408  0.1032 -0.1961 -0.6397
    4DNSX   H58 2823  15.900   4.645  39.423  0.7528  1.0442 -0.5968
    4DNSX   C53 2824  16.106   4.624  39.462 -0.5897  0.2904  0.1294
    4DNSX   H54 2825  16.207   4.679  39.455  0.0647  1.6204  0.0624
    4DNSX   O55 2826  16.118   4.500  39.396  0.5979  0.4442  0.0706
    4DNSX   H56 2827  16.122   4.524  39.302 -1.5630 -0.9033  2.7714
    4DNSX   C49 2828  16.083   4.590  39.612 -0.3140 -0.0697 -0.6092
    4DNSX   H50 2829  15.990   4.531  39.638 -2.7052  0.7852  4.7064
    4DNSX   O51 2830  16.197   4.516  39.669 -1.2295  0.3221 -0.0700
    4DNSX   H52 2831  16.276   4.575  39.686  1.4845 -0.6221  2.9780
    4DNSX   C44 2832  16.074   4.729  39.686 -0.4374  1.1832  0.0019
    4DNSX   H45 2833  16.179   4.787  39.677 -0.2965 -1.6086 -0.6098
    4DNSX   O48 2834  15.975   4.818  39.631  0.2060 -0.2640  0.0047
    4DNSX   C46 2835  15.973   4.845  39.488  0.1929  0.4657  0.2938
    4DNSX   H47 2836  16.058   4.919  39.461  0.4256  5.1627  0.3311
    4DNSX   C60 2837  15.838   4.911  39.457 -0.0642  0.5301  0.1008
    4DNSX   H61 2838  15.807   4.899  39.349  1.6503  0.8053 -0.7610
    4DNSX   H62 2839  15.752   4.875  39.522  0.2265 -1.8692 -2.9015
    4DNSX   O63 2840  15.845   5.050  39.456  0.1202 -0.4240 -0.3356
    4DNSX   H64 2841  15.768   5.089  39.493  0.9929 -1.9394 -1.6616
    4DNSX   O80 2842  16.021   4.719  39.816  0.1454 -0.2538  0.1699
    4DNSX   C78 2843  16.032   4.767  39.954  0.1811  0.3415 -0.1020
    4DNSX   H79 2844  16.126   4.826  39.969 -1.6624  0.2062 -1.6346
    4DNSX   C74 2845  15.925   4.874  39.990 -0.2237 -0.0468 -0.5887
    4DNSX   H75 2846  15.816   4.836  39.967 -2.8205 -0.7780 -0.5952
    4DNSX   O76 2847  15.955   4.992  39.910  0.2488  0.9113 -0.1836
    4DNSX   H77 2848  15.946   4.972  39.820  1.3959  0.4218  0.1248
    4DNSX   C70 2849  15.934   4.920  40.137 -0.2492 -0.3752  0.4271
    4DNSX   H71 2850  16.026   4.977  40.163 -1.7150 -0.6219 -2.0445
    4DNSX   O72 2851  15.807   4.996  40.152 -0.4883  0.1166 -0.0198
    4DNSX   H73 2852  15.797   5.037  40.235 -1.0669 -0.2050 -1.0016
    4DNSX   C65 2853  15.929   4.791  40.224  0.1864  0.5986 -0.4660
    4DNSX   H66 2854  15.820   4.745  40.227 -1.3644 -1.8682  0.2797
    4DNSX   O69 2855  16.024   4.688  40.189 -0.0755 -0.3071  0.2140
    4DNSX   C67 2856  16.036   4.649  40.053  0.4829  0.5375  0.0019
    4DNSX   H68 2857  15.933   4.592  40.022 -0.4696  0.8557  2.0158
    4DNSX   C81 2858  16.150   4.551  40.028 -0.2584 -0.3567  0.0918
    4DNSX   H82 2859  16.138   4.460  40.089  2.0843  2.8190 -2.6078
    4DNSX   H83 2860  16.131   4.511  39.925  0.4657  2.1518  0.6342
    4DNSX   O84 2861  16.277   4.606  40.043 -0.0150  0.2556 -0.3832
    4DNSX   H85 2862  16.280   4.696  40.077  0.3235 -1.6525 -2.3172
    4DNSX   O59 2863  15.977   4.836  40.348  0.3361 -0.4245 -0.0943
    4DNSX   C57 2864  15.946   4.791  40.476  0.1493  0.3643 -0.1132
    4DNSX   H58 2865  15.859   4.719  40.473  3.1011 -0.5292  0.1748
    4DNSX   C53 2866  16.072   4.715  40.535  0.6764 -0.2394 -0.0218
    4DNSX   H54 2867  16.164   4.775  40.526  0.2690 -0.8656  2.3556
    4DNSX   O55 2868  16.094   4.601  40.448  0.0903 -0.1455 -0.2454
    4DNSX   H56 2869  16.095   4.636  40.352 -0.6110  0.2815 -1.3964
    4DNSX   C49 2870  16.040   4.677  40.678 -0.3284 -0.5308  0.0384
    4DNSX   H50 2871  15.967   4.589  40.671 -2.2222 -2.6935 -0.6790
    4DNSX   O51 2872  16.154   4.635  40.741 -0.2294  0.5872  0.3088
    4DNSX   H52 2873  16.132   4.624  40.843 -1.2187  0.2543  2.0208
    4DNSX   C44 2874  15.990   4.793  40.763  0.7364  0.6731 -0.1082
    4DNSX   H45 2875  16.068   4.877  40.787  0.3654  2.5660  1.2138
    4DNSX   O48 2876  15.877   4.865  40.694 -0.1476 -0.2111  0.0359
    4DNSX   C46 2877  15.914   4.917  40.564  0.1419  0.5936  0.2880
    4DNSX   H47 2878  16.000   4.983  40.577 -2.4510  0.9486 -0.0522
    4DNSX   C60 2879  15.788   4.997  40.507  0.3652  0.8433 -0.4486
    4DNSX   H61 2880  15.742   4.937  40.437  1.7537 -0.3632  1.4355
    4DNSX   H62 2881  15.711   5.015  40.588 -2.3983  3.2175 -1.0928
    4DNSX   O63 2882  15.817   5.125  40.449  0.4795  0.2267  0.0232
    4DNSX   H64 2883  15.892   5.114  40.379 -2.3643  0.8577 -0.4772
    4DNSX   O80 2884  15.922   4.741  40.880 -0.2963  0.4447 -0.5564
    4DNSX   C78 2885  15.936   4.818  41.003  0.2692  0.3600  1.0284
    4DNSX   H79 2886  16.017   4.898  40.996  1.6438  1.9436  1.9168
    4DNSX   C74 2887  15.808   4.886  41.028  0.1555 -0.4046  0.2539
    4DNSX   H75 2888  15.715   4.822  41.043 -0.6157 -1.4398 -0.5148
    4DNSX   O76 2889  15.774   4.978  40.927  0.0173  0.5426  0.1055
    4DNSX   H77 2890  15.757   4.940  40.841  1.2236  1.4574 -0.1250
    4DNSX   C70 2891  15.823   4.967  41.158  0.2096  0.6356  0.2445
    4DNSX   H71 2892  15.905   5.037  41.129 -1.1481  0.0059 -1.1310
    4DNSX   O72 2893  15.710   5.034  41.195  0.3069 -0.0676  0.4081
    4DNSX   H73 2894  15.700   5.111  41.138 -1.4456  2.7767 -1.3303
    4DNSX   C65 2895  15.868   4.873  41.272 -0.7636 -0.0613  0.0002
    4DNSX   H66 2896  15.789   4.798  41.306  2.0909 -2.6776 -1.4043
    4DNSX   O69 2897  15.986   4.796  41.234 -0.0255 -0.5055 -0.0480
    4DNSX   C67 2898  15.984   4.724  41.112  0.3517 -0.7858  0.1419
    4DNSX   H68 2899  15.900   4.644  41.122 -0.1710 -0.3841 -1.1037
    4DNSX   C81 2900  16.123   4.659  41.078  0.8231  0.3596 -0.5627
    4DNSX   H82 2901  16.192   4.721  41.020 -0.7352 -0.8364 -2.6811
    4DNSX   H83 2902  16.167   4.632  41.179  1.2606 -0.6852  0.3401
    4DNSX   O84 2903  16.129   4.538  41.006 -0.0045 -0.0344  0.2683
    4DNSX   H85 2904  16.049   4.474  41.031 -1.7604 -1.4504  1.9208
    4DNSX   O59 2905  15.923   4.951  41.375  0.4991 -0.8430  0.0679
    4DNSX   C57 2906  15.891   4.903  41.505  0.4596  0.2521 -0.2908
    4DNSX   H58 2907  15.797   4.847  41.505 -0.2419  1.4994  1.2560
    4DNSX   C53 2908  16.013   4.828  41.559 -0.6679  0.0195 -0.4543
    4DNSX   H54 2909  16.101   4.885  41.541  1.8927  1.1478  2.4814
    4DNSX   O55 2910  16.032   4.703  41.485  0.2026  0.2899 -0.5312
    4DNSX   H56 2911  16.014   4.721  41.384  0.0888  0.2817  0.5180
    4DNSX   C49 2912  16.003   4.800  41.715 -0.1928 -0.1717  0.5291
    4DNSX   H50 2913  15.910   4.738  41.728 -3.1971  0.3430  0.0356
    4DNSX   O51 2914  16.120   4.731  41.752  0.2534  0.3338 -0.4266
    4DNSX   H52 2915  16.186   4.739  41.679 -2.1155 -0.9877  2.0059
    4DNSX   C44 2916  15.985   4.934  41.780  0.2146 -0.0444  0.3246
    4DNSX   H45 2917  16.083   4.995  41.774 -0.2262 -2.4175  1.7408
    4DNSX   O48 2918  15.876   5.011  41.728  0.6006  0.2707 -0.4610
    4DNSX   C46 2919  15.866   5.031  41.588 -0.4187 -0.1145  0.4082
    4DNSX   H47 2920  15.945   5.106  41.561  2.9162 -0.9554  0.1058
    4DNSX   C60 2921  15.742   5.118  41.551  0.3565  0.2137 -0.1086
    4DNSX   H61 2922  15.747   5.159  41.448 -0.0980 -2.5904 -1.4404
    4DNSX   H62 2923  15.637   5.072  41.563 -1.2206 -1.4432  0.8709
    4DNSX   O63 2924  15.742   5.229  41.640  0.8474  0.2537  0.4393
    4DNSX   H64 2925  15.701   5.305  41.589 -1.7165  1.8337 -1.0162
    4DNSX   O80 2926  15.941   4.914  41.912 -0.4296  0.0189 -0.3948
    4DNSX   C78 2927  15.949   4.985  42.030  0.1480  0.4245  0.3695
    4DNSX   H79 2928  16.037   5.053  42.029 -1.4892  2.2327  1.2001
    4DNSX   C74 2929  15.833   5.089  42.057  0.0284  1.0007 -0.1173
    4DNSX   H75 2930  15.726   5.043  42.057  0.8083 -0.8272  0.9594
    4DNSX   O76 2931  15.829   5.193  41.957  0.2416  0.8744  0.7703
    4DNSX   H77 2932  15.818   5.145  41.873  0.9373  1.8278  1.1145
    4DNSX   C70 2933  15.859   5.144  42.204  0.3606  0.0210  0.7537
    4DNSX   H71 2934  15.954   5.197  42.207  0.7424  0.5141 -1.6637
    4DNSX   O72 2935  15.750   5.223  42.244  0.5548 -0.6104  0.3150
    4DNSX   H73 2936  15.735   5.218  42.340  0.9486  0.9957  1.6618
    4DNSX   C65 2937  15.877   5.024  42.301 -0.0258 -0.2501  0.1285
    4DNSX   H66 2938  15.783   4.975  42.312 -2.0295  2.6006 -1.6560
    4DNSX   O69 2939  15.982   4.939  42.267 -0.5462  0.0433  0.3617
    4DNSX   C67 2940  15.956   4.876  42.138 -0.3783 -0.0272 -0.0999
    4DNSX   H68 2941  15.852   4.826  42.134 -1.9568 -3.6208  1.2203
    4DNSX   C81 2942  16.059   4.769  42.109 -0.1722  0.1351  0.6939
    4DNSX   H82 2943  16.064   4.704  42.198  0.2076  1.1315 -0.4893
    4DNSX   H83 2944  16.025   4.704  42.021 -0.3923 -0.0942  1.7163
    4DNSX   O84 2945  16.192   4.821  42.075 -0.2989 -0.0301 -0.0647
    4DNSX   H85 2946  16.254   4.758  42.096 -1.3908  2.7383 -0.5169
    4DNSX   O59 2947  15.931   5.068  42.423 -0.5591 -0.1904 -0.5273
    4DNSX   C57 2948  15.886   5.040  42.560  0.0062 -0.4206  0.1652
    4DNSX   H58 2949  15.939   5.106  42.637 -0.3867  0.3085 -1.2290
    4DNSX   C53 2950  15.733   5.070  42.584 -0.6131  0.1058  0.3739
    4DNSX   H54 2951  15.669   5.014  42.505  1.2134  4.6623 -2.1751
    4DNSX   O55 2952  15.704   5.211  42.568  0.7267  0.3074 -0.2194
    4DNSX   H56 2953  15.598   5.219  42.570 -0.7137  0.6015 -0.1751
    4DNSX   C49 2954  15.685   5.031  42.729  0.3008  0.0062  0.2659
    4DNSX   H50 2955  15.722   5.099  42.809  1.2999 -3.0500 -1.0739
    4DNSX   O51 2956  15.546   5.022  42.733 -0.9823  0.6340  0.1670
    4DNSX   H52 2957  15.503   5.098  42.687  3.0925  1.6773 -1.6145
    4DNSX   C44 2958  15.730   4.886  42.763 -0.4247  0.5821 -0.6642
    4DNSX   H45 2959  15.663   4.813  42.698 -1.7915 -0.0197 -1.4905
    4DNSX   O48 2960  15.868   4.862  42.738 -0.2329  0.1427  0.9189
    4DNSX   C46 2961  15.914   4.895  42.601 -0.1734  0.1527  0.7452
    4DNSX   H47 2962  15.857   4.832  42.535  2.9047  0.8662 -1.1640
    4DNSX   C60 2963  16.061   4.850  42.584 -0.5688  0.2090  0.0901
    4DNSX   H61 2964  16.118   4.944  42.592 -1.0580  1.1581 -0.3479
    4DNSX   H62 2965  16.103   4.788  42.668  2.2856 -1.5970 -1.6318
    4DNSX   O63 2966  16.091   4.792  42.458  0.0274  1.1834  0.2090
    4DNSX   H64 2967  16.066   4.857  42.389 -0.4829  0.6223 -1.1634
    4DNSX   O80 2968  15.723   4.859  42.904  0.2773 -0.4159  0.1698
    4DNSX   H60 2969  16.713   4.123  18.234  2.3298  0.1765  0.7283
    4DNSX   H81 2970  15.640   4.883  42.929  0.8767  2.0858 -0.7181
    5DNSX   O59 2971   3.100   2.487  11.229 -0.1318 -0.7183 -0.4463
    5DNSX   C57 2972   3.037   2.481  11.355  0.5760  0.3221  0.0929
    5DNSX   H58 2973   3.038   2.376  11.397 -1.4188 -1.5504 -1.2512
    5DNSX   C53 2974   3.128   2.574  11.448  0.8457 -0.9367 -0.1369
    5DNSX   H54 2975   3.130   2.678  11.392 -0.2757 -0.0231  0.1919
    5DNSX   O55 2976   3.259   2.509  11.447 -0.0247 -0.1335 -1.3052
    5DNSX   H56 2977   3.281   2.495  11.350 -0.9351  0.2567  0.1129
    5DNSX   C49 2978   3.067   2.593  11.588  0.6576 -0.6857 -0.1699
    5DNSX   H50 2979   3.078   2.502  11.654 -2.0007  0.3730  0.8328
    5DNSX   O51 2980   3.136   2.708  11.650 -0.0678 -0.1511 -0.5802
    5DNSX   H52 2981   3.233   2.700  11.621 -1.3728  2.5174  0.9621
    5DNSX   C44 2982   2.912   2.625  11.573 -0.2171 -0.2701  0.3637
    5DNSX   H45 2983   2.893   2.729  11.540  2.0028 -1.3155 -0.7025
    5DNSX   O48 2984   2.850   2.528  11.488 -0.3625  0.5488  0.5478
    5DNSX   C46 2985   2.890   2.524  11.351  0.2073 -0.3011 -1.1041
    5DNSX   H47 2986   2.886   2.631  11.293 -3.8444  0.3969 -1.1864
    5DNSX   C60 2987   2.808   2.428  11.264  0.4111  0.7673 -0.4577
    5DNSX   H61 2988   2.874   2.362  11.199 -1.9008  1.4792  1.2801
    5DNSX   H62 2989   2.739   2.372  11.335 -2.5006  0.6783  1.5956
    5DNSX   O63 2990   2.728   2.501  11.180 -0.0954  0.4794 -0.3941
    5DNSX   H64 2991   2.659   2.558  11.229  1.1817 -0.2055  0.4019
    5DNSX   O80 2992   2.849   2.588  11.697  0.6064 -0.5431 -0.3014
    5DNSX   C78 2993   2.844   2.553  11.837  1.2688  0.4204 -0.1931
    5DNSX   H79 2994   2.923   2.479  11.867  0.8944 -2.6766  2.3530
    5DNSX   C74 2995   2.859   2.692  11.915  0.2360  0.4233 -1.0281
    5DNSX   H75 2996   2.784   2.762  11.866 -1.3491 -1.4864  2.4463
    5DNSX   O76 2997   2.997   2.729  11.913 -0.2855  0.3966  0.1797
    5DNSX   H77 2998   3.024   2.742  11.819 -1.2425  1.6696  0.6049
    5DNSX   C70 2999   2.833   2.679  12.064 -0.0379  0.1944  0.2634
    5DNSX   H71 3000   2.925   2.633  12.109 -1.3619 -0.5262 -0.2662
    5DNSX   O72 3001   2.815   2.811  12.124 -0.4141 -0.0771  0.0224
    5DNSX   H73 3002   2.716   2.846  12.120 -2.0863  0.2144  3.4892
    5DNSX   C65 3003   2.693   2.610  12.083 -0.3532  0.4943  0.3088
    5DNSX   H66 3004   2.613   2.676  12.049 -0.6945  1.0381  1.7999
    5DNSX   O69 3005   2.669   2.486  12.007 -0.4742 -0.4729 -0.3284
    5DNSX   C67 3006   2.703   2.494  11.867  0.0255 -0.0373 -0.2841
    5DNSX   H68 3007   2.632   2.560  11.819  2.1721  0.7208  0.8523
    5DNSX   C81 3008   2.700   2.347  11.820 -0.4250  0.4313  0.5580
    5DNSX   H82 3009   2.776   2.284  11.864 -2.7296  2.0203 -0.0240
    5DNSX   H83 3010   2.604   2.299  11.860 -2.7613 -2.3623  2.4183
    5DNSX   O84 3011   2.713   2.313  11.682 -0.4685  0.2240 -0.3254
    5DNSX   H85 3012   2.781   2.374  11.639  4.3852  1.1534 -1.7501
    5DNSX   O59 3013   2.674   2.562  12.212  0.5711  0.2245  0.0082
    5DNSX   C57 3014   2.648   2.546  12.347 -0.1424  0.0006 -0.2123
    5DNSX   H58 3015   2.584   2.460  12.371  0.1845  0.9281 -1.2880
    5DNSX   C53 3016   2.788   2.515  12.418  0.8742 -0.0521 -0.6482
    5DNSX   H54 3017   2.863   2.598  12.395 -0.2773  1.0849  1.8611
    5DNSX   O55 3018   2.817   2.368  12.396  0.4544 -0.3254  0.2932
    5DNSX   H56 3019   2.838   2.352  12.302 -4.0135 -3.0827  2.3815
    5DNSX   C49 3020   2.765   2.523  12.573  0.5973  0.5688  0.8118
    5DNSX   H50 3021   2.692   2.444  12.607  1.1831 -3.4799  1.1150
    5DNSX   O51 3022   2.892   2.515  12.637 -0.0893 -0.2503 -0.5806
    5DNSX   H52 3023   2.886   2.559  12.724 -0.1288  0.3587  1.1617
    5DNSX   C44 3024   2.697   2.661  12.606 -0.3158  0.2170 -0.1748
    5DNSX   H45 3025   2.774   2.743  12.589 -0.6642 -0.5599 -0.5180
    5DNSX   O48 3026   2.575   2.686  12.533  0.6501  0.3873  1.0188
    5DNSX   C46 3027   2.595   2.684  12.395 -0.5201  0.7457  0.1885
    5DNSX   H47 3028   2.670   2.758  12.379 -1.0651 -1.0270 -1.2507
    5DNSX   C60 3029   2.471   2.731  12.316 -0.4252  0.1400 -0.4057
    5DNSX   H61 3030   2.439   2.647  12.249  3.4836 -0.5435  1.7175
    5DNSX   H62 3031   2.395   2.754  12.392  0.8265  1.6397 -2.1281
    5DNSX   O63 3032   2.498   2.830  12.227  0.4875  0.1703 -0.1155
    5DNSX   H64 3033   2.427   2.851  12.146 -0.8940  2.8107  0.4623
    5DNSX   O80 3034   2.653   2.656  12.741 -0.0411  0.0588  0.7588
    5DNSX   C78 3035   2.673   2.710  12.870  0.0874 -0.9637  0.0514
    5DNSX   H79 3036   2.780   2.749  12.883  2.0521 -0.8275 -0.0422
    5DNSX   C74 3037   2.562   2.813  12.893 -0.1896  0.2110  0.1424
    5DNSX   H75 3038   2.473   2.758  12.880  1.6053  1.1278  1.1228
    5DNSX   O76 3039   2.571   2.927  12.804 -0.1288 -0.3197  0.7448
    5DNSX   H77 3040   2.580   2.890  12.717  1.5589  2.1382  0.8816
    5DNSX   C70 3041   2.570   2.867  13.042  0.2596 -0.2260 -0.1850
    5DNSX   H71 3042   2.670   2.918  13.050  2.8540  2.1981 -4.5797
    5DNSX   O72 3043   2.461   2.962  13.072  0.3966  0.2292 -0.8821
    5DNSX   H73 3044   2.464   2.989  13.172 -0.1676 -0.2020 -0.1403
    5DNSX   C65 3045   2.562   2.747  13.135  0.2823  0.4125 -0.0292
    5DNSX   H66 3046   2.457   2.705  13.124 -1.8961 -0.8314 -2.2719
    5DNSX   O69 3047   2.658   2.645  13.108 -0.1582  0.0735 -0.6146
    5DNSX   C67 3048   2.660   2.594  12.973  0.0682  0.0760 -0.1456
    5DNSX   H68 3049   2.568   2.538  12.951  1.0380 -2.7004  0.3735
    5DNSX   C81 3050   2.773   2.494  12.960 -0.1958 -0.6306 -0.1540
    5DNSX   H82 3051   2.828   2.514  12.865  0.0304 -1.1892  0.3494
    5DNSX   H83 3052   2.843   2.505  13.047  2.1638  2.5991 -0.7383
    5DNSX   O84 3053   2.727   2.361  12.955  0.6302 -0.6924 -0.0277
    5DNSX   H85 3054   2.794   2.294  12.938 -1.3869 -0.0011  2.1342
    5DNSX   O59 3055   2.597   2.781  13.259 -0.5002 -0.0299 -0.5655
    5DNSX   C57 3056   2.651   2.879  13.344 -0.6392 -0.0289 -0.0079
    5DNSX   H58 3057   2.668   2.980  13.291 -3.1236  0.7574  0.5348
    5DNSX   C53 3058   2.559   2.904  13.465 -0.6245  0.3519 -0.1441
    5DNSX   H54 3059   2.526   2.805  13.509 -2.0043 -2.1109 -0.3136
    5DNSX   O55 3060   2.431   2.961  13.416 -0.1596 -0.5088 -0.3049
    5DNSX   H56 3061   2.379   2.907  13.355 -0.1194 -1.3814 -1.5468
    5DNSX   C49 3062   2.607   2.999  13.574 -0.2773  0.0436  0.1917
    5DNSX   H50 3063   2.601   3.108  13.546  2.1224  2.0730 -1.7245
    5DNSX   O51 3064   2.543   2.976  13.702 -0.3268  0.3248 -0.3247
    5DNSX   H52 3065   2.443   2.998  13.698  1.9769  0.8929 -2.9648
    5DNSX   C44 3066   2.751   2.966  13.604  0.1108 -0.7373 -0.3758
    5DNSX   H45 3067   2.769   2.871  13.669 -0.5271 -0.2322  2.8592
    5DNSX   O48 3068   2.835   2.942  13.486 -0.5867  0.2541 -0.6096
    5DNSX   C46 3069   2.784   2.831  13.402  0.9760  0.5258 -0.3044
    5DNSX   H47 3070   2.755   2.740  13.454  0.7618 -0.4531  0.3922
    5DNSX   C60 3071   2.884   2.793  13.300  0.6104  0.0185 -0.3202
    5DNSX   H61 3072   2.991   2.788  13.346  0.7392 -0.8307  1.2478
    5DNSX   H62 3073   2.858   2.688  13.265 -0.6384  3.0439 -3.0338
    5DNSX   O63 3074   2.896   2.880  13.187  0.1613  0.2233  0.5256
    5DNSX   H64 3075   2.966   2.943  13.184  1.1403 -0.8860  1.0223
    5DNSX   O80 3076   2.821   3.073  13.658  0.3587 -0.4093  0.6507
    5DNSX   C78 3077   2.879   3.117  13.782 -0.4666 -0.7787  0.3842
    5DNSX   H79 3078   2.867   3.227  13.795  0.8247  0.1248 -1.0943
    5DNSX   C74 3079   2.818   3.045  13.904  0.7831  0.5382  0.0773
    5DNSX   H75 3080   2.849   2.934  13.905 -0.8362 -0.9874  0.4750
    5DNSX   O76 3081   2.677   3.053  13.907 -0.0998  0.4608 -0.1978
    5DNSX   H77 3082   2.639   3.014  13.813  0.3946 -1.8645  0.6634
    5DNSX   C70 3083   2.882   3.085  14.035  0.2988 -0.4670 -0.0734
    5DNSX   H71 3084   2.835   3.187  14.060  1.8441  2.2325 -0.4103
    5DNSX   O72 3085   2.850   2.987  14.133  0.7394 -0.7405 -0.0087
    5DNSX   H73 3086   2.755   2.995  14.165 -0.1591  2.0282 -1.1991
    5DNSX   C65 3087   3.040   3.103  14.010  0.3614  0.0216  0.0813
    5DNSX   H66 3088   3.093   3.002  14.012  0.2217  0.3311  2.2692
    5DNSX   O69 3089   3.076   3.162  13.892 -0.3077 -0.1386 -0.2351
    5DNSX   C67 3090   3.032   3.092  13.774 -0.2906 -0.0656 -0.4260
    5DNSX   H68 3091   3.046   2.983  13.772  2.6206  2.2841 -0.5112
    5DNSX   C81 3092   3.101   3.149  13.651  0.2061  0.0748  1.0505
    5DNSX   H82 3093   3.046   3.242  13.624 -0.0636 -0.7956 -0.5402
    5DNSX   H83 3094   3.214   3.171  13.663  4.6736 -1.3212  1.7774
    5DNSX   O84 3095   3.094   3.052  13.541  0.0041  0.1021  0.3330
    5DNSX   H85 3096   3.003   3.041  13.504  0.1595 -1.1665  0.5092
    5DNSX   O59 3097   3.096   3.194  14.102  0.0032 -0.0825  0.2907
    5DNSX   C57 3098   3.222   3.215  14.169  0.6839 -0.2652 -0.3556
    5DNSX   H58 3099   3.281   3.122  14.187  0.6593  1.0996  1.2599
    5DNSX   C53 3100   3.318   3.319  14.087  0.7270  0.1424 -0.3867
    5DNSX   H54 3101   3.255   3.411  14.061 -0.6749 -0.9360 -0.1341
    5DNSX   O55 3102   3.355   3.257  13.958  0.3993  0.0271 -0.4064
    5DNSX   H56 3103   3.261   3.235  13.917 -2.2412 -0.7176 -2.7037
    5DNSX   C49 3104   3.441   3.358  14.174 -0.3302 -0.0620 -0.2244
    5DNSX   H50 3105   3.505   3.262  14.184  1.6257 -2.9422  0.1012
    5DNSX   O51 3106   3.508   3.472  14.128  0.5972 -0.0346  0.7898
    5DNSX   H52 3107   3.574   3.440  14.064  1.2268 -0.1525 -2.7495
    5DNSX   C44 3108   3.387   3.404  14.315  0.3949  0.1120 -0.6617
    5DNSX   H45 3109   3.328   3.505  14.311 -0.1902  0.3848  0.2918
    5DNSX   O48 3110   3.302   3.304  14.377  0.2321 -0.3528 -0.1343
    5DNSX   C46 3111   3.181   3.271  14.309  0.9792  1.0993 -0.2423
    5DNSX   H47 3112   3.131   3.371  14.291  0.7957  1.1972  1.9381
    5DNSX   C60 3113   3.103   3.156  14.385 -0.1960 -0.1105 -0.8038
    5DNSX   H61 3114   3.065   3.077  14.310 -0.1057 -0.3585  0.5435
    5DNSX   H62 3115   3.166   3.116  14.468 -1.0199  0.9560  2.6630
    5DNSX   O63 3116   2.984   3.207  14.447 -0.1980  0.1658 -0.1649
    5DNSX   H64 3117   2.929   3.134  14.475 -2.2497  2.7303  1.4236
    5DNSX   O80 3118   3.494   3.406  14.406  0.1455 -0.5749  0.4748
    5DNSX   C78 3119   3.490   3.502  14.515 -0.2610  0.3588  0.3977
    5DNSX   H79 3120   3.444   3.601  14.482  0.9139  1.5014 -2.1534
    5DNSX   C74 3121   3.411   3.442  14.639 -0.5200 -0.3445  0.4617
    5DNSX   H75 3122   3.417   3.328  14.671  1.2905 -1.2409  1.1633
    5DNSX   O76 3123   3.270   3.446  14.614  0.4214 -0.6653 -0.0734
    5DNSX   H77 3124   3.243   3.386  14.540 -1.2850  3.3405 -0.4020
    5DNSX   C70 3125   3.444   3.525  14.764  0.1547  0.1024 -0.7013
    5DNSX   H71 3126   3.412   3.629  14.753  0.4979 -1.5634 -0.1244
    5DNSX   O72 3127   3.380   3.469  14.878  0.8077  0.3406 -0.2058
    5DNSX   H73 3128   3.400   3.372  14.894 -1.4794  0.4769 -0.3354
    5DNSX   C65 3129   3.598   3.522  14.782  0.3752 -0.3855  0.7014
    5DNSX   H66 3130   3.641   3.411  14.788  1.1853 -2.5161 -0.5916
    5DNSX   O69 3131   3.657   3.586  14.662 -0.2758 -0.1775 -0.7401
    5DNSX   C67 3132   3.643   3.513  14.542  0.0658 -0.2966  0.2566
    5DNSX   H68 3133   3.680   3.406  14.545 -0.1094 -1.1044  2.4701
    5DNSX   C81 3134   3.712   3.604  14.439 -0.3454  0.1971 -0.1144
    5DNSX   H82 3135   3.787   3.659  14.498 -0.8594 -0.4239 -1.6815
    5DNSX   H83 3136   3.775   3.564  14.357 -1.1313  4.4029 -1.4253
    5DNSX   O84 3137   3.620   3.688  14.367 -0.3851  0.2527 -0.4901
    5DNSX   H85 3138   3.569   3.622  14.309 -0.4527 -0.3890 -1.3329
    5DNSX   O59 3139   3.659   3.600  14.887  0.1120 -0.1373  0.1232
    5DNSX   C57 3140   3.671   3.700  14.987  0.6835 -0.4012 -0.0034
    5DNSX   H58 3141   3.685   3.800  14.940 -1.2885 -2.4781  1.5776
    5DNSX   C53 3142   3.535   3.708  15.074  0.0806 -0.2650  0.8290
    5DNSX   H54 3143   3.514   3.606  15.110 -0.4723 -2.6014 -0.0928
    5DNSX   O55 3144   3.427   3.734  14.982  0.4486 -0.4720  0.3793
    5DNSX   H56 3145   3.345   3.713  15.021 -0.9997 -1.8345  1.1981
    5DNSX   C49 3146   3.535   3.805  15.197 -0.3791  0.3815  0.8102
    5DNSX   H50 3147   3.530   3.909  15.159 -0.9159 -2.3059 -0.3449
    5DNSX   O51 3148   3.423   3.794  15.281 -0.0298  0.2481 -0.1017
    5DNSX   H52 3149   3.341   3.767  15.249  2.0044 -0.5969  1.5072
    5DNSX   C44 3150   3.667   3.793  15.273 -0.3782  0.2446  0.2238
    5DNSX   H45 3151   3.666   3.713  15.349  4.6912  0.7020 -1.7434
    5DNSX   O48 3152   3.781   3.777  15.188 -0.1208 -0.1091 -0.4567
    5DNSX   C46 3153   3.782   3.672  15.090  0.0293  0.0563  1.0343
    5DNSX   H47 3154   3.758   3.575  15.131  2.3511  1.8847 -1.0158
    5DNSX   C60 3155   3.918   3.667  15.027 -0.2496  0.2885  0.2363
    5DNSX   H61 3156   3.908   3.616  14.922  0.8610  0.3998  0.6882
    5DNSX   H62 3157   3.958   3.765  15.011  0.3157 -2.8917  1.7327
    5DNSX   O63 3158   4.000   3.578  15.093 -0.5136 -0.2205  0.3159
    5DNSX   H64 3159   3.972   3.482  15.078  1.6933 -2.1168 -2.7184
    5DNSX   O80 3160   3.699   3.917  15.329  0.7338  0.4060 -0.2386
    5DNSX   C78 3161   3.713   4.008  15.439  0.2138  0.0088  0.3964
    5DNSX   H79 3162   3.762   4.102  15.406  0.3838 -2.2778  1.9691
    5DNSX   C74 3163   3.572   4.048  15.497 -0.6262 -0.9662  0.8095
    5DNSX   H75 3164   3.512   3.953  15.518  0.3206  2.5275 -1.6901
    5DNSX   O76 3165   3.503   4.113  15.392 -0.0771 -0.2593 -0.4720
    5DNSX   H77 3166   3.502   4.057  15.314 -0.2064  1.7088  1.5069
    5DNSX   C70 3167   3.588   4.135  15.626 -0.5061  0.3484  0.0938
    5DNSX   H71 3168   3.661   4.211  15.588 -0.5088 -1.1405 -3.3183
    5DNSX   O72 3169   3.467   4.173  15.687  0.4567  0.0975 -0.0204
    5DNSX   H73 3170   3.481   4.262  15.710 -2.9354  0.1086 -0.3962
    5DNSX   C65 3171   3.678   4.057  15.726  0.6891 -1.2919  0.4297
    5DNSX   H66 3172   3.617   3.969  15.762 -0.9210  1.2776 -0.0804
    5DNSX   O69 3173   3.807   4.024  15.668  0.2270  0.3131 -0.3353
    5DNSX   C67 3174   3.802   3.940  15.546 -0.3197 -0.3543  0.2166
    5DNSX   H68 3175   3.763   3.831  15.565 -0.0264  0.8274 -0.7137
    5DNSX   C81 3176   3.945   3.901  15.505 -0.2079  0.1154  0.5471
    5DNSX   H82 3177   3.997   3.995  15.472  1.5320 -0.6541 -0.7212
    5DNSX   H83 3178   3.999   3.860  15.593  2.8064  5.2716 -0.4961
    5DNSX   O84 3179   3.942   3.812  15.398 -0.6667 -0.1502  0.6504
    5DNSX   H85 3180   3.851   3.796  15.356  1.6370 -3.1895 -1.5109
    5DNSX   O59 3181   3.716   4.143  15.832 -0.4764  0.2816 -0.3033
    5DNSX   C57 3182   3.692   4.144  15.971 -0.1706 -0.0415 -0.5039
    5DNSX   H58 3183   3.594   4.096  16.000  1.0360 -0.1559  2.6331
    5DNSX   C53 3184   3.808   4.059  16.041  0.2472 -0.3997 -0.3759
    5DNSX   H54 3185   3.895   4.102  15.990  0.4365  0.4815  2.4444
    5DNSX   O55 3186   3.805   3.917  16.003  0.6159 -0.0860 -0.3711
    5DNSX   H56 3187   3.803   3.901  15.906  0.4290  0.4336 -0.6196
    5DNSX   C49 3188   3.807   4.071  16.194  0.2828 -0.2838  0.3228
    5DNSX   H50 3189   3.719   4.024  16.246  1.9874 -0.3545  0.4329
    5DNSX   O51 3190   3.941   4.018  16.228 -0.2720  0.8457  0.0416
    5DNSX   H52 3191   3.928   3.912  16.211  2.8348 -1.5615 -0.8621
    5DNSX   C44 3192   3.807   4.224  16.233  0.1901  0.7137 -0.1707
    5DNSX   H45 3193   3.911   4.271  16.207  0.3654 -1.3151  1.1236
    5DNSX   O48 3194   3.696   4.297  16.170 -0.1084 -0.4109 -0.1789
    5DNSX   C46 3195   3.699   4.286  16.027  0.3386  0.0974 -0.2132
    5DNSX   H47 3196   3.793   4.334  16.004  0.2878 -1.0454  1.1935
    5DNSX   C60 3197   3.581   4.372  15.975 -0.1592  0.7497  0.4243
    5DNSX   H61 3198   3.487   4.321  15.951  0.5496  0.9381 -0.3677
    5DNSX   H62 3199   3.575   4.458  16.044  3.4578 -1.4763  0.2436
    5DNSX   O63 3200   3.609   4.417  15.840 -0.3999  0.1677  0.3512
    5DNSX   H64 3201   3.703   4.447  15.831 -0.6990  0.3332 -0.5760
    5DNSX   O80 3202   3.770   4.236  16.369  0.2688 -0.5288  0.1640
    5DNSX   C78 3203   3.827   4.316  16.472  0.0444 -0.4146 -0.3552
    5DNSX   H79 3204   3.937   4.316  16.465 -0.1499 -2.5403  0.3113
    5DNSX   C74 3205   3.780   4.461  16.453  0.6333 -0.0546 -0.2720
    5DNSX   H75 3206   3.671   4.481  16.445 -1.1979 -0.1343 -0.0968
    5DNSX   O76 3207   3.855   4.511  16.337  0.0188 -0.2378 -0.1205
    5DNSX   H77 3208   3.836   4.601  16.317 -1.1077 -1.7040 -1.1662
    5DNSX   C70 3209   3.816   4.551  16.573 -0.5246 -0.0251 -0.5906
    5DNSX   H71 3210   3.925   4.544  16.581 -0.9523  1.2143  0.8551
    5DNSX   O72 3211   3.778   4.682  16.553  0.2639  0.1191  0.1053
    5DNSX   H73 3212   3.833   4.737  16.615  0.3260 -1.4008  0.1928
    5DNSX   C65 3213   3.766   4.492  16.701  0.2412  0.4630  0.3108
    5DNSX   H66 3214   3.660   4.512  16.715  1.1949 -0.5094  2.1755
    5DNSX   O69 3215   3.796   4.347  16.720 -0.1135 -0.1650  0.0105
    5DNSX   C67 3216   3.778   4.255  16.605  0.8780 -0.3998  0.3201
    5DNSX   H68 3217   3.665   4.235  16.602 -2.0229 -0.3378 -1.8566
    5DNSX   C81 3218   3.847   4.124  16.637 -0.4510  0.5602 -0.1071
    5DNSX   H82 3219   3.954   4.148  16.604  1.4306 -0.8669 -1.4404
    5DNSX   H83 3220   3.820   4.122  16.748 -2.4767  1.2719 -0.3052
    5DNSX   O84 3221   3.791   4.008  16.564 -0.4130  0.0416 -0.0382
    5DNSX   H85 3222   3.816   4.018  16.468  0.5480  0.9401 -0.0519
    5DNSX   O59 3223   3.847   4.554  16.805  0.1206  0.6706 -0.4514
    5DNSX   C57 3224   3.953   4.623  16.872  0.1650 -0.4670 -0.0349
    5DNSX   H58 3225   4.031   4.661  16.800 -1.6959 -0.2051 -0.3312
    5DNSX   C53 3226   3.903   4.770  16.930  0.6260  0.7291  0.2549
    5DNSX   H54 3227   3.815   4.751  16.990  0.7985 -3.5157 -2.7474
    5DNSX   O55 3228   3.874   4.857  16.815 -0.1846  0.4195 -0.2246
    5DNSX   H56 3229   3.839   4.945  16.842  1.5680 -2.6080 -0.1905
    5DNSX   C49 3230   4.014   4.835  17.007 -0.5589 -1.0205  0.4061
    5DNSX   H50 3231   4.080   4.886  16.935  0.0662 -0.2144  1.3201
    5DNSX   O51 3232   3.956   4.940  17.080 -0.5757  0.2486  0.3303
    5DNSX   H52 3233   4.016   5.015  17.084  1.5259  1.1370 -2.9996
    5DNSX   C44 3234   4.071   4.733  17.108  0.4503 -0.7983  0.3686
    5DNSX   H45 3235   3.981   4.702  17.174 -2.7485 -0.8824  1.4381
    5DNSX   O48 3236   4.124   4.625  17.033  0.2798 -0.2558 -0.3545
    5DNSX   C46 3237   4.025   4.534  16.975 -0.0328  0.3424  0.1360
    5DNSX   H47 3238   3.937   4.508  17.047 -2.1702 -3.7126  2.1407
    5DNSX   C60 3239   4.077   4.404  16.907 -0.3512 -0.7009 -0.6065
    5DNSX   H61 3240   4.006   4.320  16.935 -0.3550 -2.4648  0.8287
    5DNSX   H62 3241   4.085   4.401  16.798  1.1742  0.5237  3.2630
    5DNSX   O63 3242   4.197   4.357  16.968 -0.1809  0.5613  0.1229
    5DNSX   H64 3243   4.213   4.274  16.951  3.4048  0.1484  2.7998
    5DNSX   O80 3244   4.184   4.782  17.176  0.1545 -0.5195  0.1238
    5DNSX   C78 3245   4.254   4.755  17.300 -0.1706  0.1286 -0.2902
    5DNSX   H79 3246   4.361   4.789  17.295 -0.0893  2.2908 -0.2045
    5DNSX   C74 3247   4.187   4.846  17.406  0.1431 -0.2412  0.5045
    5DNSX   H75 3248   4.084   4.809  17.412  3.0917  0.7949  0.1767
    5DNSX   O76 3249   4.205   4.990  17.367  0.2525 -0.3948  0.1486
    5DNSX   H77 3250   4.148   5.053  17.427 -1.7233 -2.1565  1.4363
    5DNSX   C70 3251   4.246   4.833  17.546  0.4345 -0.3973  0.4616
    5DNSX   H71 3252   4.352   4.877  17.547  1.8704  2.6799  2.1379
    5DNSX   O72 3253   4.148   4.907  17.631  0.4410  0.1914 -0.1508
    5DNSX   H73 3254   4.177   4.902  17.722 -0.2217  1.2661  0.2622
    5DNSX   C65 3255   4.254   4.672  17.580  1.0486 -0.3372  0.2666
    5DNSX   H66 3256   4.147   4.645  17.607  3.4926 -0.5363 -1.1827
    5DNSX   O69 3257   4.305   4.584  17.473 -0.0073 -0.2553 -0.2134
    5DNSX   C67 3258   4.237   4.607  17.348 -0.3991  0.4274 -0.4872
    5DNSX   H68 3259   4.132   4.578  17.357  1.9512  0.3253  0.8121
    5DNSX   C81 3260   4.300   4.504  17.256 -1.0472 -0.4547 -0.2760
    5DNSX   H82 3261   4.313   4.542  17.148 -0.7090 -2.3245  0.3152
    5DNSX   H83 3262   4.406   4.476  17.281 -1.2602 -1.0397 -1.3094
    5DNSX   O84 3263   4.220   4.382  17.238  0.5603 -0.1002 -0.6559
    5DNSX   H85 3264   4.204   4.361  17.147 -1.2921 -0.3357 -0.1228
    5DNSX   O59 3265   4.347   4.653  17.681 -0.3812  0.3095 -0.2971
    5DNSX   C57 3266   4.475   4.656  17.743  0.2854 -0.5811 -0.3779
    5DNSX   H58 3267   4.550   4.707  17.680  1.1378  1.2559 -0.5849
    5DNSX   C53 3268   4.450   4.736  17.876  0.3294  0.1221 -0.0903
    5DNSX   H54 3269   4.366   4.681  17.928  3.2486 -0.3140  1.5054
    5DNSX   O55 3270   4.425   4.871  17.842  0.1844 -0.6723 -0.3471
    5DNSX   H56 3271   4.503   4.919  17.798 -3.0300  0.5983 -2.9354
    5DNSX   C49 3272   4.583   4.732  17.956 -0.0058  1.1519 -1.0565
    5DNSX   H50 3273   4.668   4.776  17.895  1.2777  3.7001 -0.8285
    5DNSX   O51 3274   4.577   4.801  18.079  0.0559 -0.1790 -0.0616
    5DNSX   H52 3275   4.497   4.865  18.065 -1.1695 -0.1885  1.2643
    5DNSX   C44 3276   4.622   4.586  17.984  0.5657  0.2470 -0.0224
    5DNSX   H45 3277   4.549   4.530  18.049 -0.5030 -0.3720  3.0501
    5DNSX   O48 3278   4.634   4.514  17.857  0.2580 -0.1465 -0.1569
    5DNSX   C46 3279   4.515   4.511  17.772 -0.0783  0.1581  0.7251
    5DNSX   H47 3280   4.435   4.465  17.819  0.8272  1.1754 -1.9502
    5DNSX   C60 3281   4.539   4.426  17.648 -0.2669 -0.0636 -0.2157
    5DNSX   H61 3282   4.506   4.468  17.547  1.7199 -2.2944  1.2721
    5DNSX   H62 3283   4.649   4.406  17.645 -0.9395  1.0693  0.4399
    5DNSX   O63 3284   4.455   4.309  17.645  0.4911  0.3418 -0.4600
    5DNSX   H64 3285   4.438   4.277  17.744 -1.6738 -0.0694 -1.5152
    5DNSX   O80 3286   4.755   4.570  18.030  0.1411  0.2176  0.3132
    5DNSX   C78 3287   4.797   4.485  18.136  1.1152 -0.0036 -0.7328
    5DNSX   H79 3288   4.707   4.432  18.187 -1.8100 -0.0614  0.2553
    5DNSX   C74 3289   4.885   4.374  18.073  0.0634  0.1988  0.8130
    5DNSX   H75 3290   4.972   4.404  18.020 -0.7711 -2.4230 -1.7590
    5DNSX   O76 3291   4.803   4.297  17.988 -0.1262 -0.0868 -0.1006
    5DNSX   H77 3292   4.772   4.348  17.913  1.5670  0.9724  0.5353
    5DNSX   C70 3293   4.943   4.279  18.182 -0.0084 -0.1179 -0.0176
    5DNSX   H71 3294   4.852   4.222  18.220 -1.3270 -0.8190 -0.1988
    5DNSX   O72 3295   5.037   4.200  18.118 -0.0563 -0.0792 -0.1320
    5DNSX   H73 3296   5.008   4.196  18.023 -0.6316  1.3619  1.6311
    5DNSX   C65 3297   5.010   4.365  18.303  0.6506  0.0353 -0.4755
    5DNSX   H66 3298   5.104   4.410  18.277 -0.5581  2.0578  0.0958
    5DNSX   O69 3299   4.919   4.464  18.344 -0.0758  0.3316  0.3832
    5DNSX   C67 3300   4.876   4.563  18.243  0.2785  0.7232  0.1067
    5DNSX   H68 3301   4.970   4.619  18.201  1.3912  1.2007  0.5400
    5DNSX   C81 3302   4.796   4.672  18.316  0.5289 -0.5429  0.3685
    5DNSX   H82 3303   4.688   4.672  18.267 -1.9058  1.5452  0.6842
    5DNSX   H83 3304   4.780   4.660  18.427 -1.7841  3.1265  2.1500
    5DNSX   O84 3305   4.851   4.802  18.297  0.1296 -0.5815  0.4080
    5DNSX   H85 3306   4.806   4.864  18.228  1.5482 -0.3086 -1.6585
    5DNSX   O59 3307   5.012   4.278  18.416 -0.7406  0.2589  0.2577
    5DNSX   C57 3308   5.072   4.261  18.547  0.5535  0.3754  0.1368
    5DNSX   H58 3309   5.021   4.180  18.603  1.0996 -0.3507 -0.9702
    5DNSX   C53 3310   5.215   4.202  18.514 -0.3543 -0.4758 -0.9302
    5DNSX   H54 3311   5.285   4.255  18.441  2.4998 -0.7299 -1.5172
    5DNSX   O55 3312   5.188   4.068  18.458  0.0757  0.3399 -0.3747
    5DNSX   H56 3313   5.146   4.076  18.364 -0.7352  0.6053 -0.3764
    5DNSX   C49 3314   5.284   4.175  18.653 -0.0954  0.3306  0.2293
    5DNSX   H50 3315   5.230   4.103  18.716 -1.6438  0.0001 -0.7361
    5DNSX   O51 3316   5.414   4.126  18.632 -0.8729 -0.8254  0.2370
    5DNSX   H52 3317   5.406   4.066  18.558 -1.5749  1.2024  1.4433
    5DNSX   C44 3318   5.294   4.306  18.743 -0.5793  0.2135  0.1542
    5DNSX   H45 3319   5.360   4.383  18.694 -1.5691  0.0335  1.4060
    5DNSX   O48 3320   5.161   4.362  18.753  0.3729  0.0465  0.7675
    5DNSX   C46 3321   5.086   4.388  18.629  0.2804 -0.6599  0.6184
    5DNSX   H47 3322   5.152   4.460  18.570  2.8453  1.0419 -0.4506
    5DNSX   C60 3323   4.950   4.455  18.660 -0.2114  0.3989 -0.8376
    5DNSX   H61 3324   4.877   4.397  18.605  2.4791 -0.2563  1.9553
    5DNSX   H62 3325   4.925   4.450  18.767  1.5996 -1.8055 -1.7096
    5DNSX   O63 3326   4.922   4.586  18.620 -0.2473  0.1929  0.2298
    5DNSX   H64 3327   5.001   4.644  18.603 -1.8715  1.4784 -0.1543
    5DNSX   O80 3328   5.319   4.282  18.877  0.5346 -0.2731  0.2046
    5DNSX   C78 3329   5.395   4.297  18.998  0.0419 -0.4075  0.3855
    5DNSX   H79 3330   5.390   4.208  19.065 -1.6127  2.2291  1.2128
    5DNSX   C74 3331   5.546   4.310  18.960  0.2025  0.6600 -0.8479
    5DNSX   H75 3332   5.556   4.401  18.899  2.9454  1.4532 -1.0259
    5DNSX   O76 3333   5.601   4.194  18.892  0.1908 -0.1609  0.0609
    5DNSX   H77 3334   5.597   4.108  18.950 -1.6838  0.6797  0.1647
    5DNSX   C70 3335   5.627   4.324  19.091  0.2365  0.4345 -0.1801
    5DNSX   H71 3336   5.620   4.227  19.143  0.5435  1.3174  2.7951
    5DNSX   O72 3337   5.774   4.347  19.068 -0.0499  0.6820 -0.0724
    5DNSX   H73 3338   5.820   4.382  19.138 -0.2847  0.2017 -2.2385
    5DNSX   C65 3339   5.570   4.436  19.181 -0.2241  0.2857 -0.2724
    5DNSX   H66 3340   5.600   4.539  19.144 -0.0341  1.0885  0.4709
    5DNSX   O69 3341   5.432   4.426  19.202 -0.2045 -0.2004 -0.0405
    5DNSX   C67 3342   5.354   4.423  19.081 -0.2640 -0.2035 -0.2526
    5DNSX   H68 3343   5.367   4.520  19.025 -1.1954 -0.7133  0.8356
    5DNSX   C81 3344   5.205   4.439  19.124 -0.5691  0.6460  0.1254
    5DNSX   H82 3345   5.176   4.350  19.185  1.3620  0.7476 -4.3649
    5DNSX   H83 3346   5.181   4.540  19.172 -1.6158  1.2939 -0.9919
    5DNSX   O84 3347   5.118   4.448  19.013  0.3966 -0.1039  0.0282
    5DNSX   H85 3348   5.171   4.468  18.938  1.1611 -1.3872  1.1796
    5DNSX   O59 3349   5.616   4.401  19.311 -0.0548 -0.2350  0.7866
    5DNSX   C57 3350   5.696   4.387  19.428  0.1373 -0.5099 -0.0393
    5DNSX   H58 3351   5.735   4.282  19.441 -0.9245 -1.2390  2.3669
    5DNSX   C53 3352   5.815   4.491  19.421  0.0417  0.7966  0.2508
    5DNSX   H54 3353   5.765   4.589  19.392 -0.5620  0.4211 -0.6389
    5DNSX   O55 3354   5.907   4.453  19.320 -0.0313 -0.2547 -0.0975
    5DNSX   H56 3355   5.941   4.364  19.339 -0.8307 -0.1095  0.9309
    5DNSX   C49 3356   5.896   4.484  19.552  0.0636  0.3780  0.2688
    5DNSX   H50 3357   5.960   4.389  19.564  1.9303 -2.5967  0.0795
    5DNSX   O51 3358   5.980   4.595  19.557  0.6616 -0.1690  0.0159
    5DNSX   H52 3359   5.978   4.662  19.482  0.8423 -0.4643  0.0610
    5DNSX   C44 3360   5.798   4.501  19.671  0.4302  0.2966 -0.2652
    5DNSX   H45 3361   5.748   4.599  19.680  1.0652 -0.3621  1.5271
    5DNSX   O48 3362   5.686   4.410  19.665 -0.3279  0.0525 -0.4062
    5DNSX   C46 3363   5.602   4.416  19.547 -0.2154  0.5028 -0.0287
    5DNSX   H47 3364   5.569   4.520  19.529 -1.5387 -0.8403 -1.0769
    5DNSX   C60 3365   5.499   4.309  19.556  0.0080  0.1340 -0.1737
    5DNSX   H61 3366   5.459   4.283  19.454 -1.1758  0.3281 -0.1760
    5DNSX   H62 3367   5.546   4.218  19.601 -1.5117 -0.3276  1.7638
    5DNSX   O63 3368   5.383   4.341  19.627  0.3201  0.0029  0.3191
    5DNSX   H64 3369   5.302   4.283  19.605  0.3905  0.4068  0.8365
    5DNSX   O80 3370   5.862   4.457  19.791 -0.1770  0.1631 -0.1897
    5DNSX   C78 3371   5.874   4.501  19.926  0.6450  0.1490  0.1104
    5DNSX   H79 3372   5.862   4.612  19.935 -1.6716 -2.1630 -0.0670
    5DNSX   C74 3373   5.769   4.427  20.010 -0.0174 -0.1744  0.5584
    5DNSX   H75 3374   5.795   4.311  19.991  2.4018  0.3661 -0.2044
    5DNSX   O76 3375   5.638   4.479  19.973 -0.2965  0.1544 -0.4474
    5DNSX   H77 3376   5.612   4.456  19.878 -1.5810  0.7908  0.5603
    5DNSX   C70 3377   5.784   4.445  20.162 -0.3029  0.4121 -0.0491
    5DNSX   H71 3378   5.759   4.552  20.191  2.4664  1.2518 -0.1465
    5DNSX   O72 3379   5.690   4.371  20.224 -0.5765  0.6891  0.0513
    5DNSX   H73 3380   5.615   4.390  20.163 -0.3804  0.0679 -1.8491
    5DNSX   C65 3381   5.939   4.422  20.208 -0.1784  0.0424 -0.4041
    5DNSX   H66 3382   5.967   4.310  20.215 -0.4415  0.6102  0.0530
    5DNSX   O69 3383   6.034   4.498  20.127  0.5944 -0.6359  0.1392
    5DNSX   C67 3384   6.017   4.468  19.983  0.6312 -0.3519 -0.1544
    5DNSX   H68 3385   6.039   4.355  19.985 -0.7295  2.6946  4.1283
    5DNSX   C81 3386   6.122   4.536  19.899 -0.1102 -1.0184  0.1038
    5DNSX   H82 3387   6.072   4.635  19.867  0.5287  0.8557  1.8771
    5DNSX   H83 3388   6.222   4.553  19.948  2.3895  2.3850 -2.4639
    5DNSX   O84 3389   6.150   4.461  19.784 -0.1734 -0.0258 -0.4672
    5DNSX   H85 3390   6.093   4.498  19.718  1.7715  1.0153 -1.0577
    5DNSX   O59 3391   5.956   4.491  20.331  0.5412 -0.1327  0.2480
    5DNSX   C57 3392   6.025   4.438  20.445  0.7947 -0.4106  0.6081
    5DNSX   H58 3393   6.038   4.326  20.433  1.1684  0.2701 -2.3446
    5DNSX   C53 3394   6.159   4.512  20.457 -0.6705  0.7200  0.0773
    5DNSX   H54 3395   6.142   4.623  20.483  0.1864  0.2396  1.2254
    5DNSX   O55 3396   6.235   4.495  20.333  0.0544  0.1361  0.0703
    5DNSX   H56 3397   6.182   4.512  20.246 -4.5737 -0.2689 -0.8506
    5DNSX   C49 3398   6.244   4.462  20.581  0.1041  0.5070 -0.7257
    5DNSX   H50 3399   6.254   4.357  20.552  0.8594  0.9372  1.4242
    5DNSX   O51 3400   6.369   4.540  20.599  0.1541 -0.5649 -0.0801
    5DNSX   H52 3401   6.401   4.567  20.513  1.6398 -1.7577  1.9578
    5DNSX   C44 3402   6.159   4.462  20.707  0.1508  0.2681 -0.0826
    5DNSX   H45 3403   6.152   4.563  20.756  1.8595 -4.1427  2.3914
    5DNSX   O48 3404   6.025   4.407  20.682 -0.7340 -0.5994  0.1212
    5DNSX   C46 3405   5.953   4.468  20.575  0.3315 -0.1154 -0.0052
    5DNSX   H47 3406   5.945   4.576  20.577 -1.5340 -0.5947 -0.3176
    5DNSX   C60 3407   5.814   4.395  20.572  0.2092 -0.1335  0.8186
    5DNSX   H61 3408   5.804   4.329  20.483  2.0954 -0.6402 -1.4496
    5DNSX   H62 3409   5.806   4.335  20.663  2.5578  2.5172  3.1269
    5DNSX   O63 3410   5.709   4.497  20.554 -0.0946  0.5999  0.2297
    5DNSX   H64 3411   5.694   4.516  20.460 -0.3133  0.8809  2.8113
    5DNSX   O80 3412   6.208   4.364  20.798  0.3996 -0.1659  0.2650
    5DNSX   C78 3413   6.191   4.336  20.939  0.0009 -0.0581 -0.3959
    5DNSX   H79 3414   6.108   4.394  20.987  1.3536 -1.5378 -0.9408
    5DNSX   C74 3415   6.153   4.184  20.965 -0.2917 -0.1966  0.1882
    5DNSX   H75 3416   6.227   4.105  20.918  0.0536  1.9970  0.1661
    5DNSX   O76 3417   6.021   4.169  20.912 -0.1661 -0.2704  0.4522
    5DNSX   H77 3418   6.026   4.169  20.824 -1.7322  0.5977  1.5542
    5DNSX   C70 3419   6.145   4.157  21.122 -0.2185  0.3516  0.7216
    5DNSX   H71 3420   6.055   4.222  21.153  1.2834  1.5316  2.5225
    5DNSX   O72 3421   6.131   4.014  21.145 -1.0353 -0.2199 -0.8188
    5DNSX   H73 3422   6.207   3.976  21.105 -2.0632  2.0976  1.0356
    5DNSX   C65 3423   6.273   4.207  21.193 -0.3074  0.4035 -1.0594
    5DNSX   H66 3424   6.360   4.135  21.172  0.8465  0.9780  1.8880
    5DNSX   O69 3425   6.314   4.336  21.151 -0.1982  0.2572 -0.1411
    5DNSX   C67 3426   6.323   4.362  21.011 -0.4039 -0.0060  0.4275
    5DNSX   H68 3427   6.414   4.291  20.969  0.8776 -0.4137 -2.2128
    5DNSX   C81 3428   6.376   4.505  20.985  1.0447  0.0185 -0.0790
    5DNSX   H82 3429   6.287   4.569  20.972 -2.2250  1.4335 -2.2345
    5DNSX   H83 3430   6.420   4.535  21.082 -2.8061  1.1039 -0.6254
    5DNSX   O84 3431   6.466   4.510  20.877  0.2908  0.1966 -0.2669
    5DNSX   H85 3432   6.415   4.475  20.797  2.1562 -0.4924 -1.0581
    5DNSX   O59 3433   6.262   4.228  21.330 -0.4177 -0.4349 -0.8871
    5DNSX   C57 3434   6.239   4.232  21.471  0.5476 -0.0017 -0.9550
    5DNSX   H58 3435   6.144   4.188  21.502 -2.6913 -0.4712 -0.4384
    5DNSX   C53 3436   6.356   4.148  21.538 -0.0108 -0.5512  0.0491
    5DNSX   H54 3437   6.460   4.196  21.508 -2.1002  2.1770 -0.4942
    5DNSX   O55 3438   6.346   4.012  21.483 -0.0636 -0.0162  0.0323
    5DNSX   H56 3439   6.360   4.019  21.386 -2.4171 -1.2867 -1.1556
    5DNSX   C49 3440   6.343   4.159  21.687  0.2353 -0.1008 -0.0728
    5DNSX   H50 3441   6.248   4.104  21.725  3.0878 -0.6973  1.0743
    5DNSX   O51 3442   6.452   4.099  21.738 -0.1251 -0.3022  0.2668
    5DNSX   H52 3443   6.476   4.037  21.676  0.6344  3.7329  0.1073
    5DNSX   C44 3444   6.341   4.309  21.735 -0.2926 -0.1840 -0.9605
    5DNSX   H45 3445   6.437   4.365  21.702 -1.3311  3.1967 -0.8380
    5DNSX   O48 3446   6.242   4.388  21.661 -0.2094  0.5798 -0.2992
    5DNSX   C46 3447   6.250   4.379  21.515  0.0559  0.8329 -0.3834
    5DNSX   H47 3448   6.337   4.425  21.475 -1.8971 -0.6319  0.2783
    5DNSX   C60 3449   6.140   4.455  21.455 -0.3130 -0.1484 -0.3052
    5DNSX   H61 3450   6.153   4.564  21.473  1.4132 -1.3186  1.1854
    5DNSX   H62 3451   6.151   4.459  21.342 -0.1134 -1.1874 -0.8779
    5DNSX   O63 3452   6.009   4.427  21.501  0.1357 -0.5274 -0.6076
    5DNSX   H64 3453   6.015   4.375  21.591 -2.1739  1.3050 -2.0856
    5DNSX   O80 3454   6.297   4.324  21.868  1.0303  0.0861  0.1658
    5DNSX   C78 3455   6.350   4.368  21.993 -0.2130  0.4243  0.0432
    5DNSX   H79 3456   6.457   4.359  21.996 -2.5276  1.1039 -0.4574
    5DNSX   C74 3457   6.321   4.521  22.002  0.0958  0.1990 -0.9083
    5DNSX   H75 3458   6.204   4.532  21.992 -1.0992 -0.1941  0.0854
    5DNSX   O76 3459   6.363   4.591  21.885  0.3262  0.4467  0.6642
    5DNSX   H77 3460   6.328   4.679  21.892  2.4848  0.6886  0.8852
    5DNSX   C70 3461   6.364   4.584  22.133  0.3029 -0.1966  0.4630
    5DNSX   H71 3462   6.470   4.581  22.117 -2.8263  0.4230 -2.1318
    5DNSX   O72 3463   6.309   4.708  22.165 -0.3706  0.0204 -0.5626
    5DNSX   H73 3464   6.242   4.718  22.110  3.2383 -1.3975  1.4643
    5DNSX   C65 3465   6.337   4.490  22.257 -0.2952 -0.4037  0.3394
    5DNSX   H66 3466   6.225   4.500  22.281 -1.4543 -0.7983 -2.4439
    5DNSX   O69 3467   6.354   4.349  22.235 -0.2240 -0.2644 -0.1248
    5DNSX   C67 3468   6.292   4.297  22.115  0.1633  0.3119  0.2602
    5DNSX   H68 3469   6.176   4.326  22.114  1.3466  2.0421 -0.1964
    5DNSX   C81 3470   6.320   4.147  22.101  0.3146  0.4163  0.7775
    5DNSX   H82 3471   6.418   4.140  22.044  0.1323  0.2389  1.9641
    5DNSX   H83 3472   6.302   4.107  22.204 -0.5319  1.6206 -2.5845
    5DNSX   O84 3473   6.219   4.099  22.019  0.5324  0.1573  0.4070
    5DNSX   H85 3474   6.246   4.094  21.921  1.1478 -2.2740 -1.7025
    5DNSX   O59 3475   6.425   4.509  22.365  0.3334 -0.4467 -0.4693
    5DNSX   C57 3476   6.368   4.515  22.493  0.0300 -0.3101  0.4575
    5DNSX   H58 3477   6.257   4.510  22.493  1.6315 -0.3772 -2.4117
    5DNSX   C53 3478   6.409   4.377  22.573  0.3998 -0.0225 -0.0177
    5DNSX   H54 3479   6.522   4.376  22.578 -0.5012 -1.8136  1.7425
    5DNSX   O55 3480   6.346   4.264  22.500 -0.4918  0.2823  0.3524
    5DNSX   H56 3481   6.386   4.242  22.409  1.5941 -0.7710 -1.9750
    5DNSX   C49 3482   6.353   4.380  22.724 -0.3787  0.3514  0.4051
    5DNSX   H50 3483   6.243   4.388  22.745 -4.2108 -1.3940  1.7206
    5DNSX   O51 3484   6.395   4.250  22.778 -0.1915 -0.0022  0.1464
    5DNSX   H52 3485   6.335   4.214  22.843 -1.2057 -2.1192 -0.0062
    5DNSX   C44 3486   6.415   4.517  22.784 -0.5264 -0.2334 -0.1672
    5DNSX   H45 3487   6.536   4.502  22.789  2.3404 -1.1989 -2.8340
    5DNSX   O48 3488   6.378   4.636  22.707  0.3194  0.2741 -0.0592
    5DNSX   C46 3489   6.413   4.645  22.561 -0.8240 -0.1133  0.0076
    5DNSX   H47 3490   6.525   4.640  22.556  1.4312 -3.0083 -2.0159
    5DNSX   C60 3491   6.355   4.774  22.500 -0.5097  0.2230 -0.3895
    5DNSX   H61 3492   6.279   4.755  22.433 -0.8170  4.0870  1.0181
    5DNSX   H62 3493   6.309   4.841  22.581 -0.6824  0.5410  0.5615
    5DNSX   O63 3494   6.445   4.842  22.423  0.1036  0.9448 -0.0616
    5DNSX   H64 3495   6.460   4.789  22.338  0.2855 -1.6051 -2.6895
    5DNSX   O80 3496   6.352   4.550  22.904  0.4683  0.5846  0.0679
    5DNSX   C78 3497   6.359   4.644  23.015  0.1577 -0.1059  0.7000
    5DNSX   H79 3498   6.462   4.690  23.030  1.6239 -0.3006  1.4628
    5DNSX   C74 3499   6.263   4.764  22.991  0.1307 -0.2997 -0.3769
    5DNSX   H75 3500   6.158   4.718  22.972 -0.9874  0.9115  0.6635
    5DNSX   O76 3501   6.304   4.834  22.870 -0.1802  0.8823 -0.3000
    5DNSX   H77 3502   6.303   4.766  22.796 -1.4810  0.4904  0.8109
    5DNSX   C70 3503   6.262   4.862  23.107 -0.3089 -0.8997  0.7621
    5DNSX   H71 3504   6.368   4.899  23.116  0.3469 -1.0056 -1.7506
    5DNSX   O72 3505   6.162   4.963  23.083 -0.1751 -0.0969 -0.0835
    5DNSX   H73 3506   6.089   4.934  23.016 -2.2555  1.7146 -2.4548
    5DNSX   C65 3507   6.226   4.782  23.233  0.1115  1.2142 -0.2422
    5DNSX   H66 3508   6.116   4.742  23.225 -0.1454 -1.7278  1.0041
    5DNSX   O69 3509   6.315   4.667  23.255 -0.1608 -0.4387 -0.1965
    5DNSX   C67 3510   6.321   4.571  23.148  0.7101 -0.4625 -0.5238
    5DNSX   H68 3511   6.222   4.519  23.126  1.3455  0.8284  1.5291
    5DNSX   C81 3512   6.430   4.473  23.186  0.4509 -0.4070 -0.0537
    5DNSX   H82 3513   6.455   4.415  23.091 -0.6954  0.1076 -1.8012
    5DNSX   H83 3514   6.518   4.539  23.214 -1.0762  3.6911  0.2904
    5DNSX   O84 3515   6.394   4.375  23.285  0.0204 -0.4078  0.2724
    5DNSX   H85 3516   6.459   4.296  23.289  1.9665  0.4181  1.0650
    5DNSX   O59 3517   6.254   4.870  23.344 -0.1124 -0.5108  0.0410
    5DNSX   C57 3518   6.330   4.978  23.410  0.3380  0.0079 -0.6610
    5DNSX   H58 3519   6.425   4.995  23.357 -4.2735 -2.5540  0.4814
    5DNSX   C53 3520   6.255   5.110  23.401 -0.1157 -0.3638  0.6502
    5DNSX   H54 3521   6.153   5.098  23.437 -0.5153 -1.1884 -0.5847
    5DNSX   O55 3522   6.262   5.148  23.262 -0.2308  0.4704 -0.0407
    5DNSX   H56 3523   6.233   5.237  23.251 -3.3699  0.7147 -0.3871
    5DNSX   C49 3524   6.327   5.212  23.493  0.6810 -0.3841  0.3396
    5DNSX   H50 3525   6.400   5.263  23.425  0.3023  1.0911  1.6224
    5DNSX   O51 3526   6.224   5.298  23.538  0.0321 -0.0051 -0.6488
    5DNSX   H52 3527   6.245   5.397  23.527  0.0346 -0.7272  2.1462
    5DNSX   C44 3528   6.400   5.157  23.623 -0.1410 -0.0174 -0.1661
    5DNSX   H45 3529   6.324   5.154  23.703  1.8669  1.1767 -1.3117
    5DNSX   O48 3530   6.457   5.027  23.602 -0.1360 -0.0612 -0.8107
    5DNSX   C46 3531   6.357   4.935  23.554  0.4523  0.6930  0.7865
    5DNSX   H47 3532   6.250   4.936  23.597  1.3230 -0.6035  0.7010
    5DNSX   C60 3533   6.401   4.787  23.579  0.0517  0.3300  0.3863
    5DNSX   H61 3534   6.478   4.786  23.660  1.8571 -0.8769 -0.5060
    5DNSX   H62 3535   6.313   4.722  23.603  1.9339  1.5406  0.3904
    5DNSX   O63 3536   6.471   4.725  23.472  0.1450 -0.1605 -0.3772
    5DNSX   H64 3537   6.426   4.726  23.394 -0.5404  0.0340  1.4663
    5DNSX   O80 3538   6.512   5.229  23.659 -0.4151  0.3998 -0.1146
    5DNSX   C78 3539   6.514   5.345  23.744 -0.1999  0.3735 -0.6504
    5DNSX   H79 3540   6.419   5.398  23.734 -0.6374 -2.1511  1.9201
    5DNSX   C74 3541   6.528   5.305  23.897 -0.2408  0.0061 -0.1354
    5DNSX   H75 3542   6.620   5.254  23.912  0.3428 -2.0224  0.0958
    5DNSX   O76 3543   6.433   5.207  23.934 -0.2644  0.0908 -0.2607
    5DNSX   H77 3544   6.348   5.244  23.920  1.9130  3.2361 -1.6265
    5DNSX   C70 3545   6.534   5.436  23.981 -1.0034 -0.0150  0.0799
    5DNSX   H71 3546   6.431   5.475  23.992  2.1633  0.9851 -1.7271
    5DNSX   O72 3547   6.575   5.401  24.112 -0.0390 -0.0629  0.2564
    5DNSX   H73 3548   6.537   5.318  24.148 -2.3942  1.3264  1.2751
    5DNSX   C65 3549   6.640   5.540  23.919  0.2459  0.2037 -0.1183
    5DNSX   H66 3550   6.744   5.497  23.932  0.2124  1.2072  2.0478
    5DNSX   O69 3551   6.622   5.563  23.776  0.2990 -0.4650 -0.2359
    5DNSX   C67 3552   6.621   5.442  23.702 -0.6161  0.2526  0.8803
    5DNSX   H68 3553   6.710   5.380  23.713 -1.6407  0.3332  1.0646
    5DNSX   C81 3554   6.603   5.481  23.551 -0.1824  0.1849  0.3968
    5DNSX   H82 3555   6.500   5.468  23.500 -0.6035  2.0121 -1.0567
    5DNSX   H83 3556   6.615   5.593  23.542 -0.1193 -2.3124 -0.7278
    5DNSX   O84 3557   6.718   5.430  23.483  0.1117 -0.4026 -0.4815
    5DNSX   H85 3558   6.716   5.334  23.465  0.0111 -0.4681 -0.3836
    5DNSX   O59 3559   6.615   5.677  23.965 -0.0064  0.1718 -0.6256
    5DNSX   C57 3560   6.675   5.787  24.030 -0.1928  0.3379 -0.2380
    5DNSX   H58 3561   6.780   5.808  23.997  1.0511 -0.6776 -1.5105
    5DNSX   C53 3562   6.607   5.917  23.996  0.0716  0.7885  0.4717
    5DNSX   H54 3563   6.494   5.921  24.010 -0.9758 -1.2330  0.6375
    5DNSX   O55 3564   6.640   5.955  23.858  0.0214  0.5637 -0.7471
    5DNSX   H56 3565   6.598   6.043  23.832  1.3260  0.8749 -0.6966
    5DNSX   C49 3566   6.656   6.032  24.082 -0.4261 -0.7007  0.1558
    5DNSX   H50 3567   6.764   6.044  24.051 -0.8380  2.6402 -1.3477
    5DNSX   O51 3568   6.587   6.154  24.053 -0.6339 -0.2896 -0.3330
    5DNSX   H52 3569   6.571   6.164  23.958  2.0668  1.2658  1.2046
    5DNSX   C44 3570   6.664   5.992  24.234 -0.4239 -0.0965  0.3905
    5DNSX   H45 3571   6.556   5.973  24.271  1.8001  1.2271  1.3123
    5DNSX   O48 3572   6.722   5.861  24.255  0.1883 -0.0573 -0.0761
    5DNSX   C46 3573   6.670   5.756  24.179 -0.2972  0.3630 -0.5436
    5DNSX   H47 3574   6.557   5.740  24.209 -1.6534  1.1778 -1.9435
    5DNSX   C60 3575   6.771   5.646  24.214 -0.3534  0.2413 -0.1176
    5DNSX   H61 3576   6.742   5.561  24.154  0.0282 -0.1441 -1.3393
    5DNSX   H62 3577   6.874   5.679  24.196 -0.1398  1.5022  1.8329
    5DNSX   O63 3578   6.751   5.592  24.347  0.6449  0.3032  0.0278
    5DNSX   H64 3579   6.759   5.661  24.417  1.1998 -1.9409  1.8848
    5DNSX   O80 3580   6.736   6.068  24.325  0.2932  0.2489  0.1805
    5DNSX   C78 3581   6.761   6.106  24.461 -0.1335 -0.0682  0.6613
    5DNSX   H79 3582   6.825   6.198  24.466  0.3413  1.9627  1.8984
    5DNSX   C74 3583   6.631   6.149  24.534  0.5364  0.2944 -0.5038
    5DNSX   H75 3584   6.555   6.059  24.529 -0.4291  0.3190 -1.1280
    5DNSX   O76 3585   6.569   6.263  24.466 -0.7954 -0.0560  0.5507
    5DNSX   H77 3586   6.479   6.272  24.519 -1.5157 -2.0298  1.4979
    5DNSX   C70 3587   6.669   6.192  24.677  0.0881 -0.3910  0.3777
    5DNSX   H71 3588   6.734   6.281  24.656 -2.7738  1.5798 -2.5551
    5DNSX   O72 3589   6.557   6.228  24.748 -0.5732 -0.4596 -0.5563
    5DNSX   H73 3590   6.574   6.262  24.842 -2.0799  2.2539  1.5212
    5DNSX   C65 3591   6.750   6.082  24.747  0.3307  0.0065  0.0534
    5DNSX   H66 3592   6.692   5.990  24.761  0.9010  1.7299 -1.6346
    5DNSX   O69 3593   6.864   6.033  24.670 -0.7805 -0.2637 -0.5838
    5DNSX   C67 3594   6.845   5.995  24.529 -0.0486 -0.4355 -0.1713
    5DNSX   H68 3595   6.780   5.900  24.532  2.8829 -0.4706  2.7199
    5DNSX   C81 3596   6.978   5.992  24.464 -0.5892 -0.1044  0.6100
    5DNSX   H82 3597   7.033   6.089  24.465  0.8634  0.6964 -0.2751
    5DNSX   H83 3598   7.050   5.928  24.525  1.7039  0.9980  2.1694
    5DNSX   O84 3599   6.986   5.933  24.333  0.3078  0.4149  0.1024
    5DNSX   H85 3600   6.928   5.978  24.275  1.7091  0.6064 -0.9086
    5DNSX   O59 3601   6.819   6.129  24.867 -0.1579  0.4145 -0.3801
    5DNSX   C57 3602   6.837   6.063  24.993  0.9486  0.8407 -0.2433
    5DNSX   H58 3603   6.769   5.974  25.004 -0.0523 -1.1321 -1.5232
    5DNSX   C53 3604   6.976   6.023  25.005  0.2839  0.0366  0.1738
    5DNSX   H54 3605   7.037   6.112  24.973  0.9444 -0.0204  1.1359
    5DNSX   O55 3606   7.001   5.919  24.908 -0.3131  0.1775 -0.4098
    5DNSX   H56 3607   6.982   5.966  24.826 -0.4048 -1.2497 -0.5292
    5DNSX   C49 3608   7.023   5.977  25.141  0.1182 -0.5072  0.0270
    5DNSX   H50 3609   6.981   5.874  25.152  0.8380  0.9713  1.1270
    5DNSX   O51 3610   7.164   5.988  25.147 -0.1633  0.1041 -0.5554
    5DNSX   H52 3611   7.180   6.084  25.121 -1.9631  2.8033 -1.4718
    5DNSX   C44 3612   6.963   6.068  25.248  0.2217 -0.0405 -0.0708
    5DNSX   H45 3613   7.023   6.162  25.251  1.1696  1.1451 -1.9432
    5DNSX   O48 3614   6.825   6.109  25.233 -0.2371 -0.3251 -0.1604
    5DNSX   C46 3615   6.804   6.168  25.101  0.7394  0.5694  0.6328
    5DNSX   H47 3616   6.869   6.254  25.086  0.4549  2.8274  0.8804
    5DNSX   C60 3617   6.658   6.211  25.083  0.4751 -0.0239  0.5196
    5DNSX   H61 3618   6.585   6.137  25.034 -0.0153  1.9269 -2.4278
    5DNSX   H62 3619   6.629   6.221  25.188  0.0990  0.0958 -2.5015
    5DNSX   O63 3620   6.644   6.331  25.019 -0.0285 -0.4617  0.6580
    5DNSX   H64 3621   6.720   6.389  25.038 -0.0591 -0.3189 -0.6245
    5DNSX   O80 3622   6.949   6.006  25.378  0.0754  0.5438  0.1898
    5DNSX   C78 3623   6.927   6.030  25.520 -0.3764 -0.6523  0.5111
    5DNSX   H79 3624   6.877   6.131  25.538  1.3161  3.3644 -2.7309
    5DNSX   C74 3625   6.829   5.936  25.591  0.3242  0.5186  0.0609
    5DNSX   H75 3626   6.854   5.824  25.567 -1.0848 -2.1433  2.0837
    5DNSX   O76 3627   6.690   5.965  25.529  0.4738 -0.4371 -0.8255
    5DNSX   H77 3628   6.685   5.936  25.442  1.8700  1.5525  0.4804
    5DNSX   C70 3629   6.824   5.960  25.744  0.1326  0.1576  0.3434
    5DNSX   H71 3630   6.782   6.059  25.763  0.6780 -0.4149  0.3236
    5DNSX   O72 3631   6.754   5.860  25.815 -0.4489  1.1558 -0.2454
    5DNSX   H73 3632   6.646   5.872  25.814 -3.4488  1.6180 -1.3291
    5DNSX   C65 3633   6.969   5.960  25.799 -0.9406  0.4368 -0.2808
    5DNSX   H66 3634   7.006   5.858  25.808  2.2424  0.1069 -2.2830
    5DNSX   O69 3635   7.064   6.040  25.722  0.4294 -0.2530 -0.2813
    5DNSX   C67 3636   7.071   6.014  25.580 -0.3523  0.2297 -0.2285
    5DNSX   H68 3637   7.093   5.898  25.576  0.5608 -0.9307 -0.2062
    5DNSX   C81 3638   7.178   6.092  25.504 -0.0376 -0.1975  0.4444
    5DNSX   H82 3639   7.127   6.190  25.466 -0.8311 -0.2928  0.0774
    5DNSX   H83 3640   7.253   6.129  25.579 -1.7140 -0.1669 -0.6098
    5DNSX   O84 3641   7.241   6.016  25.409 -1.1420 -0.1666 -0.7224
    5DNSX   H85 3642   7.183   5.981  25.338  3.1370 -1.3411  0.8711
    5DNSX   O59 3643   6.974   6.039  25.921  0.5208 -0.0455 -0.6440
    5DNSX   C57 3644   7.041   5.988  26.041  0.2423 -0.0188  0.1964
    5DNSX   H58 3645   7.048   5.877  26.047 -2.5993  2.1363 -0.5426
    5DNSX   C53 3646   7.191   6.028  26.041 -0.6285 -0.0978 -0.2662
    5DNSX   H54 3647   7.195   6.141  26.023 -0.4951 -0.2620 -0.1814
    5DNSX   O55 3648   7.259   5.956  25.939  0.1758 -0.1182 -0.4262
    5DNSX   H56 3649   7.222   5.978  25.850  1.8422  1.1364  0.0234
    5DNSX   C49 3650   7.257   5.987  26.180  0.0749  0.4872 -0.2326
    5DNSX   H50 3651   7.252   5.874  26.191  2.6182 -2.1755 -0.8497
    5DNSX   O51 3652   7.392   6.029  26.175 -0.4227  0.4079  0.3895
    5DNSX   H52 3653   7.442   5.947  26.157  3.4559  2.5378 -0.4436
    5DNSX   C44 3654   7.172   6.057  26.288  0.1243  0.3206  0.0345
    5DNSX   H45 3655   7.167   6.174  26.271  0.4892  0.9501  0.9118
    5DNSX   O48 3656   7.041   6.002  26.289 -0.4139 -0.3040  0.2731
    5DNSX   C46 3657   6.965   6.034  26.168 -0.0712 -0.1029  0.2820
    5DNSX   H47 3658   6.945   6.151  26.172 -1.2784  1.1072 -0.0480
    5DNSX   C60 3659   6.831   5.956  26.186  0.6604 -0.0747 -0.5590
    5DNSX   H61 3660   6.847   5.842  26.206 -0.6512 -0.1089 -1.4536
    5DNSX   H62 3661   6.787   5.990  26.284  2.5243 -0.2792  1.0037
    5DNSX   O63 3662   6.735   5.973  26.086 -0.1375  0.4791  0.1132
    5DNSX   H64 3663   6.784   5.958  26.002  0.9362 -1.3234  1.2583
    5DNSX   O80 3664   7.216   6.018  26.415  0.3487 -0.4060 -0.1626
    5DNSX   C78 3665   7.296   6.110  26.492 -0.6492 -0.0950 -0.3961
    5DNSX   H79 3666   7.354   6.179  26.427  0.4247  0.5122  0.6742
    5DNSX   C74 3667   7.218   6.219  26.579  0.5668  0.9964  0.0980
    5DNSX   H75 3668   7.161   6.168  26.660  0.0458 -2.2197  2.0212
    5DNSX   O76 3669   7.127   6.281  26.490  0.7376 -0.3272  0.0787
    5DNSX   H77 3670   7.074   6.349  26.536  2.0950  0.6766  0.8143
    5DNSX   C70 3671   7.321   6.322  26.643  0.2906 -0.4436 -0.5229
    5DNSX   H71 3672   7.360   6.400  26.575  0.0313  0.0757 -0.3063
    5DNSX   O72 3673   7.242   6.392  26.743 -0.2921  0.5904  0.0672
    5DNSX   H73 3674   7.191   6.472  26.705  1.8238  2.0430 -0.0678
    5DNSX   C65 3675   7.431   6.237  26.714  1.0582 -0.1616  0.6940
    5DNSX   H66 3676   7.388   6.191  26.809 -0.6326  1.2293  2.0458
    5DNSX   O69 3677   7.492   6.135  26.631  0.0129 -0.2426  0.0603
    5DNSX   C67 3678   7.406   6.037  26.571 -0.3452 -0.4913 -0.1458
    5DNSX   H68 3679   7.363   5.977  26.655 -1.7804  0.0681 -1.0830
    5DNSX   C81 3680   7.477   5.933  26.487 -0.9041  0.4360 -0.2166
    5DNSX   H82 3681   7.405   5.865  26.423 -1.7880  0.1953  0.9926
    5DNSX   H83 3682   7.535   5.984  26.407  2.1455  1.1262 -1.8451
    5DNSX   O84 3683   7.562   5.852  26.565  0.8978  0.2751  0.1562
    5DNSX   H85 3684   7.647   5.898  26.581 -0.4261 -1.1557 -1.9389
    5DNSX   O59 3685   7.544   6.320  26.743 -0.3455 -0.2672 -0.1086
    5DNSX   C57 3686   7.553   6.385  26.874 -0.0587  0.6504  1.5541
    5DNSX   H58 3687   7.454   6.397  26.921  0.8551  0.6570 -1.6255
    5DNSX   C53 3688   7.628   6.301  26.977  0.1375  0.0235  0.5476
    5DNSX   H54 3689   7.738   6.286  26.946 -1.7135 -1.5529 -1.0218
    5DNSX   O55 3690   7.566   6.171  26.999  0.1395  0.3670  0.2474
    5DNSX   H56 3691   7.572   6.133  26.911  0.9648  0.6809 -1.3482
    5DNSX   C49 3692   7.632   6.379  27.111 -0.9837  0.0452 -0.3968
    5DNSX   H50 3693   7.534   6.401  27.160  1.7829 -2.1919  1.7518
    5DNSX   O51 3694   7.725   6.320  27.201 -0.4761  0.1328  0.2014
    5DNSX   H52 3695   7.717   6.226  27.193  0.0658  1.1520  0.8953
    5DNSX   C44 3696   7.685   6.527  27.091  0.3509 -0.0916  0.3240
    5DNSX   H45 3697   7.799   6.531  27.068  2.8572 -0.2878  1.2829
    5DNSX   O48 3698   7.617   6.591  26.985 -0.3815  0.4781  0.0161
    5DNSX   C46 3699   7.622   6.523  26.855  0.2950  0.1492  0.5691
    5DNSX   H47 3700   7.725   6.512  26.812  2.1212  0.6911  0.5869
    5DNSX   C60 3701   7.534   6.609  26.766 -1.3558 -0.4619 -0.8145
    5DNSX   H61 3702   7.428   6.619  26.803  0.3089 -0.0501  4.1953
    5DNSX   H62 3703   7.582   6.713  26.781  1.1086  2.0278  0.5274
    5DNSX   O63 3704   7.546   6.575  26.633 -0.6151 -0.0473 -0.2690
    5DNSX   H64 3705   7.542   6.476  26.620  1.0646  1.4630 -2.7329
    5DNSX   O80 3706   7.655   6.602  27.206  0.4312 -0.2895 -0.6111
    5DNSX   C78 3707   7.632   6.660  27.338 -0.0467 -0.3119 -0.6810
    5DNSX   H79 3708   7.601   6.766  27.328  3.5033  2.0708 -1.2672
    5DNSX   C74 3709   7.531   6.577  27.429  0.0517 -0.0493  0.3208
    5DNSX   H75 3710   7.565   6.483  27.425 -0.8377  1.1647  1.0757
    5DNSX   O76 3711   7.391   6.596  27.375 -0.3939 -0.5060  0.3925
    5DNSX   H77 3712   7.394   6.561  27.287  1.5483  1.6842  1.3597
    5DNSX   C70 3713   7.526   6.633  27.570 -0.0323 -0.2793  0.2344
    5DNSX   H71 3714   7.478   6.735  27.563 -2.8920 -1.0819 -0.8052
    5DNSX   O72 3715   7.445   6.557  27.666  0.0279  0.3847 -0.2276
    5DNSX   H73 3716   7.359   6.539  27.630 -0.4239 -0.3884  0.1197
    5DNSX   C65 3717   7.669   6.644  27.631  0.1594  0.3457 -0.2708
    5DNSX   H66 3718   7.706   6.532  27.636 -0.2781 -1.3123  1.4964
    5DNSX   O69 3719   7.756   6.719  27.546  0.5116  0.2512 -0.1263
    5DNSX   C67 3720   7.771   6.664  27.414  1.0349 -0.1557  0.8604
    5DNSX   H68 3721   7.818   6.564  27.412  0.3277  1.2009 -1.6866
    5DNSX   C81 3722   7.869   6.762  27.345 -0.2500 -0.1368  0.2981
    5DNSX   H82 3723   7.803   6.845  27.310  0.5480  0.3879  2.7007
    5DNSX   H83 3724   7.932   6.813  27.425 -0.4598 -0.5820 -0.5860
    5DNSX   O84 3725   7.936   6.706  27.232  0.2530  0.0209  0.6637
    5DNSX   H85 3726   7.985   6.768  27.181 -0.0798 -0.3288  3.0189
    5DNSX   O59 3727   7.680   6.715  27.746  0.3899 -0.4139  0.0573
    5DNSX   C57 3728   7.732   6.713  27.882 -0.4285  0.2321 -0.4772
    5DNSX   H58 3729   7.678   6.780  27.954 -2.0761 -1.2897  1.3616
    5DNSX   C53 3730   7.730   6.567  27.934 -0.7574 -0.1269  0.0195
    5DNSX   H54 3731   7.784   6.502  27.868  2.1489 -2.4290 -2.2992
    5DNSX   O55 3732   7.597   6.518  27.924 -0.1066  0.2217  0.0825
    5DNSX   H56 3733   7.557   6.537  27.833  1.2250  1.4512  0.7699
    5DNSX   C49 3734   7.798   6.548  28.073  0.4366  0.5883  0.9426
    5DNSX   H50 3735   7.740   6.606  28.151  0.3636 -0.3134  0.7558
    5DNSX   O51 3736   7.809   6.405  28.105 -0.0906  0.6057 -0.0744
    5DNSX   H52 3737   7.722   6.356  28.122 -4.1613 -1.7959  0.3026
    5DNSX   C44 3738   7.944   6.610  28.064 -0.5057 -0.2820 -0.1395
    5DNSX   H45 3739   8.021   6.537  28.003  1.0114 -2.0844 -1.5837
    5DNSX   O48 3740   7.941   6.743  28.010 -0.3329  0.4201  0.6940
    5DNSX   C46 3741   7.876   6.771  27.881  0.0097 -0.6417  0.2328
    5DNSX   H47 3742   7.937   6.722  27.803 -3.7989 -1.4467  1.1819
    5DNSX   C60 3743   7.866   6.924  27.870  0.4202  0.5506  0.0733
    5DNSX   H61 3744   7.758   6.958  27.831 -1.4098 -0.6498 -0.5049
    5DNSX   H62 3745   7.885   6.974  27.966  1.6103  0.4215 -2.4511
    5DNSX   O63 3746   7.962   6.957  27.774  0.2568  0.6923 -0.3858
    5DNSX   H64 3747   7.921   7.026  27.739 -0.3958 -0.5680  0.6094
    5DNSX   O80 3748   7.986   6.634  28.194  0.2475  0.1481  0.7172
    5DNSX   C78 3749   8.014   6.621  28.330 -0.6342  0.3552 -0.5708
    5DNSX   H79 3750   8.050   6.719  28.374  3.4511 -0.2546  1.2834
    5DNSX   C74 3751   7.895   6.572  28.420  0.0123 -0.7030  0.4205
    5DNSX   H75 3752   7.852   6.479  28.384 -1.2298 -1.2076  1.4304
    5DNSX   O76 3753   7.795   6.671  28.416 -0.2270 -0.2434  0.2167
    5DNSX   H77 3754   7.722   6.642  28.473 -2.2544  1.5591  0.4782
    5DNSX   C70 3755   7.935   6.542  28.566  0.3414  0.5229  0.8437
    5DNSX   H71 3756   7.952   6.642  28.611  2.1904  1.2056 -1.9864
    5DNSX   O72 3757   7.828   6.492  28.660 -0.3161  0.2246 -0.8187
    5DNSX   H73 3758   7.749   6.544  28.633 -1.1961  1.8143 -0.1424
    5DNSX   C65 3759   8.066   6.454  28.578  0.1933  0.2896 -0.2710
    5DNSX   H66 3760   8.042   6.355  28.548  0.9978  1.6114  2.2577
    5DNSX   O69 3761   8.168   6.508  28.490  0.0079  0.6540 -0.3221
    5DNSX   C67 3762   8.129   6.525  28.349  0.4298 -0.3181 -0.2583
    5DNSX   H68 3763   8.100   6.415  28.311  0.5592 -0.4708 -2.1400
    5DNSX   C81 3764   8.246   6.579  28.272  0.5403 -0.5369  0.3208
    5DNSX   H82 3765   8.308   6.495  28.236  3.3154 -0.8176 -1.4368
    5DNSX   H83 3766   8.208   6.632  28.175  2.0831  1.6243 -3.8730
    5DNSX   O84 3767   8.324   6.674  28.341  0.2990  0.9589 -0.0761
    5DNSX   H85 3768   8.406   6.697  28.285 -2.5933  0.4067 -0.4923
    5DNSX   O59 3769   8.119   6.463  28.709  0.0089 -0.1572 -0.0138
    5DNSX   C57 3770   8.201   6.372  28.786 -0.7168  0.0152 -0.4349
    5DNSX   H58 3771   8.168   6.265  28.772 -0.3293 -1.4651  0.9696
    5DNSX   C53 3772   8.353   6.375  28.739  0.7001  0.0228  0.7753
    5DNSX   H54 3773   8.399   6.476  28.736 -3.0975  0.1226 -1.1618
    5DNSX   O55 3774   8.355   6.325  28.601  0.0497  0.6318 -0.5619
    5DNSX   H56 3775   8.304   6.379  28.545 -0.3475 -1.7587 -1.4264
    5DNSX   C49 3776   8.433   6.278  28.827  0.6105  0.1338  0.0035
    5DNSX   H50 3777   8.391   6.177  28.811  0.0738  0.9839 -2.8579
    5DNSX   O51 3778   8.573   6.275  28.807 -0.5650 -0.1141  0.5628
    5DNSX   H52 3779   8.619   6.201  28.851 -0.6301  0.5521  0.5070
    5DNSX   C44 3780   8.409   6.307  28.971  1.0429  0.2681 -0.2197
    5DNSX   H45 3781   8.456   6.412  28.988  0.2645 -0.3202 -0.7922
    5DNSX   O48 3782   8.267   6.312  29.011 -0.0521 -0.6081 -0.2057
    5DNSX   C46 3783   8.179   6.402  28.933 -0.3096 -0.5241  0.1245
    5DNSX   H47 3784   8.198   6.515  28.940 -3.0395  1.4355 -1.8022
    5DNSX   C60 3785   8.031   6.375  28.975 -0.4527 -0.6248  0.7982
    5DNSX   H61 3786   7.996   6.278  28.928 -1.7005  0.9845  1.7757
    5DNSX   H62 3787   8.025   6.357  29.088  1.1374  1.0529  0.1167
    5DNSX   O63 3788   7.935   6.472  28.930  0.6736  0.6359  0.7140
    5DNSX   H64 3789   7.956   6.501  28.839  1.9685 -1.0514 -2.0880
    5DNSX   O80 3790   8.458   6.202  29.055 -0.3979  0.8630  0.3454
    5DNSX   C78 3791   8.514   6.115  29.150 -0.3435 -0.4978 -0.8214
    5DNSX   H79 3792   8.622   6.088  29.127  0.8976 -0.7909  1.2588
    5DNSX   C74 3793   8.494   6.164  29.298  0.4555  0.2049 -0.2778
    5DNSX   H75 3794   8.390   6.197  29.324 -0.6016 -0.6241  0.6499
    5DNSX   O76 3795   8.583   6.275  29.310 -0.1049  0.5600  0.0159
    5DNSX   H77 3796   8.576   6.299  29.395 -1.5809 -1.2625 -0.1857
    5DNSX   C70 3797   8.533   6.056  29.395 -0.1413 -0.5259  0.1979
    5DNSX   H71 3798   8.645   6.051  29.382  1.0821  2.2438 -1.8217
    5DNSX   O72 3799   8.501   6.087  29.541 -0.4813  0.2750  0.1503
    5DNSX   H73 3800   8.500   6.003  29.586 -1.2942  2.8035 -0.8586
    5DNSX   C65 3801   8.463   5.924  29.357  0.3379 -0.1723  0.0722
    5DNSX   H66 3802   8.351   5.934  29.371 -0.7353 -2.7990  2.7096
    5DNSX   O69 3803   8.494   5.880  29.225 -0.9931  0.4638 -0.4346
    5DNSX   C67 3804   8.448   5.979  29.130  0.4246 -0.1902 -0.3963
    5DNSX   H68 3805   8.332   5.985  29.147  0.3059 -1.6977 -0.2367
    5DNSX   C81 3806   8.475   5.920  28.987 -0.5563 -0.4299 -0.3628
    5DNSX   H82 3807   8.513   5.994  28.916 -1.3324 -2.3826 -1.4026
    5DNSX   H83 3808   8.545   5.837  28.994 -1.2610  1.4016  0.3001
    5DNSX   O84 3809   8.360   5.860  28.944 -0.1214 -0.1950 -0.2393
    5DNSX   H85 3810   8.291   5.923  28.933 -0.3148 -0.3288  1.1040
    5DNSX   O59 3811   8.520   5.818  29.433 -0.2077 -0.0359 -0.6807
    5DNSX   C57 3812   8.620   5.732  29.498  0.8325 -0.0390  0.0626
    5DNSX   H58 3813   8.593   5.626  29.486 -1.7171  1.1149  3.0092
    5DNSX   C53 3814   8.754   5.753  29.421  0.6559 -0.2046 -0.5216
    5DNSX   H54 3815   8.781   5.868  29.424  0.9246  2.2702  0.4262
    5DNSX   O55 3816   8.743   5.727  29.281 -0.1953 -0.0180 -0.1801
    5DNSX   H56 3817   8.676   5.780  29.237 -0.6472 -1.9062 -2.0991
    5DNSX   C49 3818   8.860   5.665  29.490 -0.7044  0.1807 -0.0346
    5DNSX   H50 3819   8.826   5.555  29.490 -0.3856 -1.9083 -0.2388
    5DNSX   O51 3820   8.986   5.673  29.411 -0.0872 -0.8528  0.0420
    5DNSX   H52 3821   8.955   5.673  29.313  1.0339 -0.5015  3.5320
    5DNSX   C44 3822   8.863   5.712  29.637 -0.2602  0.3018  0.7569
    5DNSX   H45 3823   8.902   5.820  29.649  1.9032 -2.5414  0.4318
    5DNSX   O48 3824   8.739   5.702  29.713 -0.4571  0.1665  0.0938
    5DNSX   C46 3825   8.635   5.775  29.645 -0.2263  0.8438 -0.4699
    5DNSX   H47 3826   8.670   5.887  29.643  0.8851  2.1620  0.7212
    5DNSX   C60 3827   8.502   5.767  29.721  0.2049 -0.1684 -0.1426
    5DNSX   H61 3828   8.427   5.712  29.662 -0.8372  3.2736  0.9845
    5DNSX   H62 3829   8.522   5.719  29.821  3.1722  1.4383  1.6369
    5DNSX   O63 3830   8.454   5.896  29.744  0.2353 -0.2022  0.7056
    5DNSX   H64 3831   8.416   5.904  29.834  0.0732 -2.0776  1.4335
    5DNSX   O80 3832   8.943   5.622  29.715  0.1168  0.0292  0.2332
    5DNSX   C78 3833   8.999   5.541  29.825 -0.4962  0.0630 -0.2187
    5DNSX   H79 3834   9.050   5.601  29.900  0.4946 -3.1441 -0.8015
    5DNSX   C74 3835   8.882   5.459  29.889 -0.3508  0.3694  0.2301
    5DNSX   H75 3836   8.828   5.405  29.807 -2.1294  1.5300 -0.0377
    5DNSX   O76 3837   8.776   5.542  29.949  0.0116 -0.2714  0.2417
    5DNSX   H77 3838   8.731   5.604  29.877  0.6492  2.2120 -0.0062
    5DNSX   C70 3839   8.929   5.360  29.996 -0.1642  0.3360  0.1176
    5DNSX   H71 3840   8.962   5.416  30.085  2.4645  0.4173  0.9889
    5DNSX   O72 3841   8.822   5.271  30.039  1.1126  0.6987  0.7946
    5DNSX   H73 3842   8.835   5.191  29.999 -1.8125  0.4780  0.4854
    5DNSX   C65 3843   9.057   5.285  29.937  0.4507 -0.1340  0.1520
    5DNSX   H66 3844   9.023   5.213  29.862  0.8023 -0.8129  3.0240
    5DNSX   O69 3845   9.156   5.362  29.869 -0.5094  0.2240 -0.3336
    5DNSX   C67 3846   9.107   5.447  29.765  0.2713 -0.5282  0.2546
    5DNSX   H68 3847   9.074   5.404  29.667  1.9813 -1.8003  1.8077
    5DNSX   C81 3848   9.227   5.534  29.740 -0.0811 -0.7719 -0.1450
    5DNSX   H82 3849   9.263   5.585  29.831 -0.1608  1.4531 -2.5799
    5DNSX   H83 3850   9.313   5.477  29.698 -0.8389 -0.3973 -0.7763
    5DNSX   O84 3851   9.210   5.639  29.641 -0.2159  0.2129  0.6780
    5DNSX   H85 3852   9.147   5.694  29.674 -0.5609  1.5205 -0.0842
    5DNSX   O59 3853   9.131   5.228  30.041  0.1587 -0.2304 -0.1064
    5DNSX   C57 3854   9.187   5.097  30.039 -0.4781  0.8969 -0.3904
    5DNSX   H58 3855   9.147   5.035  29.957  0.2586 -0.9277  0.1385
    5DNSX   C53 3856   9.340   5.107  30.022  0.3860 -0.5258 -0.2516
    5DNSX   H54 3857   9.391   5.177  30.100  1.4851 -2.2896  2.1763
    5DNSX   O55 3858   9.371   5.156  29.885  0.1032  0.2755 -0.0411
    5DNSX   H56 3859   9.334   5.249  29.886 -0.3672 -1.2928 -3.4332
    5DNSX   C49 3860   9.419   4.969  30.035 -0.6814 -0.3045 -0.5220
    5DNSX   H50 3861   9.378   4.910  29.949  2.2333 -1.9029 -0.4681
    5DNSX   O51 3862   9.565   4.981  30.015 -0.1546 -0.4762 -0.0350
    5DNSX   H52 3863   9.595   4.962  29.924  1.1350  1.5154  0.0519
    5DNSX   C44 3864   9.373   4.900  30.165  0.1716  0.0809 -0.5263
    5DNSX   H45 3865   9.425   4.953  30.255 -0.6436  0.3334  1.9069
    5DNSX   O48 3866   9.229   4.898  30.184 -0.0226 -0.0448  0.4915
    5DNSX   C46 3867   9.170   5.031  30.177 -0.4332 -0.1677  0.7931
    5DNSX   H47 3868   9.215   5.094  30.261  0.8967  0.6150  0.4304
    5DNSX   C60 3869   9.023   5.024  30.221  0.5832 -0.2704 -0.2136
    5DNSX   H61 3870   8.957   5.095  30.160  0.2605 -0.4250 -0.3572
    5DNSX   H62 3871   8.991   4.917  30.207  0.1395 -0.2340  1.7257
    5DNSX   O63 3872   8.996   5.070  30.358 -0.3680  0.0993 -0.1374
    5DNSX   H64 3873   8.907   5.102  30.370  2.1185 -1.2519  2.5492
    5DNSX   O80 3874   9.398   4.766  30.151  0.1359  0.4993 -0.0360
    5DNSX   C78 3875   9.396   4.640  30.217  0.9038 -0.6158 -0.8737
    5DNSX   H79 3876   9.370   4.652  30.324 -0.3538 -1.9577  1.5071
    5DNSX   C74 3877   9.285   4.547  30.159 -0.0827 -0.7377  0.3696
    5DNSX   H75 3878   9.315   4.535  30.052  1.3120 -1.4882 -0.3521
    5DNSX   O76 3879   9.157   4.611  30.165 -0.6393 -0.2825  0.3411
    5DNSX   H77 3880   9.173   4.699  30.123  0.4305 -2.0962  0.5221
    5DNSX   C70 3881   9.290   4.407  30.234 -0.3005  0.1255 -0.3309
    5DNSX   H71 3882   9.266   4.434  30.340 -1.8982  0.2519  0.2238
    5DNSX   O72 3883   9.197   4.309  30.176 -0.7319 -0.2087 -0.2304
    5DNSX   H73 3884   9.227   4.285  30.080 -1.5695 -0.8501  0.2168
    5DNSX   C65 3885   9.438   4.355  30.216  0.1793 -0.0040  0.4691
    5DNSX   H66 3886   9.462   4.333  30.107 -2.5221  0.1276 -0.7013
    5DNSX   O69 3887   9.533   4.444  30.268  0.0387 -0.2226 -0.2811
    5DNSX   C67 3888   9.535   4.574  30.200  0.3955  0.8378  0.3185
    5DNSX   H68 3889   9.556   4.565  30.092 -0.8175  1.8669 -1.4464
    5DNSX   C81 3890   9.647   4.663  30.260 -0.7378 -0.1761  0.3698
    5DNSX   H82 3891   9.601   4.730  30.343 -0.7055  0.1644 -1.7218
    5DNSX   H83 3892   9.724   4.592  30.303 -1.9773 -2.2792 -0.5376
    5DNSX   O84 3893   9.717   4.747  30.171  0.1859  0.1970  0.0033
    5DNSX   H85 3894   9.667   4.837  30.173  0.0152 -1.4319  0.3099
    5DNSX   O59 3895   9.458   4.243  30.302 -0.0113  0.1627  0.1587
    5DNSX   C57 3896   9.516   4.111  30.283  0.8130 -0.4277  0.5939
    5DNSX   H58 3897   9.581   4.105  30.189  0.5491 -1.7674 -0.3989
    5DNSX   C53 3898   9.603   4.090  30.410  0.4058 -0.5739 -0.4596
    5DNSX   H54 3899   9.537   4.107  30.494 -1.7630  0.1541 -2.6176
    5DNSX   O55 3900   9.721   4.176  30.415  0.3319  0.0673 -0.7712
    5DNSX   H56 3901   9.696   4.271  30.420 -0.9611 -0.2360 -0.8552
    5DNSX   C49 3902   9.645   3.940  30.419 -0.4462  0.1594 -0.4386
    5DNSX   H50 3903   9.712   3.940  30.327  0.8776 -0.0439  0.7581
    5DNSX   O51 3904   9.719   3.918  30.538 -0.5133  0.5026  0.0092
    5DNSX   H52 3905   9.661   3.918  30.624  0.4894  2.5094  0.6863
    5DNSX   C44 3906   9.517   3.849  30.406 -0.3316 -0.3110 -0.1974
    5DNSX   H45 3907   9.453   3.862  30.494  0.1004  0.4132  0.4180
    5DNSX   O48 3908   9.451   3.879  30.282 -0.4373  0.6006 -0.0744
    5DNSX   C46 3909   9.402   4.015  30.267  0.3875  0.1634 -0.0348
    5DNSX   H47 3910   9.331   4.042  30.339  1.3336  1.8638 -1.3612
    5DNSX   C60 3911   9.353   4.007  30.123  0.4012 -1.0244  0.0164
    5DNSX   H61 3912   9.357   4.111  30.075  0.7233  0.4383 -1.2731
    5DNSX   H62 3913   9.398   3.922  30.068 -1.0353  1.1216 -2.3054
    5DNSX   O63 3914   9.218   3.991  30.124 -0.0808 -0.5169  0.5007
    5DNSX   H64 3915   9.190   3.900  30.130 -2.0549 -2.1812 -0.2040
    5DNSX   O80 3916   9.558   3.716  30.389 -0.0216  0.1710  0.2269
    5DNSX   C78 3917   9.597   3.582  30.415 -0.4834 -0.5188 -0.5749
    5DNSX   H79 3918   9.557   3.508  30.346  0.6235 -1.0464  1.8822
    5DNSX   C74 3919   9.753   3.588  30.412  0.5646  0.0549 -0.0478
    5DNSX   H75 3920   9.787   3.662  30.494 -1.7023 -1.2997 -0.5837
    5DNSX   O76 3921   9.800   3.615  30.279 -0.0253 -0.8705  0.6013
    5DNSX   H77 3922   9.769   3.544  30.215 -1.3933 -2.2513 -0.2786
    5DNSX   C70 3923   9.804   3.453  30.454  0.2344  0.4164 -0.4361
    5DNSX   H71 3924   9.758   3.366  30.393 -2.6146 -1.8960  0.7498
    5DNSX   O72 3925   9.939   3.450  30.464  0.6445 -0.1493  0.3314
    5DNSX   H73 3926   9.975   3.450  30.380 -1.3058 -0.0321  0.9104
    5DNSX   C65 3927   9.741   3.406  30.592  0.1864  0.0278  1.8342
    5DNSX   H66 3928   9.778   3.470  30.676  0.4567 -0.4376 -1.0973
    5DNSX   O69 3929   9.598   3.414  30.584  0.5979 -0.4779  0.0025
    5DNSX   C67 3930   9.554   3.548  30.555  0.4251  0.7828 -1.0322
    5DNSX   H68 3931   9.599   3.623  30.617 -1.2065  0.7684 -2.6570
    5DNSX   C81 3932   9.400   3.551  30.570  0.1799 -0.1692  0.1390
    5DNSX   H82 3933   9.350   3.520  30.473 -3.3936  1.6565 -2.7429
    5DNSX   H83 3934   9.365   3.491  30.654  0.9499  0.4003 -1.4292
    5DNSX   O84 3935   9.351   3.684  30.605 -0.1127  0.1804 -0.0451
    5DNSX   H85 3936   9.264   3.691  30.567  1.0825 -1.9289  1.8847
    5DNSX   O59 3937   9.761   3.266  30.616  0.1485 -0.0276 -0.2196
    5DNSX   C57 3938   9.793   3.199  30.740 -0.3234 -1.1423  0.3441
    5DNSX   H58 3939   9.839   3.269  30.812 -1.3950 -0.2157  1.2632
    5DNSX   C53 3940   9.674   3.145  30.828 -0.2566 -0.3703  0.0105
    5DNSX   H54 3941   9.625   3.067  30.769  0.3488  3.5669  0.7558
    5DNSX   O55 3942   9.592   3.261  30.858  0.3565  0.2427 -0.0943
    5DNSX   H56 3943   9.555   3.290  30.766  0.6714 -0.6558  1.1325
    5DNSX   C49 3944   9.739   3.076  30.951  0.0126  0.0723  0.4170
    5DNSX   H50 3945   9.795   3.151  31.016 -0.0040 -1.1750 -0.1604
    5DNSX   O51 3946   9.625   3.027  31.021  0.5507  0.4724 -0.5364
    5DNSX   H52 3947   9.623   3.047  31.119 -1.2987  1.6085 -1.4176
    5DNSX   C44 3948   9.833   2.961  30.898 -0.1703 -0.7976  0.3271
    5DNSX   H45 3949   9.774   2.880  30.850  0.4586 -0.2198  1.6225
    5DNSX   O48 3950   9.936   3.015  30.816  0.5031  0.6924 -0.2360
    5DNSX   C46 3951   9.897   3.085  30.699  0.0036  0.8409  0.4550
    5DNSX   H47 3952   9.830   3.011  30.631 -0.0622  0.2930  0.5669
    5DNSX   C60 3953  10.025   3.139  30.633 -0.1004  1.0211 -0.0222
    5DNSX   H61 3954  10.004   3.245  30.598 -3.3659  4.0037 -2.0229
    5DNSX   H62 3955  10.116   3.136  30.700  1.6896  1.7552  1.4109
    5DNSX   O63 3956  10.051   3.070  30.512 -0.1161 -0.1080 -0.0415
    5DNSX   H64 3957  10.086   2.984  30.544 -1.9541  1.0649 -1.5579
    5DNSX   O80 3958   9.901   2.919  31.006 -0.4107  0.3688 -0.4431
    5DNSX   H60 3959   3.066   2.562  11.176  0.9261  1.8617  1.7736
    5DNSX   H81 3960   9.885   2.824  31.034 -0.3151  1.1185 -2.2948
    6DNSX   O59 3961  17.435   2.592   6.538 -0.5217  0.1472  0.4969
    6DNSX   C57 3962  17.419   2.554   6.677  0.4027  0.4862 -0.8362
    6DNSX   H58 3963  17.308   2.543   6.704 -3.5927 -1.3985  0.5678
    6DNSX   C53 3964  17.487   2.411   6.708 -0.0203 -0.8567 -0.3652
    6DNSX   H54 3965  17.593   2.426   6.701 -0.6057  1.3239  0.8081
    6DNSX   O55 3966  17.427   2.316   6.621 -0.3809 -0.5438 -0.5633
    6DNSX   H56 3967  17.328   2.315   6.640  0.6729  1.2303  2.0704
    6DNSX   C49 3968  17.467   2.381   6.858  0.3923  1.0780 -0.0889
    6DNSX   H50 3969  17.356   2.377   6.869 -1.0064 -2.0591  1.2244
    6DNSX   O51 3970  17.517   2.245   6.895 -0.0100 -0.1325  0.1958
    6DNSX   H52 3971  17.441   2.177   6.894  0.5395 -1.2975 -1.0152
    6DNSX   C44 3972  17.530   2.494   6.942 -0.1598  0.6873  0.4428
    6DNSX   H45 3973  17.640   2.509   6.923  0.7463 -0.0492 -0.0561
    6DNSX   O48 3974  17.469   2.621   6.904  0.4298  0.1879 -0.4038
    6DNSX   C46 3975  17.475   2.663   6.765 -0.3635 -0.7379  0.1128
    6DNSX   H47 3976  17.579   2.680   6.723 -1.6687 -0.7758 -1.4294
    6DNSX   C60 3977  17.392   2.786   6.759  0.4140 -0.7650 -0.7540
    6DNSX   H61 3978  17.314   2.773   6.671 -2.2044 -1.5670  0.1155
    6DNSX   H62 3979  17.333   2.801   6.852  0.9785 -0.7161 -3.5385
    6DNSX   O63 3980  17.455   2.903   6.732  0.2772 -0.3913  0.7010
    6DNSX   H64 3981  17.520   2.922   6.809  1.4642 -1.0722 -0.1832
    6DNSX   O80 3982  17.498   2.497   7.077  0.1307 -0.7435  0.6465
    6DNSX   C78 3983  17.521   2.590   7.194 -0.5469  0.0036 -0.1520
    6DNSX   H79 3984  17.564   2.687   7.164 -1.9413 -0.0293  0.0857
    6DNSX   C74 3985  17.377   2.633   7.243 -0.0788 -1.1507  0.1047
    6DNSX   H75 3986  17.321   2.543   7.264 -2.2810  1.4734  2.6920
    6DNSX   O76 3987  17.318   2.709   7.136  0.3754 -0.8302  0.3744
    6DNSX   H77 3988  17.315   2.655   7.053  0.8719 -3.0232 -1.9540
    6DNSX   C70 3989  17.380   2.697   7.383  0.0739 -0.5047 -0.0381
    6DNSX   H71 3990  17.426   2.798   7.370  3.1618  0.4632 -2.3372
    6DNSX   O72 3991  17.242   2.706   7.435  0.4097 -0.3011 -0.0916
    6DNSX   H73 3992  17.242   2.755   7.516  1.9867 -2.3977 -0.2548
    6DNSX   C65 3993  17.465   2.607   7.477 -0.4719  0.2743  0.0736
    6DNSX   H66 3994  17.425   2.500   7.483  0.5460  0.4378  0.2916
    6DNSX   O69 3995  17.601   2.601   7.428  0.7043 -0.2261 -0.0768
    6DNSX   C67 3996  17.601   2.519   7.304  0.4519  0.1070 -0.1163
    6DNSX   H68 3997  17.567   2.409   7.316 -0.5588  1.0460 -1.3041
    6DNSX   C81 3998  17.748   2.508   7.262 -0.6885  0.1549 -0.4610
    6DNSX   H82 3999  17.751   2.510   7.152 -1.3148 -0.3976 -0.3771
    6DNSX   H83 4000  17.819   2.593   7.297  0.8076  1.9269 -3.8441
    6DNSX   O84 4001  17.809   2.390   7.310 -0.2043 -0.0227  0.8328
    6DNSX   H85 4002  17.805   2.324   7.239  1.3051 -1.7478  1.0065
    6DNSX   O59 4003  17.487   2.670   7.600  0.6478 -0.4243 -0.2185
    6DNSX   C57 4004  17.492   2.635   7.738  0.4166 -0.0188  0.0753
    6DNSX   H58 4005  17.508   2.525   7.751 -1.1291 -2.2674 -3.1880
    6DNSX   C53 4006  17.618   2.696   7.804 -0.1772  0.2859  0.0480
    6DNSX   H54 4007  17.610   2.807   7.803  0.6823 -0.9508 -0.2114
    6DNSX   O55 4008  17.744   2.652   7.736 -0.5390 -0.0200  0.1378
    6DNSX   H56 4009  17.739   2.557   7.717 -1.2902 -0.4251  1.7887
    6DNSX   C49 4010  17.617   2.656   7.956 -0.2452 -0.4026 -0.3573
    6DNSX   H50 4011  17.654   2.552   7.959 -0.7808  0.9885  0.7799
    6DNSX   O51 4012  17.722   2.738   8.005 -0.5669  0.1293 -0.4661
    6DNSX   H52 4013  17.809   2.686   8.009  0.5625 -3.0710  0.2270
    6DNSX   C44 4014  17.473   2.686   8.020 -0.3016  0.0086 -0.5712
    6DNSX   H45 4015  17.444   2.789   8.019 -1.2621 -0.3545 -1.0142
    6DNSX   O48 4016  17.372   2.615   7.946  0.1848  0.4822 -0.3795
    6DNSX   C46 4017  17.356   2.666   7.812 -0.2691  0.0377 -0.1392
    6DNSX   H47 4018  17.346   2.780   7.819 -1.1983 -0.9880 -2.0802
    6DNSX   C60 4019  17.232   2.618   7.738  0.1816 -0.3437 -0.1643
    6DNSX   H61 4020  17.257   2.594   7.635 -0.5458 -0.1127  1.0021
    6DNSX   H62 4021  17.206   2.523   7.790 -1.6079  2.0426 -2.2181
    6DNSX   O63 4022  17.133   2.728   7.736  0.0456  0.2789 -0.4825
    6DNSX   H64 4023  17.046   2.691   7.706  2.9188 -1.3660 -1.6385
    6DNSX   O80 4024  17.459   2.618   8.146 -0.2897 -0.1073 -0.7242
    6DNSX   C78 4025  17.397   2.690   8.255 -0.0589  0.1931  0.0505
    6DNSX   H79 4026  17.357   2.791   8.223 -0.2721  0.2602 -1.4035
    6DNSX   C74 4027  17.285   2.602   8.325  0.4175  0.1490  0.0866
    6DNSX   H75 4028  17.342   2.507   8.359 -1.1350  2.3774 -0.7269
    6DNSX   O76 4029  17.188   2.552   8.225 -0.2057  0.0127  0.3597
    6DNSX   H77 4030  17.235   2.508   8.159  0.4876  0.2669 -2.4334
    6DNSX   C70 4031  17.231   2.679   8.446 -0.3398  0.6623 -0.6713
    6DNSX   H71 4032  17.167   2.763   8.409 -0.2766  0.6545 -0.3375
    6DNSX   O72 4033  17.153   2.593   8.531 -0.3090  0.3887 -0.2008
    6DNSX   H73 4034  17.222   2.533   8.590 -0.6497  0.1845 -2.0075
    6DNSX   C65 4035  17.348   2.728   8.538 -0.2304 -0.5940  0.2837
    6DNSX   H66 4036  17.401   2.644   8.594  0.8740 -2.0306 -0.0124
    6DNSX   O69 4037  17.440   2.803   8.456 -0.0183 -0.2869  1.0735
    6DNSX   C67 4038  17.509   2.716   8.353  0.1767 -0.5743  0.3691
    6DNSX   H68 4039  17.551   2.627   8.404 -0.9595  0.7139  0.3860
    6DNSX   C81 4040  17.630   2.786   8.293  0.2885  0.2505 -0.4780
    6DNSX   H82 4041  17.703   2.699   8.262  0.9367  2.4472  0.7746
    6DNSX   H83 4042  17.585   2.854   8.217  0.3338  0.7385  0.3789
    6DNSX   O84 4043  17.701   2.881   8.375 -0.6475 -0.2407  0.4283
    6DNSX   H85 4044  17.658   2.898   8.459 -1.0809  3.0296 -0.3610
    6DNSX   O59 4045  17.300   2.833   8.627 -0.7064 -0.9103 -0.2402
    6DNSX   C57 4046  17.323   2.945   8.713  0.8271 -0.4307  0.0778
    6DNSX   H58 4047  17.228   2.983   8.754 -0.7752 -1.9315 -1.2406
    6DNSX   C53 4048  17.391   2.892   8.838  1.1787  0.2077 -0.2931
    6DNSX   H54 4049  17.500   2.846   8.795 -0.9447 -1.0233  1.7212
    6DNSX   O55 4050  17.314   2.803   8.905 -0.1168 -0.2195 -0.7165
    6DNSX   H56 4051  17.284   2.727   8.843  0.7588  1.4250 -1.0992
    6DNSX   C49 4052  17.421   2.996   8.944  0.0477  0.2092 -0.3549
    6DNSX   H50 4053  17.321   3.021   8.987  0.5241  1.8827 -2.0040
    6DNSX   O51 4054  17.500   2.945   9.047  0.0725  0.5314  0.3458
    6DNSX   H52 4055  17.595   2.924   9.018  1.1611 -0.7493  2.3390
    6DNSX   C44 4056  17.474   3.135   8.886 -0.3421  0.1857 -0.5092
    6DNSX   H45 4057  17.587   3.128   8.887 -2.1123 -2.8908  0.8673
    6DNSX   O48 4058  17.417   3.164   8.758 -0.1892  0.2859 -0.1576
    6DNSX   C46 4059  17.408   3.061   8.657  0.2689  0.6750 -0.1179
    6DNSX   H47 4060  17.513   3.016   8.652  1.5389 -4.7154  2.8195
    6DNSX   C60 4061  17.346   3.119   8.531 -0.1046 -0.6955  0.1350
    6DNSX   H61 4062  17.241   3.084   8.528  2.7324  0.4009 -2.1803
    6DNSX   H62 4063  17.344   3.231   8.539  2.2217  1.0110 -1.2553
    6DNSX   O63 4064  17.408   3.079   8.411  0.2369  0.3151 -0.7992
    6DNSX   H64 4065  17.444   2.984   8.423 -3.3421 -0.0638  0.1418
    6DNSX   O80 4066  17.424   3.239   8.961 -0.1119  0.3524  0.1418
    6DNSX   C78 4067  17.463   3.297   9.092  0.2974 -0.0296  0.5035
    6DNSX   H79 4068  17.521   3.223   9.159  0.8389 -2.8987  2.6562
    6DNSX   C74 4069  17.561   3.419   9.073 -0.7561 -0.0867  0.6924
    6DNSX   H75 4070  17.515   3.488   8.991  1.0051 -3.9443 -0.7146
    6DNSX   O76 4071  17.689   3.370   9.010  0.3479 -0.4773  0.4332
    6DNSX   H77 4072  17.717   3.286   9.068 -2.0816  1.3987  3.6219
    6DNSX   C70 4073  17.590   3.477   9.212  0.1525  0.0542 -0.1411
    6DNSX   H71 4074  17.635   3.415   9.290 -0.1988  2.2389 -0.2428
    6DNSX   O72 4075  17.668   3.600   9.190  0.3653  0.4810 -0.8355
    6DNSX   H73 4076  17.641   3.650   9.112 -0.5481 -0.6417  2.3573
    6DNSX   C65 4077  17.451   3.511   9.279  0.4457 -0.8763 -0.1585
    6DNSX   H66 4078  17.401   3.592   9.212  1.2494  2.4748  0.3519
    6DNSX   O69 4079  17.363   3.396   9.286 -0.0931  0.5586  0.1167
    6DNSX   C67 4080  17.331   3.336   9.160  0.1504 -0.4316 -0.6326
    6DNSX   H68 4081  17.281   3.410   9.086 -0.6633  2.0418  0.2132
    6DNSX   C81 4082  17.244   3.210   9.178  0.5191 -0.3906  0.1051
    6DNSX   H82 4083  17.307   3.123   9.201  1.9211 -1.9338  1.1352
    6DNSX   H83 4084  17.176   3.234   9.263 -0.4629  2.0153  2.0441
    6DNSX   O84 4085  17.161   3.193   9.067 -0.2336 -0.1541  0.1969
    6DNSX   H85 4086  17.223   3.201   8.996 -1.2822 -0.9529  0.8364
    6DNSX   O59 4087  17.454   3.544   9.419 -0.6248  0.0288 -0.0242
    6DNSX   C57 4088  17.449   3.675   9.477  0.3929  0.0392  0.8392
    6DNSX   H58 4089  17.473   3.757   9.403  0.6107  0.2335  1.0553
    6DNSX   C53 4090  17.303   3.697   9.530  0.3179  0.3106  0.1526
    6DNSX   H54 4091  17.269   3.597   9.576 -0.3780 -1.8534 -0.7068
    6DNSX   O55 4092  17.208   3.724   9.414 -0.8592 -0.1676 -0.4056
    6DNSX   H56 4093  17.216   3.654   9.347  1.2705 -2.6065 -1.3877
    6DNSX   C49 4094  17.288   3.816   9.631  0.1612 -0.0355 -0.2365
    6DNSX   H50 4095  17.285   3.913   9.571  4.6544  2.9734 -1.5935
    6DNSX   O51 4096  17.161   3.805   9.692 -0.1299  0.0023  0.3750
    6DNSX   H52 4097  17.145   3.882   9.733 -4.6265  0.4971  0.3948
    6DNSX   C44 4098  17.394   3.802   9.737 -0.3539 -0.7114 -0.1738
    6DNSX   H45 4099  17.371   3.711   9.798  2.0934  0.2400 -1.5390
    6DNSX   O48 4100  17.530   3.785   9.682 -0.2244  0.1747 -0.2152
    6DNSX   C46 4101  17.549   3.673   9.596 -0.6429  0.6965  0.4597
    6DNSX   H47 4102  17.533   3.573   9.652 -0.9452 -2.5267  0.5547
    6DNSX   C60 4103  17.696   3.685   9.546  0.1083  0.1266  0.1156
    6DNSX   H61 4104  17.694   3.745   9.451 -1.4282 -1.2260  0.0124
    6DNSX   H62 4105  17.759   3.733   9.626 -1.9446  1.1521  0.1878
    6DNSX   O63 4106  17.750   3.567   9.490  0.4914 -0.1944  0.2349
    6DNSX   H64 4107  17.734   3.550   9.398  1.7171 -0.3725  0.1506
    6DNSX   O80 4108  17.418   3.913   9.819  0.1930 -0.0196  0.1722
    6DNSX   C78 4109  17.385   3.984   9.942 -0.7533 -0.3153 -0.0937
    6DNSX   H79 4110  17.473   4.000  10.007  0.6797 -1.6762 -3.8154
    6DNSX   C74 4111  17.326   4.123   9.914  0.2323  0.0013 -0.6298
    6DNSX   H75 4112  17.231   4.113   9.851 -0.7157 -1.6655  0.1684
    6DNSX   O76 4113  17.417   4.200   9.848 -0.1287  0.4552  0.0983
    6DNSX   H77 4114  17.495   4.222   9.899 -1.6532 -0.2459 -1.2914
    6DNSX   C70 4115  17.285   4.192  10.046 -0.3939  0.2245  0.0087
    6DNSX   H71 4116  17.371   4.230  10.106 -1.4327 -2.1123 -0.4753
    6DNSX   O72 4117  17.205   4.308   9.996  0.6582  0.0354  0.3169
    6DNSX   H73 4118  17.249   4.349   9.911  0.3394  2.1352  0.2201
    6DNSX   C65 4119  17.200   4.102  10.129 -0.5896  0.7861 -1.0232
    6DNSX   H66 4120  17.091   4.103  10.092  0.3887 -2.8173 -0.7959
    6DNSX   O69 4121  17.245   3.968  10.144  0.0687  0.0926 -0.2357
    6DNSX   C67 4122  17.286   3.898  10.024  1.0842  0.0606  0.6942
    6DNSX   H68 4123  17.199   3.877   9.954 -1.8704 -1.2173 -0.8430
    6DNSX   C81 4124  17.347   3.762  10.064  0.2004  0.4097 -0.6771
    6DNSX   H82 4125  17.439   3.736  10.001  0.3815 -3.5592  1.6975
    6DNSX   H83 4126  17.377   3.774  10.172  0.6334 -1.4772  0.3081
    6DNSX   O84 4127  17.262   3.655  10.052 -0.1960 -0.0720  0.0996
    6DNSX   H85 4128  17.202   3.648  10.132  0.0719 -0.6653  0.3309
    6DNSX   O59 4129  17.202   4.147  10.261  0.4410 -0.0923  0.5655
    6DNSX   C57 4130  17.117   4.201  10.362 -0.2681  0.6700 -0.6026
    6DNSX   H58 4131  17.175   4.261  10.436  0.5629  0.9581 -0.1197
    6DNSX   C53 4132  16.994   4.287  10.306  0.1277 -0.0072  0.1401
    6DNSX   H54 4133  16.930   4.218  10.245 -1.0507 -1.0753  1.0656
    6DNSX   O55 4134  17.057   4.395  10.227 -0.1343 -0.1266  0.2128
    6DNSX   H56 4135  17.096   4.354  10.137 -2.2567 -2.9712  0.3743
    6DNSX   C49 4136  16.919   4.348  10.428  0.1820 -0.7718  0.4309
    6DNSX   H50 4137  16.988   4.419  10.475 -1.1115 -2.0461  1.6456
    6DNSX   O51 4138  16.799   4.419  10.381 -0.2848  0.1141 -0.7188
    6DNSX   H52 4139  16.820   4.504  10.336 -0.3980  1.4477 -0.6942
    6DNSX   C44 4140  16.881   4.236  10.525 -0.1848  0.1271  0.0495
    6DNSX   H45 4141  16.801   4.171  10.482  1.4126 -1.8923  2.1213
    6DNSX   O48 4142  16.997   4.152  10.556 -0.5189  0.5077 -0.0551
    6DNSX   C46 4143  17.056   4.089  10.440  0.0127 -0.0157 -0.6744
    6DNSX   H47 4144  16.975   4.037  10.378  1.0180 -0.4118  1.2143
    6DNSX   C60 4145  17.160   3.982  10.484 -0.0183 -0.6882 -0.2263
    6DNSX   H61 4146  17.272   4.012  10.461  1.0330  0.4363 -2.0044
    6DNSX   H62 4147  17.158   3.975  10.595 -1.2105 -1.0798  0.6482
    6DNSX   O63 4148  17.150   3.864  10.408 -0.6066 -0.3932 -0.4393
    6DNSX   H64 4149  17.191   3.895  10.320  0.1551  0.0580  1.2065
    6DNSX   O80 4150  16.855   4.285  10.654  0.0954 -0.2123 -0.3893
    6DNSX   C78 4151  16.889   4.367  10.768  0.3323  0.1385 -0.5758
    6DNSX   H79 4152  16.986   4.422  10.756  1.3174 -1.2828 -1.0419
    6DNSX   C74 4153  16.769   4.464  10.780 -0.2672 -0.2724  0.1929
    6DNSX   H75 4154  16.670   4.410  10.788 -0.1003 -0.6353  1.1865
    6DNSX   O76 4155  16.767   4.543  10.668  0.5304 -0.0432  1.0043
    6DNSX   H77 4156  16.730   4.488  10.593 -3.1215 -0.9911 -1.0102
    6DNSX   C70 4157  16.774   4.547  10.911  0.0245 -0.7980  0.6524
    6DNSX   H71 4158  16.856   4.625  10.906  4.0480 -0.5787  1.0928
    6DNSX   O72 4159  16.647   4.606  10.930  0.1363  0.3841  0.2884
    6DNSX   H73 4160  16.619   4.643  10.844  0.7760  0.5943  2.4575
    6DNSX   C65 4161  16.807   4.458  11.036  0.0826  0.7462 -0.1842
    6DNSX   H66 4162  16.719   4.385  11.050  0.8403  0.7454  0.0741
    6DNSX   O69 4163  16.921   4.371  11.018  0.0282  0.7949 -0.1168
    6DNSX   C67 4164  16.908   4.281  10.898  0.2822  0.4137  0.4252
    6DNSX   H68 4165  16.816   4.223  10.914 -2.4035  0.8858  3.3270
    6DNSX   C81 4166  17.039   4.200  10.886 -0.2682  0.1185  0.6137
    6DNSX   H82 4167  17.038   4.146  10.786 -1.0471  3.3124  2.0947
    6DNSX   H83 4168  17.123   4.280  10.888 -1.6907 -0.9779 -0.3572
    6DNSX   O84 4169  17.052   4.108  10.992  0.0803 -0.3267 -0.2117
    6DNSX   H85 4170  17.004   4.023  10.971 -0.1397 -1.4876 -0.6828
    6DNSX   O59 4171  16.859   4.532  11.149  0.2024 -0.3197  0.2479
    6DNSX   C57 4172  16.777   4.527  11.269 -0.6350  0.2968 -0.0819
    6DNSX   H58 4173  16.671   4.500  11.247 -0.9949  4.1838 -1.3616
    6DNSX   C53 4174  16.850   4.421  11.356 -0.1123  0.0225  0.1218
    6DNSX   H54 4175  16.958   4.451  11.354 -2.5805 -1.4525 -1.0249
    6DNSX   O55 4176  16.830   4.290  11.301 -0.7410  0.6867  0.9133
    6DNSX   H56 4177  16.868   4.294  11.220 -0.4364 -2.1661  3.5015
    6DNSX   C49 4178  16.803   4.420  11.504  0.5410  0.7328 -0.9022
    6DNSX   H50 4179  16.697   4.379  11.503  1.3378  0.0221  4.1459
    6DNSX   O51 4180  16.886   4.331  11.578 -0.5480  0.0967 -0.2322
    6DNSX   H52 4181  16.884   4.247  11.524  1.3386 -0.5631 -1.1570
    6DNSX   C44 4182  16.795   4.571  11.554 -0.2062  0.0029 -0.5465
    6DNSX   H45 4183  16.909   4.610  11.577  0.6974  1.3824  1.9163
    6DNSX   O48 4184  16.726   4.662  11.464 -0.1712  0.8419 -0.0788
    6DNSX   C46 4185  16.786   4.668  11.334  0.0882  0.1143 -0.5038
    6DNSX   H47 4186  16.902   4.679  11.332  0.3086 -1.9533 -2.3999
    6DNSX   C60 4187  16.723   4.780  11.246  0.3283  0.4193 -0.6454
    6DNSX   H61 4188  16.747   4.785  11.138  1.0442  0.8238 -1.8468
    6DNSX   H62 4189  16.611   4.774  11.249 -0.3315 -1.0040 -3.0269
    6DNSX   O63 4190  16.769   4.898  11.295 -0.6102 -0.0684  0.5749
    6DNSX   H64 4191  16.698   4.936  11.344 -1.7234  2.3102  1.3326
    6DNSX   O80 4192  16.710   4.567  11.663 -0.0301 -0.4233 -0.6392
    6DNSX   C78 4193  16.735   4.633  11.789 -0.1498  0.3749  0.6306
    6DNSX   H79 4194  16.815   4.706  11.779 -0.1803  1.0781  0.5064
    6DNSX   C74 4195  16.611   4.727  11.829 -0.1199  0.2687 -0.3269
    6DNSX   H75 4196  16.516   4.668  11.840  0.2454 -1.3451  1.8916
    6DNSX   O76 4197  16.597   4.829  11.733 -0.2245  0.1924  0.5252
    6DNSX   H77 4198  16.530   4.896  11.758  1.1780  1.1643 -3.7245
    6DNSX   C70 4199  16.639   4.799  11.969  0.5462  0.0655 -0.9965
    6DNSX   H71 4200  16.725   4.869  11.968 -0.2713  1.6722 -1.4344
    6DNSX   O72 4201  16.523   4.874  12.011  0.6067 -0.0525 -0.1887
    6DNSX   H73 4202  16.553   4.933  12.087 -1.0810  1.1509  0.5797
    6DNSX   C65 4203  16.668   4.685  12.074 -0.1140 -0.2722 -0.2990
    6DNSX   H66 4204  16.578   4.625  12.096  1.8375  0.5376  0.9546
    6DNSX   O69 4205  16.786   4.612  12.029  0.3958  0.2929  0.1551
    6DNSX   C67 4206  16.776   4.537  11.905  0.2268 -0.0058 -0.0247
    6DNSX   H68 4207  16.687   4.462  11.905 -1.7099 -1.7914  0.4729
    6DNSX   C81 4208  16.900   4.451  11.893 -0.0588  0.5007  0.1038
    6DNSX   H82 4209  16.935   4.442  11.790  1.3061 -1.0883  3.2568
    6DNSX   H83 4210  16.984   4.483  11.959  2.4555 -1.2050 -1.5437
    6DNSX   O84 4211  16.871   4.322  11.924 -0.2791 -0.2396 -1.0690
    6DNSX   H85 4212  16.772   4.305  11.941 -1.6741  2.0475  0.8536
    6DNSX   O59 4213  16.715   4.739  12.195 -0.3684  0.3269  0.0296
    6DNSX   C57 4214  16.658   4.712  12.324  0.0282  0.1737 -0.5645
    6DNSX   H58 4215  16.548   4.697  12.321  2.5411  1.1101  3.1685
    6DNSX   C53 4216  16.715   4.571  12.377 -0.5835 -0.0899 -0.0479
    6DNSX   H54 4217  16.822   4.582  12.380 -0.1054  1.1048  1.4566
    6DNSX   O55 4218  16.693   4.460  12.301  0.3073 -0.3505 -0.3394
    6DNSX   H56 4219  16.729   4.477  12.208  1.0084  1.2755  1.3025
    6DNSX   C49 4220  16.664   4.548  12.525 -0.0837 -0.5470 -0.2202
    6DNSX   H50 4221  16.556   4.512  12.519  0.3264 -0.0991  2.0945
    6DNSX   O51 4222  16.739   4.447  12.598  0.3519 -0.3041  0.2157
    6DNSX   H52 4223  16.685   4.356  12.574 -1.4352 -0.8154 -0.9754
    6DNSX   C44 4224  16.683   4.676  12.613 -0.0344  0.2083  0.0592
    6DNSX   H45 4225  16.788   4.703  12.633  0.2236  3.4250 -2.4691
    6DNSX   O48 4226  16.631   4.794  12.545  0.2660  0.1276  0.1675
    6DNSX   C46 4227  16.686   4.829  12.419 -0.1916 -0.9243  0.5390
    6DNSX   H47 4228  16.800   4.847  12.429  1.8836  1.7403  2.8763
    6DNSX   C60 4229  16.612   4.950  12.366  0.3325  0.1953  0.1281
    6DNSX   H61 4230  16.620   4.954  12.254 -1.9195 -5.0668  1.7304
    6DNSX   H62 4231  16.509   4.924  12.398  2.8861  1.0288 -3.1024
    6DNSX   O63 4232  16.664   5.072  12.421 -0.3257  0.2698 -0.0168
    6DNSX   H64 4233  16.733   5.116  12.365 -0.2919 -1.2959 -0.2620
    6DNSX   O80 4234  16.602   4.672  12.730 -0.6124  0.4457 -0.1009
    6DNSX   C78 4235  16.613   4.639  12.864  0.1051  0.2391 -0.0231
    6DNSX   H79 4236  16.556   4.547  12.888  0.8461  0.2837 -1.0682
    6DNSX   C74 4237  16.756   4.613  12.919  0.1701  0.1006 -0.5749
    6DNSX   H75 4238  16.811   4.714  12.899 -4.9095  1.1499  0.0060
    6DNSX   O76 4239  16.808   4.503  12.852  0.0313 -0.1297  1.1385
    6DNSX   H77 4240  16.785   4.509  12.753  1.4089  2.7269  0.6781
    6DNSX   C70 4241  16.755   4.593  13.073 -0.2330  0.1522 -0.5063
    6DNSX   H71 4242  16.699   4.502  13.097  2.3736  0.5541 -1.2344
    6DNSX   O72 4243  16.887   4.609  13.129 -0.3219 -0.1214 -0.2584
    6DNSX   H73 4244  16.911   4.541  13.198  1.3096 -0.8836 -0.5444
    6DNSX   C65 4245  16.666   4.703  13.151 -0.3554 -1.2214  0.3774
    6DNSX   H66 4246  16.728   4.795  13.155  0.4494 -1.9072  2.5574
    6DNSX   O69 4247  16.533   4.726  13.087 -0.2374 -0.3077  0.6671
    6DNSX   C67 4248  16.541   4.751  12.943 -0.5729  0.3358  0.0902
    6DNSX   H68 4249  16.588   4.850  12.926 -3.4429 -1.6299 -2.0288
    6DNSX   C81 4250  16.399   4.773  12.884  0.5257  0.0509 -0.0266
    6DNSX   H82 4251  16.375   4.698  12.806  0.1178 -1.6535 -2.0618
    6DNSX   H83 4252  16.324   4.765  12.962  0.9128 -1.7161 -1.1459
    6DNSX   O84 4253  16.363   4.896  12.821 -0.3424 -0.1391  0.6445
    6DNSX   H85 4254  16.324   4.953  12.881  0.9988 -2.1084 -0.0055
    6DNSX   O59 4255  16.622   4.662  13.278  0.4546 -0.4664 -0.1205
    6DNSX   C57 4256  16.637   4.712  13.412  0.1342 -0.1559  0.5962
    6DNSX   H58 4257  16.709   4.799  13.419 -3.9389  1.6816 -0.9203
    6DNSX   C53 4258  16.494   4.753  13.462  0.3833  1.0607  0.0955
    6DNSX   H54 4259  16.425   4.672  13.436 -0.7810 -1.0679 -1.5384
    6DNSX   O55 4260  16.447   4.863  13.384 -0.6825 -0.4132  0.0893
    6DNSX   H56 4261  16.455   4.838  13.288  0.6229 -1.1793 -0.8655
    6DNSX   C49 4262  16.487   4.781  13.613  0.3990 -0.3167 -0.1044
    6DNSX   H50 4263  16.540   4.878  13.627  1.2592  0.0215 -0.2197
    6DNSX   O51 4264  16.351   4.801  13.649  0.5648 -0.3011  0.5966
    6DNSX   H52 4265  16.338   4.890  13.667 -1.9105  0.1982 -1.5328
    6DNSX   C44 4266  16.550   4.666  13.689  0.4370 -0.2930  0.3356
    6DNSX   H45 4267  16.488   4.578  13.680  1.5080  0.7787  1.6378
    6DNSX   O48 4268  16.681   4.632  13.631  0.5553  0.1637  0.7795
    6DNSX   C46 4269  16.684   4.590  13.493  0.2573 -0.0088 -0.0856
    6DNSX   H47 4270  16.618   4.500  13.476  0.3384  2.0558  3.0429
    6DNSX   C60 4271  16.826   4.545  13.458 -0.3983 -0.4313 -0.4052
    6DNSX   H61 4272  16.881   4.638  13.414  1.1626 -0.6790 -2.0702
    6DNSX   H62 4273  16.871   4.500  13.551 -0.3723  1.6002  2.0404
    6DNSX   O63 4274  16.827   4.454  13.357  0.0201 -0.5069 -0.2511
    6DNSX   H64 4275  16.750   4.391  13.371 -0.3520 -0.6970 -1.8266
    6DNSX   O80 4276  16.585   4.699  13.821  0.3924 -0.5064  0.1728
    6DNSX   C78 4277  16.591   4.618  13.940  0.5363 -0.5568 -0.1985
    6DNSX   H79 4278  16.527   4.529  13.932 -0.1897 -1.4372  2.2117
    6DNSX   C74 4279  16.746   4.587  13.960  0.6849 -0.8466 -0.2700
    6DNSX   H75 4280  16.803   4.686  13.962  1.4373  0.4928  1.1173
    6DNSX   O76 4281  16.784   4.516  13.856  0.4493  0.2948  0.2390
    6DNSX   H77 4282  16.767   4.566  13.776  1.7820 -1.6027  0.9495
    6DNSX   C70 4283  16.757   4.521  14.097 -0.9941 -0.1599  0.3794
    6DNSX   H71 4284  16.691   4.432  14.101 -3.5595  2.8299 -0.1624
    6DNSX   O72 4285  16.899   4.512  14.130 -0.0645 -0.5103 -0.0008
    6DNSX   H73 4286  16.920   4.445  14.196  0.4994 -1.1137 -0.7617
    6DNSX   C65 4287  16.702   4.627  14.205  0.1880  0.1506  0.3191
    6DNSX   H66 4288  16.762   4.713  14.202 -1.3934 -2.4706 -1.3551
    6DNSX   O69 4289  16.566   4.661  14.179  0.0511 -0.5182 -0.1781
    6DNSX   C67 4290  16.539   4.711  14.046 -0.3496 -0.2336 -0.2771
    6DNSX   H68 4291  16.590   4.812  14.027  0.7818  1.8701 -1.1403
    6DNSX   C81 4292  16.387   4.739  14.036  0.4349 -0.2387  0.8745
    6DNSX   H82 4293  16.357   4.773  13.936  0.4797 -1.8850  0.8448
    6DNSX   H83 4294  16.323   4.650  14.058  1.9012 -0.2855 -2.6009
    6DNSX   O84 4295  16.364   4.843  14.128 -0.2690  0.4901  0.0363
    6DNSX   H85 4296  16.404   4.814  14.212  1.8449  0.8938 -1.8421
    6DNSX   O59 4297  16.689   4.563  14.329  0.1571 -0.2669  0.0035
    6DNSX   C57 4298  16.700   4.532  14.466 -0.1556  0.7198  0.1207
    6DNSX   H58 4299  16.665   4.427  14.490  1.4502 -2.2697  1.5767
    6DNSX   C53 4300  16.846   4.533  14.506 -0.6367 -0.3697  0.4934
    6DNSX   H54 4301  16.892   4.625  14.468  0.7372  1.1025 -0.1859
    6DNSX   O55 4302  16.925   4.431  14.438  0.2200 -0.9649 -0.3805
    6DNSX   H56 4303  17.025   4.443  14.467 -0.4289  3.2429  0.5161
    6DNSX   C49 4304  16.877   4.524  14.656  0.2491  0.0560 -0.5121
    6DNSX   H50 4305  16.860   4.415  14.686 -1.3539  0.5749  0.9068
    6DNSX   O51 4306  17.010   4.569  14.689 -0.5197 -0.0169 -0.3183
    6DNSX   H52 4307  17.071   4.518  14.637  1.1772  0.0214 -2.6486
    6DNSX   C44 4308  16.774   4.613  14.730  0.3760 -0.6134  0.0844
    6DNSX   H45 4309  16.807   4.728  14.721  0.4418  1.9189 -0.0462
    6DNSX   O48 4310  16.636   4.592  14.685 -0.1023 -0.3497  0.1329
    6DNSX   C46 4311  16.615   4.631  14.549  0.2380  0.0746 -0.4022
    6DNSX   H47 4312  16.660   4.724  14.506  0.0532 -1.9171 -1.7032
    6DNSX   C60 4313  16.472   4.612  14.507  0.2197  0.8801  0.4286
    6DNSX   H61 4314  16.460   4.500  14.478  0.8565 -1.0598 -0.8544
    6DNSX   H62 4315  16.414   4.646  14.597 -0.3991 -2.0404  2.0957
    6DNSX   O63 4316  16.433   4.690  14.406 -0.3802 -0.3805  0.3187
    6DNSX   H64 4317  16.484   4.664  14.328 -1.6674  1.8518 -0.6818
    6DNSX   O80 4318  16.766   4.568  14.860  0.3462 -0.4549 -0.5322
    6DNSX   C78 4319  16.755   4.667  14.965 -0.8347  0.1499  0.2893
    6DNSX   H79 4320  16.801   4.767  14.934  0.7783  2.6720 -1.1652
    6DNSX   C74 4321  16.601   4.689  14.987 -0.3614  0.3548  0.4468
    6DNSX   H75 4322  16.543   4.584  14.982 -0.3748 -1.6988 -0.7879
    6DNSX   O76 4323  16.552   4.786  14.883 -0.3080  0.7592 -1.4431
    6DNSX   H77 4324  16.574   4.748  14.793 -0.1727  1.6908 -2.1780
    6DNSX   C70 4325  16.567   4.756  15.122 -0.3075 -0.6452 -0.3462
    6DNSX   H71 4326  16.591   4.865  15.124  1.1772  2.2059 -0.9388
    6DNSX   O72 4327  16.423   4.732  15.165  0.0551 -0.3150  0.4004
    6DNSX   H73 4328  16.424   4.708  15.255  0.2070  0.3527  1.0553
    6DNSX   C65 4329  16.645   4.684  15.236 -0.2879  0.8627 -0.1281
    6DNSX   H66 4330  16.615   4.573  15.250  0.2420  1.3961  0.1632
    6DNSX   O69 4331  16.786   4.681  15.205  0.2153  0.1765  0.1586
    6DNSX   C67 4332  16.815   4.604  15.087 -0.6011 -0.1826  0.8009
    6DNSX   H68 4333  16.785   4.498  15.103 -1.2402 -0.2268  0.6202
    6DNSX   C81 4334  16.966   4.614  15.071 -0.2600  0.0850  0.0510
    6DNSX   H82 4335  17.008   4.603  14.972 -0.7074 -1.0576  0.6482
    6DNSX   H83 4336  16.992   4.717  15.110 -2.0388  0.8801  0.1701
    6DNSX   O84 4337  17.015   4.501  15.157  0.1589 -0.3710 -0.1640
    6DNSX   H85 4338  17.037   4.421  15.111  2.1978  0.0477 -0.7173
    6DNSX   O59 4339  16.647   4.746  15.363  0.0807 -0.6337  0.5628
    6DNSX   C57 4340  16.651   4.697  15.500 -0.3223 -0.3148 -0.2727
    6DNSX   H58 4341  16.592   4.602  15.516  2.6429 -0.6869  3.9113
    6DNSX   C53 4342  16.795   4.670  15.563 -0.0207 -0.1369 -0.1020
    6DNSX   H54 4343  16.860   4.760  15.565 -1.2335  2.1204  0.1244
    6DNSX   O55 4344  16.857   4.567  15.491  0.3015  0.1634 -0.1446
    6DNSX   H56 4345  16.871   4.601  15.396  0.0764 -1.1092 -0.3623
    6DNSX   C49 4346  16.773   4.615  15.706  0.8805  0.3144 -0.3824
    6DNSX   H50 4347  16.709   4.522  15.696  1.4998 -1.4741 -0.6539
    6DNSX   O51 4348  16.895   4.579  15.774  1.0176  0.3801 -0.0941
    6DNSX   H52 4349  16.946   4.512  15.725 -1.7609 -0.2156  0.6347
    6DNSX   C44 4350  16.698   4.725  15.786  0.2877 -0.0099 -0.0918
    6DNSX   H45 4351  16.765   4.808  15.804  1.3336 -1.8932  1.7940
    6DNSX   O48 4352  16.575   4.766  15.724 -0.2857 -0.7390 -0.8553
    6DNSX   C46 4353  16.575   4.807  15.584  0.4450  0.3474  0.3139
    6DNSX   H47 4354  16.638   4.902  15.599  1.4958 -0.9999 -1.5516
    6DNSX   C60 4355  16.426   4.839  15.531  0.4473 -0.0629 -0.4734
    6DNSX   H61 4356  16.424   4.933  15.462  0.9773 -0.7239  1.1585
    6DNSX   H62 4357  16.384   4.752  15.474 -3.0086  1.1940 -0.4823
    6DNSX   O63 4358  16.326   4.872  15.631  0.2374  0.3674  0.0756
    6DNSX   H64 4359  16.376   4.861  15.721 -0.6667 -1.8340  0.3161
    6DNSX   O80 4360  16.652   4.661  15.906  0.7396  0.1641 -0.2083
    6DNSX   C78 4361  16.675   4.665  16.051  0.0287 -0.3418  0.1351
    6DNSX   H79 4362  16.669   4.569  16.096  1.8264  1.1719 -1.3196
    6DNSX   C74 4363  16.812   4.733  16.089 -0.6713 -0.2529  0.4909
    6DNSX   H75 4364  16.817   4.847  16.055  0.8953  2.0315  0.6213
    6DNSX   O76 4365  16.919   4.649  16.042 -0.1484  0.2192  0.4212
    6DNSX   H77 4366  16.914   4.637  15.937  2.8920 -2.3745  0.1779
    6DNSX   C70 4367  16.826   4.740  16.244 -0.1018 -0.2641  0.2905
    6DNSX   H71 4368  16.825   4.634  16.281 -1.4450 -0.4717 -1.1224
    6DNSX   O72 4369  16.947   4.807  16.284 -0.4791  0.2181  0.0396
    6DNSX   H73 4370  16.962   4.791  16.378 -1.0740  2.7833 -1.1267
    6DNSX   C65 4371  16.701   4.812  16.303  0.2155  0.0716 -0.4925
    6DNSX   H66 4372  16.706   4.917  16.279 -0.0925  0.2304  0.7585
    6DNSX   O69 4373  16.576   4.754  16.254  0.5955  0.1341  0.2120
    6DNSX   C67 4374  16.562   4.754  16.107 -0.1607  0.5422  0.1177
    6DNSX   H68 4375  16.581   4.866  16.071 -1.9833  1.7209 -0.8380
    6DNSX   C81 4376  16.420   4.712  16.063  0.0118  0.1911  0.3036
    6DNSX   H82 4377  16.394   4.604  16.077 -1.4162  1.4275  1.8931
    6DNSX   H83 4378  16.337   4.771  16.109  0.6619  1.8668  0.8617
    6DNSX   O84 4379  16.400   4.729  15.930 -0.0544  0.0665 -0.1892
    6DNSX   H85 4380  16.467   4.694  15.877  0.9033 -2.9474  2.5958
    6DNSX   O59 4381  16.688   4.784  16.441  0.7419  0.2383 -0.2670
    6DNSX   C57 4382  16.643   4.851  16.554 -0.6217 -0.1581  0.6302
    6DNSX   H58 4383  16.670   4.958  16.554 -2.3652 -2.4932 -0.9806
    6DNSX   C53 4384  16.487   4.856  16.552 -0.5119 -0.6926  0.2452
    6DNSX   H54 4385  16.428   4.761  16.572  0.6012  1.5351  1.6550
    6DNSX   O55 4386  16.434   4.925  16.431 -0.2105  0.2290 -0.1912
    6DNSX   H56 4387  16.446   4.874  16.356 -0.7644 -0.4035  1.0427
    6DNSX   C49 4388  16.450   4.946  16.669 -0.3350 -0.2785  0.1299
    6DNSX   H50 4389  16.477   5.054  16.650  3.2746  2.4297  1.5343
    6DNSX   O51 4390  16.313   4.939  16.679  0.1713  0.1158 -0.0544
    6DNSX   H52 4391  16.271   4.883  16.749  0.3460  1.2811 -1.6441
    6DNSX   C44 4392  16.509   4.910  16.809  0.3017  0.5777 -0.1150
    6DNSX   H45 4393  16.448   4.827  16.863  1.3031 -1.6794  0.9584
    6DNSX   O48 4394  16.653   4.875  16.792  0.0362  0.5234 -0.6248
    6DNSX   C46 4395  16.690   4.790  16.683  0.7776  0.4388 -0.4742
    6DNSX   H47 4396  16.642   4.695  16.691 -0.3804  0.2333  0.8448
    6DNSX   C60 4397  16.845   4.771  16.691 -0.5225 -0.1307 -0.6737
    6DNSX   H61 4398  16.898   4.741  16.596  1.8890 -0.7544  1.0670
    6DNSX   H62 4399  16.884   4.873  16.717 -1.1207  1.4073 -0.5107
    6DNSX   O63 4400  16.872   4.666  16.783 -0.0186  0.1708 -0.6363
    6DNSX   H64 4401  16.903   4.703  16.872 -0.9627 -1.4030  0.6591
    6DNSX   O80 4402  16.528   5.021  16.889 -0.1912  0.5502 -0.3242
    6DNSX   C78 4403  16.485   5.055  17.025 -0.3167  0.6876  0.2693
    6DNSX   H79 4404  16.415   4.983  17.069 -0.6487  0.0010 -2.7491
    6DNSX   C74 4405  16.603   5.072  17.120  0.1599 -0.0549 -0.1178
    6DNSX   H75 4406  16.683   5.142  17.082 -2.8277  0.8862 -0.1552
    6DNSX   O76 4407  16.671   4.943  17.126 -0.0742 -0.1935 -0.0815
    6DNSX   H77 4408  16.702   4.915  17.041 -1.2676 -2.2036 -2.4497
    6DNSX   C70 4409  16.563   5.114  17.263 -0.3527  0.5022 -0.1675
    6DNSX   H71 4410  16.503   5.038  17.320 -0.5096  1.1883  3.3263
    6DNSX   O72 4411  16.679   5.147  17.339  0.0647 -0.3662 -0.7244
    6DNSX   H73 4412  16.649   5.213  17.415  1.3878 -1.7743  2.1832
    6DNSX   C65 4413  16.468   5.245  17.249  0.0247 -0.1794 -0.3329
    6DNSX   H66 4414  16.537   5.330  17.209  2.5804  0.1265  1.0077
    6DNSX   O69 4415  16.358   5.226  17.157 -0.1315  0.2433  0.3170
    6DNSX   C67 4416  16.401   5.184  17.026 -0.5934 -0.4227 -0.5034
    6DNSX   H68 4417  16.460   5.261  16.975  2.2693 -0.1075  0.7504
    6DNSX   C81 4418  16.266   5.155  16.953  0.6403  0.0811  0.5421
    6DNSX   H82 4419  16.276   5.089  16.866 -0.2119  2.9831 -3.3907
    6DNSX   H83 4420  16.195   5.101  17.018  1.5860 -0.1771 -0.8471
    6DNSX   O84 4421  16.207   5.274  16.903  0.6329 -0.6823  0.3855
    6DNSX   H85 4422  16.236   5.293  16.808  0.1272  0.7777  1.0251
    6DNSX   O59 4423  16.405   5.281  17.370 -0.0887 -0.4990 -0.2633
    6DNSX   C57 4424  16.327   5.249  17.485  0.8203 -0.0300 -0.3821
    6DNSX   H58 4425  16.294   5.141  17.486 -0.0734  1.7379 -1.5823
    6DNSX   C53 4426  16.399   5.290  17.613  0.6606  1.0166 -0.0426
    6DNSX   H54 4427  16.447   5.395  17.611 -2.1167  1.6346 -0.4737
    6DNSX   O55 4428  16.524   5.211  17.617 -0.2190  0.6267 -0.1226
    6DNSX   H56 4429  16.582   5.236  17.701 -1.4331  1.9265  1.9074
    6DNSX   C49 4430  16.309   5.251  17.737 -0.3140  0.5336 -0.7471
    6DNSX   H50 4431  16.302   5.137  17.750 -0.0283 -2.3816  2.0274
    6DNSX   O51 4432  16.362   5.322  17.844 -0.1078  0.2956 -0.2641
    6DNSX   H52 4433  16.337   5.274  17.916 -1.5823  1.8854 -0.2389
    6DNSX   C44 4434  16.168   5.304  17.715 -0.3298 -0.2347  0.4703
    6DNSX   H45 4435  16.178   5.413  17.734  0.0559 -0.1711 -1.6227
    6DNSX   O48 4436  16.111   5.284  17.585 -0.3892  0.2974 -0.0755
    6DNSX   C46 4437  16.191   5.332  17.471  0.2461  0.2167  0.1892
    6DNSX   H47 4438  16.211   5.445  17.481  0.2502  2.6850 -0.1220
    6DNSX   C60 4439  16.103   5.305  17.343 -0.2550  0.8488  0.1862
    6DNSX   H61 4440  16.112   5.199  17.320  2.0349  0.6903 -0.4262
    6DNSX   H62 4441  15.995   5.334  17.372 -3.2358  0.9330  1.6664
    6DNSX   O63 4442  16.157   5.384  17.235  0.4047 -0.4925 -0.1699
    6DNSX   H64 4443  16.245   5.358  17.211 -1.2210 -0.3139  0.9516
    6DNSX   O80 4444  16.069   5.238  17.795  0.3135  0.8799 -0.1518
    6DNSX   C78 4445  16.000   5.183  17.908  0.1205 -0.1099  0.5599
    6DNSX   H79 4446  16.064   5.176  17.997  0.3227  1.6259 -3.3272
    6DNSX   C74 4447  15.882   5.277  17.945 -0.8207 -0.1958  0.1706
    6DNSX   H75 4448  15.830   5.303  17.857  1.4889 -0.4779 -2.4501
    6DNSX   O76 4449  15.930   5.406  18.003 -0.3103 -0.0079 -0.3427
    6DNSX   H77 4450  15.984   5.396  18.081  0.1627  1.3794  0.6927
    6DNSX   C70 4451  15.782   5.209  18.043 -0.5240  0.0768  0.1214
    6DNSX   H71 4452  15.835   5.204  18.144 -0.7563 -1.6415 -2.2795
    6DNSX   O72 4453  15.658   5.285  18.052  0.0137 -0.5033  0.3027
    6DNSX   H73 4454  15.643   5.350  17.971  0.7176  0.2743  1.1436
    6DNSX   C65 4455  15.745   5.066  17.999  0.4408  0.7692  0.0071
    6DNSX   H66 4456  15.682   5.069  17.909  5.2654 -1.1381 -2.7301
    6DNSX   O69 4457  15.858   4.986  17.962 -0.0735  0.3904  0.4599
    6DNSX   C67 4458  15.948   5.044  17.861 -0.2697 -0.5461 -0.2019
    6DNSX   H68 4459  15.894   5.067  17.767  0.5630  1.4704  1.7169
    6DNSX   C81 4460  16.052   4.934  17.829  0.2350  0.1990 -0.8276
    6DNSX   H82 4461  16.149   4.946  17.887 -2.5234  0.7041 -0.5814
    6DNSX   H83 4462  16.007   4.830  17.847 -0.4582  0.9431 -2.6303
    6DNSX   O84 4463  16.094   4.925  17.695 -0.6332 -0.0913  0.3488
    6DNSX   H85 4464  16.024   4.951  17.620  1.2574  0.2957  1.7058
    6DNSX   O59 4465  15.686   4.988  18.103 -0.2059  0.5706  0.0920
    6DNSX   C57 4466  15.677   4.989  18.246 -0.0066 -1.2513  1.0379
    6DNSX   H58 4467  15.746   5.067  18.286 -1.2125  0.8141 -2.5004
    6DNSX   C53 4468  15.534   5.024  18.290 -0.4727 -0.4161  1.0907
    6DNSX   H54 4469  15.469   4.965  18.228  0.0506  2.3270  1.0065
    6DNSX   O55 4470  15.489   5.158  18.265 -0.8766  0.3191 -0.3544
    6DNSX   H56 4471  15.509   5.183  18.169  0.5084  0.3076 -1.0821
    6DNSX   C49 4472  15.499   4.991  18.436 -0.0165 -0.1356  0.1094
    6DNSX   H50 4473  15.544   5.067  18.501 -2.0521 -0.8244 -2.7945
    6DNSX   O51 4474  15.362   4.982  18.467  0.5226  0.6907  0.3545
    6DNSX   H52 4475  15.338   5.019  18.558 -0.1845  0.8973 -0.2649
    6DNSX   C44 4476  15.558   4.859  18.482  0.0323 -0.1083  0.8619
    6DNSX   H45 4477  15.493   4.783  18.438  1.7768 -0.0948 -3.1311
    6DNSX   O48 4478  15.696   4.839  18.443 -0.2642 -0.0140 -0.1672
    6DNSX   C46 4479  15.712   4.849  18.300  0.1525  0.8121  0.0087
    6DNSX   H47 4480  15.641   4.768  18.246 -2.3814 -2.0825  0.4616
    6DNSX   C60 4481  15.859   4.808  18.282 -0.3276  0.0997  0.0409
    6DNSX   H61 4482  15.893   4.859  18.187  0.6329  0.3227  2.5581
    6DNSX   H62 4483  15.933   4.848  18.358  1.1562 -0.3835  0.8054
    6DNSX   O63 4484  15.874   4.667  18.281 -0.2735 -0.6670  0.6302
    6DNSX   H64 4485  15.809   4.630  18.229 -1.9655  0.5060 -1.2849
    6DNSX   O80 4486  15.574   4.846  18.623  0.2451 -0.6449  0.2142
    6DNSX   C78 4487  15.641   4.892  18.741 -0.1807  0.0755 -0.1481
    6DNSX   H79 4488  15.726   4.963  18.720  1.9246 -1.6981  1.5397
    6DNSX   C74 4489  15.538   4.959  18.836  0.1031  0.0688 -0.0073
    6DNSX   H75 4490  15.461   4.883  18.855  0.1847  0.0565 -0.7201
    6DNSX   O76 4491  15.475   5.071  18.766 -0.2201 -0.2465 -0.8587
    6DNSX   H77 4492  15.408   5.112  18.825  0.5834 -0.9180 -0.9203
    6DNSX   C70 4493  15.604   4.996  18.974 -0.0629 -0.3121 -0.3522
    6DNSX   H71 4494  15.680   5.074  18.952  2.3160 -3.4651  3.0047
    6DNSX   O72 4495  15.494   5.030  19.069 -0.0112 -0.3614 -0.1593
    6DNSX   H73 4496  15.462   4.950  19.122  0.8980  0.2191  0.7838
    6DNSX   C65 4497  15.688   4.882  19.022  0.5260 -0.3324  0.2036
    6DNSX   H66 4498  15.620   4.801  19.063 -0.3866  0.4134 -1.9650
    6DNSX   O69 4499  15.772   4.824  18.921 -0.6321 -0.4110  0.5727
    6DNSX   C67 4500  15.701   4.769  18.804  0.4265  1.0020 -0.4796
    6DNSX   H68 4501  15.611   4.690  18.820  0.0386 -1.1403 -1.8667
    6DNSX   C81 4502  15.802   4.700  18.719  0.1469  0.0860  0.3778
    6DNSX   H82 4503  15.769   4.689  18.614  1.8255 -1.3180  1.3607
    6DNSX   H83 4504  15.896   4.763  18.706  1.2288  2.0952 -1.8479
    6DNSX   O84 4505  15.841   4.579  18.784  0.0983 -0.5247 -0.2365
    6DNSX   H85 4506  15.847   4.601  18.881 -0.6419 -0.1645  0.0252
    6DNSX   O59 4507  15.788   4.925  19.113 -0.4730  0.5360  0.1345
    6DNSX   C57 4508  15.793   4.904  19.252  0.1424  0.7716  0.5525
    6DNSX   H58 4509  15.882   4.960  19.293  1.5311  1.1187 -1.7381
    6DNSX   C53 4510  15.661   4.943  19.327 -0.1730 -0.2272  0.2026
    6DNSX   H54 4511  15.582   4.872  19.276  5.2288  3.6032 -0.0193
    6DNSX   O55 4512  15.633   5.080  19.312 -0.1043  0.2178  0.2319
    6DNSX   H56 4513  15.632   5.101  19.218  1.7751  0.3867  0.3629
    6DNSX   C49 4514  15.666   4.902  19.477  0.0670  0.2057  0.0745
    6DNSX   H50 4515  15.745   4.960  19.538  3.1594  5.0086  3.4209
    6DNSX   O51 4516  15.530   4.929  19.520  0.4571 -0.0727  0.2881
    6DNSX   H52 4517  15.466   4.872  19.466  0.6145  0.1047 -0.7891
    6DNSX   C44 4518  15.711   4.749  19.490  0.0166 -0.0291  0.3080
    6DNSX   H45 4519  15.631   4.682  19.455  1.3515 -1.1651  1.1341
    6DNSX   O48 4520  15.832   4.718  19.414 -0.3129 -0.2884  0.6645
    6DNSX   C46 4521  15.815   4.747  19.276  0.0129  0.5462 -0.0702
    6DNSX   H47 4522  15.723   4.691  19.229 -2.6023  3.4974  0.5225
    6DNSX   C60 4523  15.948   4.708  19.213 -0.3184  0.4179  0.0986
    6DNSX   H61 4524  15.992   4.805  19.161  0.8070  1.2023 -1.1413
    6DNSX   H62 4525  16.023   4.688  19.293  0.6356 -1.6006  1.0196
    6DNSX   O63 4526  15.957   4.601  19.113 -0.1238  0.2267 -0.2225
    6DNSX   H64 4527  16.018   4.539  19.140 -0.9439  0.6623 -0.0996
    6DNSX   O80 4528  15.751   4.717  19.623  0.5691  0.1765  0.0663
    6DNSX   C78 4529  15.821   4.765  19.732  0.2034 -0.1337 -0.4206
    6DNSX   H79 4530  15.874   4.855  19.708 -1.2072 -0.1496  3.3133
    6DNSX   C74 4531  15.738   4.793  19.863 -0.3715 -0.2099 -1.0691
    6DNSX   H75 4532  15.685   4.699  19.911 -0.2932  0.1630  3.8727
    6DNSX   O76 4533  15.644   4.904  19.838  0.2355  0.1552 -0.1105
    6DNSX   H77 4534  15.576   4.872  19.769 -1.4911 -0.6110  1.5568
    6DNSX   C70 4535  15.832   4.846  19.976 -0.0997 -0.0672  0.3116
    6DNSX   H71 4536  15.879   4.945  19.955 -1.0546 -0.4580  0.6427
    6DNSX   O72 4537  15.770   4.852  20.098 -0.0100 -0.0736 -0.2705
    6DNSX   H73 4538  15.831   4.893  20.159 -1.7615 -1.0463 -2.0399
    6DNSX   C65 4539  15.946   4.740  19.994  0.5099 -0.2526  0.3063
    6DNSX   H66 4540  15.904   4.641  20.035  2.5100  0.4318  2.6436
    6DNSX   O69 4541  16.015   4.715  19.868 -0.2520  0.1686  0.7773
    6DNSX   C67 4542  15.933   4.659  19.764  0.5470  0.5822  0.1050
    6DNSX   H68 4543  15.882   4.563  19.802 -0.1569  0.2194 -0.0394
    6DNSX   C81 4544  16.029   4.625  19.649  0.6442 -0.8865 -0.0857
    6DNSX   H82 4545  16.056   4.718  19.584  1.6648 -2.2477 -1.1013
    6DNSX   H83 4546  16.126   4.594  19.697  0.5441 -0.2365 -0.8516
    6DNSX   O84 4547  15.973   4.514  19.578 -0.4416  0.0031 -0.2780
    6DNSX   H85 4548  15.914   4.558  19.520  2.7163  0.3478  0.1226
    6DNSX   O59 4549  16.049   4.784  20.076 -0.9569  0.0156 -0.0461
    6DNSX   C57 4550  16.134   4.701  20.159 -0.0188  0.7986 -0.1127
    6DNSX   H58 4551  16.090   4.598  20.174 -0.6014  1.1822 -1.3227
    6DNSX   C53 4552  16.269   4.680  20.080  0.3074 -0.2175 -0.5337
    6DNSX   H54 4553  16.309   4.780  20.053 -2.1598 -1.1080  2.0476
    6DNSX   O55 4554  16.245   4.608  19.956  0.1285 -0.1449 -0.0213
    6DNSX   H56 4555  16.187   4.657  19.895 -2.0801 -0.5908  1.2195
    6DNSX   C49 4556  16.379   4.611  20.172 -0.5454 -0.0626  0.9188
    6DNSX   H50 4557  16.375   4.500  20.174 -1.1780  2.7528 -0.3734
    6DNSX   O51 4558  16.508   4.642  20.105 -0.5646  0.5256  0.2641
    6DNSX   H52 4559  16.541   4.742  20.112 -0.7621 -0.1731 -0.9173
    6DNSX   C44 4560  16.377   4.670  20.319 -0.1276  0.2310 -0.3071
    6DNSX   H45 4561  16.436   4.772  20.316  0.8447 -1.0133 -0.3515
    6DNSX   O48 4562  16.246   4.683  20.380  0.7712 -0.2751 -0.3429
    6DNSX   C46 4563  16.158   4.769  20.300 -0.2655 -0.2957  0.2285
    6DNSX   H47 4564  16.208   4.865  20.281  0.1002  0.1892 -0.6878
    6DNSX   C60 4565  16.023   4.794  20.373  0.3962 -0.0994 -0.2733
    6DNSX   H61 4566  15.988   4.897  20.344 -1.7106  0.6041  2.3538
    6DNSX   H62 4567  15.947   4.729  20.330 -0.9963  1.7954  2.1491
    6DNSX   O63 4568  16.030   4.778  20.508 -0.3266 -0.3767 -0.4215
    6DNSX   H64 4569  15.937   4.768  20.540  1.3744 -0.3506 -2.2238
    6DNSX   O80 4570  16.429   4.572  20.404 -0.1399  0.5715  0.0005
    6DNSX   C78 4571  16.520   4.591  20.511 -0.5049 -1.0363 -0.2827
    6DNSX   H79 4572  16.598   4.669  20.487 -0.6827 -1.2736  3.4842
    6DNSX   C74 4573  16.458   4.623  20.651  0.4548  0.7971 -0.2835
    6DNSX   H75 4574  16.367   4.554  20.671  1.7418  0.2219  0.6245
    6DNSX   O76 4575  16.401   4.755  20.655  0.2859  0.1778 -0.2818
    6DNSX   H77 4576  16.471   4.812  20.630 -3.2988 -3.3154  0.9272
    6DNSX   C70 4577  16.561   4.597  20.763 -0.4474  0.1121 -0.1224
    6DNSX   H71 4578  16.639   4.679  20.757  0.2106  0.9155 -0.1691
    6DNSX   O72 4579  16.501   4.597  20.898 -0.0921 -0.2775  0.5075
    6DNSX   H73 4580  16.552   4.536  20.961 -0.5310 -0.6330  1.1610
    6DNSX   C65 4581  16.636   4.453  20.745 -0.1292 -0.3439  0.1976
    6DNSX   H66 4582  16.573   4.373  20.771 -0.0654  0.3235 -1.3249
    6DNSX   O69 4583  16.689   4.449  20.615  0.6120 -0.2415 -0.0060
    6DNSX   C67 4584  16.593   4.453  20.509  0.0911  0.2366  0.4012
    6DNSX   H68 4585  16.512   4.374  20.531 -0.3081 -0.5714  0.4566
    6DNSX   C81 4586  16.668   4.407  20.377  0.7606  1.0796  0.1139
    6DNSX   H82 4587  16.607   4.434  20.287 -0.1446 -2.2175  0.2398
    6DNSX   H83 4588  16.771   4.447  20.359 -1.7159  0.5761  0.2641
    6DNSX   O84 4589  16.689   4.269  20.372 -0.3461  0.1675 -0.2637
    6DNSX   H85 4590  16.710   4.226  20.286  0.3162  1.6770  0.0815
    6DNSX   O59 4591  16.756   4.452  20.817 -0.1348 -0.4907 -0.1787
    6DNSX   C57 4592  16.792   4.442  20.958 -0.8574  0.3487 -0.1461
    6DNSX   H58 4593  16.714   4.481  21.025  1.2777 -2.1880 -2.2143
    6DNSX   C53 4594  16.823   4.293  20.986  0.4677 -0.0499 -0.6354
    6DNSX   H54 4595  16.899   4.262  20.915  0.5257 -2.1503 -1.7601
    6DNSX   O55 4596  16.706   4.217  20.966  0.7127  0.0594  0.1879
    6DNSX   H56 4597  16.671   4.229  20.870 -0.8848 -1.7784 -2.2109
    6DNSX   C49 4598  16.878   4.271  21.132  0.4516 -0.1717 -0.6434
    6DNSX   H50 4599  16.812   4.302  21.217 -2.0017  0.2764 -3.0259
    6DNSX   O51 4600  16.911   4.133  21.137 -0.1376  0.1814  0.2202
    6DNSX   H52 4601  16.967   4.110  21.217  0.1960 -1.2933  1.2325
    6DNSX   C44 4602  17.004   4.356  21.144 -0.5429  0.8055 -0.3437
    6DNSX   H45 4603  17.088   4.323  21.075  0.9495  2.0729  0.4721
    6DNSX   O48 4604  16.976   4.493  21.108 -0.2528  0.1889  0.1848
    6DNSX   C46 4605  16.925   4.518  20.976 -0.0110  0.0251 -0.0632
    6DNSX   H47 4606  17.000   4.475  20.901  2.9290 -1.0400  1.1956
    6DNSX   C60 4607  16.917   4.664  20.935 -0.0031 -0.1323  0.0004
    6DNSX   H61 4608  16.978   4.719  21.008  1.8749  0.7775  0.7215
    6DNSX   H62 4609  16.968   4.691  20.840  0.7211 -0.3951  0.7999
    6DNSX   O63 4610  16.787   4.732  20.953  0.2015  0.2400 -0.1844
    6DNSX   H64 4611  16.793   4.828  20.922  2.1046 -0.6632  2.9470
    6DNSX   O80 4612  17.043   4.364  21.281 -0.1721  0.2978 -0.6761
    6DNSX   C78 4613  17.150   4.327  21.368 -0.0302  0.5991 -0.0236
    6DNSX   H79 4614  17.142   4.375  21.469 -0.5166  0.5601  1.0262
    6DNSX   C74 4615  17.150   4.180  21.417  0.2228 -0.4025 -0.3918
    6DNSX   H75 4616  17.153   4.118  21.322 -3.0671  1.9491 -1.8183
    6DNSX   O76 4617  17.025   4.149  21.487 -0.3896  0.4999 -0.4022
    6DNSX   H77 4618  17.022   4.055  21.522  1.0727  0.0439 -2.4223
    6DNSX   C70 4619  17.278   4.161  21.507 -0.8210  0.9911  0.0177
    6DNSX   H71 4620  17.271   4.256  21.568 -0.8557 -0.8450 -1.8737
    6DNSX   O72 4621  17.275   4.031  21.577 -0.1473  0.5014 -0.8062
    6DNSX   H73 4622  17.367   3.989  21.573  1.2446  0.1054 -0.8547
    6DNSX   C65 4623  17.398   4.184  21.414  0.3478 -0.5679 -0.7283
    6DNSX   H66 4624  17.398   4.117  21.317 -1.7394 -0.9366 -4.0410
    6DNSX   O69 4625  17.401   4.327  21.381  0.3567  0.5345  0.1833
    6DNSX   C67 4626  17.286   4.368  21.302 -0.7880  0.2081  0.1977
    6DNSX   H68 4627  17.292   4.327  21.199 -0.6408  0.1661  0.1110
    6DNSX   C81 4628  17.288   4.519  21.276 -0.4576 -0.1855 -0.6468
    6DNSX   H82 4629  17.243   4.572  21.363 -0.2986  1.8177  0.3449
    6DNSX   H83 4630  17.391   4.569  21.269 -0.1575  0.1077  1.8731
    6DNSX   O84 4631  17.234   4.548  21.149  0.1638  0.2194  0.6351
    6DNSX   H85 4632  17.136   4.525  21.127  0.5413  1.4630  0.1993
    6DNSX   O59 4633  17.515   4.169  21.489  0.2460 -0.8976 -0.0458
    6DNSX   C57 4634  17.638   4.120  21.433 -0.4619 -0.7876 -0.4374
    6DNSX   H58 4635  17.624   4.076  21.333 -0.1096  2.9254  1.0956
    6DNSX   C53 4636  17.755   4.231  21.406  0.5882 -0.0022  0.8337
    6DNSX   H54 4637  17.769   4.296  21.500 -0.2581  0.4418 -0.5329
    6DNSX   O55 4638  17.701   4.312  21.293  0.1187  0.7287  0.1231
    6DNSX   H56 4639  17.612   4.350  21.317 -2.3241  0.4914 -0.8873
    6DNSX   C49 4640  17.890   4.162  21.367  0.3051  0.6910 -0.2619
    6DNSX   H50 4641  17.883   4.102  21.273  2.7496  1.4433  0.0347
    6DNSX   O51 4642  17.991   4.263  21.351  0.0556 -0.5650  0.1712
    6DNSX   H52 4643  17.966   4.328  21.286 -1.7426 -0.8138 -2.1570
    6DNSX   C44 4644  17.927   4.052  21.474  0.2089  0.5983 -0.5319
    6DNSX   H45 4645  17.940   4.098  21.578  0.0443 -0.3061  0.0571
    6DNSX   O48 4646  17.818   3.959  21.486  0.3647  0.2109  0.2285
    6DNSX   C46 4647  17.690   4.008  21.524  0.5658  0.2680  0.2172
    6DNSX   H47 4648  17.704   4.059  21.623  1.6706  1.6458 -0.9069
    6DNSX   C60 4649  17.592   3.889  21.525  0.7498  0.0463 -0.3585
    6DNSX   H61 4650  17.535   3.892  21.435 -0.3378  0.3705  1.1227
    6DNSX   H62 4651  17.640   3.788  21.522 -0.6608  2.2941 -1.3586
    6DNSX   O63 4652  17.498   3.889  21.624  0.2885  0.0802 -0.4912
    6DNSX   H64 4653  17.544   3.891  21.720  0.5383  1.2947 -0.2026
    6DNSX   O80 4654  18.032   3.963  21.428  0.4031 -0.3050  0.7018
    6DNSX   C78 4655  18.045   3.856  21.332  0.8095 -0.1057 -0.4756
    6DNSX   H79 4656  17.955   3.843  21.274 -0.0445  1.9181 -0.1754
    6DNSX   C74 4657  18.156   3.897  21.239  0.3451  0.4797  0.3188
    6DNSX   H75 4658  18.241   3.884  21.306 -0.5006  0.7924  0.5496
    6DNSX   O76 4659  18.151   4.033  21.200 -0.2830  0.8504 -0.2477
    6DNSX   H77 4660  18.069   4.039  21.150 -0.4072  0.3888 -1.2355
    6DNSX   C70 4661  18.171   3.802  21.126  0.0947 -0.2802 -0.3733
    6DNSX   H71 4662  18.123   3.848  21.034  0.5402  0.6044  1.0300
    6DNSX   O72 4663  18.318   3.797  21.090  0.3801  0.4655 -0.1810
    6DNSX   H73 4664  18.343   3.883  21.065 -1.9850 -2.7994 -0.3767
    6DNSX   C65 4665  18.126   3.653  21.162 -0.1895  0.6951 -0.4297
    6DNSX   H66 4666  18.187   3.575  21.108 -0.1428 -1.3295 -0.5308
    6DNSX   O69 4667  18.122   3.618  21.307 -0.0170 -0.0737 -0.4324
    6DNSX   C67 4668  18.086   3.720  21.401 -0.1315  0.8541 -0.0903
    6DNSX   H68 4669  18.190   3.738  21.441 -0.8448 -1.8989  2.5381
    6DNSX   C81 4670  17.998   3.671  21.514 -0.0666  0.1116 -0.0664
    6DNSX   H82 4671  17.907   3.738  21.531 -0.4713 -1.2536 -0.0102
    6DNSX   H83 4672  17.965   3.565  21.497 -0.5560  0.9619 -2.5809
    6DNSX   O84 4673  18.065   3.670  21.637 -0.1246  1.0066 -0.2240
    6DNSX   H85 4674  18.150   3.721  21.630 -1.9339 -0.0428 -1.2119
    6DNSX   O59 4675  17.983   3.641  21.134  0.2100 -0.1033  0.2855
    6DNSX   C57 4676  17.845   3.588  21.129  0.1639  0.1662 -0.1791
    6DNSX   H58 4677  17.817   3.543  21.031  2.4587 -1.2435  2.0639
    6DNSX   C53 4678  17.836   3.477  21.230  0.1463  0.3561  0.5348
    6DNSX   H54 4679  17.885   3.511  21.318 -1.9704 -0.9616 -2.9911
    6DNSX   O55 4680  17.902   3.346  21.187 -0.3863 -0.0534  0.0298
    6DNSX   H56 4681  17.845   3.308  21.118  0.6597  2.1798 -2.8361
    6DNSX   C49 4682  17.687   3.430  21.262 -0.4367  0.2341 -1.1711
    6DNSX   H50 4683  17.659   3.359  21.180  1.3518 -2.4894  0.7163
    6DNSX   O51 4684  17.683   3.357  21.398  0.0296 -0.1486 -0.3418
    6DNSX   H52 4685  17.589   3.340  21.422 -0.6771  0.7943  2.6435
    6DNSX   C44 4686  17.597   3.559  21.288 -0.2510 -0.5915 -0.0463
    6DNSX   H45 4687  17.631   3.614  21.386 -1.1265  0.6226 -0.8038
    6DNSX   O48 4688  17.615   3.657  21.181  0.2403 -0.0657  0.4550
    6DNSX   C46 4689  17.747   3.700  21.164 -0.2771 -0.1484 -0.2464
    6DNSX   H47 4690  17.776   3.750  21.257  0.4762 -0.5229  0.2708
    6DNSX   C60 4691  17.751   3.813  21.059 -0.9142  0.6544  0.4051
    6DNSX   H61 4692  17.849   3.813  21.011 -2.1196  0.8756 -0.1821
    6DNSX   H62 4693  17.677   3.786  20.978 -2.0133 -2.8726  2.4333
    6DNSX   O63 4694  17.746   3.939  21.116  0.1019 -0.0239 -0.3567
    6DNSX   H64 4695  17.747   4.017  21.049 -0.5397  1.1427  1.2703
    6DNSX   O80 4696  17.458   3.528  21.276 -0.2717 -0.7600  0.6003
    6DNSX   C78 4697  17.355   3.589  21.356 -0.4522  0.2858  0.0833
    6DNSX   H79 4698  17.395   3.624  21.454  0.9823 -0.5569 -2.3162
    6DNSX   C74 4699  17.285   3.713  21.276 -0.1308 -0.3338 -0.4721
    6DNSX   H75 4700  17.241   3.679  21.174 -0.7204  0.0615  0.5869
    6DNSX   O76 4701  17.376   3.811  21.243  0.4069  0.1436 -0.1486
    6DNSX   H77 4702  17.457   3.773  21.190 -0.2815  2.3510  0.2223
    6DNSX   C70 4703  17.165   3.779  21.357  0.1736 -0.1099 -0.0809
    6DNSX   H71 4704  17.205   3.824  21.453 -1.0860 -0.6220  0.8533
    6DNSX   O72 4705  17.094   3.875  21.269  0.4847 -0.9042  0.9393
    6DNSX   H73 4706  17.036   3.828  21.198  1.6355  1.0178  0.9295
    6DNSX   C65 4707  17.074   3.666  21.407  0.2117 -0.0886  0.0133
    6DNSX   H66 4708  17.006   3.637  21.322 -1.6156  1.8930  0.4896
    6DNSX   O69 4709  17.139   3.555  21.466 -0.7596 -0.0706  0.5434
    6DNSX   C67 4710  17.243   3.487  21.396 -1.3676  0.1848  0.3585
    6DNSX   H68 4711  17.216   3.443  21.296  0.9824  0.6678  0.8528
    6DNSX   C81 4712  17.278   3.371  21.495 -0.2186 -0.2665  0.3295
    6DNSX   H82 4713  17.324   3.416  21.592  1.1677 -0.5715 -0.5599
    6DNSX   H83 4714  17.183   3.308  21.505 -0.3938 -1.0160  0.0262
    6DNSX   O84 4715  17.365   3.280  21.432 -0.3260  0.2651 -0.0974
    6DNSX   H85 4716  17.314   3.249  21.353 -3.5213  2.0757  2.5307
    6DNSX   O59 4717  17.003   3.712  21.522  0.2006  0.0056  0.2307
    6DNSX   C57 4718  16.995   3.809  21.631  1.0619 -0.2929 -0.2407
    6DNSX   H58 4719  17.074   3.890  21.623  0.0850  2.6806  0.7119
    6DNSX   C53 4720  16.858   3.886  21.630 -0.1293  0.7048 -0.6340
    6DNSX   H54 4721  16.787   3.799  21.642  0.9279 -0.7145 -1.1876
    6DNSX   O55 4722  16.828   3.954  21.507 -0.7090  0.7069  0.3361
    6DNSX   H56 4723  16.831   3.894  21.433  1.8494 -1.3822 -0.5411
    6DNSX   C49 4724  16.838   3.973  21.756  0.2705 -0.3677  0.4174
    6DNSX   H50 4725  16.918   4.050  21.746 -0.2134 -0.3973 -0.9741
    6DNSX   O51 4726  16.703   4.033  21.769 -0.5417  0.0168 -0.0058
    6DNSX   H52 4727  16.636   3.963  21.751  1.1237 -0.0836  0.8672
    6DNSX   C44 4728  16.870   3.900  21.887  0.6125  0.0508  0.8621
    6DNSX   H45 4729  16.788   3.827  21.908  0.4666 -3.0466 -2.7914
    6DNSX   O48 4730  16.988   3.827  21.877 -0.9053 -0.1787 -0.1439
    6DNSX   C46 4731  17.003   3.737  21.765 -0.2999 -0.2373 -0.0790
    6DNSX   H47 4732  16.919   3.653  21.769  1.2902  0.0705  1.1015
    6DNSX   C60 4733  17.138   3.667  21.783  0.1833  0.8676  0.2992
    6DNSX   H61 4734  17.219   3.710  21.712 -0.6146  0.0200  1.2549
    6DNSX   H62 4735  17.166   3.660  21.889  0.6602 -2.8674  0.0358
    6DNSX   O63 4736  17.139   3.530  21.748  0.3111  0.1323  0.6397
    6DNSX   H64 4737  17.130   3.522  21.651  0.6542  0.1579 -0.2546
    6DNSX   O80 4738  16.905   3.992  21.993  0.3946 -0.0742 -0.0836
    6DNSX   C78 4739  16.904   3.964  22.133  0.0445 -0.7694  0.0927
    6DNSX   H79 4740  16.829   3.888  22.154  0.0154  1.4078  1.7662
    6DNSX   C74 4741  17.038   3.914  22.192 -0.1985  0.6642 -0.3552
    6DNSX   H75 4742  17.117   3.987  22.171  1.4655  0.1534  1.0022
    6DNSX   O76 4743  17.073   3.790  22.137  0.1895  0.1537 -0.6137
    6DNSX   H77 4744  17.080   3.795  22.046  1.2788  1.3011 -0.2800
    6DNSX   C70 4745  17.036   3.903  22.347 -0.1290 -0.3038 -0.4674
    6DNSX   H71 4746  16.977   3.817  22.381  0.6344  1.1070 -3.2203
    6DNSX   O72 4747  17.174   3.889  22.388 -0.3442  0.5343  0.1528
    6DNSX   H73 4748  17.187   3.832  22.460 -1.7374  2.2495 -0.5751
    6DNSX   C65 4749  16.977   4.026  22.419  0.8452  0.4005 -0.3258
    6DNSX   H66 4750  17.059   4.096  22.418 -1.7843 -0.1950 -0.1802
    6DNSX   O69 4751  16.847   4.068  22.352 -0.7868  0.2694  0.2288
    6DNSX   C67 4752  16.857   4.092  22.209 -1.1497  0.0209 -0.0415
    6DNSX   H68 4753  16.932   4.171  22.188  2.0261 -3.7327  0.7851
    6DNSX   C81 4754  16.723   4.141  22.154  0.6012  0.0274 -0.4716
    6DNSX   H82 4755  16.652   4.065  22.136  1.4191  1.5586 -0.0172
    6DNSX   H83 4756  16.664   4.204  22.225  1.4980  2.2214  0.7109
    6DNSX   O84 4757  16.733   4.219  22.032 -0.2451 -0.3679  0.4408
    6DNSX   H85 4758  16.764   4.154  21.968 -0.2207  1.1893  0.4849
    6DNSX   O59 4759  16.932   3.992  22.548  0.0194  0.3275  0.1283
    6DNSX   C57 4760  16.980   4.041  22.674 -0.2529  0.4549 -0.1170
    6DNSX   H58 4761  17.051   4.121  22.660 -1.3033 -0.3659 -2.8008
    6DNSX   C53 4762  16.868   4.110  22.748  0.0849  0.0769 -0.8492
    6DNSX   H54 4763  16.772   4.039  22.765  0.7301 -0.4084  4.1747
    6DNSX   O55 4764  16.822   4.211  22.660  0.0245 -0.0407  0.0497
    6DNSX   H56 4765  16.802   4.172  22.569  2.3738 -0.6899 -0.4948
    6DNSX   C49 4766  16.907   4.161  22.888 -0.0888 -0.2420 -0.1358
    6DNSX   H50 4767  16.976   4.248  22.889  2.6197 -0.8634  2.2208
    6DNSX   O51 4768  16.787   4.201  22.967  0.0987 -0.2276  0.3999
    6DNSX   H52 4769  16.747   4.282  22.935 -1.1585 -0.0293 -0.1066
    6DNSX   C44 4770  16.970   4.042  22.967 -0.5698 -0.1409  0.0559
    6DNSX   H45 4771  16.886   3.969  22.994  0.5512  1.3139 -1.4791
    6DNSX   O48 4772  17.079   3.978  22.888 -0.3661 -0.0391 -0.3063
    6DNSX   C46 4773  17.044   3.927  22.752 -0.1366  0.1167 -0.4416
    6DNSX   H47 4774  16.972   3.831  22.761 -1.6258 -1.3986 -0.8127
    6DNSX   C60 4775  17.181   3.880  22.689 -0.4242 -0.4009 -0.0023
    6DNSX   H61 4776  17.226   3.954  22.609 -0.8035  1.7468  1.1734
    6DNSX   H62 4777  17.275   3.886  22.750  0.8521  0.8587  2.9791
    6DNSX   O63 4778  17.159   3.755  22.629 -0.3433  0.1830 -0.5426
    6DNSX   H64 4779  17.180   3.675  22.682 -0.1743  0.4057  1.3697
    6DNSX   O80 4780  17.043   4.091  23.082 -0.0849  0.9120  0.6202
    6DNSX   C78 4781  17.047   4.030  23.210  0.2901 -0.5634  0.5934
    6DNSX   H79 4782  16.948   3.979  23.234 -0.1055 -0.2324 -0.4262
    6DNSX   C74 4783  17.164   3.930  23.210 -0.5039  0.0503 -0.4684
    6DNSX   H75 4784  17.257   3.999  23.189  0.3773 -1.4604 -1.0747
    6DNSX   O76 4785  17.144   3.825  23.111 -0.2850 -0.2918 -0.1241
    6DNSX   H77 4786  17.128   3.872  23.036 -0.2480 -2.2237 -1.2171
    6DNSX   C70 4787  17.176   3.866  23.350  0.7067  0.4320 -0.3002
    6DNSX   H71 4788  17.085   3.803  23.359 -0.6906 -1.7701 -1.6293
    6DNSX   O72 4789  17.285   3.775  23.354  0.0447 -0.5355 -0.7705
    6DNSX   H73 4790  17.279   3.701  23.293 -2.2171  0.4833 -1.4821
    6DNSX   C65 4791  17.181   3.977  23.474 -0.0940 -0.6396  0.5952
    6DNSX   H66 4792  17.288   4.016  23.482 -0.6813  0.9566  0.3250
    6DNSX   O69 4793  17.077   4.076  23.448  0.1375 -0.0676  0.0851
    6DNSX   C67 4794  17.072   4.137  23.315 -0.4927  0.2083  0.2143
    6DNSX   H68 4795  17.171   4.193  23.292  0.1566  2.3778 -0.9259
    6DNSX   C81 4796  16.955   4.241  23.311 -0.7015 -0.0612  0.5888
    6DNSX   H82 4797  16.866   4.218  23.239  0.1895 -1.4388  0.1889
    6DNSX   H83 4798  16.934   4.256  23.420 -0.6305 -0.5073  1.7711
    6DNSX   O84 4799  17.019   4.366  23.285  0.1249  0.7188 -0.3952
    6DNSX   H85 4800  16.950   4.435  23.284 -0.1800  0.2200  0.4081
    6DNSX   O59 4801  17.137   3.918  23.596 -0.7591  0.0912  0.5261
    6DNSX   C57 4802  17.132   3.906  23.741 -0.2042 -0.2882 -0.2197
    6DNSX   H58 4803  17.076   3.808  23.768 -0.2336 -3.2943  0.7349
    6DNSX   C53 4804  17.279   3.895  23.801 -0.2816 -0.1449  0.4065
    6DNSX   H54 4805  17.337   3.995  23.788  2.3727 -0.1928 -0.4650
    6DNSX   O55 4806  17.352   3.776  23.751  0.2230 -0.0983  0.2241
    6DNSX   H56 4807  17.357   3.790  23.656 -0.1659  0.9561 -0.6311
    6DNSX   C49 4808  17.271   3.879  23.949 -0.1541 -0.4092 -0.1697
    6DNSX   H50 4809  17.224   3.780  23.962 -0.9434 -1.5536 -2.6572
    6DNSX   O51 4810  17.404   3.892  24.005 -0.0058 -0.1944  0.0265
    6DNSX   H52 4811  17.400   3.873  24.098  0.1228  1.5066 -3.0117
    6DNSX   C44 4812  17.168   3.982  24.014 -0.0269  0.1345  0.6845
    6DNSX   H45 4813  17.220   4.083  24.009 -0.7684  0.2337  3.2347
    6DNSX   O48 4814  17.045   3.992  23.950 -0.4660  0.5635  0.5497
    6DNSX   C46 4815  17.049   4.017  23.807 -0.2397 -0.2396  0.3740
    6DNSX   H47 4816  17.106   4.107  23.780 -0.1758  0.1280  0.2752
    6DNSX   C60 4817  16.907   4.031  23.753 -0.9202  0.1754  0.1251
    6DNSX   H61 4818  16.880   3.940  23.691  3.6633  0.0115  1.7209
    6DNSX   H62 4819  16.848   4.034  23.849 -1.2636 -0.7199  0.7021
    6DNSX   O63 4820  16.890   4.141  23.661  0.3018 -0.1283 -0.1290
    6DNSX   H64 4821  16.942   4.117  23.579  1.4562  2.4251  5.3231
    6DNSX   O80 4822  17.131   3.937  24.140 -0.1534  0.2117  0.2982
    6DNSX   C78 4823  17.125   3.921  24.285  0.3264  0.8996 -0.9514
    6DNSX   H79 4824  17.074   3.825  24.318 -0.4001 -1.3224 -2.5904
    6DNSX   C74 4825  17.262   3.915  24.359 -0.1073  0.3442 -0.0881
    6DNSX   H75 4826  17.314   4.013  24.339 -3.3513 -0.3453 -0.3547
    6DNSX   O76 4827  17.343   3.816  24.309  0.2925 -0.1036  0.3321
    6DNSX   H77 4828  17.312   3.720  24.322  0.9182  0.2205 -1.4712
    6DNSX   C70 4829  17.243   3.893  24.511 -0.4059  0.6190  0.0195
    6DNSX   H71 4830  17.193   3.792  24.535 -0.3669  0.0576  1.7826
    6DNSX   O72 4831  17.370   3.907  24.580  0.0810  0.3884  0.0760
    6DNSX   H73 4832  17.439   3.918  24.515 -1.2840 -3.1261  0.0669
    6DNSX   C65 4833  17.152   4.008  24.569 -0.7037 -0.7732 -0.0550
    6DNSX   H66 4834  17.207   4.105  24.564  1.7515 -1.3198  0.1123
    6DNSX   O69 4835  17.029   4.020  24.497  0.2506  0.4275  0.0985
    6DNSX   C67 4836  17.037   4.036  24.355  0.2071 -0.2358  0.1185
    6DNSX   H68 4837  17.093   4.136  24.345  0.1711  0.3965 -2.1933
    6DNSX   C81 4838  16.901   4.044  24.275  0.3787 -0.5659  0.4219
    6DNSX   H82 4839  16.900   4.131  24.204  0.8103  0.8775 -1.1716
    6DNSX   H83 4840  16.882   3.961  24.203 -1.9102  0.6807  0.5176
    6DNSX   O84 4841  16.789   4.044  24.363  0.0654 -0.2131 -0.0661
    6DNSX   H85 4842  16.790   4.125  24.426 -0.6809 -0.4556 -1.9521
    6DNSX   O59 4843  17.105   3.980  24.697 -0.2460 -0.2329 -0.0346
    6DNSX   C57 4844  17.097   4.032  24.830  0.1803 -0.1118  0.0451
    6DNSX   H58 4845  17.176   4.108  24.849  0.7467  1.2033 -1.2567
    6DNSX   C53 4846  16.967   4.120  24.842 -0.2597 -0.6251 -0.6153
    6DNSX   H54 4847  16.881   4.065  24.820  0.0196  1.3008  1.3502
    6DNSX   O55 4848  16.977   4.228  24.755 -0.2144  0.8574 -0.1846
    6DNSX   H56 4849  17.002   4.188  24.665 -0.3482 -0.1189 -3.6026
    6DNSX   C49 4850  16.955   4.171  24.983  0.0851 -0.4363 -0.1358
    6DNSX   H50 4851  17.025   4.253  25.003 -3.9338 -2.4119  0.5526
    6DNSX   O51 4852  16.827   4.231  24.997 -0.0562 -0.3671  0.1187
    6DNSX   H52 4853  16.831   4.309  24.946 -1.0826  1.3217  0.3401
    6DNSX   C44 4854  16.971   4.061  25.088 -0.1492  0.9062 -0.6636
    6DNSX   H45 4855  16.882   3.994  25.073 -1.4014  0.9630  1.9941
    6DNSX   O48 4856  17.086   3.981  25.077 -0.5485  0.1590 -0.0176
    6DNSX   C46 4857  17.108   3.923  24.942  0.5722  0.1995  0.1019
    6DNSX   H47 4858  17.030   3.845  24.930 -0.5470 -0.1581 -0.0938
    6DNSX   C60 4859  17.237   3.843  24.941 -0.3033 -0.6401  0.6278
    6DNSX   H61 4860  17.269   3.842  24.832 -1.6920 -0.0202 -2.5315
    6DNSX   H62 4861  17.304   3.910  25.000 -1.2303 -0.9411  0.2022
    6DNSX   O63 4862  17.215   3.707  24.991  0.2966 -0.1567  0.0192
    6DNSX   H64 4863  17.158   3.722  25.063 -0.5361  2.6263 -0.5960
    6DNSX   O80 4864  16.977   4.107  25.224 -0.2706 -0.1854  0.4217
    6DNSX   C78 4865  16.990   4.168  25.344  0.5965  0.1088  0.7605
    6DNSX   H79 4866  17.070   4.246  25.346 -0.5830  1.9749  0.2308
    6DNSX   C74 4867  16.863   4.261  25.369  0.0227  0.3779  0.0614
    6DNSX   H75 4868  16.759   4.214  25.366  0.3862  3.0713 -0.3202
    6DNSX   O76 4869  16.863   4.367  25.272  0.3339 -0.7393  0.1443
    6DNSX   H77 4870  16.861   4.333  25.187  1.6585 -2.2817  0.9315
    6DNSX   C70 4871  16.891   4.329  25.507  0.2853  0.1511  0.4745
    6DNSX   H71 4872  16.983   4.392  25.491  2.8702  3.3938  1.7020
    6DNSX   O72 4873  16.774   4.405  25.538  0.6928 -0.4252  0.4917
    6DNSX   H73 4874  16.759   4.467  25.463  0.1806  3.0835 -3.8311
    6DNSX   C65 4875  16.923   4.219  25.613  0.3065  0.3246  0.2883
    6DNSX   H66 4876  16.829   4.156  25.628 -1.5140  0.4099 -0.6003
    6DNSX   O69 4877  17.033   4.129  25.580 -0.2226 -0.6305  0.3262
    6DNSX   C67 4878  17.016   4.064  25.453 -0.1190  0.0981  0.2603
    6DNSX   H68 4879  16.924   3.999  25.448  1.0641  1.2915 -0.8780
    6DNSX   C81 4880  17.143   3.975  25.433 -0.0646  0.1963  0.4497
    6DNSX   H82 4881  17.240   4.036  25.421  2.7839 -0.5151 -2.2743
    6DNSX   H83 4882  17.153   3.917  25.527 -1.0854  2.2103 -2.2595
    6DNSX   O84 4883  17.119   3.879  25.331 -0.2148 -0.2296 -0.1866
    6DNSX   H85 4884  17.091   3.927  25.245 -1.6170 -1.9661  1.1733
    6DNSX   O59 4885  16.977   4.282  25.731  0.8606  0.2553 -0.6690
    6DNSX   C57 4886  16.940   4.242  25.864  0.1183  0.0695  0.7221
    6DNSX   H58 4887  16.844   4.182  25.860  2.4822  2.1325 -0.4539
    6DNSX   C53 4888  17.037   4.131  25.919  0.6187  0.5533  0.8452
    6DNSX   H54 4889  17.142   4.163  25.910  0.9592  0.3285 -0.8218
    6DNSX   O55 4890  17.034   4.012  25.831 -0.0351 -0.2185 -0.2316
    6DNSX   H56 4891  17.059   4.046  25.744  1.4714 -0.2580 -1.3031
    6DNSX   C49 4892  17.004   4.099  26.063  0.2794 -0.4365 -0.8821
    6DNSX   H50 4893  16.905   4.046  26.071 -0.4556  0.9336  0.4628
    6DNSX   O51 4894  17.114   4.015  26.105  0.0815 -0.4602  0.3535
    6DNSX   H52 4895  17.130   3.945  26.037  0.8244  1.7761 -0.2635
    6DNSX   C44 4896  17.003   4.227  26.148  0.0098  0.3631  0.7675
    6DNSX   H45 4897  17.107   4.279  26.155 -0.0492 -0.4064  0.0951
    6DNSX   O48 4898  16.910   4.318  26.091  0.1152  0.4254  0.0556
    6DNSX   C46 4899  16.943   4.358  25.954  0.9003  0.4968  0.2343
    6DNSX   H47 4900  17.042   4.412  25.961 -0.7269 -1.0878  2.8289
    6DNSX   C60 4901  16.844   4.466  25.916 -0.1341 -0.1409  0.1182
    6DNSX   H61 4902  16.820   4.462  25.806  0.3499 -1.2580 -0.2003
    6DNSX   H62 4903  16.750   4.451  25.970  0.9647  0.4002  1.4073
    6DNSX   O63 4904  16.890   4.593  25.926 -0.2752  0.2189  1.0207
    6DNSX   H64 4905  16.863   4.645  26.010  0.5068 -1.5608 -2.0873
    6DNSX   O80 4906  16.943   4.206  26.271 -0.3488  0.8441  0.1737
    6DNSX   C78 4907  16.974   4.266  26.397  0.1814  0.4150  0.3189
    6DNSX   H79 4908  17.073   4.317  26.398  0.9207 -1.2263  1.5655
    6DNSX   C74 4909  16.852   4.361  26.442 -0.0353  0.0596 -0.0780
    6DNSX   H75 4910  16.747   4.311  26.430 -0.4018  0.1173 -0.8483
    6DNSX   O76 4911  16.844   4.466  26.346  0.2602  0.0303 -0.0796
    6DNSX   H77 4912  16.838   4.420  26.258 -1.6349  0.4815  0.5067
    6DNSX   C70 4913  16.869   4.413  26.588  0.3566 -0.1149  0.1440
    6DNSX   H71 4914  16.960   4.476  26.578 -0.1539 -1.2002  1.5785
    6DNSX   O72 4915  16.755   4.483  26.638 -0.2851 -0.1910 -0.3411
    6DNSX   H73 4916  16.712   4.520  26.565  1.4782  0.0669  1.7871
    6DNSX   C65 4917  16.902   4.287  26.682 -0.8796  0.4793 -0.4638
    6DNSX   H66 4918  16.800   4.237  26.692  0.9898 -1.4118  0.8957
    6DNSX   O69 4919  17.004   4.204  26.633  0.6578 -0.6350 -0.4931
    6DNSX   C67 4920  16.988   4.148  26.498 -0.2211 -0.6435  0.5103
    6DNSX   H68 4921  16.894   4.099  26.493  2.2753 -0.4513  1.5093
    6DNSX   C81 4922  17.113   4.076  26.459  0.0359 -0.3270  0.2389
    6DNSX   H82 4923  17.114   4.045  26.352 -1.0711 -0.3018  1.8931
    6DNSX   H83 4924  17.206   4.133  26.470  1.4385 -2.1564 -0.7616
    6DNSX   O84 4925  17.130   3.961  26.540 -0.1436 -0.3445  0.4090
    6DNSX   H85 4926  17.048   3.900  26.544 -0.0490  0.8455  2.0965
    6DNSX   O59 4927  16.955   4.329  26.807 -0.0404 -0.4478  0.1241
    6DNSX   C57 4928  16.934   4.246  26.926  0.6142  0.1076  0.0771
    6DNSX   H58 4929  16.857   4.164  26.915  2.0348 -0.0018  2.0784
    6DNSX   C53 4930  17.071   4.177  26.958 -0.5948  0.2113 -0.0456
    6DNSX   H54 4931  17.146   4.260  26.963  0.3996  1.1933  1.8911
    6DNSX   O55 4932  17.121   4.086  26.856 -0.2631  0.0513 -0.0948
    6DNSX   H56 4933  17.127   4.130  26.771  0.0902 -0.6608 -0.5368
    6DNSX   C49 4934  17.076   4.121  27.103  0.0677 -0.2125  0.2595
    6DNSX   H50 4935  17.010   4.031  27.102 -1.5431  1.2071 -1.7683
    6DNSX   O51 4936  17.207   4.098  27.135 -0.1485  0.1293  0.0215
    6DNSX   H52 4937  17.253   4.090  27.049  0.3514 -2.7528  0.4695
    6DNSX   C44 4938  17.015   4.223  27.205 -0.0874  0.1858  0.1003
    6DNSX   H45 4939  17.091   4.305  27.215 -1.3862 -0.8654  0.1159
    6DNSX   O48 4940  16.894   4.282  27.162  0.0268  0.1986  0.1552
    6DNSX   C46 4941  16.888   4.345  27.034 -0.9256 -0.3548 -0.0685
    6DNSX   H47 4942  16.957   4.432  27.042 -1.9571 -1.7886 -2.8861
    6DNSX   C60 4943  16.747   4.396  27.013  0.0359 -0.2398 -0.2447
    6DNSX   H61 4944  16.689   4.306  26.990  0.0745 -1.7611  0.3971
    6DNSX   H62 4945  16.711   4.435  27.117  0.6306  0.0904  1.5493
    6DNSX   O63 4946  16.719   4.476  26.902  0.0095 -0.4239  0.2239
    6DNSX   H64 4947  16.800   4.503  26.846  0.8002 -1.8014  2.0051
    6DNSX   O80 4948  16.975   4.159  27.325  0.3459 -0.2206 -0.2633
    6DNSX   H60 4949  17.520   2.558   6.502 -0.5831  2.7056  0.8490
    6DNSX   H81 4950  17.056   4.157  27.377 -1.1088 -1.1814  2.1150
    7DNSX   O59 4951  16.096   3.656  17.733  0.4273  0.2232  0.4240
    7DNSX   C57 4952  16.097   3.604  17.867  0.0080  0.5245 -0.4440
    7DNSX   H58 4953  16.053   3.501  17.870  1.6449 -2.5039 -0.5616
    7DNSX   C53 4954  16.246   3.603  17.923  0.3074 -0.1200 -0.2342
    7DNSX   H54 4955  16.291   3.701  17.913  2.0753  0.4038 -1.4123
    7DNSX   O55 4956  16.306   3.494  17.845  0.8891  0.3816  0.2148
    7DNSX   H56 4957  16.401   3.477  17.874  0.1682  0.9102 -3.5051
    7DNSX   C49 4958  16.261   3.571  18.075  0.6421 -0.2328 -0.1050
    7DNSX   H50 4959  16.226   3.469  18.078 -0.9689  2.7401 -1.6745
    7DNSX   O51 4960  16.389   3.580  18.123 -0.0042  0.8812  0.5934
    7DNSX   H52 4961  16.402   3.491  18.167  0.8030  0.4996 -2.6494
    7DNSX   C44 4962  16.157   3.658  18.149  0.3622  0.2193  0.1164
    7DNSX   H45 4963  16.189   3.771  18.154 -0.6447  2.2423 -0.9334
    7DNSX   O48 4964  16.026   3.647  18.090 -0.3645  0.6201 -0.1186
    7DNSX   C46 4965  16.007   3.698  17.957  0.4828  0.3145 -0.4427
    7DNSX   H47 4966  16.043   3.806  17.951 -1.0434  0.4215  0.5717
    7DNSX   C60 4967  15.853   3.690  17.927 -0.4423 -0.1431  0.0730
    7DNSX   H61 4968  15.834   3.598  17.865 -3.1371  0.8805  1.0256
    7DNSX   H62 4969  15.790   3.665  18.020 -1.1358 -1.7913  2.9954
    7DNSX   O63 4970  15.798   3.800  17.854 -0.1251 -0.2356  0.6726
    7DNSX   H64 4971  15.855   3.815  17.770  1.8935  0.2716 -2.2097
    7DNSX   O80 4972  16.130   3.607  18.275 -0.2553  0.3495 -0.6568
    7DNSX   C78 4973  16.156   3.664  18.408  0.4993  0.0346  0.3746
    7DNSX   H79 4974  16.251   3.716  18.409 -0.3775 -3.2670  0.1347
    7DNSX   C74 4975  16.042   3.764  18.442  0.1668 -0.6283  0.2109
    7DNSX   H75 4976  15.946   3.706  18.423 -1.7812  0.3102  0.0647
    7DNSX   O76 4977  16.051   3.881  18.351 -0.5063 -0.2515 -0.0418
    7DNSX   H77 4978  16.061   3.855  18.258  2.6511 -0.3367  0.2017
    7DNSX   C70 4979  16.037   3.810  18.587 -0.6168  0.1694  0.2294
    7DNSX   H71 4980  16.131   3.863  18.614  2.0016  0.0024 -1.3190
    7DNSX   O72 4981  15.916   3.884  18.616 -0.0092  0.6017  0.4207
    7DNSX   H73 4982  15.918   3.963  18.558  2.0383 -1.5182 -0.6605
    7DNSX   C65 4983  16.040   3.685  18.673 -0.4841 -0.2043  0.3382
    7DNSX   H66 4984  15.943   3.628  18.651 -1.2262 -0.1562 -0.0682
    7DNSX   O69 4985  16.157   3.604  18.639 -0.2424 -0.4189  0.1751
    7DNSX   C67 4986  16.153   3.549  18.504 -0.0192  0.2481  0.1062
    7DNSX   H68 4987  16.050   3.500  18.485  0.7196 -0.4049 -4.4492
    7DNSX   C81 4988  16.276   3.452  18.486 -0.4688  0.6320 -0.3643
    7DNSX   H82 4989  16.272   3.415  18.381  0.4778 -1.4235  0.8247
    7DNSX   H83 4990  16.370   3.510  18.506  0.7718  0.9468  0.1749
    7DNSX   O84 4991  16.285   3.342  18.562  0.1375  0.2598 -0.3933
    7DNSX   H85 4992  16.263   3.371  18.658 -0.6408 -1.6762  2.8805
    7DNSX   O59 4993  16.063   3.718  18.806 -0.2356 -0.1363 -0.1836
    7DNSX   C57 4994  16.071   3.669  18.942 -0.4059 -0.5239  0.1307
    7DNSX   H58 4995  16.004   3.580  18.962  2.3303 -1.1565  1.9872
    7DNSX   C53 4996  16.203   3.587  18.965  0.0101  0.0904  0.1660
    7DNSX   H54 4997  16.297   3.650  18.939 -0.5741  3.1713 -0.4625
    7DNSX   O55 4998  16.201   3.465  18.880 -0.0053 -0.6935  0.4964
    7DNSX   H56 4999  16.189   3.487  18.788  2.1700  2.5700  0.0993
    7DNSX   C49 5000  16.209   3.540  19.115 -0.0720 -0.4992 -0.9295
    7DNSX   H50 5001  16.136   3.463  19.139  0.8687  0.3720 -1.4128
    7DNSX   O51 5002  16.349   3.502  19.151 -0.2649  0.4289  0.0046
    7DNSX   H52 5003  16.358   3.410  19.128 -1.1419 -0.1674 -1.0667
    7DNSX   C44 5004  16.175   3.662  19.211  0.0965  0.3904 -0.0910
    7DNSX   H45 5005  16.266   3.736  19.217 -0.5857  0.0047  0.8722
    7DNSX   O48 5006  16.056   3.734  19.173  0.2191 -0.2479 -0.1893
    7DNSX   C46 5007  16.055   3.788  19.039  0.1966 -0.8668  0.8488
    7DNSX   H47 5008  16.140   3.864  19.019  1.4256 -1.7813  1.5009
    7DNSX   C60 5009  15.919   3.857  19.014 -0.2225  0.3263  0.9301
    7DNSX   H61 5010  15.933   3.930  18.935  0.4599  1.4648  2.5364
    7DNSX   H62 5011  15.839   3.780  19.002 -1.5141  2.9419 -2.8780
    7DNSX   O63 5012  15.890   3.941  19.123 -0.0521 -0.3641  0.1823
    7DNSX   H64 5013  15.850   3.892  19.194  1.4820  0.9245  1.3268
    7DNSX   O80 5014  16.132   3.618  19.335 -0.1603  0.0512  0.1168
    7DNSX   C78 5015  16.161   3.679  19.464  0.0014 -0.3595 -1.1780
    7DNSX   H79 5016  16.256   3.737  19.463  1.9670 -2.5474 -1.0864
    7DNSX   C74 5017  16.042   3.777  19.500 -0.2435 -0.7545  0.6432
    7DNSX   H75 5018  15.947   3.707  19.491  0.1821  1.6566  0.5684
    7DNSX   O76 5019  16.034   3.877  19.405  0.0176 -0.2986  0.2719
    7DNSX   H77 5020  16.024   3.841  19.315  0.3868  0.0444  0.0951
    7DNSX   C70 5021  16.054   3.823  19.645 -0.1987  0.5262  0.2477
    7DNSX   H71 5022  16.142   3.891  19.646  1.6664  1.3448 -0.0152
    7DNSX   O72 5023  15.940   3.889  19.684  0.6255 -0.0275  0.2580
    7DNSX   H73 5024  15.909   3.945  19.606  0.6872 -0.5215  0.1618
    7DNSX   C65 5025  16.078   3.704  19.742 -0.3941  0.1317  0.4429
    7DNSX   H66 5026  15.997   3.629  19.726  2.1799  0.0193 -0.6184
    7DNSX   O69 5027  16.191   3.624  19.709 -0.4357  0.4816 -0.5937
    7DNSX   C67 5028  16.179   3.571  19.576  0.4486 -0.1744  0.7535
    7DNSX   H68 5029  16.077   3.515  19.584 -1.4146  1.9680  1.9026
    7DNSX   C81 5030  16.302   3.484  19.535 -0.0372 -0.0799 -0.4123
    7DNSX   H82 5031  16.332   3.487  19.426 -2.8417  0.5901 -1.1897
    7DNSX   H83 5032  16.386   3.526  19.592 -3.0036  2.7499  0.2815
    7DNSX   O84 5033  16.276   3.347  19.568  0.6065  0.2736  0.2485
    7DNSX   H85 5034  16.356   3.295  19.539 -2.2611  2.1252 -0.7475
    7DNSX   O59 5035  16.105   3.741  19.871 -0.1890  0.4745 -0.4786
    7DNSX   C57 5036  16.076   3.677  19.992  0.2940 -0.1323  0.9039
    7DNSX   H58 5037  15.993   3.608  19.986 -1.4024  3.4671  0.1445
    7DNSX   C53 5038  16.208   3.600  20.031 -0.4614 -0.2516 -0.7703
    7DNSX   H54 5039  16.292   3.673  20.020  0.5975  0.0527  0.0842
    7DNSX   O55 5040  16.222   3.489  19.942 -0.1090 -0.2276  0.0547
    7DNSX   H56 5041  16.221   3.532  19.857  3.1602 -2.2811 -0.6025
    7DNSX   C49 5042  16.207   3.546  20.173 -0.1906 -0.3027  0.1888
    7DNSX   H50 5043  16.139   3.457  20.185  1.6512 -4.6036  1.9903
    7DNSX   O51 5044  16.344   3.510  20.211 -0.3654  0.3085  0.4198
    7DNSX   H52 5045  16.338   3.454  20.290 -0.0534  0.6770  1.5010
    7DNSX   C44 5046  16.151   3.655  20.272 -0.6396 -0.2549  0.2450
    7DNSX   H45 5047  16.239   3.728  20.288 -1.0497  0.1043  0.9789
    7DNSX   O48 5048  16.035   3.722  20.224 -0.3399  0.0341  0.0016
    7DNSX   C46 5049  16.054   3.787  20.097  0.9105  0.6998 -0.1268
    7DNSX   H47 5050  16.146   3.853  20.100  1.8990 -3.1400  0.6017
    7DNSX   C60 5051  15.918   3.855  20.058  0.1681 -0.1617 -0.8262
    7DNSX   H61 5052  15.912   3.847  19.941  0.3811  0.1595 -0.6591
    7DNSX   H62 5053  15.832   3.801  20.107  3.6534 -2.4201 -2.0514
    7DNSX   O63 5054  15.919   3.988  20.097  0.3357  0.1488 -0.7079
    7DNSX   H64 5055  15.831   4.019  20.062  1.8489 -0.1181 -2.0812
    7DNSX   O80 5056  16.102   3.598  20.386  0.0437  0.0402  0.1714
    7DNSX   C78 5057  16.144   3.657  20.511  0.1929  0.4457  0.3958
    7DNSX   H79 5058  16.232   3.723  20.499 -1.0551 -1.2351 -3.0042
    7DNSX   C74 5059  16.015   3.741  20.558 -1.1498  0.3990 -0.7209
    7DNSX   H75 5060  15.924   3.684  20.555  0.3944  1.2855 -0.7596
    7DNSX   O76 5061  15.996   3.852  20.472 -0.1048 -0.4429  0.1351
    7DNSX   H77 5062  15.991   3.823  20.384 -1.4874  2.4993  0.0315
    7DNSX   C70 5063  16.037   3.788  20.702  0.0377  0.6359  0.4408
    7DNSX   H71 5064  16.126   3.852  20.701 -2.0983 -0.7352 -1.1016
    7DNSX   O72 5065  15.929   3.860  20.749 -0.5290 -0.1451 -0.2611
    7DNSX   H73 5066  15.941   3.950  20.719 -2.1879 -0.2772  2.8500
    7DNSX   C65 5067  16.077   3.672  20.790 -0.4479  0.0646 -0.1673
    7DNSX   H66 5068  15.993   3.588  20.804 -0.0376  0.4829 -3.0773
    7DNSX   O69 5069  16.191   3.606  20.738 -0.3500  0.4790 -0.3584
    7DNSX   C67 5070  16.182   3.541  20.611 -0.5622 -0.1690  0.0547
    7DNSX   H68 5071  16.097   3.466  20.602 -1.5017 -0.0678  1.1143
    7DNSX   C81 5072  16.318   3.478  20.584  0.0230  0.4818 -0.1358
    7DNSX   H82 5073  16.390   3.560  20.563 -1.0062 -0.8071  1.3373
    7DNSX   H83 5074  16.358   3.436  20.679 -1.6596 -0.8527  0.4315
    7DNSX   O84 5075  16.313   3.381  20.482  0.3214  0.1677  0.3261
    7DNSX   H85 5076  16.388   3.331  20.499 -1.8583  0.0496 -1.8457
    7DNSX   O59 5077  16.131   3.718  20.916  0.0474  0.0113 -0.2222
    7DNSX   C57 5078  16.115   3.669  21.051  0.3900 -0.9991  1.3482
    7DNSX   H58 5079  16.020   3.609  21.058 -1.8413  2.1639 -1.4545
    7DNSX   C53 5080  16.239   3.573  21.072  0.2366  0.6766 -0.7504
    7DNSX   H54 5081  16.332   3.633  21.056 -1.2468  1.2229 -1.7294
    7DNSX   O55 5082  16.248   3.454  20.994  0.4552 -0.4775 -0.0975
    7DNSX   H56 5083  16.247   3.480  20.897  0.6780  1.5035  3.9555
    7DNSX   C49 5084  16.238   3.529  21.223 -0.3834 -0.1193  0.0739
    7DNSX   H50 5085  16.148   3.468  21.240  0.6902  1.9880 -2.5245
    7DNSX   O51 5086  16.352   3.454  21.260  0.2811  0.6268  0.2436
    7DNSX   H52 5087  16.356   3.424  21.350 -0.2330 -1.5156  0.0306
    7DNSX   C44 5088  16.237   3.657  21.316 -0.5700 -0.0192  0.4909
    7DNSX   H45 5089  16.333   3.724  21.303 -1.3418  0.1869 -3.6232
    7DNSX   O48 5090  16.123   3.737  21.283  0.4983 -0.1224  0.6359
    7DNSX   C46 5091  16.111   3.784  21.146  0.1529 -0.0579 -0.7275
    7DNSX   H47 5092  16.205   3.835  21.117  3.3360  1.1437  1.5264
    7DNSX   C60 5093  15.991   3.861  21.112  0.2503  0.1780 -0.3038
    7DNSX   H61 5094  15.912   3.800  21.051  1.4452  0.0712  2.5093
    7DNSX   H62 5095  15.936   3.907  21.197 -1.1920  0.7597 -0.2565
    7DNSX   O63 5096  16.021   3.970  21.027 -0.1669  0.0724  0.1331
    7DNSX   H64 5097  16.003   3.941  20.938  1.3998 -1.2687  1.9105
    7DNSX   O80 5098  16.209   3.625  21.454  0.3342 -0.6304 -0.9245
    7DNSX   C78 5099  16.227   3.671  21.589  0.5296  0.0574  0.7976
    7DNSX   H79 5100  16.321   3.730  21.600 -2.7796  2.7868  0.1697
    7DNSX   C74 5101  16.103   3.752  21.627  0.5756 -0.8624 -0.2184
    7DNSX   H75 5102  16.013   3.692  21.614  1.7275 -2.2292 -1.6641
    7DNSX   O76 5103  16.095   3.876  21.539 -0.4608  0.3411 -0.5783
    7DNSX   H77 5104  16.088   3.858  21.438 -2.1822  0.2264  0.4724
    7DNSX   C70 5105  16.124   3.797  21.778 -0.3695  0.2170 -0.5012
    7DNSX   H71 5106  16.206   3.870  21.793 -1.5405  0.4787 -0.3004
    7DNSX   O72 5107  16.001   3.866  21.810 -0.1650  0.0501  0.4231
    7DNSX   H73 5108  15.997   3.952  21.758 -2.6614 -0.0643  0.9361
    7DNSX   C65 5109  16.155   3.680  21.872  0.0809 -0.4308 -0.1664
    7DNSX   H66 5110  16.062   3.623  21.888  0.4122  2.7588  1.0462
    7DNSX   O69 5111  16.257   3.595  21.816 -0.2331  0.2503 -0.2554
    7DNSX   C67 5112  16.241   3.546  21.683 -0.0829  0.1609  0.0668
    7DNSX   H68 5113  16.141   3.492  21.688  0.3945 -0.9741  0.1174
    7DNSX   C81 5114  16.364   3.460  21.658 -0.6438 -0.4368  0.2851
    7DNSX   H82 5115  16.460   3.526  21.650 -0.5064  0.7843 -2.7693
    7DNSX   H83 5116  16.388   3.408  21.754 -0.1168  2.5084  2.1566
    7DNSX   O84 5117  16.341   3.363  21.556  0.7394  0.3332  0.0961
    7DNSX   H85 5118  16.416   3.303  21.533  0.4158 -1.9681 -0.1277
    7DNSX   O59 5119  16.220   3.718  21.995  0.5197  0.1809 -0.3541
    7DNSX   C57 5120  16.187   3.663  22.125 -0.5716 -0.5862  0.2858
    7DNSX   H58 5121  16.094   3.606  22.120  0.8770 -0.0430 -0.5726
    7DNSX   C53 5122  16.310   3.574  22.162 -0.5197 -0.0872 -0.2175
    7DNSX   H54 5123  16.404   3.631  22.143 -0.0883  0.0290  2.7315
    7DNSX   O55 5124  16.314   3.467  22.058  0.3171 -0.4430 -0.6494
    7DNSX   H56 5125  16.322   3.509  21.978 -0.2491 -2.8841 -0.9133
    7DNSX   C49 5126  16.304   3.531  22.303 -0.1977 -0.3230 -0.6303
    7DNSX   H50 5127  16.219   3.463  22.320  1.1752 -0.1037 -0.5666
    7DNSX   O51 5128  16.420   3.470  22.336  0.3126 -0.2288 -0.1182
    7DNSX   H52 5129  16.413   3.445  22.432  0.8107  0.6537  0.9377
    7DNSX   C44 5130  16.287   3.647  22.400  0.6558  0.8382 -0.6940
    7DNSX   H45 5131  16.376   3.720  22.393 -1.8600 -0.9777  0.7883
    7DNSX   O48 5132  16.169   3.718  22.359  0.5793  0.0022 -0.0319
    7DNSX   C46 5133  16.158   3.776  22.229 -0.4871  0.1803 -0.2796
    7DNSX   H47 5134  16.239   3.853  22.204  0.7676  0.1834  0.6264
    7DNSX   C60 5135  16.026   3.840  22.200 -0.3097  0.0824 -0.0063
    7DNSX   H61 5136  16.015   3.892  22.111 -0.2038 -0.1237  1.8200
    7DNSX   H62 5137  15.954   3.755  22.211  2.3352 -0.8935 -0.0903
    7DNSX   O63 5138  15.998   3.941  22.300 -0.7091  0.4916 -0.5971
    7DNSX   H64 5139  15.900   3.961  22.296  0.1439 -1.3580 -1.1118
    7DNSX   O80 5140  16.254   3.613  22.529 -0.0366 -0.0626  0.2651
    7DNSX   C78 5141  16.276   3.667  22.659  0.2582 -0.2286 -0.0822
    7DNSX   H79 5142  16.354   3.744  22.659 -1.6941  1.2989  1.4500
    7DNSX   C74 5143  16.146   3.755  22.702 -1.0931 -0.2440 -0.2579
    7DNSX   H75 5144  16.047   3.696  22.708  1.4798  1.8006  0.1683
    7DNSX   O76 5145  16.113   3.856  22.598 -0.3646  0.2506 -0.0151
    7DNSX   H77 5146  16.110   3.822  22.503 -1.4165 -1.5801 -1.1681
    7DNSX   C70 5147  16.179   3.823  22.834  0.4226  0.1511  0.4621
    7DNSX   H71 5148  16.275   3.880  22.826  1.9706 -1.8513 -1.1656
    7DNSX   O72 5149  16.079   3.913  22.878  0.1812  0.3708 -0.3343
    7DNSX   H73 5150  16.100   3.939  22.966 -2.4962  0.5349  1.4385
    7DNSX   C65 5151  16.223   3.715  22.935 -0.2920  1.3029 -0.2428
    7DNSX   H66 5152  16.137   3.653  22.959  3.1618 -0.8646 -2.2805
    7DNSX   O69 5153  16.323   3.618  22.892 -0.3733 -0.0912  0.2555
    7DNSX   C67 5154  16.299   3.553  22.767 -0.3598 -0.5320 -0.6517
    7DNSX   H68 5155  16.209   3.483  22.767 -0.7621  2.4206 -0.2129
    7DNSX   C81 5156  16.429   3.476  22.743 -0.0748  0.1928  0.2806
    7DNSX   H82 5157  16.505   3.551  22.707 -1.0892 -0.2886  1.0341
    7DNSX   H83 5158  16.470   3.421  22.831  0.5745 -0.4895  1.2983
    7DNSX   O84 5159  16.424   3.383  22.633 -0.3259  0.1079 -0.0906
    7DNSX   H85 5160  16.480   3.303  22.654  3.1622 -1.0444  0.8299
    7DNSX   O59 5161  16.281   3.770  23.048  0.2350  0.0932 -0.2100
    7DNSX   C57 5162  16.274   3.719  23.184  0.4943  0.3876  0.6852
    7DNSX   H58 5163  16.189   3.648  23.199  1.0499  3.0812 -2.0719
    7DNSX   C53 5164  16.406   3.639  23.215 -0.0655 -0.4526 -0.3671
    7DNSX   H54 5165  16.497   3.702  23.201  3.8404  1.9289  0.6751
    7DNSX   O55 5166  16.408   3.525  23.128 -1.0520  0.6331 -0.9677
    7DNSX   H56 5167  16.397   3.546  23.034 -1.6143 -1.4216 -0.4032
    7DNSX   C49 5168  16.406   3.588  23.362 -0.4385 -0.1361 -0.0740
    7DNSX   H50 5169  16.325   3.513  23.368 -1.2009  1.1836 -1.6411
    7DNSX   O51 5170  16.534   3.529  23.393 -0.4663 -0.0477  0.2359
    7DNSX   H52 5171  16.531   3.509  23.488  0.4410 -0.8068  0.2574
    7DNSX   C44 5172  16.372   3.710  23.453  0.2070  0.2512  0.1094
    7DNSX   H45 5173  16.447   3.800  23.450 -0.7147  2.1345  0.1765
    7DNSX   O48 5174  16.248   3.773  23.414  0.4461 -0.4418  0.0960
    7DNSX   C46 5175  16.250   3.835  23.285  0.5146  0.1213 -0.0037
    7DNSX   H47 5176  16.329   3.917  23.278 -1.7182 -1.2789  1.6541
    7DNSX   C60 5177  16.106   3.899  23.265  0.3396  0.2579 -0.3872
    7DNSX   H61 5178  16.035   3.813  23.266 -2.1162  0.6826 -0.8453
    7DNSX   H62 5179  16.087   3.950  23.362 -4.1043  0.1015  0.5399
    7DNSX   O63 5180  16.076   3.965  23.146 -0.6945  0.2152 -0.1927
    7DNSX   H64 5181  16.008   4.031  23.157 -1.0017 -1.2099  1.7252
    7DNSX   O80 5182  16.343   3.670  23.584  0.3666 -0.4313 -0.4645
    7DNSX   C78 5183  16.362   3.728  23.714 -0.1829  0.0407  0.1099
    7DNSX   H79 5184  16.441   3.808  23.712 -1.5646  0.0839  1.1931
    7DNSX   C74 5185  16.230   3.801  23.746 -0.1969 -0.1095 -0.3079
    7DNSX   H75 5186  16.150   3.726  23.727  0.6675 -0.2554  0.7777
    7DNSX   O76 5187  16.202   3.911  23.649 -0.3599  0.1705  0.6143
    7DNSX   H77 5188  16.201   3.874  23.552 -0.0508 -1.7187 -1.1369
    7DNSX   C70 5189  16.238   3.865  23.885  0.6463 -0.6682 -0.7803
    7DNSX   H71 5190  16.321   3.941  23.882  0.1391 -2.4552  1.5801
    7DNSX   O72 5191  16.119   3.929  23.935 -0.0949  0.3986  0.4370
    7DNSX   H73 5192  16.150   3.966  24.021 -0.2633 -1.4649  0.3812
    7DNSX   C65 5193  16.277   3.756  23.991  0.5044 -0.1568 -0.4031
    7DNSX   H66 5194  16.194   3.681  24.002  1.5639 -1.1673 -0.5382
    7DNSX   O69 5195  16.389   3.676  23.954  0.0147  0.1884 -0.4077
    7DNSX   C67 5196  16.390   3.616  23.821 -0.5109  0.2880 -0.6300
    7DNSX   H68 5197  16.302   3.548  23.810  5.1008 -1.1899 -1.2031
    7DNSX   C81 5198  16.528   3.550  23.810  0.2353  0.4303 -0.4380
    7DNSX   H82 5199  16.613   3.628  23.806 -0.6200 -0.4798 -2.6535
    7DNSX   H83 5200  16.555   3.489  23.898 -0.4226 -0.4862 -0.7998
    7DNSX   O84 5201  16.541   3.472  23.692  0.1291 -0.0139  0.1238
    7DNSX   H85 5202  16.608   3.401  23.703  0.8174  1.2613 -1.1673
    7DNSX   O59 5203  16.325   3.807  24.113  0.0051 -0.0053  0.1702
    7DNSX   C57 5204  16.300   3.731  24.236  0.4887  0.4237 -0.2100
    7DNSX   H58 5205  16.212   3.660  24.223  0.2922  0.8498 -0.2291
    7DNSX   C53 5206  16.430   3.648  24.269  0.3178 -0.2404  0.6534
    7DNSX   H54 5207  16.523   3.707  24.266  1.9022 -1.3610  2.0207
    7DNSX   O55 5208  16.446   3.544  24.171  0.0658  0.0949  0.4812
    7DNSX   H56 5209  16.439   3.572  24.084 -1.5781 -1.1231 -0.8595
    7DNSX   C49 5210  16.414   3.595  24.411 -0.3430 -0.2782 -0.4595
    7DNSX   H50 5211  16.321   3.533  24.423  1.8254 -1.1187 -1.2356
    7DNSX   O51 5212  16.537   3.530  24.449  0.6185 -0.6713  0.2904
    7DNSX   H52 5213  16.544   3.551  24.540 -3.1400 -1.0452  1.2663
    7DNSX   C44 5214  16.397   3.710  24.508 -0.0717  0.1293  0.0986
    7DNSX   H45 5215  16.486   3.777  24.517  0.6527 -0.8872  1.5025
    7DNSX   O48 5216  16.282   3.792  24.471  0.0962  0.1473 -0.2481
    7DNSX   C46 5217  16.281   3.848  24.333 -0.0179 -0.7887  0.5573
    7DNSX   H47 5218  16.382   3.895  24.316 -1.8376 -1.4912  3.0032
    7DNSX   C60 5219  16.154   3.935  24.334 -0.0818 -0.0900 -0.7561
    7DNSX   H61 5220  16.065   3.879  24.352 -0.6797 -0.6646  0.3125
    7DNSX   H62 5221  16.141   4.004  24.418 -0.3584 -2.7324  0.1060
    7DNSX   O63 5222  16.128   3.990  24.209 -0.1540  0.7284 -0.2042
    7DNSX   H64 5223  16.082   4.085  24.227  1.3951  3.7409  0.4292
    7DNSX   O80 5224  16.349   3.667  24.637 -0.5040 -0.6967 -0.5408
    7DNSX   C78 5225  16.359   3.716  24.769 -0.6792  0.6447 -0.2290
    7DNSX   H79 5226  16.434   3.796  24.776 -1.3104  0.6860 -0.1996
    7DNSX   C74 5227  16.223   3.789  24.805  0.1887 -0.4757  0.4645
    7DNSX   H75 5228  16.144   3.714  24.799 -1.3731  1.9505 -0.1606
    7DNSX   O76 5229  16.201   3.894  24.711 -0.2610  0.3738 -0.3050
    7DNSX   H77 5230  16.199   3.861  24.614  1.0119 -1.0316  1.1320
    7DNSX   C70 5231  16.221   3.845  24.951  0.4501  0.1067  0.6908
    7DNSX   H71 5232  16.293   3.925  24.960 -1.0837 -1.7981 -1.0177
    7DNSX   O72 5233  16.086   3.897  24.975  0.0552 -0.1740  0.2876
    7DNSX   H73 5234  16.055   3.946  24.892 -1.0197 -0.4992 -1.9437
    7DNSX   C65 5235  16.262   3.728  25.045 -0.1697  0.0995  0.5395
    7DNSX   H66 5236  16.192   3.652  25.054  3.5305  0.8390 -1.5821
    7DNSX   O69 5237  16.377   3.658  25.006  0.5120  0.5883  0.0167
    7DNSX   C67 5238  16.382   3.605  24.871 -0.0495 -0.0248  0.0172
    7DNSX   H68 5239  16.305   3.521  24.867 -1.7051  0.6714  0.7691
    7DNSX   C81 5240  16.524   3.542  24.861  0.4431 -0.7030  0.0391
    7DNSX   H82 5241  16.592   3.632  24.857 -1.2070 -0.1836 -0.8897
    7DNSX   H83 5242  16.536   3.465  24.944 -4.1254 -1.5868  0.2845
    7DNSX   O84 5243  16.537   3.486  24.732 -0.4406 -0.1029  0.0218
    7DNSX   H85 5244  16.635   3.468  24.716  3.0985 -0.9245 -0.3327
    7DNSX   O59 5245  16.305   3.781  25.171 -0.3508  0.0953  0.0926
    7DNSX   C57 5246  16.302   3.720  25.302  0.5983 -0.2669  0.2335
    7DNSX   H58 5247  16.236   3.630  25.303  0.3553 -0.2128 -0.7565
    7DNSX   C53 5248  16.444   3.668  25.341 -0.5701  0.0451  0.1830
    7DNSX   H54 5249  16.514   3.760  25.320  2.7368 -1.8432 -1.3945
    7DNSX   O55 5250  16.473   3.557  25.264 -0.1554  0.5993 -0.5842
    7DNSX   H56 5251  16.470   3.577  25.161  1.2950 -2.4091 -1.4655
    7DNSX   C49 5252  16.436   3.625  25.490 -0.1152  0.1653 -0.1498
    7DNSX   H50 5253  16.359   3.546  25.498 -1.3999  1.1515  3.1055
    7DNSX   O51 5254  16.560   3.582  25.535  0.7257 -0.3670 -0.5026
    7DNSX   H52 5255  16.571   3.495  25.503  0.7182  2.4553 -0.8275
    7DNSX   C44 5256  16.388   3.739  25.583  0.6020  0.9522 -0.3909
    7DNSX   H45 5257  16.446   3.828  25.574 -1.0885  0.0326  0.9784
    7DNSX   O48 5258  16.251   3.780  25.542 -0.2696  0.7808  0.4490
    7DNSX   C46 5259  16.240   3.821  25.403 -0.1325 -0.7648 -0.4114
    7DNSX   H47 5260  16.298   3.921  25.381 -1.4418 -0.3411  0.4187
    7DNSX   C60 5261  16.092   3.839  25.374  0.2729 -0.0391  0.3919
    7DNSX   H61 5262  16.080   3.837  25.257 -0.4830 -2.8207 -2.4850
    7DNSX   H62 5263  16.034   3.759  25.426 -0.1413 -4.3860 -2.6038
    7DNSX   O63 5264  16.038   3.959  25.402 -0.1410 -0.9326  0.0463
    7DNSX   H64 5265  15.934   3.961  25.402  0.1423 -0.2139 -0.0235
    7DNSX   O80 5266  16.362   3.699  25.714  0.2002  0.2004  0.3276
    7DNSX   C78 5267  16.371   3.774  25.835 -0.3929 -0.9874  1.3364
    7DNSX   H79 5268  16.447   3.860  25.826  2.0501  2.2964 -2.3271
    7DNSX   C74 5269  16.240   3.842  25.871  0.0153  0.0323  0.3544
    7DNSX   H75 5270  16.162   3.759  25.887 -1.8635 -2.3079  0.0873
    7DNSX   O76 5271  16.196   3.933  25.771  0.1766 -0.2766  0.2084
    7DNSX   H77 5272  16.191   3.897  25.681  1.2323  1.2361 -2.8757
    7DNSX   C70 5273  16.254   3.916  26.005  0.3407  1.0944 -0.0101
    7DNSX   H71 5274  16.335   3.992  26.018  2.7259  0.1468  1.6879
    7DNSX   O72 5275  16.128   3.976  26.032 -0.7224  0.4704  0.4782
    7DNSX   H73 5276  16.100   4.033  25.956 -1.7673  0.2175  0.8729
    7DNSX   C65 5277  16.294   3.809  26.112 -0.7342 -0.2109  0.1673
    7DNSX   H66 5278  16.215   3.719  26.114  1.5925 -1.8462 -0.4803
    7DNSX   O69 5279  16.420   3.748  26.075 -0.6322  0.2385  0.3328
    7DNSX   C67 5280  16.428   3.677  25.952 -0.1068 -0.2522  0.4729
    7DNSX   H68 5281  16.345   3.598  25.955  0.5529  2.9120  0.3640
    7DNSX   C81 5282  16.567   3.626  25.935 -0.0926  0.7982  0.0918
    7DNSX   H82 5283  16.638   3.714  25.916  0.8119  1.5433 -0.1565
    7DNSX   H83 5284  16.595   3.571  26.029  2.0074 -3.6851 -2.2132
    7DNSX   O84 5285  16.572   3.529  25.833 -0.5224 -0.5668  0.0653
    7DNSX   H85 5286  16.660   3.497  25.809 -0.5670  3.4131  0.6538
    7DNSX   O59 5287  16.324   3.862  26.235  0.4005  1.1023  0.1305
    7DNSX   C57 5288  16.309   3.799  26.364  0.2885 -0.3391  0.3971
    7DNSX   H58 5289  16.241   3.710  26.362  5.1407 -2.7775 -0.5056
    7DNSX   C53 5290  16.447   3.739  26.408 -0.0394 -0.5831 -0.3520
    7DNSX   H54 5291  16.528   3.813  26.391 -1.4414 -3.4934  1.3353
    7DNSX   O55 5292  16.488   3.634  26.328  0.1478  0.7473 -0.0908
    7DNSX   H56 5293  16.476   3.665  26.237 -1.4741 -0.1493  0.0111
    7DNSX   C49 5294  16.445   3.677  26.552  0.3507  0.3279  0.2718
    7DNSX   H50 5295  16.372   3.592  26.554 -2.6953 -1.0971 -0.2225
    7DNSX   O51 5296  16.575   3.628  26.591  0.0229 -0.3584 -0.2271
    7DNSX   H52 5297  16.569   3.572  26.673  0.1717 -0.0299 -0.2523
    7DNSX   C44 5298  16.391   3.787  26.647  0.5095 -0.3399 -0.6976
    7DNSX   H45 5299  16.476   3.859  26.657  0.2811 -1.9503  0.0954
    7DNSX   O48 5300  16.271   3.848  26.600  0.5473  0.7267 -0.1302
    7DNSX   C46 5301  16.270   3.905  26.467 -0.0004 -0.1755 -0.9350
    7DNSX   H47 5302  16.336   3.991  26.463 -0.0154 -2.2713  1.0330
    7DNSX   C60 5303  16.129   3.961  26.453 -0.3197  0.0392  0.6091
    7DNSX   H61 5304  16.054   3.880  26.420 -2.0781 -0.9452  0.3879
    7DNSX   H62 5305  16.090   4.000  26.551  0.5763 -2.5298  0.6725
    7DNSX   O63 5306  16.126   4.055  26.347 -0.2169  0.4326  0.0998
    7DNSX   H64 5307  16.048   4.119  26.362 -1.0142 -2.0732  0.7773
    7DNSX   O80 5308  16.344   3.723  26.768 -0.4617 -0.0463  0.3776
    7DNSX   C78 5309  16.369   3.792  26.893 -0.5634 -0.5405  0.0641
    7DNSX   H79 5310  16.448   3.873  26.885  2.7811  1.3642 -2.2896
    7DNSX   C74 5311  16.240   3.866  26.923  0.3831 -0.0745 -0.2432
    7DNSX   H75 5312  16.149   3.796  26.925 -1.1660 -1.9996 -0.6991
    7DNSX   O76 5313  16.214   3.983  26.818  0.1264  0.2284 -0.3448
    7DNSX   H77 5314  16.230   3.959  26.731  2.1613 -0.2696 -1.7725
    7DNSX   C70 5315  16.239   3.930  27.068  0.1147  0.0762 -0.2893
    7DNSX   H71 5316  16.327   4.003  27.059  0.8723 -0.3889 -2.8804
    7DNSX   O72 5317  16.111   3.995  27.091 -0.3415  0.0250 -0.1571
    7DNSX   H73 5318  16.071   4.032  27.010 -3.0411 -0.4596  0.6985
    7DNSX   C65 5319  16.275   3.822  27.169  0.7981  0.3724  0.0563
    7DNSX   H66 5320  16.206   3.741  27.158  0.0229 -1.2312 -3.6855
    7DNSX   O69 5321  16.404   3.764  27.129 -0.3810 -0.3126 -0.1781
    7DNSX   C67 5322  16.411   3.693  27.004 -0.1740 -1.2908  0.1389
    7DNSX   H68 5323  16.337   3.610  26.994 -2.8015  0.4452  1.4527
    7DNSX   C81 5324  16.554   3.648  26.977 -0.3827 -0.0217  0.1556
    7DNSX   H82 5325  16.612   3.734  26.961  1.0770  0.4075  1.1320
    7DNSX   H83 5326  16.600   3.601  27.068  0.6689 -1.0393  0.6155
    7DNSX   O84 5327  16.558   3.563  26.864 -0.3332 -0.0809  0.5003
    7DNSX   H85 5328  16.541   3.468  26.893 -3.5047 -2.2064 -2.2401
    7DNSX   O59 5329  16.305   3.872  27.289 -0.5957 -0.3998 -0.8060
    7DNSX   C57 5330  16.305   3.808  27.426 -0.5074 -0.4412  0.2987
    7DNSX   H58 5331  16.242   3.716  27.433 -0.0365  0.9024 -0.5829
    7DNSX   C53 5332  16.459   3.768  27.461 -0.4924 -0.4441  0.7547
    7DNSX   H54 5333  16.523   3.860  27.444 -1.3976 -3.4989  0.8969
    7DNSX   O55 5334  16.502   3.661  27.374  0.0215  0.1236  0.3634
    7DNSX   H56 5335  16.492   3.696  27.284  0.1644 -0.7587  0.0984
    7DNSX   C49 5336  16.465   3.721  27.608 -0.4321  0.3260  0.4281
    7DNSX   H50 5337  16.389   3.637  27.621  2.1824 -1.3930 -1.3114
    7DNSX   O51 5338  16.593   3.673  27.642  0.7826  0.0036 -0.1096
    7DNSX   H52 5339  16.645   3.754  27.658 -0.4230 -0.3322  3.0803
    7DNSX   C44 5340  16.417   3.838  27.697 -0.1291  0.5103 -0.4331
    7DNSX   H45 5341  16.478   3.926  27.686  1.6771 -1.7262  0.7896
    7DNSX   O48 5342  16.277   3.874  27.666  0.1513 -0.4243  0.0521
    7DNSX   C46 5343  16.248   3.912  27.526 -0.5017 -0.5432  0.1658
    7DNSX   H47 5344  16.310   4.012  27.510  0.4808 -0.4485 -2.9055
    7DNSX   C60 5345  16.101   3.935  27.510  0.4889  0.5632 -0.2519
    7DNSX   H61 5346  16.068   3.952  27.397  2.2789 -2.5137 -0.5008
    7DNSX   H62 5347  16.052   3.844  27.549 -1.4940  0.5895 -0.8098
    7DNSX   O63 5348  16.043   4.044  27.579  0.3115 -0.0270  0.5985
    7DNSX   H64 5349  15.971   4.020  27.637  0.0665  0.5291  2.0372
    7DNSX   O80 5350  16.405   3.786  27.827  0.5100  0.4233 -0.2900
    7DNSX   C78 5351  16.412   3.837  27.964  0.0780 -0.1563 -0.1136
    7DNSX   H79 5352  16.475   3.930  27.970 -3.8489  0.7941 -1.6100
    7DNSX   C74 5353  16.270   3.893  28.000 -0.7003 -0.2610  0.1740
    7DNSX   H75 5354  16.198   3.813  27.979 -1.1683 -1.4366 -0.2966
    7DNSX   O76 5355  16.239   4.004  27.907  0.4890 -0.1161 -0.1384
    7DNSX   H77 5356  16.235   3.982  27.824 -1.5398 -1.3451  2.7871
    7DNSX   C70 5357  16.257   3.950  28.141 -0.9871  0.3148 -0.6028
    7DNSX   H71 5358  16.321   4.041  28.158 -2.0402  1.5274  0.4569
    7DNSX   O72 5359  16.122   3.978  28.182  0.7402  0.0162 -0.3971
    7DNSX   H73 5360  16.103   3.951  28.273  1.4917 -1.4332 -0.5489
    7DNSX   C65 5361  16.314   3.845  28.237 -0.0331  0.6848  0.2207
    7DNSX   H66 5362  16.244   3.755  28.235 -1.0397 -0.1340 -1.9669
    7DNSX   O69 5363  16.447   3.805  28.199  0.0242 -0.2955  0.0303
    7DNSX   C67 5364  16.459   3.740  28.073 -0.1698  0.3414 -0.3024
    7DNSX   H68 5365  16.392   3.646  28.082  1.4613 -1.1895 -0.4673
    7DNSX   C81 5366  16.610   3.706  28.067 -0.2894  0.2031 -0.4257
    7DNSX   H82 5367  16.674   3.797  28.056  1.8732  0.3052  0.2998
    7DNSX   H83 5368  16.645   3.640  28.153  0.3180  0.1501 -0.6042
    7DNSX   O84 5369  16.634   3.631  27.944 -0.4661 -0.0791 -0.0697
    7DNSX   H85 5370  16.726   3.582  27.945 -1.3775  2.0743 -2.2236
    7DNSX   O59 5371  16.335   3.899  28.366  0.0994  0.3534 -0.1434
    7DNSX   C57 5372  16.329   3.841  28.497  0.4800  0.0165 -0.2586
    7DNSX   H58 5373  16.259   3.752  28.494 -2.0768  2.4366  0.7737
    7DNSX   C53 5374  16.476   3.789  28.528  0.4093 -0.0292 -0.6406
    7DNSX   H54 5375  16.549   3.867  28.503  1.8113 -1.7188 -0.8307
    7DNSX   O55 5376  16.502   3.684  28.439 -0.0470  0.2477 -0.5240
    7DNSX   H56 5377  16.487   3.715  28.349  0.8623 -1.2302 -0.4803
    7DNSX   C49 5378  16.488   3.731  28.672  0.1530 -0.0795 -1.1087
    7DNSX   H50 5379  16.442   3.629  28.666 -0.6984 -2.9144  0.9537
    7DNSX   O51 5380  16.615   3.711  28.718 -0.1496 -0.0576  0.4602
    7DNSX   H52 5381  16.601   3.694  28.817 -1.3864 -1.7577  2.9225
    7DNSX   C44 5382  16.414   3.824  28.771  0.2822 -0.4560 -0.8879
    7DNSX   H45 5383  16.475   3.910  28.782 -2.0793  0.8852 -2.7043
    7DNSX   O48 5384  16.281   3.872  28.738  0.5348 -0.4855 -0.6395
    7DNSX   C46 5385  16.281   3.936  28.611  0.0695  0.0862  0.4714
    7DNSX   H47 5386  16.343   4.029  28.611  1.9033 -1.7285  1.2706
    7DNSX   C60 5387  16.136   3.986  28.569 -0.4114 -0.1616 -0.1317
    7DNSX   H61 5388  16.124   4.026  28.460 -0.6696 -1.1737 -1.2429
    7DNSX   H62 5389  16.069   3.899  28.568  1.8596  1.9673 -2.0153
    7DNSX   O63 5390  16.087   4.094  28.642  0.4214  0.3821 -0.3121
    7DNSX   H64 5391  15.989   4.092  28.626  1.3991  0.5189  2.2606
    7DNSX   O80 5392  16.394   3.765  28.894 -0.0575  0.2076  0.2898
    7DNSX   C78 5393  16.405   3.823  29.023  0.3118 -0.1047  0.5764
    7DNSX   H79 5394  16.478   3.906  29.026  1.1414 -2.2317  1.1561
    7DNSX   C74 5395  16.261   3.880  29.065 -0.2334  0.1709  0.0102
    7DNSX   H75 5396  16.182   3.799  29.064  0.5286  5.3909  1.8468
    7DNSX   O76 5397  16.214   3.987  28.992 -0.3401  0.0837  0.2877
    7DNSX   H77 5398  16.205   3.962  28.889 -1.3632 -0.6850  2.4884
    7DNSX   C70 5399  16.260   3.932  29.212 -0.2195 -0.0694 -0.0200
    7DNSX   H71 5400  16.325   4.022  29.225  2.4634 -0.4101  1.3024
    7DNSX   O72 5401  16.120   3.960  29.245  0.6753  0.3134 -0.4154
    7DNSX   H73 5402  16.110   4.054  29.214 -0.8751 -1.9702  1.3328
    7DNSX   C65 5403  16.321   3.811  29.303  0.6372  0.7943  0.1166
    7DNSX   H66 5404  16.252   3.721  29.309  1.2339  0.9546 -0.4529
    7DNSX   O69 5405  16.447   3.769  29.253 -0.0164 -0.0303 -0.2281
    7DNSX   C67 5406  16.453   3.717  29.120  0.0240 -0.1018 -0.7449
    7DNSX   H68 5407  16.381   3.621  29.115  1.5536  1.5791  0.6209
    7DNSX   C81 5408  16.600   3.671  29.099  0.4745  0.2489 -0.1170
    7DNSX   H82 5409  16.666   3.756  29.076  0.7835  1.5814  0.5800
    7DNSX   H83 5410  16.645   3.626  29.192  1.9268  1.6320 -2.7364
    7DNSX   O84 5411  16.607   3.574  29.000 -0.0808  0.1150 -0.2226
    7DNSX   H85 5412  16.678   3.510  29.022 -2.0735  0.6418  0.2640
    7DNSX   O59 5413  16.360   3.863  29.429  0.1475  0.4496 -0.8261
    7DNSX   C57 5414  16.367   3.807  29.559 -0.4061 -0.4793 -0.4566
    7DNSX   H58 5415  16.296   3.718  29.573 -1.0280 -0.7002 -3.5990
    7DNSX   C53 5416  16.514   3.755  29.582 -0.5498 -0.2292 -0.1988
    7DNSX   H54 5417  16.583   3.846  29.565  0.5192 -0.6527  1.4138
    7DNSX   O55 5418  16.541   3.652  29.482 -0.3485  0.0659  0.0045
    7DNSX   H56 5419  16.511   3.695  29.393 -0.4254 -0.3586  0.1547
    7DNSX   C49 5420  16.529   3.703  29.724 -0.5252  1.1296  0.5072
    7DNSX   H50 5421  16.472   3.606  29.745  2.0851 -0.4405  2.9470
    7DNSX   O51 5422  16.668   3.673  29.764  0.0457 -0.0923  0.2812
    7DNSX   H52 5423  16.699   3.594  29.711 -0.5594 -0.3546  0.4105
    7DNSX   C44 5424  16.480   3.813  29.826 -0.9826  0.6406 -0.2114
    7DNSX   H45 5425  16.550   3.901  29.823  2.1251 -1.3089  0.0582
    7DNSX   O48 5426  16.349   3.858  29.793 -0.2466 -0.4220 -0.4538
    7DNSX   C46 5427  16.323   3.914  29.658  0.3794 -0.4464 -0.3433
    7DNSX   H47 5428  16.376   4.019  29.661  0.4495 -2.1779  1.2668
    7DNSX   C60 5429  16.173   3.941  29.631 -0.6074 -0.0588 -0.3323
    7DNSX   H61 5430  16.159   3.928  29.522  1.9010 -0.4015 -1.4042
    7DNSX   H62 5431  16.108   3.864  29.676 -1.0346  2.4008  0.6412
    7DNSX   O63 5432  16.118   4.067  29.659  0.4724 -0.0279  0.4741
    7DNSX   H64 5433  16.030   4.081  29.623 -0.4012  0.4876  0.1041
    7DNSX   O80 5434  16.460   3.760  29.954  0.0038 -0.2528 -0.0505
    7DNSX   C78 5435  16.440   3.826  30.083 -0.3428 -0.4113  0.0713
    7DNSX   H79 5436  16.491   3.928  30.088 -1.1526  0.2483  0.0110
    7DNSX   C74 5437  16.296   3.863  30.110  0.2997  0.6282 -0.0711
    7DNSX   H75 5438  16.246   3.771  30.107  2.3800  0.8050 -0.4026
    7DNSX   O76 5439  16.244   3.958  30.012 -0.1947  0.1195  0.2641
    7DNSX   H77 5440  16.266   3.931  29.923 -1.9201 -1.5556 -3.9430
    7DNSX   C70 5441  16.275   3.924  30.253 -0.2766  0.5780 -0.5055
    7DNSX   H71 5442  16.336   4.017  30.257 -0.2420 -0.8450  0.9408
    7DNSX   O72 5443  16.141   3.955  30.294  0.0388 -0.4728 -0.1226
    7DNSX   H73 5444  16.109   4.024  30.238  3.0902 -1.0412 -0.1820
    7DNSX   C65 5445  16.332   3.820  30.354 -0.0680  0.3287 -0.0803
    7DNSX   H66 5446  16.270   3.728  30.356 -0.7281  3.3817 -0.2347
    7DNSX   O69 5447  16.463   3.786  30.326 -0.2713  0.1317 -0.1773
    7DNSX   C67 5448  16.496   3.734  30.199  0.1781  0.8382  0.2041
    7DNSX   H68 5449  16.445   3.625  30.181 -0.1921  0.4307  0.2991
    7DNSX   C81 5450  16.650   3.738  30.187  0.2670  0.3676  0.3132
    7DNSX   H82 5451  16.676   3.733  30.080 -0.0033 -0.2091 -1.1172
    7DNSX   H83 5452  16.684   3.829  30.236 -0.5441 -1.8557  0.4722
    7DNSX   O84 5453  16.724   3.633  30.253  0.0633  0.3201  0.3630
    7DNSX   H85 5454  16.815   3.660  30.268  1.2840  0.3023 -0.1927
    7DNSX   O59 5455  16.346   3.881  30.484  0.6336 -0.1468 -0.6442
    7DNSX   C57 5456  16.347   3.811  30.613 -0.5188  0.0638 -0.3586
    7DNSX   H58 5457  16.297   3.713  30.609 -0.9988  1.2559  1.1832
    7DNSX   C53 5458  16.497   3.781  30.658 -0.6693 -0.0906  0.2717
    7DNSX   H54 5459  16.555   3.872  30.677  0.5627  0.5195  0.6976
    7DNSX   O55 5460  16.556   3.681  30.571 -0.7074 -0.0410 -0.0965
    7DNSX   H56 5461  16.563   3.716  30.482 -2.8620  0.8133  0.0073
    7DNSX   C49 5462  16.499   3.715  30.800  0.0843  0.3460 -0.1976
    7DNSX   H50 5463  16.453   3.613  30.804 -2.1509  0.8269 -0.6441
    7DNSX   O51 5464  16.636   3.712  30.843  0.5339  0.1988  0.4387
    7DNSX   H52 5465  16.671   3.619  30.859  0.7856 -0.3307  1.4135
    7DNSX   C44 5466  16.417   3.808  30.897 -0.0489 -0.4125  0.2757
    7DNSX   H45 5467  16.473   3.911  30.920 -0.8480  0.6647 -2.0075
    7DNSX   O48 5468  16.289   3.832  30.845  0.2379 -0.0502  0.0435
    7DNSX   C46 5469  16.280   3.899  30.716 -0.0364  0.1313 -0.3682
    7DNSX   H47 5470  16.338   3.994  30.720  0.1722  1.7148  2.4260
    7DNSX   C60 5471  16.138   3.938  30.681 -0.2379 -0.8656 -0.2079
    7DNSX   H61 5472  16.129   3.990  30.588 -1.6835 -1.6015  0.9269
    7DNSX   H62 5473  16.086   3.848  30.680  1.7736 -0.3575 -2.3387
    7DNSX   O63 5474  16.088   4.036  30.772  0.6866  0.0667 -0.6897
    7DNSX   H64 5475  16.022   3.997  30.822 -0.6423 -0.2164 -1.2438
    7DNSX   O80 5476  16.390   3.742  31.015 -0.2151 -0.1477  0.3778
    7DNSX   C78 5477  16.401   3.792  31.149 -0.7523 -0.2577  0.4577
    7DNSX   H79 5478  16.476   3.875  31.153 -1.9680  0.3706 -1.7612
    7DNSX   C74 5479  16.262   3.845  31.188 -0.2248 -0.1655 -0.4588
    7DNSX   H75 5480  16.200   3.749  31.186  1.4274 -0.9078  1.3015
    7DNSX   O76 5481  16.212   3.945  31.099  0.8107  0.3728 -0.0533
    7DNSX   H77 5482  16.223   3.911  31.004 -1.8246 -3.2342 -0.5082
    7DNSX   C70 5483  16.256   3.888  31.339  0.2633  0.3298 -0.0352
    7DNSX   H71 5484  16.324   3.977  31.332  0.6787  0.7911 -2.1982
    7DNSX   O72 5485  16.130   3.933  31.386 -0.6583  0.1882 -0.2200
    7DNSX   H73 5486  16.109   4.007  31.327  0.9205  2.1399 -1.4878
    7DNSX   C65 5487  16.317   3.776  31.427 -0.1300 -0.2107 -0.9238
    7DNSX   H66 5488  16.246   3.691  31.424  1.7900  0.5309  0.7075
    7DNSX   O69 5489  16.446   3.733  31.382  0.2687  0.2240  0.3342
    7DNSX   C67 5490  16.452   3.682  31.244  0.1446 -0.0250  0.5951
    7DNSX   H68 5491  16.395   3.594  31.255  0.1645  1.9911  1.3079
    7DNSX   C81 5492  16.597   3.637  31.217 -0.5755  0.0265 -0.6007
    7DNSX   H82 5493  16.665   3.712  31.252 -2.3421 -2.7607  2.2116
    7DNSX   H83 5494  16.629   3.557  31.293  2.5410 -1.0557 -0.3037
    7DNSX   O84 5495  16.623   3.575  31.095  0.3270 -0.3616 -0.4900
    7DNSX   H85 5496  16.708   3.529  31.106 -2.5460 -0.3251  2.8264
    7DNSX   O59 5497  16.346   3.821  31.555 -0.4707 -0.0801  0.0520
    7DNSX   C57 5498  16.341   3.746  31.676 -0.9164  0.8978 -0.5265
    7DNSX   H58 5499  16.291   3.647  31.657 -0.4457 -0.4299 -2.8288
    7DNSX   C53 5500  16.491   3.706  31.717 -0.0174  0.0874  0.5491
    7DNSX   H54 5501  16.544   3.799  31.724  1.5578 -3.3644  1.3682
    7DNSX   O55 5502  16.547   3.618  31.615 -0.1336 -0.5666 -0.3018
    7DNSX   H56 5503  16.547   3.663  31.533 -1.4394  1.3394  1.4023
    7DNSX   C49 5504  16.484   3.646  31.863  0.1500 -0.2915  0.2691
    7DNSX   H50 5505  16.413   3.559  31.856 -0.2330 -3.2793  0.3891
    7DNSX   O51 5506  16.613   3.597  31.912  0.0564 -0.1792 -0.0430
    7DNSX   H52 5507  16.618   3.616  32.014  0.4730 -1.3703 -1.1541
    7DNSX   C44 5508  16.421   3.755  31.955  0.0031  0.2642  0.1157
    7DNSX   H45 5509  16.478   3.846  31.947 -0.9176 -1.2700  0.6720
    7DNSX   O48 5510  16.283   3.772  31.914  0.4120  0.1217  0.1557
    7DNSX   C46 5511  16.263   3.829  31.780  0.5209  0.8188  0.2306
    7DNSX   H47 5512  16.299   3.934  31.768 -0.8318  4.7965 -1.4960
    7DNSX   C60 5513  16.117   3.834  31.748 -0.0458 -0.8989  0.3155
    7DNSX   H61 5514  16.090   3.823  31.636 -1.1375  1.5256  0.4589
    7DNSX   H62 5515  16.043   3.767  31.807 -2.6112  0.2747  0.6582
    7DNSX   O63 5516  16.066   3.969  31.762 -1.3291 -0.3376  0.1645
    7DNSX   H64 5517  16.004   3.983  31.691 -2.1609 -1.6145 -0.6043
    7DNSX   O80 5518  16.406   3.703  32.091  0.0961  0.2269  0.4149
    7DNSX   C78 5519  16.414   3.760  32.222  0.5894  0.1616 -0.6748
    7DNSX   H79 5520  16.485   3.847  32.229  3.5450 -1.8332 -1.1705
    7DNSX   C74 5521  16.261   3.791  32.257 -0.0794 -0.1801  0.3257
    7DNSX   H75 5522  16.202   3.687  32.256 -2.9092 -3.0502  0.4947
    7DNSX   O76 5523  16.206   3.894  32.165 -0.2901 -0.1445 -0.2131
    7DNSX   H77 5524  16.214   3.872  32.076 -0.1518  0.9594  1.0825
    7DNSX   C70 5525  16.244   3.844  32.400 -0.0391 -0.0206  0.9119
    7DNSX   H71 5526  16.295   3.945  32.401  0.9522  2.8189  1.6151
    7DNSX   O72 5527  16.104   3.859  32.453 -0.8812 -0.0061 -0.6804
    7DNSX   H73 5528  16.064   3.938  32.416 -1.1269  1.2496 -2.7503
    7DNSX   C65 5529  16.324   3.747  32.491  0.5219  0.2540 -0.0691
    7DNSX   H66 5530  16.270   3.651  32.496  0.2550 -0.1639  0.6449
    7DNSX   O69 5531  16.461   3.711  32.455  0.2070 -0.1207 -0.0598
    7DNSX   C67 5532  16.466   3.651  32.320 -0.3352 -0.5164  0.6337
    7DNSX   H68 5533  16.407   3.550  32.317 -3.5436 -1.7750 -0.7367
    7DNSX   C81 5534  16.618   3.632  32.292  0.3283 -0.6730  0.5583
    7DNSX   H82 5535  16.659   3.713  32.225 -0.3233 -2.3693  4.4369
    7DNSX   H83 5536  16.678   3.637  32.386  1.5007  0.2153 -2.7509
    7DNSX   O84 5537  16.631   3.512  32.227 -0.2083  0.2548 -0.2494
    7DNSX   H85 5538  16.718   3.471  32.230  1.1221  3.1102 -2.1058
    7DNSX   O59 5539  16.350   3.798  32.615  0.2323  0.2722  0.1704
    7DNSX   C57 5540  16.322   3.737  32.747  0.1154 -0.3826  1.0091
    7DNSX   H58 5541  16.252   3.649  32.740  0.8074  0.3896  3.2770
    7DNSX   C53 5542  16.461   3.687  32.798 -0.4736  0.2365  0.3759
    7DNSX   H54 5543  16.550   3.762  32.783  3.1885 -0.0119 -0.7887
    7DNSX   O55 5544  16.494   3.573  32.707 -0.2451 -0.8828 -0.2835
    7DNSX   H56 5545  16.500   3.617  32.614  1.1586  0.2411 -1.5268
    7DNSX   C49 5546  16.459   3.637  32.945  0.0920  0.7536  0.9107
    7DNSX   H50 5547  16.412   3.535  32.956 -1.9930 -0.1703  1.0030
    7DNSX   O51 5548  16.597   3.633  32.975 -0.5686  0.2223 -0.0939
    7DNSX   H52 5549  16.656   3.585  32.922  0.6295  2.3086  1.0739
    7DNSX   C44 5550  16.388   3.747  33.033 -0.1149  0.2613  0.4749
    7DNSX   H45 5551  16.458   3.840  33.049  0.4572  0.1329  1.8091
    7DNSX   O48 5552  16.266   3.784  32.973 -0.1769  0.3529 -0.1497
    7DNSX   C46 5553  16.252   3.839  32.843  0.1580  0.4559  0.6614
    7DNSX   H47 5554  16.309   3.939  32.852  1.5983 -0.1210  1.6948
    7DNSX   C60 5555  16.106   3.860  32.797  0.0306 -0.1011 -0.1302
    7DNSX   H61 5556  16.116   3.896  32.689  1.5444 -1.0694 -0.5513
    7DNSX   H62 5557  16.042   3.768  32.799  0.4077  0.2800  1.0371
    7DNSX   O63 5558  16.035   3.965  32.865  0.0714  0.7517  0.2533
    7DNSX   H64 5559  16.053   3.968  32.959  1.4952  0.6020  1.0617
    7DNSX   O80 5560  16.342   3.694  33.152  0.1694 -1.4830 -0.2147
    7DNSX   C78 5561  16.355   3.750  33.281 -0.5525 -0.4561  0.5666
    7DNSX   H79 5562  16.421   3.844  33.283 -0.4465  1.9543 -1.0645
    7DNSX   C74 5563  16.222   3.810  33.314 -0.1698 -0.1053 -0.0914
    7DNSX   H75 5564  16.138   3.730  33.311 -2.3231  2.0252 -1.1490
    7DNSX   O76 5565  16.189   3.917  33.221 -0.8132  0.7546 -0.1294
    7DNSX   H77 5566  16.192   3.880  33.127 -1.5408 -1.6336 -2.9272
    7DNSX   C70 5567  16.200   3.872  33.453 -0.9053  0.6892 -0.2027
    7DNSX   H71 5568  16.247   3.974  33.455  0.1699 -0.4381 -2.5309
    7DNSX   O72 5569  16.055   3.877  33.482  0.0743  0.3294  0.2224
    7DNSX   H73 5570  16.006   3.902  33.405  1.4469 -1.8364 -0.0273
    7DNSX   C65 5571  16.260   3.771  33.557  0.1857 -0.1241  0.2030
    7DNSX   H66 5572  16.197   3.686  33.566 -0.2652 -0.2272  1.7891
    7DNSX   O69 5573  16.390   3.719  33.513 -0.0024  0.1265  0.4279
    7DNSX   C67 5574  16.409   3.650  33.384  0.0773  0.2871  0.9906
    7DNSX   H68 5575  16.344   3.556  33.371  1.6894 -2.7649  1.8951
    7DNSX   C81 5576  16.556   3.613  33.356  0.7112 -0.0325 -0.0508
    7DNSX   H82 5577  16.613   3.705  33.319  0.2952 -0.0321  0.2261
    7DNSX   H83 5578  16.598   3.594  33.454  0.9065  0.7501 -1.6356
    7DNSX   O84 5579  16.573   3.499  33.265  0.2567  0.3945  0.5009
    7DNSX   H85 5580  16.658   3.469  33.259 -4.4867 -1.1421 -0.8338
    7DNSX   O59 5581  16.295   3.833  33.686  0.0811  0.4876 -0.2780
    7DNSX   C57 5582  16.256   3.773  33.811  0.2406  0.7837  0.5938
    7DNSX   H58 5583  16.171   3.700  33.798 -2.5992 -1.6743 -0.8621
    7DNSX   C53 5584  16.385   3.694  33.859 -0.3313 -0.5027 -0.4700
    7DNSX   H54 5585  16.470   3.769  33.859  1.3762 -0.5006  1.2979
    7DNSX   O55 5586  16.422   3.590  33.766  0.0905 -0.7602 -0.2370
    7DNSX   H56 5587  16.432   3.627  33.681 -0.9663 -0.9189  0.8901
    7DNSX   C49 5588  16.371   3.628  34.000  0.2493  0.0887 -0.1872
    7DNSX   H50 5589  16.293   3.549  33.984 -1.0968 -0.6518  0.9102
    7DNSX   O51 5590  16.492   3.566  34.050  0.6197 -0.4985  0.3111
    7DNSX   H52 5591  16.539   3.512  33.978 -3.1505 -0.7399 -2.0169
    7DNSX   C44 5592  16.323   3.748  34.101  0.5472  0.4032  0.3654
    7DNSX   H45 5593  16.405   3.836  34.103 -0.9921 -0.5650  0.6067
    7DNSX   O48 5594  16.199   3.818  34.058 -0.3847  0.6306  0.1151
    7DNSX   C46 5595  16.211   3.874  33.924  0.5728  0.0141  0.1554
    7DNSX   H47 5596  16.293   3.952  33.931 -1.5084 -0.2663 -0.6793
    7DNSX   C60 5597  16.077   3.938  33.885 -0.6343  0.4821  0.0727
    7DNSX   H61 5598  16.005   3.873  33.823 -1.4051 -0.4326 -1.7938
    7DNSX   H62 5599  16.027   3.969  33.984 -0.0120 -1.2734  0.5062
    7DNSX   O63 5600  16.104   4.051  33.802 -0.5948  0.3590 -0.5731
    7DNSX   H64 5601  16.173   4.022  33.740 -1.9273 -2.1590  0.0747
    7DNSX   O80 5602  16.287   3.702  34.236  0.4413 -0.0925  0.1574
    7DNSX   C78 5603  16.301   3.788  34.353  0.6987 -0.6706  1.1191
    7DNSX   H79 5604  16.383   3.865  34.344 -0.2466 -0.6354  0.9467
    7DNSX   C74 5605  16.167   3.869  34.389  0.6098 -0.2295  0.4373
    7DNSX   H75 5606  16.078   3.803  34.396 -0.3306 -0.8169 -0.5811
    7DNSX   O76 5607  16.133   3.959  34.292 -0.2190  0.3018  0.2025
    7DNSX   H77 5608  16.112   3.906  34.217 -0.4766  0.9540  1.4316
    7DNSX   C70 5609  16.174   3.948  34.519  0.0753  0.2218  0.3288
    7DNSX   H71 5610  16.263   4.017  34.513 -1.7582  0.5297  1.6843
    7DNSX   O72 5611  16.049   4.027  34.549  0.3557  0.2357  0.0368
    7DNSX   H73 5612  16.037   4.089  34.467  0.7616  0.5446  2.3817
    7DNSX   C65 5613  16.199   3.845  34.629  0.3218  0.5683  0.0274
    7DNSX   H66 5614  16.111   3.772  34.642 -0.7995 -2.9460 -0.6139
    7DNSX   O69 5615  16.315   3.767  34.596 -0.2190 -0.3524 -0.3015
    7DNSX   C67 5616  16.323   3.692  34.471  0.0836 -0.9720 -0.2044
    7DNSX   H68 5617  16.237   3.620  34.479  0.5080  0.3423  3.5647
    7DNSX   C81 5618  16.458   3.621  34.471 -0.3339 -0.0229  0.1406
    7DNSX   H82 5619  16.525   3.696  34.425  0.7983  1.3872 -1.4178
    7DNSX   H83 5620  16.486   3.598  34.576 -0.2302  0.3948  0.6883
    7DNSX   O84 5621  16.446   3.504  34.398  0.0270  0.6600 -0.1347
    7DNSX   H85 5622  16.504   3.502  34.321 -0.3243 -2.1519  2.1710
    7DNSX   O59 5623  16.239   3.897  34.752 -0.0189 -0.0541  0.2243
    7DNSX   C57 5624  16.228   3.851  34.884  0.3251 -0.0958 -0.3991
    7DNSX   H58 5625  16.154   3.770  34.895  1.3403  0.5879  0.3089
    7DNSX   C53 5626  16.363   3.790  34.930 -0.1478  0.0975  0.1547
    7DNSX   H54 5627  16.445   3.868  34.917  3.1312 -0.7220 -1.7618
    7DNSX   O55 5628  16.396   3.668  34.855 -0.2496 -0.1897  0.2819
    7DNSX   H56 5629  16.409   3.679  34.756  0.6665 -4.3257 -1.9658
    7DNSX   C49 5630  16.354   3.749  35.076  0.8297 -0.6372  0.1539
    7DNSX   H50 5631  16.282   3.663  35.085 -1.2911  2.3468  0.7152
    7DNSX   O51 5632  16.474   3.711  35.133 -0.7066 -0.1480  0.2498
    7DNSX   H52 5633  16.486   3.613  35.139 -0.3452  2.0548 -1.6476
    7DNSX   C44 5634  16.308   3.877  35.160 -0.2804  0.8726  0.5015
    7DNSX   H45 5635  16.392   3.948  35.167 -2.4214 -3.8574  0.6948
    7DNSX   O48 5636  16.186   3.930  35.113  0.1601 -0.3504  0.4700
    7DNSX   C46 5637  16.195   3.975  34.973 -0.7799 -0.4340 -0.1779
    7DNSX   H47 5638  16.277   4.055  34.957  1.9067 -0.6090 -3.1448
    7DNSX   C60 5639  16.056   4.031  34.937 -0.2176 -0.5970  0.0558
    7DNSX   H61 5640  16.041   4.066  34.837  2.0603  0.5472 -2.6603
    7DNSX   H62 5641  15.980   3.953  34.965  0.3428 -0.2815  0.6348
    7DNSX   O63 5642  16.046   4.151  35.011 -0.2294 -0.1758 -0.6956
    7DNSX   H64 5643  15.957   4.184  34.993  1.8612 -0.4813 -3.0853
    7DNSX   O80 5644  16.265   3.833  35.284 -0.5872 -0.5781 -0.1839
    7DNSX   C78 5645  16.276   3.917  35.406 -0.1080 -0.3624 -0.1207
    7DNSX   H79 5646  16.360   3.994  35.400 -1.7648  2.3416  2.4844
    7DNSX   C74 5647  16.140   3.996  35.431  0.3925  0.6450  0.1175
    7DNSX   H75 5648  16.051   3.925  35.418 -0.0789  0.3642 -0.6238
    7DNSX   O76 5649  16.113   4.102  35.332 -0.1976 -0.1431  0.1285
    7DNSX   H77 5650  16.109   4.068  35.244  0.5596  1.1767  0.1950
    7DNSX   C70 5651  16.139   4.064  35.565 -0.2330  0.4914  0.3313
    7DNSX   H71 5652  16.226   4.135  35.561 -1.0512  1.1909 -3.0105
    7DNSX   O72 5653  16.022   4.132  35.593  0.0949 -0.3401  0.2549
    7DNSX   H73 5654  15.993   4.192  35.518  0.1324  0.1370  1.3761
    7DNSX   C65 5655  16.183   3.961  35.675  0.7441  0.0979  0.0767
    7DNSX   H66 5656  16.109   3.882  35.684  2.4071 -0.4215  1.9486
    7DNSX   O69 5657  16.308   3.888  35.643  0.1737  0.3778  0.7146
    7DNSX   C67 5658  16.304   3.817  35.520 -0.4419  0.7191 -0.2935
    7DNSX   H68 5659  16.229   3.737  35.519  2.2815  1.3513 -0.3402
    7DNSX   C81 5660  16.445   3.764  35.492 -0.3029  0.6538 -0.5489
    7DNSX   H82 5661  16.453   3.718  35.396  3.6436  1.7095  2.4624
    7DNSX   H83 5662  16.526   3.840  35.511  0.3895 -1.6823  1.5790
    7DNSX   O84 5663  16.479   3.655  35.586 -0.0191  0.1650 -0.7277
    7DNSX   H85 5664  16.462   3.680  35.665  1.0166  1.4168 -1.2854
    7DNSX   O59 5665  16.216   4.013  35.800  0.4280 -0.2872 -1.2811
    7DNSX   C57 5666  16.198   3.952  35.930 -0.1070  0.4210 -0.3955
    7DNSX   H58 5667  16.136   3.865  35.924 -1.8297  3.6602  0.8785
    7DNSX   C53 5668  16.346   3.907  35.985  0.2873  0.5983  0.0767
    7DNSX   H54 5669  16.422   3.997  35.990  0.8547  1.0961  2.2604
    7DNSX   O55 5670  16.402   3.807  35.897  0.5267  0.0101 -0.0887
    7DNSX   H56 5671  16.413   3.843  35.803 -0.3577  1.9565 -0.5975
    7DNSX   C49 5672  16.335   3.853  36.126  0.8065 -0.1380 -0.4498
    7DNSX   H50 5673  16.259   3.768  36.121  1.5141  0.9523 -1.6784
    7DNSX   O51 5674  16.466   3.806  36.175 -0.1949  0.2085 -0.0282
    7DNSX   H52 5675  16.450   3.764  36.261 -1.5433  3.5898  3.0011
    7DNSX   C44 5676  16.279   3.971  36.209  0.4387  0.6055  0.1106
    7DNSX   H45 5677  16.355   4.058  36.209 -1.3471  0.7513 -0.5972
    7DNSX   O48 5678  16.150   4.020  36.165 -0.0751  0.3381 -0.1160
    7DNSX   C46 5679  16.147   4.060  36.026 -0.0847 -0.1455  0.5852
    7DNSX   H47 5680  16.206   4.155  36.001 -1.1414  1.6035  1.2642
    7DNSX   C60 5681  16.001   4.103  35.994 -0.6245  0.3147  0.1950
    7DNSX   H61 5682  16.000   4.140  35.891 -0.9452  0.2108  1.4239
    7DNSX   H62 5683  15.929   4.017  36.006  0.7938  0.8074  1.0794
    7DNSX   O63 5684  15.977   4.213  36.081 -0.3585 -0.9692  0.4944
    7DNSX   H64 5685  15.888   4.247  36.090  0.5701  1.7441 -1.0337
    7DNSX   O80 5686  16.249   3.915  36.336 -0.2409 -0.3968 -0.0114
    7DNSX   C78 5687  16.255   3.977  36.465 -0.7446 -0.3339  0.5645
    7DNSX   H79 5688  16.328   4.060  36.468  1.1738 -3.0294 -0.8578
    7DNSX   C74 5689  16.122   4.055  36.490  0.5115 -0.1853 -0.2857
    7DNSX   H75 5690  16.037   3.971  36.479 -1.3450  0.8095 -0.7786
    7DNSX   O76 5691  16.093   4.157  36.392  0.4021 -0.3468 -0.0056
    7DNSX   H77 5692  16.105   4.115  36.304  1.5746 -2.2256 -1.5178
    7DNSX   C70 5693  16.112   4.114  36.633 -0.0753 -0.0722  0.0896
    7DNSX   H71 5694  16.191   4.188  36.651 -1.3435 -1.6053  0.7110
    7DNSX   O72 5695  15.982   4.165  36.665  0.2981 -0.2401  0.2211
    7DNSX   H73 5696  15.982   4.197  36.761  1.2227  1.7635 -0.1532
    7DNSX   C65 5697  16.151   4.006  36.741  0.6888 -0.2923 -0.1491
    7DNSX   H66 5698  16.072   3.925  36.749 -1.5947 -1.4228  0.8595
    7DNSX   O69 5699  16.275   3.936  36.711  0.7193 -0.4245 -0.2946
    7DNSX   C67 5700  16.280   3.879  36.580  0.5451 -0.1152 -0.1017
    7DNSX   H68 5701  16.194   3.804  36.567 -1.0278 -2.0012 -0.3459
    7DNSX   C81 5702  16.421   3.817  36.580 -0.4703  0.5033  1.0956
    7DNSX   H82 5703  16.497   3.900  36.574 -0.4575  2.1205 -0.8833
    7DNSX   H83 5704  16.447   3.754  36.671 -0.1694  0.8006  0.6965
    7DNSX   O84 5705  16.430   3.716  36.476 -0.6648  0.1860  0.2769
    7DNSX   H85 5706  16.505   3.662  36.497  1.1335  0.2544 -1.2468
    7DNSX   O59 5707  16.182   4.066  36.864  0.5129 -0.4969  0.7702
    7DNSX   C57 5708  16.155   4.009  36.996  0.4870  0.1437 -0.1600
    7DNSX   H58 5709  16.086   3.918  36.995 -0.5379 -2.1469  2.4085
    7DNSX   C53 5710  16.288   3.954  37.051  0.6813  0.0670  0.0844
    7DNSX   H54 5711  16.355   4.046  37.046 -0.0304  3.9738  0.2733
    7DNSX   O55 5712  16.339   3.855  36.952  0.1483 -0.0230 -0.4935
    7DNSX   H56 5713  16.346   3.909  36.859 -1.1520  0.1020 -1.2686
    7DNSX   C49 5714  16.264   3.896  37.196 -0.3885  0.5597 -0.0099
    7DNSX   H50 5715  16.185   3.821  37.188  1.3791  3.6317  3.1411
    7DNSX   O51 5716  16.390   3.842  37.240  0.1779 -0.5845  0.1070
    7DNSX   H52 5717  16.375   3.766  37.310  0.1475  0.4908  0.0478
    7DNSX   C44 5718  16.217   4.016  37.275 -0.1496 -0.8243  0.2868
    7DNSX   H45 5719  16.295   4.102  37.273 -1.0528 -0.9752  2.1857
    7DNSX   O48 5720  16.099   4.069  37.228 -0.4063 -0.1088  0.6770
    7DNSX   C46 5721  16.096   4.117  37.091  0.5141 -0.1791 -0.3848
    7DNSX   H47 5722  16.163   4.206  37.088 -2.2887  0.8473 -0.1437
    7DNSX   C60 5723  15.954   4.162  37.050 -0.0609 -0.9307  0.6401
    7DNSX   H61 5724  15.886   4.073  37.032  0.6342  1.1218  1.1504
    7DNSX   H62 5725  15.911   4.205  37.141  2.5497 -0.3410  1.9624
    7DNSX   O63 5726  15.949   4.251  36.940 -0.0310  0.0898 -0.3325
    7DNSX   H64 5727  15.863   4.297  36.931 -1.1634  0.5509 -0.0656
    7DNSX   O80 5728  16.184   3.973  37.404  0.8109 -0.0267 -0.3233
    7DNSX   C78 5729  16.190   4.045  37.526 -0.3628  0.5608 -0.1637
    7DNSX   H79 5730  16.263   4.132  37.526  2.0360  2.8222  0.6254
    7DNSX   C74 5731  16.052   4.107  37.552 -0.7102 -0.1630  0.9880
    7DNSX   H75 5732  15.971   4.034  37.530  1.8724  0.7879 -0.5515
    7DNSX   O76 5733  16.036   4.215  37.463 -0.6467  0.1628  0.3761
    7DNSX   H77 5734  16.045   4.180  37.375  0.8768  2.5159 -0.1245
    7DNSX   C70 5735  16.041   4.167  37.697  0.4411 -0.4438 -0.1451
    7DNSX   H71 5736  16.107   4.255  37.709 -2.0527 -0.1563  0.6976
    7DNSX   O72 5737  15.908   4.201  37.721  0.0353 -0.0026 -0.3376
    7DNSX   H73 5738  15.877   4.187  37.813 -0.7627 -2.9906  0.1076
    7DNSX   C65 5739  16.080   4.059  37.796 -0.6690 -0.1565 -0.3568
    7DNSX   H66 5740  16.008   3.980  37.800 -0.5280 -0.4717 -1.7130
    7DNSX   O69 5741  16.212   4.006  37.767 -0.8650  0.0743  0.0245
    7DNSX   C67 5742  16.220   3.943  37.641 -0.0205 -0.4137 -0.0098
    7DNSX   H68 5743  16.158   3.853  37.632 -1.3774 -2.8578  2.4568
    7DNSX   C81 5744  16.372   3.903  37.627  0.6184  0.1551  0.8681
    7DNSX   H82 5745  16.422   3.995  37.609 -1.1407  2.8154 -1.0069
    7DNSX   H83 5746  16.392   3.863  37.723 -0.3650 -0.2569 -0.1902
    7DNSX   O84 5747  16.397   3.801  37.536  0.2869  0.0923 -0.1910
    7DNSX   H85 5748  16.486   3.766  37.561 -0.1770  0.5580  1.2435
    7DNSX   O59 5749  16.105   4.121  37.922  0.3055  0.8580 -0.2281
    7DNSX   C57 5750  16.090   4.066  38.049 -0.0578  0.3941 -0.7722
    7DNSX   H58 5751  16.017   3.978  38.050 -1.1627 -1.6153 -0.2240
    7DNSX   C53 5752  16.232   4.013  38.094 -0.4218  0.3741  0.0616
    7DNSX   H54 5753  16.313   4.092  38.081  2.4278 -2.1256 -2.8534
    7DNSX   O55 5754  16.277   3.908  38.016  0.3736  0.1134  0.3639
    7DNSX   H56 5755  16.267   3.937  37.919  0.3837  1.7063  0.1318
    7DNSX   C49 5756  16.222   3.970  38.247  0.1491 -0.3614  0.5060
    7DNSX   H50 5757  16.143   3.892  38.262  2.8016 -2.0673  1.4279
    7DNSX   O51 5758  16.344   3.926  38.301 -0.2195  0.0210  0.2888
    7DNSX   H52 5759  16.378   3.847  38.243  0.5837 -2.1241  0.7623
    7DNSX   C44 5760  16.167   4.089  38.328 -0.4151 -0.1612 -0.1781
    7DNSX   H45 5761  16.244   4.175  38.332  1.3788  1.5276 -0.3979
    7DNSX   O48 5762  16.043   4.140  38.278 -0.7401 -0.2316 -0.6711
    7DNSX   C46 5763  16.040   4.180  38.142 -1.0694 -0.4889  0.4420
    7DNSX   H47 5764  16.112   4.269  38.140  0.2789  2.0947  0.2872
    7DNSX   C60 5765  15.904   4.240  38.106 -0.2459  0.0256  0.2097
    7DNSX   H61 5766  15.833   4.154  38.103  0.3192 -0.1692  1.8393
    7DNSX   H62 5767  15.873   4.315  38.183  0.0478  0.1673  2.4027
    7DNSX   O63 5768  15.894   4.291  37.973 -0.7003 -0.5070  0.3288
    7DNSX   H64 5769  15.811   4.346  37.978 -0.4647  2.6191  0.1539
    7DNSX   O80 5770  16.125   4.048  38.453 -0.0288  0.0534 -0.1929
    7DNSX   C78 5771  16.112   4.119  38.577 -0.8007 -0.6668 -0.5888
    7DNSX   H79 5772  16.188   4.202  38.590 -0.0405 -0.7587  4.3971
    7DNSX   C74 5773  15.959   4.171  38.600  0.0707 -0.0780  0.2688
    7DNSX   H75 5774  15.897   4.081  38.587 -3.4011  3.8623 -3.3507
    7DNSX   O76 5775  15.939   4.270  38.501  0.3282 -0.3712 -0.0597
    7DNSX   H77 5776  15.958   4.232  38.407 -0.0388  0.3992  0.3662
    7DNSX   C70 5777  15.939   4.225  38.743  0.6430  0.0316 -0.5562
    7DNSX   H71 5778  15.997   4.321  38.756 -1.4346  1.7005 -0.4548
    7DNSX   O72 5779  15.805   4.250  38.782 -0.6711 -0.0637  0.0542
    7DNSX   H73 5780  15.773   4.337  38.741 -0.0673  1.6791 -1.6230
    7DNSX   C65 5781  16.000   4.128  38.847 -0.7120  0.4258 -0.6972
    7DNSX   H66 5782  15.924   4.036  38.854 -1.1761  0.7918  0.5486
    7DNSX   O69 5783  16.137   4.092  38.813  0.3035  0.2213  0.2360
    7DNSX   C67 5784  16.155   4.022  38.686 -0.1891  0.2194  0.5175
    7DNSX   H68 5785  16.086   3.930  38.699  0.2606 -0.7379  5.0887
    7DNSX   C81 5786  16.299   3.970  38.674  0.0916 -0.4539 -0.0800
    7DNSX   H82 5787  16.357   4.053  38.620 -1.2531  0.6251 -1.8341
    7DNSX   H83 5788  16.362   3.936  38.761  3.2423 -0.6108  0.3876
    7DNSX   O84 5789  16.304   3.867  38.584  0.2611  0.2670  0.4912
    7DNSX   H85 5790  16.295   3.903  38.491  0.3441 -0.9433  0.7400
    7DNSX   O59 5791  16.022   4.171  38.978 -0.2091  0.1395  0.3648
    7DNSX   C57 5792  16.007   4.120  39.106  0.0009  1.0560 -0.4135
    7DNSX   H58 5793  15.935   4.029  39.110 -2.7149 -1.6738  1.7625
    7DNSX   C53 5794  16.143   4.068  39.157  0.2542  0.7165 -0.0318
    7DNSX   H54 5795  16.213   4.167  39.146  3.2453 -0.8830  0.2271
[truncated: 14,433,383 more chars]
